# Supplementary material for: Evolution of chromosome-arm aberrations in breast cancer through genetic network rewiring
Source: Cell Rep. 2024 Mar 22;43(4):113988. doi: 10.1016/j.celrep.2024.113988 (PMC11063629; doi:10.1016/j.celrep.2024.113988)
Supplement: Table S1. TCGA copy number and gene expression analysis, related to Figure 1 — (A) GISTIC2.0 Broad deletion analysis in TCGA basal breast cancer cohort. (B) Differential gene expression of chr4p genes in TCGA basal breast cancer cohort with deletion or copy-neutral status of chr4p. (C) GISTIC2.0 Broad deletion analysis in TCGA pan-cancer cohort. (D) Transcriptome-wide differential gene expression in TCGA basal breast cancer cohort with deletion or copy-neutral status of chr4p. (E) Aneuploidy in basal breast cancer with different chr4p copy-number states. Aneuploidy score as quantified by Chrom.Arm.SCNA.Level median reported by Davoli et al.20 [file mmc2.xlsx]

## Sheet: S1A-Basal - Broad
Chromosome Arm/Sample ID	1p	1q	2p	2q	3p	3q	4p	4q	5p	5q	6p	6q	7p	7q	8p	8q	9p	9q	10p	10q	11p	11q	12p	12q	13q	14q	15q	16p	16q	17p	17q	18p	18q	19p	19q	20p	20q	21q	22q
TCGA-A1-A0SK-01A-12D-A087-01	-0.45	-0.45	-0.788	-0.788	-0.771	-0.771	-0.316	-0.316	-0.649	-0.809	0.102	0.102	-0.284	0	-0.511	1.642	0.132	0.132	-0.436	-0.436	0	0	2.88	0	0.923	-0.34	0	-0.762	-0.762	-0.281	-0.281	0.153	0.153	-0.534	-0.534	-0.263	-0.08	0	0.202
TCGA-A1-A0SO-01A-22D-A087-01	-0.246	-0.246	0.115	0.115	0.105	0	-0.266	-0.661	-0.748	-0.748	0.751	0	-0.116	-0.399	-0.708	-0.708	-0.753	-0.753	0.954	-0.073	0	0	0.23	-0.359	-0.405	0	-0.203	0.247	-0.43	-0.611	0.734	-0.321	-0.321	-0.492	0	0.541	0	0.118	-0.157
TCGA-A2-A04P-01A-31D-A036-01	0	0	0	0	0	0	-0.464	-0.464	-0.499	-0.499	0	0	0	0.339	-0.922	0	-0.468	-0.468	0.267	0	-0.172	-0.441	0.279	0.279	-0.48	-0.487	-0.454	0.281	0.281	-0.495	-0.495	-0.318	-0.62	-0.155	0.367	0.27	-0.204	0.356	-0.115
TCGA-A2-A04Q-01A-21D-A036-01	0	0.325	0	0	0	0	0	0	-0.142	-0.142	0	0	0	0	-0.135	0.485	0.74	0	0.129	0.129	0	0	0	0	-0.179	0	-0.115	0	0	0	0	0	0	0.102	0.102	0	0	0	-0.106
TCGA-A2-A04T-01A-21D-A036-01	0.447	0.447	0.406	0.238	-0.431	-0.431	0	0	-0.167	-0.408	0.212	-0.321	-0.426	0	-0.419	0.409	0.643	0.643	0.007	-0.407	-0.418	-0.418	0.247	-0.324	0.17	-0.372	-0.219	0.38	0.38	-0.398	-0.398	0.37	0.37	-0.336	0	0.013	0.449	-0.429	0
TCGA-A2-A0CM-01A-31D-A036-01	0.524	0.524	0	0	0.293	0.495	-0.163	0	-0.29	-0.29	0.551	0.551	0	0	0.642	0.642	0.525	0	0.341	0.341	0.123	-0.201	0	0	-0.668	0	-0.113	0.299	0.299	-0.259	-0.259	0.294	0.151	-0.28	-0.28	0.51	0.51	0.271	-0.293
TCGA-A2-A0D0-01A-11D-A011-01	0.332	0.332	0.845	0	-0.26	0.878	-0.181	-0.181	1.22	-0.89	0	0	-0.284	0.715	-0.311	0.425	0.074	-0.234	-0.029	-0.27	-0.275	-0.275	0.351	0.351	-0.285	-0.267	0.277	-0.311	-0.311	-0.303	-0.303	-0.265	-0.265	-0.284	-0.284	0.991	0.991	-0.248	-0.284
TCGA-A2-A0D2-01A-21D-A036-01	0	0	0	0	0	0	0	0	0.537	0	0.566	0.566	0	0.479	0.583	0.583	0	0	0.557	0	0	0	0	0	0	0	0.57	0.532	0.532	0	0.123	1.131	1.131	0.527	0.527	0.444	0.664	0.517	0.514
TCGA-A2-A0ST-01A-12D-A087-01	0	0.123	0	0	0	0	0	0	0	0	0	0	0	0	0	0	0	0	0	0	0	0	0.101	0	0	0	0	0	0	0	0	0	0	0	0	-0.165	0	0.205	0
TCGA-A2-A0SX-01A-12D-A087-01	0	0.48	0.13	0.13	0.153	0.153	-0.422	-0.422	-0.305	-0.305	0	0	-0.47	-0.47	-0.507	0.054	0.293	-0.146	0.122	0.122	-0.177	-0.463	0	0	0	-0.176	-0.438	-0.468	-0.114	-0.145	-0.145	-0.421	-0.421	0.093	-0.395	0.124	0.124	0	-0.421
TCGA-A2-A0T0-01A-22D-A087-01	0	0.705	0	0	0	0	-0.522	0	0	-0.566	0.271	0	0	0.385	-0.558	0.409	-0.556	-0.556	0	-0.555	0	0	-0.556	-0.556	0	0	-0.524	0	0	0	0.711	0	0	0	0	0	0	0	0
TCGA-A2-A0T2-01A-11D-A087-01	1.112	1.112	1.264	0	1.27	1.27	0	0	0	0	1.253	1.253	1.221	1.221	1.182	1.182	1.208	1.208	2.214	0	1.225	0	0	0	0	0	1.182	1.18	0	0	0	1.165	1.165	0	1.163	1.193	0	2.016	0
TCGA-A2-A0YE-01A-11D-A107-01	-0.189	0.297	0.942	0.942	-0.226	-0.226	0	-0.199	1.214	0.975	0.775	0.775	0.765	0.765	0.254	0.254	-0.459	-0.459	-0.18	-0.487	0.52	0.304	0.376	-0.209	-0.235	-0.444	-0.265	0.975	-0.218	0	0	-0.222	-0.222	0.222	0.222	-0.23	0.518	0.907	-0.249
TCGA-A2-A0YJ-01A-11D-A107-01	-0.283	0.311	0.806	0.66	0	0	-0.601	-0.601	-0.623	-0.623	0.293	0.293	0.998	0.299	1.14	1.783	0	0	0.192	-0.606	-0.215	0.067	0	0	0.282	-0.309	-0.21	0.279	0	-0.066	-0.275	0.595	0.595	0.19	-0.257	0.377	0.377	-0.159	0
TCGA-A2-A0YM-01A-11D-A107-01	0	0.338	0	0	0.542	0.542	0.197	0.197	-0.433	-0.433	0.728	0	0	0	-0.418	1.068	0.362	0	0.39	0	0	-0.356	1.042	0	0	0	-0.394	0	-0.4	0	0.733	0.95	0	0	0	0	0	1.182	0
TCGA-A7-A0CE-01A-11D-A011-01	0	0	-0.474	-0.474	-0.493	0	-0.513	-0.513	0	0	0	0	0.555	0.555	-0.451	0	0	-0.453	0	0	-0.461	-0.461	0.631	0	0	-0.489	0.123	-0.016	-0.472	0	0	0	0	0.489	0	-0.43	-0.43	0	-0.459
TCGA-A7-A0DA-01A-31D-A111-01	0.116	0.256	0.226	-0.017	0.506	0.506	-0.285	-0.285	-0.303	-0.746	0.153	0.153	0.246	0.549	0.097	0.39	-0.306	-0.306	0.638	-0.298	-0.756	-0.295	-0.267	-0.267	0.69	0	0.272	-0.306	-0.309	-0.183	0.133	0.336	-0.579	0	0.409	0.699	0.389	0.462	-0.314
TCGA-A7-A13D-01A-13D-A12N-01	0.467	0.467	0.635	0.635	0	0.684	0	0	1.53	-0.261	0	0	0.918	0.918	-0.496	0.706	0	0	1.27	-0.159	0	0	0.287	0	0	0	0	0	0	0	0	0.386	0	-0.249	0.677	0.882	0.882	0.783	0
TCGA-A7-A13E-01A-11D-A12N-01	0	0.883	0.626	-0.483	0	0	-0.512	0	-0.089	-0.504	0	0	0.467	0.467	-1.002	-0.165	0.793	0.793	1.635	1.153	-0.488	-0.488	0.843	-0.46	0	-0.495	-0.497	0	0	0	0	0.86	0.86	-0.076	-0.489	0.444	0.444	0.368	-0.5
TCGA-A8-A07O-01A-11D-A011-01	0.562	0.562	0	0	0	0	-0.587	0	-0.079	-0.588	0	0	0	0	-0.587	2.049	0	0	0	0	0	0	0	0	-0.585	-0.58	0	0	0	-0.529	-0.529	0	0	-0.506	-0.506	0	0	0	0
TCGA-A8-A07R-01A-21D-A036-01	0	1.476	0	0.478	0	1.224	0	0	-0.665	0	0.56	0.56	0	0	0	0.959	1.079	0	2.098	0	0.343	0.343	0.38	0.938	0.415	0	0	1.044	0	0	0.548	0.565	0	-0.133	0.669	0.302	0.302	0.449	0
TCGA-A8-A07U-01A-11D-A036-01	0.277	0.277	0.187	0.187	0	0.371	0	0	0.364	-0.11	0.232	0	0.179	0.179	0	0.363	0.377	0	1.347	0	0	0	0.769	0	0	0	0.167	0	0.237	0	0	0	0	0	0	0.162	0.162	0.159	0
TCGA-A8-A08H-01A-21D-A011-01	0	0	0	0	0	0	0	0	0	0	0	0	0	0	0	0.192	0	0	0	0	0	0	0	0	0	0	0	0	0	0	0	0	0	0	0	0	0	0	0
TCGA-A8-A08R-01A-11D-A036-01	-0.028	0.113	0.229	0	0	0	-0.332	-0.332	0.203	-0.323	0.183	0.183	-0.444	0.174	-0.41	1.38	-0.562	-0.193	0.276	0	-0.281	0.325	-0.157	-0.157	0	0	0	0.391	0	-0.379	0.202	0	-0.412	0	0	0.397	0.39	0	0.697
TCGA-AN-A04D-01A-21D-A036-01	1.287	1.287	0	0	-0.76	0	-0.745	0	-0.771	0	0	0	0	0	0	0.664	0.691	-0.777	0.678	0	0	0	0	0	-1.293	-0.779	-0.797	0	0	-0.77	0.73	0	0	0	0	0	0	0	0
TCGA-AN-A0AL-01A-11D-A011-01	0.126	0.126	0	0	-0.728	0	0	-0.737	-0.73	-0.73	-0.674	-0.674	0.765	0	0	0	-1.293	-1.293	0.142	0	-0.346	-0.346	0	0	0	0	0	-0.589	0	-0.717	-0.717	-0.734	-0.734	0	0	0	0	0	1.103
TCGA-AN-A0AR-01A-11D-A011-01	-0.849	-0.849	0	0	-0.856	-0.856	-0.864	-0.864	0.772	-0.855	0	0	0	0	-0.835	0	0.718	0	1.426	0	0	0	0	0	-0.136	0	-0.852	-0.852	-0.852	0	0	-0.104	0.749	0	0	-0.719	-0.866	0	0
TCGA-AN-A0AT-01A-11D-A036-01	0	0	0	0	0	0	-0.626	-0.626	-0.637	-0.637	0	0	0	0	-0.651	0	-0.409	0	-0.646	-0.646	0	-0.623	0	0	-0.533	0	0	0	0	-0.659	0	0.639	0.639	-0.268	0	0	0	0	0
TCGA-AN-A0FJ-01A-11D-A011-01	0	0	0	0	-0.684	-0.684	-0.678	-0.678	0.194	-0.691	-0.666	-0.666	0	0	0	0	-0.693	-0.693	0	0	0	0	0.101	0	0	-0.703	-0.727	0	0	-0.73	-0.434	0.626	0.317	0	0	-0.76	-0.76	-0.301	0
TCGA-AN-A0FL-01A-11D-A036-01	0.244	0.872	0	0.68	-0.832	0.753	0	0	-0.892	-0.892	0.572	0	0.744	0.741	0	0.861	0	0	0	0	0	0.381	-0.859	-0.859	0	0	0	0	0	-0.855	-0.602	-0.858	-0.858	0	0	0	0	0	0.735
TCGA-AN-A0FX-01A-11D-A036-01	0	0.576	0.338	-0.046	0.687	0.687	-0.389	-0.389	0.921	-0.12	-0.392	-0.392	0	0	-0.089	0.452	0.414	0.305	0	0	0	0	0.439	0	-0.379	-0.371	-0.315	0	0	-0.361	-0.361	0	0	0.262	0.935	0	0	0	0.333
TCGA-AN-A0XU-01A-11D-A107-01	-0.258	-0.258	0	0	-0.218	-0.058	-0.67	0	0.343	-0.612	0	0.828	0	0	-0.648	-0.648	-0.667	-0.667	0.699	-0.203	-0.665	-0.665	0	0	-0.233	-0.184	0	0.007	-0.196	-0.672	-0.333	-0.662	-0.342	0	0	0	0	0	-0.209
TCGA-AO-A0J4-01A-11D-A036-01	0	0	0	0.332	0.29	0.29	-0.407	-0.407	-0.318	-0.318	0	0	0	0.463	-0.025	0.713	-0.409	-0.103	0	-0.106	0	-0.241	-0.18	-0.401	-0.175	-0.159	0	0	0.602	-0.399	0.237	-0.287	-0.129	-0.11	-0.11	0.107	0	-0.139	0
TCGA-AO-A0J6-01A-11D-A036-01	0	0	0	-0.603	0	0	0.368	0	0	-0.594	-0.589	-0.589	0.947	0.947	-0.623	0	0	0	0	0	0	0	0	0	-0.643	-0.631	-0.615	0	0	0	0	0	0	0	0	-0.274	-0.274	0	-0.11
TCGA-AO-A0JL-01A-11D-A059-01	0	1.721	0.115	0.115	0	0	-0.812	0	-0.082	-0.593	0.477	-0.291	0	0	-0.055	0.261	0.324	-0.303	0.975	-0.244	-0.273	-0.273	-0.282	-0.282	-0.574	-0.321	-0.292	0.828	0.828	0.159	-0.131	1.384	0.27	0.431	-0.224	0.527	0.527	0	0
TCGA-AO-A124-01A-11D-A10L-01	0	0	0.493	0.493	0	1.087	-0.76	-0.76	0	0	1.527	1.527	0.544	0.544	-0.711	0	0	0	0.501	0	0	0	1.115	-0.103	0	0	0	1.791	0	0	0.486	1.182	1.182	0.485	0.485	0	0	0	0
TCGA-AO-A128-01A-11D-A10L-01	0.725	0.725	0	0	0.471	0.471	0	0	0.192	0	0	0	0.495	0.495	0	0.704	0.236	0.236	0.232	0.232	0	0	0	0	0	0	0	0	0	0	0	0	0	0	0.378	0.24	0.24	0.203	0
TCGA-AO-A129-01A-21D-A10L-01	0.388	0.388	0	0	0	0	-0.397	-0.397	-0.245	-0.397	0.217	0.217	0	0	-0.427	0	0	-0.42	1.386	0	0.265	0	-0.448	-0.448	-0.432	-0.467	-0.468	-0.241	-0.241	-0.227	-0.227	-0.145	-0.145	0	-0.245	0	0	0	0
TCGA-AO-A12F-01A-11D-A111-01	0.205	1.54	0.832	0.563	0	0	-0.631	-0.324	-0.388	-1.037	0	0	-0.196	0.246	0.986	0.986	-0.466	-0.659	-0.162	-0.67	-0.662	-0.662	1.583	-0.305	-0.664	-0.325	-0.293	0.42	0	0	0	0.122	-0.476	0	0.169	-0.653	0.883	0	0.12
TCGA-AQ-A04J-01A-02D-A036-01	0	0	0	0	0	0	-0.447	-0.447	-0.436	-0.436	0	0	0	0	0	0.211	0	-0.377	-0.402	-0.402	-0.196	-0.411	0.381	-0.377	0	0	0	0	0	-0.4	-0.4	-0.115	-0.497	0	0	-0.109	-0.109	0	0
TCGA-AR-A0TP-01A-11D-A087-01	0	0.577	0	0	-0.838	0.737	-0.862	-0.826	0.13	-0.916	0.895	0	0	0	-0.932	1.071	0	0.129	0	0	0	0	0	0	-0.718	-0.848	0.881	0	0	-0.908	-0.908	0	0	0	0	0	0	-0.312	0.785
TCGA-AR-A0TS-01A-11D-A111-01	0.338	0.346	0.209	0	0.07	0.227	0	0	0	0	0.646	0.133	0	0	-0.105	0.428	0	0	0.374	-0.121	0	0	0	0	0	0	0	0.287	0.163	0	0	0.244	0	0	0	0.125	0.125	0.109	0
TCGA-AR-A0U0-01A-11D-A107-01	0.108	0.108	0.322	0	0	0	-0.113	-0.27	-0.287	-0.287	0.486	0.486	0.133	0	0.773	1.129	-0.02	-0.319	0	0	-0.288	-0.288	-0.3	-0.3	-0.323	-0.261	-0.326	0	0	0	0	0.197	0.197	0.331	0.331	0.427	0	0.433	-0.275
TCGA-AR-A0U1-01A-11D-A111-01	0	0	0	0	-0.337	0	-0.21	-0.21	0	-0.357	-0.132	0	0	0	-0.352	0.387	-0.338	-0.338	0	0	0	-0.383	0	0	-0.318	-0.26	-0.29	0	0	-0.316	0	0	-0.338	0	0	0	0	-0.269	0.101
TCGA-AR-A0U4-01A-11D-A107-01	0	0	0	0	0	0.258	-0.302	0	-0.376	-0.376	0	0	-0.32	-0.32	0.644	0.644	0	-0.371	0.344	0	0	-0.164	0.26	0	-0.25	-0.2	0	0	0	-0.381	0.398	-0.349	0.146	0	0	0.264	0	0	0
TCGA-AR-A1AH-01A-11D-A12A-01	0	0.194	0	0	-0.755	-0.755	-0.759	-0.759	-0.762	-0.762	0	0	0	0	0.186	0	-0.753	-0.753	0	-0.773	0	0	0	0	-0.768	-0.759	-0.763	-0.745	-0.745	-0.765	-0.765	0	0	0	0	0	0	0	-0.724
TCGA-AR-A1AI-01A-11D-A12N-01	0.278	0.278	0	0	0.013	0.304	-0.578	0	1.437	1.437	0	0.265	-0.288	0.369	0.255	0.255	-0.299	-0.299	0.652	0.184	-0.288	-0.288	-0.272	-0.272	-0.291	-0.298	-0.306	0.158	0	-0.155	-0.155	-0.286	0	0	0	0.653	0	0	0
TCGA-AR-A1AJ-01A-21D-A12N-01	0	0.482	0	0	0	0.123	0	0	-0.107	-0.107	0	0	0	0	-0.216	0.107	0	0.122	0.267	0.097	0	0	-0.13	-0.13	-0.165	-0.165	-0.156	0	0	-0.145	-0.145	0.106	0.106	-0.108	-0.108	0	0	0.359	-0.153
TCGA-AR-A1AQ-01A-11D-A12N-01	0	0	0	0	-0.329	-0.329	-0.369	-0.369	-0.387	-0.387	-0.354	0	-0.39	0	0.353	0.353	-0.182	-0.371	0.874	0.874	0	0	0.193	-0.16	0	-0.386	-0.382	-0.401	-0.401	-0.366	-0.366	0.467	0.467	0	0	0	0	0	-0.393
TCGA-AR-A1AR-01A-31D-A134-01	0	0	0	0	0	0	-0.453	-0.453	-0.45	-0.45	0	0	0.316	0.316	-0.434	0	0	0	-0.429	-0.429	0	0	-0.433	-0.433	-0.449	0	-0.417	-0.4	-0.4	-0.41	-0.41	0.102	0.102	0	0	-0.409	-0.409	0.532	-0.402
TCGA-AR-A1AY-01A-21D-A12N-01	0	1.176	-0.658	-0.658	0	0	-0.673	-0.673	-0.231	-0.677	0	0	0	0	0.632	0.632	0.115	-0.674	1.13	-0.686	0	0	0	0	-0.655	-0.69	-0.687	0	0	-0.706	-0.706	0	0	0	0	0	0.628	0	-0.158
TCGA-B6-A0I2-01A-11D-A036-01	1.216	1.216	0.86	0	0	0.899	0	0	0.877	0	0.836	0.836	0.876	0.876	-0.05	0.457	1.649	0.485	0	0	1.56	0	2.279	0	0	0	0	0.751	0	0	0	0.354	0.354	0.438	0	0.849	0.849	0.896	0
TCGA-B6-A0IJ-01A-11D-A036-01	-0.252	0.636	-0.1	-0.32	-0.285	0.07	-0.301	-0.301	0.827	0	-0.275	-0.275	-0.289	0.011	-0.589	0	0.328	0.328	0.311	-0.281	-0.156	0	-0.245	-0.245	0.131	-0.267	-0.277	-0.24	0	-0.271	-0.271	-0.243	0	0.202	0.202	-0.211	0.554	0	0.182
TCGA-B6-A0IQ-01A-11D-A036-01	0	0.444	0	0	0.099	0.421	-0.4	-0.4	0.302	0	0	0	-0.349	0	-0.422	-0.149	0.365	-0.03	0.607	-0.026	0	0	0	0	-0.541	-0.388	0	-0.076	-0.38	-0.328	-0.328	0.13	0.483	0	0.248	0	0	0.45	-0.388
TCGA-B6-A0RE-01A-11D-A059-01	0.569	0.569	0.366	0	0.132	0	-0.469	-0.469	0.832	-0.437	0	0	0.64	0.247	0.462	0.657	0.393	-0.163	1.92	-0.189	0	0	-0.448	-0.448	0.274	-0.618	-0.429	-0.43	-0.43	-0.406	-0.406	0.415	-0.316	0	0	0.196	0.196	0.243	-0.118
TCGA-B6-A0RT-01A-21D-A087-01	0	0	0	0	0	0	0	0	0	0	0	0	0	0	0	0	0	0	0	0	0	0	0	0	0	0	0	0	0	0	0	0	0	0	0	0	0	0	0
TCGA-B6-A0RU-01A-11D-A087-01	0.154	0.154	0.109	-0.21	0.156	0.156	-0.362	-0.362	-0.238	-0.238	0.137	-0.196	0	0	-0.129	0.553	0.144	0.144	-0.262	-0.367	-0.299	-0.299	-0.356	-0.356	-0.361	0.177	-0.282	0	0	-0.341	-0.341	0.209	0.209	0.114	0.114	0.126	0.126	0.202	0.289
TCGA-B6-A0WX-01A-11D-A107-01	-0.224	0.86	0	0	0	0	-0.469	-0.469	0	-0.478	0	0	0	0	0.439	0.916	0	-0.454	0	-0.467	-0.439	-0.439	0	0	-0.474	-0.466	-0.472	0	0	0.491	0	0	0	-0.181	-0.44	0	0	0	-0.424
TCGA-B6-A0X1-01A-11D-A107-01	0	0	0	0	0	0	0	0	0	0	0.577	0	0	1.568	0.593	0.593	0.831	0	0.75	0	0	0	0.661	0	0	0	0	0.563	0	0	0.606	0	0	0	0	0	0	0	0
TCGA-BH-A0AV-01A-31D-A111-01	0	0	0	0	0	0	0	-0.424	0.147	-0.475	1.086	0.256	-0.487	-0.487	-0.08	0.407	0.477	0	0	-0.118	-0.477	-0.477	0.987	0.503	-0.497	-0.454	0	0.133	-0.339	-0.438	-0.438	-0.46	0	-0.428	0	-0.473	-0.473	-0.141	0
TCGA-BH-A0B3-01A-11D-A059-01	0.311	0.311	0	0	0	0	-0.167	-0.167	0.778	-0.151	0.424	0.106	0	0	0.485	1.09	-0.131	-0.131	0.988	-0.178	0	0.131	-0.132	0	-0.12	-0.133	0	0.285	0	0	0	-0.176	0	-0.135	0.355	0	0	0	-0.169
TCGA-BH-A0B9-01A-11D-A059-01	0	0.479	0	0	-0.555	-0.555	0	0	0	-0.576	0	0	0	0	0	0	0.028	-0.538	0	0	0	0	1.568	0	0	-0.567	-0.449	0	0	-0.509	-0.509	0	0	0	0	-0.558	0	-0.526	-0.551
TCGA-BH-A0BG-01A-11D-A111-01	0	1.231	0.337	0.337	-0.395	0	-0.4	0	-0.444	-0.444	0.363	0.363	-0.434	-0.434	0.609	1.048	-0.123	-0.442	0.729	0	0.412	0.412	0.659	0	0	-0.311	-0.092	0.373	0.373	0.116	0	2.225	0.36	-0.362	0.334	0.328	0	-0.414	0.192
TCGA-BH-A0BL-01A-11D-A111-01	0	0	0	0.235	0.206	0.361	-0.145	0.207	-0.14	-0.14	0.889	0.238	0.383	0.522	-0.113	0.361	-0.125	-0.125	1.025	0.391	0	0	-0.17	-0.17	0	0.273	-0.146	0.432	0.432	0	0	0.656	0.656	0	0.17	0.772	-0.177	0.358	-0.128
TCGA-BH-A0BW-01A-11D-A111-01	0	0	0	0	-0.523	0	0	0	0	-0.428	0	-0.517	0	0	-0.539	0	-0.519	0	0	-0.535	0	0	-0.122	0.139	-0.367	-0.529	0	0	0	-0.556	-0.023	0	-0.523	-0.508	0	0	0	0	0
TCGA-BH-A0DL-01A-11D-A111-01	0.548	0.548	0.204	0.204	-0.26	0.317	0.176	0	0	0	-0.109	-0.109	0.208	0.208	-0.3	0.51	-0.2	0	0	0	-0.3	0	0	0	-0.282	0.2	0.276	0.216	0.216	-0.185	0	0	0	0	0	0.334	0.334	0	0.2
TCGA-BH-A0E0-01A-11D-A059-01	0	0	-0.022	-0.431	-0.417	0	-0.424	-0.424	-0.437	-0.437	0	0	0.415	0.415	0	0.411	0.398	-0.407	0	0	0	0.752	-0.005	-0.42	-0.427	-0.423	-0.42	-0.407	-0.407	-0.399	-0.399	0.411	0.411	-0.362	0.424	0.399	0.399	0	-0.409
TCGA-BH-A0E6-01A-11D-A036-01	0.236	0.236	0.221	-0.107	0	0	-0.314	-0.314	0	-0.327	0	0	0.491	0.812	-0.33	0	-0.305	-0.305	0.799	0.306	0	0	-0.321	0	-0.626	-0.311	-0.307	0.094	-0.315	-0.126	-0.126	-0.242	0.022	0	0	0.288	0	0.109	-0.3
TCGA-BH-A0RX-01A-21D-A087-01	0	0.37	0	0	-0.102	0	-0.236	-0.109	0	0	0	0	0.116	0.116	0.435	0.814	0.334	0	0.281	0	0	0	0	0	-0.108	-0.11	-0.109	0	0	0	0	0	0	0	0	0.206	0.206	0	0
TCGA-BH-A0WA-01A-11D-A107-01	0	0	0	0.211	0	0	-0.398	-0.398	0.741	-0.41	0.732	0	0.104	0	-0.872	1.211	0	0	-0.174	-0.338	0	-0.401	0.522	0	-0.391	-0.369	0.247	0.381	-0.399	-0.343	0.164	0.499	0.104	-0.212	-0.212	0.202	0	0	0.375
TCGA-BH-A18G-01A-11D-A12A-01	0	1.611	0	0	0	0	0	0	0	0	0	0	0	0	0	0	0	0	0	0	0	0	0	0	0	0	0	0	0	-0.652	0.957	0	0	0	0	0	0	0	0
TCGA-BH-A18K-01A-11D-A12A-01	-0.43	0.786	0	0	0	0	0	0	0.309	0.309	0.198	-0.127	0.262	0.262	-0.888	0	-0.124	-0.124	0	0	0	0	0.205	0.205	-0.445	0.367	-0.424	-0.412	-0.412	0	0	-0.417	-0.417	1.159	1.159	0.449	0.449	0	-0.658
TCGA-BH-A18Q-01A-12D-A12A-01	0	0.46	-0.474	-0.474	-0.507	0.936	-0.49	-0.49	0	0	0.472	0.472	-0.48	-0.48	0	0.122	0.495	-0.514	0.455	0	-0.507	0	0.501	0	0.514	-0.5	-0.489	0.466	0.466	-0.543	-0.543	0	0.484	0.368	0.368	0.462	0.462	0.426	0.448
TCGA-BH-A18V-01A-11D-A12A-01	0	0.115	0.322	0.322	0	0.586	-0.468	-0.468	-0.356	-0.466	0.315	0	0.367	0.367	-0.473	1.078	-0.422	-0.051	-0.317	-0.445	-0.444	-0.444	1.283	-0.458	0.941	0	0.302	0.328	0.328	-0.43	-0.43	-0.442	-0.442	0.375	0.375	-0.46	-0.46	-0.438	-0.067
TCGA-BH-A1F0-01A-11D-A134-01	0.165	0.165	0.124	0	0	0.102	-0.233	0	0.106	-0.122	0	0	0	0	-0.193	0.107	0.451	0	0	0	0	0	0	0	-0.115	0	0	0	0	0	0	-0.104	-0.104	0	0	0	0	0	0
TCGA-C8-A12K-01A-21D-A111-01	0	0	-0.412	0	-0.455	0.281	-0.441	-0.441	-0.482	-0.482	-0.448	-0.448	0	0	0	0.529	0.152	0	0	0	0	0	-0.442	-0.442	-0.429	-0.425	-0.484	0	0	-0.507	0	0.568	0.568	0	0	0	0	-0.446	0
TCGA-C8-A12V-01A-11D-A111-01	0.159	0.159	0.113	0.113	0	0.169	0	0	0	0	0	0	0.126	0.126	0.233	0.233	0	0	0	0	0	0	0	0	0	0	0	0	0	0	0	0	0	0.101	0.101	0.283	0	0	0
TCGA-C8-A131-01A-11D-A111-01	-0.186	0.312	0.242	0.242	0	0	0	0	0	-0.442	0	0	0.417	0	-0.459	0.79	-0.153	-0.153	0.637	0	0	0	-0.211	-0.211	0.185	0	0	0.23	0.23	-0.198	-0.198	0	0	0	0	0.223	0.223	0.223	0
TCGA-C8-A134-01A-11D-A111-01	0	0	0	0	0	0	0	0	-0.556	-0.556	-0.575	-0.575	0	0.507	-0.568	0.431	0	0	-0.544	-0.544	0	0	-0.523	0	0	-0.538	0	0	0	-0.515	0	-0.549	0	0	0	-0.546	0.573	0	0
TCGA-D8-A142-01A-11D-A111-01	-0.193	0.501	-0.107	-0.107	0	0	-0.186	0	0.315	-0.117	0.675	0.106	0	0.476	0.056	0.706	0	0	1.972	-0.398	-0.438	0.016	-0.187	-0.187	-0.155	-0.409	-0.436	0.368	0.368	0	0.315	-0.348	-0.348	0	0.196	0.667	0.667	0	0.251
TCGA-D8-A143-01A-11D-A111-01	0.557	1.58	1.197	0	0	1.316	0	0	0	0	0.652	0.652	0.331	0	-0.725	0.006	-0.681	-0.151	0	0	-0.309	0	1.058	-0.359	-0.682	0.362	0	0.89	0.89	0.546	0.546	0	0	0.34	0.34	0.738	0.738	0	-0.107
TCGA-D8-A147-01A-11D-A111-01	0	0	0	0.557	0.092	0.469	-0.367	0	-0.404	-0.404	0.426	0	-0.162	0	0	0.612	0	0	0.624	0.624	0	0	0.522	0	-0.393	0	0	0	0	-0.402	-0.402	0	0	0.311	0.897	0.502	0.502	0.449	0
TCGA-E2-A14N-01A-31D-A134-01	0.153	0.153	0	0	0	0.273	0	0	0	0	0	0	0.264	0.115	-0.239	0.017	0.604	0	0.466	0	0.125	0.125	0.321	0	0	0	0	0	0	0	0	-0.117	0	0.151	0	0	0	0	0
TCGA-E2-A14R-01A-11D-A111-01	0.517	0.517	-0.551	-0.551	-0.571	-0.209	-0.644	-0.644	0	-0.522	0	0.27	0.577	0.408	0	0.426	-0.197	-0.546	0.35	-0.51	-0.525	-0.525	0.883	0	0	-0.557	0	-0.556	0.616	-0.477	-0.477	-0.51	0	0.951	0.386	-0.465	0.121	0.601	-0.533
TCGA-E2-A14X-01A-11D-A111-01	0.809	0.968	0	-0.333	0	0	0	0	0	0	0.974	0.974	0	0	3.03	3.657	-0.065	-0.344	0	0	-0.31	0.003	0	0	0.627	0	0	0.266	0.266	-0.315	-0.315	0.303	0.303	0.349	0.349	0.156	0.484	1.226	0.764
TCGA-E2-A14Y-01A-21D-A12A-01	0	0.594	0	0	0	0	0	0	1.408	0	0	0	0	0	-0.17	0.998	0	0	0	0	0	0	0	0	0.306	0	0	-0.252	-0.705	-0.645	-0.494	0	0	0.107	0.107	0	0	0	0
TCGA-E2-A150-01A-11D-A12A-01	0.449	0.449	0	0	-0.382	-0.382	-0.39	-0.39	0	-0.502	0.406	0.406	0	0	-0.394	-0.394	0	-0.501	1.11	0.551	-0.291	0	0.25	-0.356	-0.393	-0.372	-0.434	-0.157	-0.157	-0.364	-0.364	0.009	-0.408	0	0	-0.268	0.482	0	-0.243
TCGA-E2-A158-01A-11D-A12A-01	0	0	0.803	0	0	0.671	-0.822	0	-0.927	-0.927	-0.896	-0.896	0.91	0	-0.066	0.868	1.711	0	0	0	-0.93	-0.93	0	0	0	0	0	-0.876	0	-0.906	-0.906	-0.875	0	0	0	0	0	0	0
TCGA-E2-A159-01A-11D-A111-01	0.474	0.474	-0.041	-0.289	-0.286	-0.022	-0.287	-0.287	-0.372	-0.2	0.244	0.244	0.246	0.246	0.269	0.269	-0.03	-0.28	0.522	-0.291	-0.289	-0.289	-0.275	-0.275	-0.28	-0.266	-0.277	-0.282	-0.282	-0.197	-0.197	-0.28	-0.28	-0.267	-0.267	0.268	0.268	0.26	-0.285
TCGA-E2-A1AZ-01A-11D-A12N-01	0.185	0.185	0.179	0.179	0.153	0.153	-0.583	0	0.047	-0.206	-0.202	-0.202	0.065	0.277	0.499	0.499	0.646	-0.185	0.485	0.485	0.052	0.18	0.778	-0.205	-0.208	-0.198	-0.596	-0.198	-0.198	-0.184	-0.184	-0.576	-0.432	-0.146	-0.146	0.165	0.165	0.167	-0.603
TCGA-E2-A1B5-01A-21D-A12N-01	0	0.164	0	0	0	0	0	0	0.473	0.304	0	0	0.107	0	-0.16	0.004	0	0	0	0	0	0	-0.17	-0.17	0	0	0	0.178	0.004	-0.123	-0.123	0	0	0	0	0	0	0	-0.108

## Sheet: S1A-Basal - Broad significance
Chromosome Arm	# Genes	Amp frequency	Amp z-score	Amp q-value	Del Frequency	Del z-score	Del q-value
1p	2121	0.41	2.97	0.0193	0.2	-0.97	1
1q	1955	0.69	8.28	4.33e-15	0.31	0.417	0.6
2p	924	0.37	-0.104	1	0.19	-2.92	1
2q	1556	0.28	-0.534	1	0.24	-1.26	1
3p	1062	0.19	-2.7	1	0.41	0.986	0.349
3q	1139	0.43	1.4	0.349	0.24	-1.77	1
4p	489	0.09	-3.86	1	0.65	4.45	2.81e-05
4q	1049	0.02	-4.79	1	0.5	2.75	0.0106
5p	270	0.4	-0.525	1	0.65	3.71	0.000511
5q	1427	0.11	-2.37	1	0.73	8.06	1.3e-14
6p	1173	0.46	2.04	0.135	0.27	-1.27	1
6q	839	0.36	-0.459	1	0.23	-2.41	1
7p	641	0.43	0.535	0.722	0.32	-1.31	1
7q	1277	0.44	1.91	0.156	0.16	-2.75	1
8p	580	0.45	0.574	0.722	0.76	6.35	2.09e-09
8q	859	0.75	6.56	5.07e-10	0.46	0.954	0.349
9p	422	0.49	1.06	0.515	0.56	2.3	0.0348
9q	1113	0.23	-1.73	1	0.55	3.65	0.000567
10p	409	0.56	2.3	0.105	0.37	-0.712	1
10q	1268	0.18	-2.48	1	0.44	1.99	0.0707
11p	862	0.13	-3.92	1	0.37	-0.0965	0.842
11q	1515	0.14	-2.99	1	0.39	1.35	0.214
12p	575	0.5	1.51	0.321	0.48	1.22	0.255
12q	1447	0.09	-3.8	1	0.4	1.44	0.196
13q	654	0.27	-1.81	1	0.58	3.34	0.00165
14q	1341	0.12	-2.94	1	0.57	4.66	1.24e-05
15q	1355	0.2	-1.96	1	0.55	4.18	8.28e-05
16p	872	0.42	0.729	0.672	0.42	0.729	0.448
16q	702	0.28	-1.93	1	0.36	-0.659	1
17p	683	0.11	-3.4	1	0.64	4.73	1.09e-05
17q	1592	0.33	0.249	0.921	0.59	5.34	6.08e-07
18p	143	0.49	0.702	0.672	0.49	0.702	0.448
18q	446	0.38	-0.6	1	0.42	-0.00573	0.842
19p	995	0.32	-0.726	1	0.33	-0.563	1
19q	1709	0.36	1.17	0.471	0.29	-0.0996	0.842
20p	355	0.56	2.21	0.107	0.37	-0.785	1
20q	753	0.44	0.946	0.559	0.25	-2.22	1
21q	509	0.39	-0.358	1	0.2	-3.34	1
22q	921	0.3	-1.17	1	0.46	1.54	0.173

## Sheet: S1A-Basal - Top 3 Deletions
Chromosome Arm/Sample ID	5q	8p	4p		Sample was set to 1, if broad value < 0
TCGA-E2-A158-01A-11D-A12A-01	1	0	1		Sample was set to 0, if 0 < broad value < 0.1
TCGA-AN-A0XU-01A-11D-A107-01	1	1	1		Sample was set to NaN, if broad value = >0.1.
TCGA-AO-A12F-01A-11D-A111-01	1	NaN	1
TCGA-AN-A0AT-01A-11D-A036-01	1	1	1
TCGA-E2-A14R-01A-11D-A111-01	1	0	1
TCGA-A7-A13E-01A-11D-A12N-01	1	1	1
TCGA-BH-A0AV-01A-31D-A111-01	1	0	0
TCGA-A2-A0SX-01A-12D-A087-01	1	1	1
TCGA-A7-A0CE-01A-11D-A011-01	0	1	1
TCGA-BH-A18V-01A-11D-A12A-01	1	1	1
TCGA-A2-A04P-01A-31D-A036-01	1	1	1
TCGA-B6-A0WX-01A-11D-A107-01	1	NaN	1
TCGA-A2-A04T-01A-21D-A036-01	1	1	0
TCGA-AQ-A04J-01A-02D-A036-01	1	0	1
TCGA-BH-A0WA-01A-11D-A107-01	1	1	1
TCGA-AR-A0U1-01A-11D-A111-01	1	1	1
TCGA-A2-A0YM-01A-11D-A107-01	1	1	NaN
TCGA-AN-A0AL-01A-11D-A011-01	1	0	0
TCGA-B6-A0RU-01A-11D-A087-01	1	1	1
TCGA-A7-A0DA-01A-31D-A111-01	1	0	1
TCGA-E2-A159-01A-11D-A111-01	1	NaN	1
TCGA-AR-A0U0-01A-11D-A107-01	1	NaN	1
TCGA-AR-A1AI-01A-11D-A12N-01	NaN	NaN	1
TCGA-A2-A0D0-01A-11D-A011-01	1	1	1
TCGA-AO-A0JL-01A-11D-A059-01	1	0	1
TCGA-AO-A0J4-01A-11D-A036-01	1	0	1
TCGA-A2-A0CM-01A-31D-A036-01	1	NaN	1
TCGA-AR-A0U4-01A-11D-A107-01	1	NaN	1
TCGA-A2-A0T0-01A-22D-A087-01	1	1	1
TCGA-B6-A0RE-01A-11D-A059-01	1	NaN	1
TCGA-AO-A129-01A-21D-A10L-01	1	1	1
TCGA-C8-A12K-01A-21D-A111-01	1	0	1
TCGA-AR-A1AR-01A-31D-A134-01	1	1	1
TCGA-A1-A0SO-01A-22D-A087-01	1	1	1
TCGA-D8-A143-01A-11D-A111-01	0	1	0
TCGA-E2-A150-01A-11D-A12A-01	1	1	1
TCGA-B6-A0IJ-01A-11D-A036-01	0	1	1
TCGA-C8-A131-01A-11D-A111-01	1	1	0
TCGA-BH-A0BL-01A-11D-A111-01	1	1	1
TCGA-E2-A1B5-01A-21D-A12N-01	NaN	1	0
TCGA-AR-A1AQ-01A-11D-A12N-01	1	NaN	1
TCGA-AR-A1AJ-01A-21D-A12N-01	1	1	0
TCGA-AO-A124-01A-11D-A10L-01	0	1	1
TCGA-AR-A1AH-01A-11D-A12A-01	1	NaN	1
TCGA-BH-A0B9-01A-11D-A059-01	1	0	0
TCGA-B6-A0IQ-01A-11D-A036-01	0	1	1
TCGA-BH-A0E6-01A-11D-A036-01	1	1	1
TCGA-AR-A1AY-01A-21D-A12N-01	1	NaN	1
TCGA-AO-A0J6-01A-11D-A036-01	1	1	NaN
TCGA-A2-A04Q-01A-21D-A036-01	1	1	0
TCGA-C8-A134-01A-11D-A111-01	1	1	0
TCGA-A7-A13D-01A-13D-A12N-01	1	1	0
TCGA-AR-A0TS-01A-11D-A111-01	0	1	0
TCGA-AN-A0FJ-01A-11D-A011-01	1	0	1
TCGA-A8-A07O-01A-11D-A011-01	1	1	1
TCGA-BH-A18G-01A-11D-A12A-01	0	0	0
TCGA-A2-A0ST-01A-12D-A087-01	0	0	0
TCGA-A8-A08H-01A-21D-A011-01	0	0	0
TCGA-B6-A0RT-01A-21D-A087-01	0	0	0
TCGA-C8-A12V-01A-11D-A111-01	0	NaN	0
TCGA-E2-A14Y-01A-21D-A12A-01	0	1	0
TCGA-BH-A0RX-01A-21D-A087-01	0	NaN	1
TCGA-A8-A07U-01A-11D-A036-01	1	0	0
TCGA-BH-A1F0-01A-11D-A134-01	1	1	1
TCGA-AN-A04D-01A-21D-A036-01	0	0	1
TCGA-AN-A0AR-01A-11D-A011-01	1	1	1
TCGA-B6-A0X1-01A-11D-A107-01	0	NaN	0
TCGA-A2-A0T2-01A-11D-A087-01	0	NaN	0
TCGA-B6-A0I2-01A-11D-A036-01	0	0	0
TCGA-AO-A128-01A-11D-A10L-01	0	0	0
TCGA-D8-A147-01A-11D-A111-01	1	0	1
TCGA-BH-A0DL-01A-11D-A111-01	0	1	NaN
TCGA-A1-A0SK-01A-12D-A087-01	1	1	1
TCGA-AN-A0FX-01A-11D-A036-01	1	0	1
TCGA-BH-A18Q-01A-12D-A12A-01	0	0	1
TCGA-A2-A0D2-01A-21D-A036-01	0	NaN	0
TCGA-AR-A0TP-01A-11D-A087-01	1	1	1
TCGA-BH-A0BW-01A-11D-A111-01	1	1	0
TCGA-BH-A18K-01A-11D-A12A-01	NaN	1	0
TCGA-E2-A14X-01A-11D-A111-01	0	NaN	0
TCGA-D8-A142-01A-11D-A111-01	1	0	1
TCGA-A2-A0YJ-01A-11D-A107-01	1	NaN	1
TCGA-E2-A14N-01A-31D-A134-01	0	1	0
TCGA-BH-A0B3-01A-11D-A059-01	1	NaN	1
TCGA-E2-A1AZ-01A-11D-A12N-01	1	NaN	1
TCGA-A2-A0YE-01A-11D-A107-01	NaN	NaN	0
TCGA-A8-A08R-01A-11D-A036-01	1	1	1
TCGA-A8-A07R-01A-21D-A036-01	0	0	0
TCGA-AN-A0FL-01A-11D-A036-01	1	0	0
TCGA-BH-A0BG-01A-11D-A111-01	1	NaN	1
TCGA-BH-A0E0-01A-11D-A059-01	1	0	1

## Sheet: S1A-Her2 - Broad
Chromosome Arm/Sample ID	1p	1q	2p	2q	3p	3q	4p	4q	5p	5q	6p	6q	7p	7q	8p	8q	9p	9q	10p	10q	11p	11q	12p	12q	13q	14q	15q	16p	16q	17p	17q	18p	18q	19p	19q	20p	20q	21q	22q
TCGA-A2-A04W-01A-31D-A111-01	0	0	0	0	0	0	0	0	0	0	0	0	0	0	0	0	0	0	0	0	0	0	0	0	0	0	0	0	0	0	0	-0.469	-0.469	0	0	0	0	0	0
TCGA-A2-A04X-01A-21D-A036-01	0	0	0	0	0	0	0	0	0	0	0.545	0.001	0	-0.556	0	0	0	0	0	0	0	0	0	0	-0.538	0	0	0	0	0	0	-0.551	-0.551	0	0	0.473	0.473	0	0
TCGA-A2-A0CL-01A-11D-A111-01	0	0	0	0	0	0	0	0	0	0	0	0	0	0	0	0	0	0	0	0	0	0	0	0	0	0	0	0	0	0	0	0	0	0	0	0.525	0.525	0	0
TCGA-A2-A0CX-01A-21D-A011-01	1.374	1.374	0.324	0.324	-0.372	0.01	0	0	1.379	1.004	0	0	0	0	0.889	0.889	0	0	0	0	0	0	0.356	0.356	0	0	-0.361	1.012	0.651	-0.343	-0.343	0	0	0	0	0.32	0.32	0	0.369
TCGA-A2-A0D1-01A-11D-A036-01	0	0	0	0	-0.806	-0.806	0	0	0	-0.384	0	0	0	0	-0.799	1.949	-0.752	-0.752	0	0	-0.813	0	-0.789	-0.789	-0.805	0	0	0	-0.399	-0.761	-0.761	-0.82	0	-0.067	-0.794	0	0	0	0
TCGA-A2-A0EQ-01A-11D-A036-01	0	0.453	0	0	0	0	0	0	0.379	-0.323	0	0	0	0	0.602	0.915	-0.501	-0.501	0	0	0	-0.409	0	0	0	-0.308	-0.334	0	0	0	0.476	0	0	0	0	0	0	0	0
TCGA-A2-A0T1-01A-21D-A087-01	0	0	0	0	0	0	0	0	0	0	0	0	0.348	0	-0.398	1.074	0	0	0	0	0	0	0	0	0	0	0	0	0	0	0	0	0	0	0	0	0	0	0
TCGA-A8-A075-01A-11D-A087-01	-0.421	1.203	0.328	0	0	0	0.343	-0.485	-0.573	-0.573	0.33	0.33	-0.145	-0.487	-0.373	2.115	-0.455	0	0.354	0.354	0.321	0.321	0	0	0	0	0	-0.055	-0.455	-0.436	-0.436	0.308	-0.175	-0.334	0	0.361	0.361	0	-0.438
TCGA-A8-A076-01A-21D-A011-01	0	0.693	0	0	0	0	0	0	-0.692	-0.308	0.019	-0.344	0.426	0	0.969	1.693	0	0	-0.347	-0.347	0	0	0.361	0.361	-0.736	0.366	-0.35	0	0	-0.739	-0.739	-0.737	-0.737	0	0	1.176	1.176	0.468	-0.356
TCGA-A8-A07B-01A-11D-A011-01	-0.346	0	-0.816	-0.816	0	0	-0.384	-0.384	0	0	0	0	-0.842	0	0.408	3.657	0	0	1.279	0	-0.814	-0.814	0	0	-0.83	0	-0.441	-0.799	-0.799	-0.812	-0.812	0	0	0	0.803	0	-0.353	0	-0.357
TCGA-A8-A07I-01A-11D-A011-01	-0.708	0	0	0	0	0	0	0	0	0	0.658	0	0	-0.708	-0.707	0.667	0	0	-0.701	-0.701	-0.706	-0.706	0	0	0	0	0	0	0	-0.666	-0.666	0	0	0	0	0	0	0	-0.683
TCGA-A8-A081-01A-11D-A011-01	-0.501	0.526	0.564	0.564	0.605	0.605	-0.503	-0.503	-0.499	-0.499	-0.434	-0.434	0	0	-1.083	0.551	-1.07	0	0	0	0	-0.494	0.59	0	-0.505	-0.406	-0.493	0.066	-0.492	-0.53	0.749	-0.49	-0.49	0	0	0.752	0.752	0	0
TCGA-A8-A08B-01A-11D-A011-01	0	0.974	0	0	-0.458	0	-0.56	-0.56	0	0	0.612	0.612	0	0	0	0	0	0	0	0	0.322	0.322	0	0	0	0.323	0	0.608	-0.567	-0.58	-0.58	-0.555	-0.555	0	0	0.455	0.455	0	0
TCGA-A8-A08J-01A-11D-A011-01	0	0	-0.461	-0.461	0	0	0	0	0	0	0	-0.508	0	0	-0.537	2.355	-0.386	-0.386	0.324	0	-0.473	-0.382	0.661	0.661	0.405	0	0	0	0	0.519	0.519	0	0	-0.453	0	0.819	1.311	-0.511	-0.476
TCGA-A8-A08L-01A-11D-A011-01	0	0	0	0	-0.039	0.663	-0.711	-0.711	0	0	0	0	-0.361	0	0	0.827	0	0	-0.695	-0.344	-0.688	-0.693	0	-0.697	-0.699	-0.694	-0.682	0	0	-0.628	0.685	-0.704	-0.704	0	0	-0.683	0	0.605	0
TCGA-A8-A08X-01A-21D-A011-01	0.717	0.717	0	0	0	0	-0.441	0	0.31	0	0	0	0	0	-0.087	0.827	0.578	0	0.487	0	0	0	0	0	-0.111	0	0	0	0	0	0	0	0	0	0	0.314	0.314	0	0
TCGA-A8-A092-01A-11D-A011-01	-0.444	1.033	-0.426	-0.426	0	0.453	0	0	0	0	0.433	0	0	0	0.746	3.53	0	0	0.472	0.472	0	0	0.401	0.401	-0.463	0.387	-0.458	0.031	-0.453	-0.492	0.947	-0.471	-0.471	-0.531	0.421	0.863	0.863	0.451	0
TCGA-A8-A094-01A-11D-A011-01	0	0	0	0	-0.052	-0.424	-0.434	-0.434	0.484	0	0.483	0.483	0	0	0.787	0.787	-0.414	-0.414	0.637	0	0	-0.414	0	0	-0.352	0	0	-0.435	-0.435	-0.482	-0.482	-0.452	-0.452	0	0	0	0.567	-0.521	0
TCGA-A8-A09G-01A-21D-A011-01	0	0.534	0	0	0	0	-0.555	-0.555	0	0	0	0	0	0	0	0	0	0	0	0	0	0	-0.55	0	-0.555	0	0	0	-0.543	-0.548	-0.548	-0.559	-0.559	-0.345	-0.345	0	0	0	0
TCGA-A8-A09X-01A-11D-A011-01	0	0	0	0	0	0	0	0	0	0	0	0	0	0	0	0	0	0	0	0	0	0	0.606	0.606	0	0	0	0	0	0	0	0	0	0	0	0	0	0	0
TCGA-A8-A0A7-01A-11D-A011-01	0	0	0	0	0	0	0	0	0	0	0	0	0	0	0	0.737	0	0	0	0	0	0	0	0	0	0	0	0	0	0	0	0	0	0.329	0.329	0.319	0.319	0	0
TCGA-AN-A04C-01A-21D-A036-01	0	0.439	0	0	-0.412	0	-0.478	0	0.215	-0.564	-0.551	-0.551	0	0	0.151	0.908	0	0	0	0	0	0	0	-0.506	0	0	0	0.363	0	-0.549	-0.232	0	0	0.709	0.709	0	0	0	0
TCGA-AN-A0FV-01A-11D-A011-01	-0.4	0.424	0	0	0	0	-0.859	-0.859	-0.414	-0.414	-0.424	-0.424	0	0	-0.427	0	-0.429	-0.028	-0.427	0	0	-0.862	-0.413	0	0	0	-0.424	0.407	0	-0.442	-0.442	-0.422	-0.422	-0.434	-0.434	0.589	0	-0.43	0
TCGA-AO-A03L-01A-41D-A059-01	-0.341	0.327	-0.487	-0.487	-0.473	-0.473	0	0	0	0	0	0	-0.359	-0.359	0	0	-0.374	0	0	0	0	-0.494	-0.498	0	-0.477	0	0	0	-0.488	0	0	-0.396	-0.396	0	-0.526	0	0	-0.494	-0.53
TCGA-AO-A03N-01B-11D-A10L-01	-0.454	0.452	0	0	0	0	-0.402	-0.402	0	0	0.738	0	0.469	0	-0.419	0	0	0	-0.449	-0.449	0	0	0.421	0.421	-0.449	0.566	0	0.84	-0.462	0	0	-0.461	-0.461	0	0	0.612	0.612	0.393	-0.466
TCGA-AO-A0J2-01A-11D-A036-01	0.771	0.771	0.404	0	0	0	-0.517	-0.517	0	0	0	0	0	0.416	-0.526	-0.163	0.384	0.809	0.44	0.082	0	0	0.406	0.406	0	0	-0.494	0	0	-0.485	-0.485	0.436	-0.524	0	0	-0.486	0	0	0
TCGA-AO-A0JE-01A-11D-A059-01	0	0.643	0	0	-0.443	0	-0.455	-0.455	0.35	0.35	0	0	-0.472	-0.472	-0.475	0	-0.44	0	0	0	0	0	0	0	-0.384	0.349	0	1.504	1.504	-0.506	0	0	0	0	-0.452	0.808	0.359	0	0
TCGA-AO-A12D-01A-11D-A111-01	0.588	0.588	0	0	0	0	0	0	0	0	0	0	0	0	0	0.707	0	0	0	0	0	0	0	0	0	0	0.343	0	0	0	0	0	0	0	0	0	0	0.444	0
TCGA-AR-A0TX-01A-11D-A087-01	0	0	0.385	0	-0.403	0	0	0	0	0	0	0	0	0	-0.423	0	0	0	0	0	0	0	0	-0.411	-0.406	0	-0.416	0	0	0	0	-0.426	0	0	0	1.181	1.181	0	0
TCGA-B6-A0I9-01A-11D-A036-01	-0.458	1.196	0	-0.431	0	0	0	0	0	0	0.416	0.416	0.485	0.051	-0.482	0	-0.432	-0.432	0	0	-0.437	-0.437	0	0	0	-0.496	0	0	0.47	-0.453	0	0	0	-0.436	0	-0.457	1.089	0	0
TCGA-B6-A0IK-01A-12D-A059-01	0	0	0	0	0	0.445	-0.517	-0.517	0	0	0	0	0	0	-0.492	-0.492	-0.515	0.484	-0.527	-0.527	-0.52	-0.52	0	0	0	0	0	0	0	-0.471	0	-0.514	-0.514	0	0	-0.508	0	0	0
TCGA-B6-A0RH-01A-21D-A111-01	0	0.949	0	0	1.319	1.319	-0.589	-0.589	0	0	0	0	0	0	0.005	0.614	0	0	0	0	0	0	0	0	0	0	0	-0.567	-0.567	-0.61	-0.61	-0.577	-0.577	0	0	0.47	0.47	0	0
TCGA-B6-A0RS-01A-11D-A087-01	0	0.427	0	0	0	0	-0.724	-0.724	-0.554	-0.554	0	0	0	0	0	0	0.794	0.794	0.552	0	0	0	0	0	0	0	0	0	-0.542	-0.53	-0.53	-0.543	-0.543	0	0	0	0	0	0
TCGA-BH-A0AW-01A-11D-A059-01	0.853	0.853	0.318	0	0	0	-0.34	-0.34	0.355	0	0.342	0	0.341	0.341	0	0.634	-0.368	0	0	0	0	0	0	0	0	0	-0.343	-0.037	-0.356	0.053	0.433	0	0	0	0	0.718	0.339	0	0
TCGA-BH-A0B7-01A-12D-A111-01	0.308	0.308	0	0	0	0	0	0	0	0	0	0	0	0	0	0	0	0	0	0	0	0	0	0	0	0	0	0	0	0	0	0	0	0	0	0	0	0.33	0
TCGA-BH-A0DZ-01A-11D-A011-01	0	0	0	0	-0.642	0	0	0	0	0	0	0	0	-0.375	0	0.593	0	0	0	0	-0.642	-0.642	0	0	0	0	0	0.402	-0.22	-0.634	0	0	0	0	0	0	0	0	0
TCGA-BH-A0EE-01A-11D-A036-01	0.41	0.41	0	0	0	0	0	0	0	0	0	0	0	0	-0.603	0.033	0.966	0	-0.56	-0.56	0	0	-0.59	-0.59	-0.311	0.551	0	0	0	-0.569	-0.569	0.696	0	0	0	-0.571	-0.571	0.869	0
TCGA-BH-A18P-01A-11D-A12A-01	-0.345	0.633	0	0	0	0	0	0	0	0	0	0	0	0	0	0	0	0	0	0	-0.701	-0.701	0	0	0	0	0	0	-0.729	-0.334	-0.334	0	0	0	0	0	0	0	0
TCGA-BH-A18R-01A-11D-A12A-01	0	0.465	0	0	0	0.486	0	0	0	0	0	0	0	0	0	0.958	0	0	0	0	0	0	0.484	0.484	0	0	0	0	0	0	0	0	0	0	0	-0.531	0	0	0
TCGA-BH-A1EV-01A-11D-A134-01	0	0.579	0	0	0	0.583	-0.42	-0.42	0	0	0	0	0.081	-0.513	0.603	0.603	0	0	0	0	0	0	0.315	0.315	-0.491	0	0	0	-0.516	-0.52	-0.52	0	-0.309	0	0	0	0	0	0
TCGA-C8-A12L-01A-11D-A111-01	0	1.306	0	0	-0.435	-0.435	-0.384	-0.384	-0.418	-0.418	0	0	0	-0.348	0	0	-0.446	-0.446	0.785	-0.423	-0.384	0	0	0	0	-0.391	0	0	-0.468	-0.387	0	0	0	0	0	0.352	0.352	0	-0.179
TCGA-C8-A12P-01A-11D-A111-01	0	0.414	0	0	0	0	-0.424	0	0.352	0.352	0	0	0.303	0.303	-0.44	0	0	0	0	0	0	0	0	0	-0.335	0	0	0	0	0	0	-0.19	-0.511	0	0	0	0	0.313	0
TCGA-C8-A12Q-01A-11D-A111-01	0	0	0	0	0.445	0.445	0	0	0.69	0	0.458	0	0.465	0.465	-0.455	0	-0.45	0	0	0	-0.46	-0.46	0	0	0	0	0	0	0	-0.463	-0.463	0	0	0	-0.452	0.509	0.509	-0.461	0
TCGA-C8-A12T-01A-11D-A111-01	0	0	-0.629	-0.629	0	0	0	0	0	0	0	0	0	0	0.637	0.637	-0.364	-0.364	0	0.607	0	0	0	0	0	0	0	0	0	-0.67	-0.67	0	0	2.471	2.471	-0.674	-0.674	0	0
TCGA-C8-A12Z-01A-11D-A111-01	0	1.287	0	0	0	0	-0.642	0	0	0	0	0	0	0	-0.659	0	0	0	0	0	0	0	-0.655	-0.655	0	0	0	0	-0.672	-0.639	-0.639	-0.676	-0.676	-0.584	-0.584	0	0	0.708	0
TCGA-C8-A130-01A-31D-A111-01	0	0.394	0.321	0.321	-0.443	0	0	0	0.383	-0.069	0	0	0	0	0.668	1.078	-0.406	-0.406	0	0	-0.454	-0.454	0	0	0	0.318	0	-0.433	-0.433	0	0	0	0	0.858	0.858	-0.426	-0.426	-0.451	0
TCGA-C8-A135-01A-11D-A111-01	0	0	0	0	0	0	-0.326	0	0.387	0.387	0	0	0	-0.327	0.433	0.78	0	0	0	0	0	0	0	-0.33	-0.328	0	-0.339	0	0	-0.347	0	-0.34	-0.34	-0.357	0	0	0	1.611	0
TCGA-C8-A137-01A-11D-A111-01	0	0	0	0	-0.709	0	0	0	0	0	-0.732	-0.732	0	0	-0.724	-0.724	-0.718	-0.718	0	0	0	0	0	0	0	0	0	-0.673	-0.673	-0.707	-0.707	0	0	0	0	0	0	-0.647	0
TCGA-C8-A138-01A-11D-A111-01	-0.412	0.39	0	0	0	0	-0.404	-0.404	0	0	0	0	0	0	-0.405	0.962	0	0	0	0	0	0	0	0	0	0.531	0	0.224	-0.382	-0.385	-0.385	-0.435	-0.435	-0.383	-0.383	0.815	1.636	0	-0.397
TCGA-C8-A1HF-01A-11D-A134-01	0	0	0	-0.589	-0.596	-0.596	-0.617	0	0	0	0	0	-0.592	-0.592	0	0	0	0	0	0	0	0	0	0	0	0	-0.601	0	-0.599	-0.595	0.577	-0.626	0	0	0	0	0	-0.6	0
TCGA-D8-A13Z-01A-11D-A111-01	0.442	0.442	0.753	0	0	0	-0.501	-0.501	0	0	0.608	0.608	0	0	-0.784	0	0	0	0.519	0	0	0	0.749	0.749	0	1.06	-0.328	0	0	0	0	0	-0.496	0	0	0	0	0.507	0
TCGA-E2-A14P-01A-31D-A12A-01	0	0	0.409	0.409	0	0	-0.466	0	1.287	0	0	0	0.42	0.42	0	0	0	0	0	0	0	0	0.391	0	0	0.437	0	0.335	0.335	0	0	0.392	0	0	0	0.342	0.342	0.392	0
TCGA-E2-A14V-01A-11D-A12A-01	-0.344	0.707	0	0	-0.348	0	0	0	0	0	-0.335	-0.335	0	0	-0.37	-0.015	0	0	0	0	0	-0.316	0	0	0	0	0	-0.347	-0.347	-0.341	-0.341	-0.305	0	0	0	0.701	1.028	0	0
TCGA-E2-A152-01A-11D-A12A-01	0	0	0	0	-0.545	0	0.312	0.312	0.309	0.309	0	0	0	0	0.364	0.364	-0.528	-0.528	0	0	-0.521	-0.521	0	0	-0.924	0	-0.543	0	0	-0.55	-0.55	-0.531	-0.531	-0.528	0	0	0	-0.103	0.661
TCGA-E2-A1B0-01A-11D-A12N-01	0	0.766	0	0	0	0	0	0	1.14	0	0.324	0	0	0	0.053	0.469	0	0	0	0	0	0.395	0	0	0	0	0	0	0	0	0	0	0	0	0	0.316	0.316	0.64	0

## Sheet: S1A-Her2 - Broad significance
Chromosome Arm	# Genes	Amp frequency	Amp z-score	Amp q-value	Del Frequency	Del z-score	Del q-value
1p	2121	0.29	-0.491	0.999	0.52	2.73	0.0174
1q	1955	0.71	5.29	2.43e-06	0.43	0.979	0.32
2p	924	0.3	-1.13	0.999	0.26	-1.55	0.943
2q	1556	0.19	-2.3	0.999	0.26	-1.41	0.943
3p	1062	0.21	-2.01	0.999	0.44	0.931	0.327
3q	1139	0.33	-0.503	0.999	0.25	-1.57	0.943
4p	489	0.09	-3.02	0.999	0.6	3.12	0.00593
4q	1049	0.08	-3.12	0.999	0.55	2.62	0.0213
5p	270	0.4	-0.101	0.999	0.32	-1.09	0.943
5q	1427	0.22	-1.7	0.999	0.4	0.654	0.455
6p	1173	0.4	0.442	0.999	0.27	-1.24	0.943
6q	839	0.26	-1.59	0.999	0.3	-1.17	0.943
7p	641	0.4	0.147	0.999	0.38	-0.0518	0.846
7q	1277	0.37	0.0882	0.999	0.48	1.51	0.183
8p	580	0.28	-0.984	0.999	0.74	5.06	2.76e-06
8q	859	0.58	2.72	0.0322	0.4	0.222	0.699
9p	422	0.31	-0.954	0.999	0.57	2.33	0.0428
9q	1113	0.17	-2.31	0.999	0.5	1.9	0.0871
10p	409	0.4	0.0335	0.999	0.27	-1.58	0.943
10q	1268	0.25	-1.58	0.999	0.25	-1.58	0.943
11p	862	0.29	-1.03	0.999	0.47	1.2	0.238
11q	1515	0.2	-1.78	0.999	0.51	2.27	0.0454
12p	575	0.41	0.243	0.999	0.3	-1.17	0.943
12q	1447	0.34	-0.233	0.999	0.28	-1.09	0.943
13q	654	0.14	-2.66	0.999	0.53	2.07	0.0625
14q	1341	0.4	0.458	0.999	0.32	-0.59	0.943
15q	1355	0.12	-2.78	0.999	0.45	1.33	0.222
16p	872	0.4	0.246	0.999	0.49	1.43	0.2
16q	702	0.19	-1.84	0.999	0.67	4.11	0.000191
17p	683	0.11	-1.7	0.999	0.85	7.01	4.56e-11
17q	1592	0.41	0.559	0.999	0.72	5.19	2.09e-06
18p	143	0.36	-0.486	0.999	0.65	3.37	0.0029
18q	446	0.15	-2.63	0.999	0.55	2.23	0.0454
19p	995	0.34	-0.394	0.999	0.47	1.22	0.238
19q	1709	0.38	0.392	0.999	0.44	1.23	0.238
20p	355	0.64	3.35	0.0052	0.38	-0.156	0.877
20q	753	0.62	3.43	0.0052	0.28	-1.07	0.943
21q	509	0.51	1.58	0.443	0.36	-0.354	0.943
22q	921	0.33	-0.708	0.999	0.29	-1.13	0.943

## Sheet: S1A-Basal and HER2 - chr4p
Sample ID	PAM50	Chromosome 4p	Chromosome 4p loss
TCGA-AO-A0J6-01A-11D-A036-01	basal	0.368	NaN
TCGA-AN-A0AR-01A-11D-A011-01	basal	-0.864	1
TCGA-AR-A0TP-01A-11D-A087-01	basal	-0.862	1
TCGA-E2-A158-01A-11D-A12A-01	basal	-0.822	1
TCGA-AO-A0JL-01A-11D-A059-01	basal	-0.812	1
TCGA-AO-A124-01A-11D-A10L-01	basal	-0.76	1
TCGA-AR-A1AH-01A-11D-A12A-01	basal	-0.759	1
TCGA-AN-A04D-01A-21D-A036-01	basal	-0.745	1
TCGA-AN-A0FJ-01A-11D-A011-01	basal	-0.678	1
TCGA-AR-A1AY-01A-21D-A12N-01	basal	-0.673	1
TCGA-AN-A0XU-01A-11D-A107-01	basal	-0.67	1
TCGA-E2-A14R-01A-11D-A111-01	basal	-0.644	1
TCGA-AO-A12F-01A-11D-A111-01	basal	-0.631	1
TCGA-AN-A0AT-01A-11D-A036-01	basal	-0.626	1
TCGA-A2-A0YJ-01A-11D-A107-01	basal	-0.601	1
TCGA-A8-A07O-01A-11D-A011-01	basal	-0.587	1
TCGA-AR-A1AI-01A-11D-A12N-01	basal	-0.578	1
TCGA-A2-A0T0-01A-22D-A087-01	basal	-0.522	1
TCGA-A7-A0CE-01A-11D-A011-01	basal	-0.513	1
TCGA-A7-A13E-01A-11D-A12N-01	basal	-0.512	1
TCGA-BH-A18Q-01A-12D-A12A-01	basal	-0.49	1
TCGA-B6-A0RE-01A-11D-A059-01	basal	-0.469	1
TCGA-B6-A0WX-01A-11D-A107-01	basal	-0.469	1
TCGA-BH-A18V-01A-11D-A12A-01	basal	-0.468	1
TCGA-A2-A04P-01A-31D-A036-01	basal	-0.464	1
TCGA-AR-A1AR-01A-31D-A134-01	basal	-0.453	1
TCGA-AQ-A04J-01A-02D-A036-01	basal	-0.447	1
TCGA-C8-A12K-01A-21D-A111-01	basal	-0.441	1
TCGA-BH-A0E0-01A-11D-A059-01	basal	-0.424	1
TCGA-A2-A0SX-01A-12D-A087-01	basal	-0.422	1
TCGA-AO-A0J4-01A-11D-A036-01	basal	-0.407	1
TCGA-B6-A0IQ-01A-11D-A036-01	basal	-0.4	1
TCGA-BH-A0BG-01A-11D-A111-01	basal	-0.4	1
TCGA-BH-A0WA-01A-11D-A107-01	basal	-0.398	1
TCGA-AO-A129-01A-21D-A10L-01	basal	-0.397	1
TCGA-E2-A150-01A-11D-A12A-01	basal	-0.39	1
TCGA-AN-A0FX-01A-11D-A036-01	basal	-0.389	1
TCGA-E2-A1AZ-01A-11D-A12N-01	basal	-0.378	1
TCGA-AR-A1AQ-01A-11D-A12N-01	basal	-0.369	1
TCGA-D8-A147-01A-11D-A111-01	basal	-0.367	1
TCGA-B6-A0RU-01A-11D-A087-01	basal	-0.362	1
TCGA-A8-A08R-01A-11D-A036-01	basal	-0.332	1
TCGA-A1-A0SK-01A-12D-A087-01	basal	-0.316	1
TCGA-BH-A0E6-01A-11D-A036-01	basal	-0.314	1
TCGA-AR-A0U4-01A-11D-A107-01	basal	-0.302	1
TCGA-B6-A0IJ-01A-11D-A036-01	basal	-0.301	1
TCGA-A1-A0SO-01A-22D-A087-01	basal	0	0
TCGA-A2-A04Q-01A-21D-A036-01	basal	0	0
TCGA-A2-A04T-01A-21D-A036-01	basal	0	0
TCGA-A2-A0CM-01A-31D-A036-01	basal	0	0
TCGA-A2-A0D0-01A-11D-A011-01	basal	0	0
TCGA-A2-A0D2-01A-21D-A036-01	basal	0	0
TCGA-A2-A0ST-01A-12D-A087-01	basal	0	0
TCGA-A2-A0T2-01A-11D-A087-01	basal	0	0
TCGA-A2-A0YE-01A-11D-A107-01	basal	0	0
TCGA-A2-A0YM-01A-11D-A107-01	basal	0	0
TCGA-A7-A0DA-01A-31D-A111-01	basal	0	0
TCGA-A7-A13D-01A-13D-A12N-01	basal	0	0
TCGA-A8-A07R-01A-21D-A036-01	basal	0	0
TCGA-A8-A07U-01A-11D-A036-01	basal	0	0
TCGA-A8-A08H-01A-21D-A011-01	basal	0	0
TCGA-AN-A0AL-01A-11D-A011-01	basal	0	0
TCGA-AN-A0FL-01A-11D-A036-01	basal	0	0
TCGA-AO-A128-01A-11D-A10L-01	basal	0	0
TCGA-AR-A0TS-01A-11D-A111-01	basal	0	0
TCGA-AR-A0U0-01A-11D-A107-01	basal	0	0
TCGA-AR-A0U1-01A-11D-A111-01	basal	0	0
TCGA-AR-A1AJ-01A-21D-A12N-01	basal	0	0
TCGA-B6-A0I2-01A-11D-A036-01	basal	0	0
TCGA-B6-A0RT-01A-21D-A087-01	basal	0	0
TCGA-B6-A0X1-01A-11D-A107-01	basal	0	0
TCGA-BH-A0AV-01A-31D-A111-01	basal	0	0
TCGA-BH-A0B3-01A-11D-A059-01	basal	0	0
TCGA-BH-A0B9-01A-11D-A059-01	basal	0	0
TCGA-BH-A0BL-01A-11D-A111-01	basal	0	0
TCGA-BH-A0BW-01A-11D-A111-01	basal	0	0
TCGA-BH-A0DL-01A-11D-A111-01	basal	0	0
TCGA-BH-A0RX-01A-21D-A087-01	basal	0	0
TCGA-BH-A18G-01A-11D-A12A-01	basal	0	0
TCGA-BH-A18K-01A-11D-A12A-01	basal	0	0
TCGA-BH-A1F0-01A-11D-A134-01	basal	0	0
TCGA-C8-A12V-01A-11D-A111-01	basal	0	0
TCGA-C8-A131-01A-11D-A111-01	basal	0	0
TCGA-C8-A134-01A-11D-A111-01	basal	0	0
TCGA-D8-A142-01A-11D-A111-01	basal	0	0
TCGA-D8-A143-01A-11D-A111-01	basal	0	0
TCGA-E2-A14N-01A-31D-A134-01	basal	0	0
TCGA-E2-A14X-01A-11D-A111-01	basal	0	0
TCGA-E2-A14Y-01A-21D-A12A-01	basal	0	0
TCGA-E2-A159-01A-11D-A111-01	basal	0	0
TCGA-E2-A1B5-01A-21D-A12N-01	basal	0	0
TCGA-E2-A152-01A-11D-A12A-01	her2	0.312	NaN
TCGA-A8-A075-01A-11D-A087-01	her2	0.343	NaN
TCGA-AN-A0FV-01A-11D-A011-01	her2	-0.859	1
TCGA-B6-A0RS-01A-11D-A087-01	her2	-0.724	1
TCGA-A8-A08L-01A-11D-A011-01	her2	-0.711	1
TCGA-C8-A12Z-01A-11D-A111-01	her2	-0.642	1
TCGA-C8-A1HF-01A-11D-A134-01	her2	-0.617	1
TCGA-B6-A0RH-01A-21D-A111-01	her2	-0.589	1
TCGA-A8-A08B-01A-11D-A011-01	her2	-0.56	1
TCGA-A8-A09G-01A-21D-A011-01	her2	-0.555	1
TCGA-AO-A0J2-01A-11D-A036-01	her2	-0.517	1
TCGA-B6-A0IK-01A-12D-A059-01	her2	-0.517	1
TCGA-A8-A081-01A-11D-A011-01	her2	-0.503	1
TCGA-D8-A13Z-01A-11D-A111-01	her2	-0.501	1
TCGA-AN-A04C-01A-21D-A036-01	her2	-0.478	1
TCGA-E2-A14P-01A-31D-A12A-01	her2	-0.466	1
TCGA-AO-A0JE-01A-11D-A059-01	her2	-0.455	1
TCGA-A8-A08X-01A-21D-A011-01	her2	-0.441	1
TCGA-A8-A094-01A-11D-A011-01	her2	-0.434	1
TCGA-C8-A12P-01A-11D-A111-01	her2	-0.424	1
TCGA-BH-A1EV-01A-11D-A134-01	her2	-0.42	1
TCGA-C8-A138-01A-11D-A111-01	her2	-0.404	1
TCGA-AO-A03N-01B-11D-A10L-01	her2	-0.402	1
TCGA-A8-A07B-01A-11D-A011-01	her2	-0.384	1
TCGA-C8-A12L-01A-11D-A111-01	her2	-0.384	1
TCGA-BH-A0AW-01A-11D-A059-01	her2	-0.34	1
TCGA-C8-A135-01A-11D-A111-01	her2	-0.326	1
TCGA-A2-A04W-01A-31D-A111-01	her2	0	0
TCGA-A2-A04X-01A-21D-A036-01	her2	0	0
TCGA-A2-A0CL-01A-11D-A111-01	her2	0	0
TCGA-A2-A0CX-01A-21D-A011-01	her2	0	0
TCGA-A2-A0D1-01A-11D-A036-01	her2	0	0
TCGA-A2-A0EQ-01A-11D-A036-01	her2	0	0
TCGA-A2-A0T1-01A-21D-A087-01	her2	0	0
TCGA-A8-A076-01A-21D-A011-01	her2	0	0
TCGA-A8-A07I-01A-11D-A011-01	her2	0	0
TCGA-A8-A08J-01A-11D-A011-01	her2	0	0
TCGA-A8-A092-01A-11D-A011-01	her2	0	0
TCGA-A8-A09X-01A-11D-A011-01	her2	0	0
TCGA-A8-A0A7-01A-11D-A011-01	her2	0	0
TCGA-AO-A03L-01A-41D-A059-01	her2	0	0
TCGA-AO-A12D-01A-11D-A111-01	her2	0	0
TCGA-AR-A0TX-01A-11D-A087-01	her2	0	0
TCGA-B6-A0I9-01A-11D-A036-01	her2	0	0
TCGA-BH-A0B7-01A-12D-A111-01	her2	0	0
TCGA-BH-A0DZ-01A-11D-A011-01	her2	0	0
TCGA-BH-A0EE-01A-11D-A036-01	her2	0	0
TCGA-BH-A18P-01A-11D-A12A-01	her2	0	0
TCGA-BH-A18R-01A-11D-A12A-01	her2	0	0
TCGA-C8-A12Q-01A-11D-A111-01	her2	0	0
TCGA-C8-A12T-01A-11D-A111-01	her2	0	0
TCGA-C8-A130-01A-31D-A111-01	her2	0	0
TCGA-C8-A137-01A-11D-A111-01	her2	0	0
TCGA-E2-A14V-01A-11D-A12A-01	her2	0	0
TCGA-E2-A1B0-01A-11D-A12N-01	her2	0	0

## Sheet: S1B
Gene	entrezgene_id	ensembl_gene_id	Band	Gene Start (bp)	Gene End (bp)	log2 FC
CD38	952	ENSG00000004468	p15.32	15778275	15853232	-1.28988
S100P	6286	ENSG00000163993	p16.1	6693878	6697170	-1.05814
JAKMIP1	152789	ENSG00000152969	p16.1	6026199	6200591	-0.893498
TLR10	81793	ENSG00000174123	p14	38772238	38782990	-0.839957
TMEM156	80008	ENSG00000121895	p14	38966744	39032922	-0.818132
ARAP2	116984	ENSG00000047365	p14	35948221	36244514	-0.747035
RHOH	399	ENSG00000168421	p14	40191053	40246967	-0.744449
TXK	7294	ENSG00000074966	p12	48066393	48134250	-0.723418
PCDH7	5099	ENSG00000169851	p15.1	30720415	31146805	-0.716727
SLC34A2	10568	ENSG00000157765	p15.2	25648011	25678748	-0.638435
LAP3	51056	ENSG00000002549	p15.32	17577198	17607972	-0.609299
C1QTNF7	114905	ENSG00000163145	p15.32	15339818	15446167	-0.594923
ADRA2C	152	ENSG00000184160	p16.3	3766348	3768526	-0.592172
SH3TC1	54436	ENSG00000125089	p16.1	8182072	8241803	-0.587682
TLR1	7096	ENSG00000174125	p14	38790677	38856817	-0.559344
SORCS2	57537	ENSG00000184985	p16.1	7192538	7742836	-0.551728
CPZ	8532	ENSG00000109625	p16.1	8592660	8619759	-0.522757
TLR6	10333	ENSG00000174130	p14	38823715	38856817	-0.506747
CCDC96	257236	ENSG00000173013	p16.1	7040849	7043001	-0.482605
LIMCH1	22998	ENSG00000064042	p13	41359607	41700044	-0.46119
DGKQ	1609	ENSG00000145214	p16.3	958887	986895	-0.459023
SEL1L3	23231	ENSG00000091490	p15.2	25747433	25863760	-0.448303
FGFBP2	83888	ENSG00000137441	p15.32	15960245	15969309	-0.422545
ATP8A1	10396	ENSG00000124406	p13	42408373	42657105	-0.412418
MAN2B2	23324	ENSG00000013288	p16.1	6575189	6623362	-0.412307
PROM1	8842	ENSG00000007062	p15.32	15963076	16084378	-0.407026
PPARGC1A	10891	ENSG00000109819	p15.2	23755041	23904089	-0.401811
PI4K2B	55300	ENSG00000038210	p15.2	25160663	25279204	-0.394688
TADA2B	93624	ENSG00000173011	p16.1	7041899	7057952	-0.39193
CPEB2	132864	ENSG00000137449	p15.32	15002481	15070153	-0.389944
STIM2	57620	ENSG00000109689	p15.2	26857601	27025381	-0.386229
FBXL5	26234	ENSG00000118564	p15.32	15604381	15681679	-0.370789
ATP10D	57205	ENSG00000145246	p12	47485275	47593486	-0.351883
QDPR	5860	ENSG00000151552	p15.32	17460261	17512206	-0.341827
TNIP2	79155	ENSG00000168884	p16.3	2741648	2756342	-0.325415
CCDC149	91050	ENSG00000181982	p15.2	24806117	24980204	-0.324869
RNF4	6047	ENSG00000063978	p16.3	2462220	2625320	-0.315216
RBM47	54502	ENSG00000163694	p14	40423267	40630875	-0.310101
FGFBP1	9982	ENSG00000137440	p15.32	15935577	15938740	-0.309336
CPLX1	10815	ENSG00000168993	p16.3	784957	826129	-0.297589
WDR1	9948	ENSG00000071127	p16.1	10074339	10116949	-0.295975
SEPSECS	51091	ENSG00000109618	p15.2	25120014	25160550	-0.292545
SLIT2	9353	ENSG00000145147	p15.31	20251905	20620561	-0.274885
ACOX3	8310	ENSG00000087008	p16.1	8366282	8440723	-0.274415
MXD4	10608	ENSG00000123933	p16.3	2247432	2262109	-0.27123
KLF3	51274	ENSG00000109787	p14	38664197	38701517	-0.268117
TEC	7006	ENSG00000135605	p11	48135783	48269838	-0.265183
SLC2A9	56606	ENSG00000109667	p16.1	9771153	10054936	-0.261363
ZNF595	152687	ENSG00000272602	p16.3	53286	88208	-0.259331
WFS1	7466	ENSG00000109501	p16.1	6269849	6303265	-0.258281
LGI2	55203	ENSG00000153012	p15.2	24998847	25030946	-0.253501
ZFYVE28	57732	ENSG00000159733	p16.3	2269582	2418651	-0.250856
GAK	2580	ENSG00000178950	p16.3	849276	932373	-0.250705
ZCCHC4	29063	ENSG00000168228	p15.2	25312774	25370383	-0.248483
AFAP1	60312	ENSG00000196526	p16.1	7758714	7939926	-0.248174
GRPEL1	80273	ENSG00000109519	p16.1	7058895	7068064	-0.247082
MRFAP1L1	114932	ENSG00000178988	p16.1	6707701	6709865	-0.242507
ADD1	118	ENSG00000087274	p16.3	2843844	2930076	-0.238891
SLC26A1	10861	ENSG00000145217	p16.3	979073	993440	-0.237606
LRPAP1	4043	ENSG00000163956	p16.3	3503612	3532446	-0.225938
ZNF721	170960	ENSG00000182903	p16.3	425815	499156	-0.222401
ANAPC4	29945	ENSG00000053900	p15.2	25377263	25418498	-0.220617
STX18	53407	ENSG00000168818	p16.2	4415742	4542346	-0.217657
APBB2	323	ENSG00000163697	p13	40810027	41216714	-0.216961
IDUA	3425	ENSG00000127415	p16.3	986997	1004564	-0.215179
RELL1	768211	ENSG00000181826	p14	37590800	37686376	-0.21383
PIGG	54872	ENSG00000174227	p16.3	499210	540200	-0.211876
TBC1D19	55296	ENSG00000109680	p15.2	26576437	26756223	-0.209313
TACC3	10460	ENSG00000013810	p16.3	1712858	1745171	-0.195642
LCORL	254251	ENSG00000178177	p15.31	17841199	18021876	-0.190737
C4orf19	55286	ENSG00000154274	p14	37453925	37623495	-0.187841
KIAA0232	9778	ENSG00000170871	p16.1	6781375	6884170	-0.184767
ZNF732	654254	ENSG00000186777	p16.3	270675	305474	-0.182688
LIAS	11019	ENSG00000121897	p14	39459004	39485109	-0.1788
N4BP2	55728	ENSG00000078177	p14	40056850	40158252	-0.175073
STK32B	55351	ENSG00000152953	p16.2	5051480	5500994	-0.174804
TMEM129	92305	ENSG00000168936	p16.3	1715952	1721358	-0.173639
MED28	80306	ENSG00000118579	p15.32	17614641	17634105	-0.172471
FAM193A	8603	ENSG00000125386	p16.3	2536647	2732573	-0.172058
PDS5A	23244	ENSG00000121892	p14	39822863	39977956	-0.167091
DCAF16	54876	ENSG00000163257	p15.31	17800655	17810758	-0.16348
HTT	3064	ENSG00000197386	p16.3	3041363	3243957	-0.163356
EVC	2121	ENSG00000072840	p16.2	5711201	5814305	-0.162745
ABLIM2	84448	ENSG00000163995	p16.1	7965310	8158832	-0.16239
UGDH	7358	ENSG00000109814	p14	39498755	39528311	-0.16212
UBE2K	3093	ENSG00000078140	p14	39698109	39782792	-0.158067
MRFAP1	93621	ENSG00000179010	p16.1	6640091	6642745	-0.158043
GUF1	60558	ENSG00000151806	p12	44678420	44700928	-0.156546
TAPT1	202018	ENSG00000169762	p15.32	16160505	16227410	-0.156229
COMMD8	54951	ENSG00000169019	p12	47450787	47463702	-0.155025
TMEM33	55161	ENSG00000109133	p13	41935129	41960803	-0.154229
TBC1D14	57533	ENSG00000132405	p16.1	6909242	7033118	-0.149433
RGS12	6002	ENSG00000159788	p16.3	3293028	3439913	-0.149359
MYL5	4636	ENSG00000215375	p16.3	673580	682033	-0.14854
TMEM128	85013	ENSG00000132406	p16.3	4235542	4248223	-0.148313
HAUS3	79441	ENSG00000214367	p16.3	2078998	2242276	-0.146348
FAM114A1	92689	ENSG00000197712	p14	38867677	38945739	-0.143308
DHX15	1665	ENSG00000109606	p15.2	24517441	24584554	-0.14235
SLBP	7884	ENSG00000163950	p16.3	1692731	1712344	-0.141564
RBPJ	3516	ENSG00000168214	p15.2	26163455	26435131	-0.138857
MSX1	4487	ENSG00000163132	p16.2	4859665	4863936	-0.136674
RFC1	5981	ENSG00000035928	p14	39287456	39366375	-0.136226
HS3ST1	9957	ENSG00000002587	p15.33	11393150	11429564	-0.131854
PGM2	55276	ENSG00000169299	p14	37826660	37862937	-0.129375
MAEA	10296	ENSG00000090316	p16.3	1289887	1340147	-0.123804
PDE6B	5158	ENSG00000133256	p16.3	625573	670782	-0.110941
KLB	152831	ENSG00000134962	p14	39406930	39451533	-0.105061
TMEM175	84286	ENSG00000127419	p16.3	932387	958656	-0.100263
GNPDA2	132789	ENSG00000163281	p12	44682200	44726588	-0.091367
GRK4	2868	ENSG00000125388	p16.3	2963571	3040760	-0.0898952
C4orf48	401115	ENSG00000243449	p16.3	2041995	2043964	-0.0892256
NOP14	8602	ENSG00000087269	p16.3	2937933	2963406	-0.0859898
PCGF3	10336	ENSG00000185619	p16.3	705748	770640	-0.0849702
LETM1	3954	ENSG00000168924	p16.3	1811479	1856156	-0.0817313
LDB2	9079	ENSG00000169744	p15.32	16501541	16898678	-0.0815044
KCNIP4	80333	ENSG00000281758	p15.2	21544390	21737314	-0.0739981
SH3BP2	6452	ENSG00000087266	p16.3	2793071	2841098	-0.0678811
TBC1D1	23216	ENSG00000065882	p14	37891084	38139175	-0.0607236
NCAPG	64151	ENSG00000109805	p15.31	17810979	17844865	-0.0592434
RAB28	9364	ENSG00000157869	p15.33	13361354	13484365	-0.057948
BST1	683	ENSG00000109743	p15.32	15703065	15738313	-0.0530674
PACRGL	133015	ENSG00000163138	p15.31	20696282	20752907	-0.0519959
MFSD10	10227	ENSG00000109736	p16.3	2930561	2934834	-0.0514241
POLN	353497	ENSG00000130997	p16.3	2071918	2242121	-0.0503846
CTBP1	1487	ENSG00000159692	p16.3	1211445	1249953	-0.0497328
ZNF141	7700	ENSG00000131127	p16.3	337814	384868	-0.042479
LYAR	55646	ENSG00000145220	p16.3	4267701	4290154	-0.0417243
ZBTB49	166793	ENSG00000168826	p16.3	4290251	4321786	-0.0415321
SLC30A9	10463	ENSG00000014824	p13	41990502	42090461	-0.0294582
ZNF718	255403	ENSG00000250312	p16.3	124501	202303	-0.0265353
ZNF518B	85460	ENSG00000178163	p16.1	10439880	10457426	-0.019767
KLHL5	51088	ENSG00000109790	p14	39045039	39126857	-0.019332
NIPAL1	152519	ENSG00000163293	p12	47914142	48040173	-0.0100261
EVC2	132884	ENSG00000173040	p16.2	5542772	5709548	-0.00318251
FAM200B	285550	ENSG00000237765	p15.32	15681662	15690447	0.00654029
NSUN7	79730	ENSG00000179299	p14	40749925	40811184	0.0093077
FAM53A	152877	ENSG00000174137	p16.3	1617915	1684261	0.0376004
NAT8L	339983	ENSG00000185818	p16.3	2059327	2069089	0.0506541
CYTL1	54360	ENSG00000170891	p16.2	5014586	5019458	0.0704779
NKX3-2	579	ENSG00000109705	p15.33	13540830	13544508	0.101123
NFXL1	152518	ENSG00000170448	p12	47847233	47914667	0.102487
HTRA3	94031	ENSG00000170801	p16.1	8269754	8307098	0.104507
WDR19	57728	ENSG00000157796	p14	39182504	39285810	0.119077
PPP2R2C	5522	ENSG00000074211	p16.1	6320578	6563600	0.144741
CORIN	10699	ENSG00000145244	p12	47593999	47838106	0.166029
CC2D2A	57545	ENSG00000048342	p15.32	15469865	15601552	0.168919
FGFRL1	53834	ENSG00000127418	p16.3	1009936	1026898	0.173505
CNGA1	1259	ENSG00000198515	p12	47935977	48016681	0.195343
RNF212	285498	ENSG00000178222	p16.3	1056250	1113564	0.226489
RPL9	6133	ENSG00000163682	p14	39452587	39458931	0.274652
SOD3	6649	ENSG00000109610	p15.2	24789912	24800842	0.332412
CRMP1	1400	ENSG00000072832	p16.2	5748084	5893086	0.344477
SPON2	10417	ENSG00000159674	p16.3	1166932	1208962	0.3984
FGFR3	2261	ENSG00000068078	p16.3	1793293	1808872	0.476188
UCHL1	7345	ENSG00000154277	p13	41256413	41268455	0.801806
DOK7	285489	ENSG00000175920	p16.3	3463306	3501473	0.816958

## Sheet: S1C-LUSC - Broad by arm
Chromosome Arm/Sample ID	1p	1q	2p	2q	3p	3q	4p	4q	5p	5q	6p	6q	7p	7q	8p	8q	9p	9q	10p	10q	11p	11q	12p	12q	13q	14q	15q	16p	16q	17p	17q	18p	18q	19p	19q	20p	20q	21q	22q
TCGA-18-3406-11A-01D-0978-01	0	0	0	0	0	0	0	0	0	0	0	0	0	0	0	0	0	0	0	0	0	0	0	0	0	0	0	0	0	0	0	0	0	0	0	0	0	0	0
TCGA-18-3406-01A-01D-0978-01	-0.184	0.109	0	0	-0.435	0.554	0	0	0	0	-0.465	0.449	0	-0.452	-0.45	0	-0.438	-0.438	-0.231	-0.231	-0.2	-0.2	0	0	0	0	-0.384	0	0	-0.481	0	0	0	0	0	0	0	0	0
TCGA-18-3407-11A-01D-0978-01	0	0	0	0	0	0	0	0	0	0	0	0	0	0	0	0	0	0	0	0	0	0	0	0	0	0	0	0	0	0	0	0	0	0	0	0	0	0	0
TCGA-18-3407-01A-01D-1969-01	0	0.508	0	0	-0.303	0.17	-0.349	-0.349	0	0	0.14	0	0.184	0.184	0.184	0.184	0.189	0.189	0.135	-0.221	0.165	0	-0.293	-0.293	0.179	0	0	0	0	-0.373	0.188	0.189	0.189	0.715	0.156	0.18	0.18	0	-0.157
TCGA-18-3408-11A-01D-0978-01	0	0	0	0	0	0	0	0	0	0	0	0	0	0	0	0	0	0	0	0	0	0	0	0	0	0	0	0	0	0	0	0	0	0	0	0	0	0	0
TCGA-18-3408-01A-01D-0978-01	-0.23	0.848	0	0	-0.758	-0.239	0	0	0	-0.753	-0.138	-0.138	0.137	0.028	0	0	0	0	0	0	0	0	0	-0.103	0	0.125	-0.493	0	0	0	0	0	0	0	0	0	0	-0.352	0.929
TCGA-18-3409-11A-01D-0978-01	0	0	0	0	0	0	0	0	0	0	0	0	0	0	0	0	0	0	0	0	0	0	0	0	0	0	0	0	0	0	0	0	0	0	0	0	0	0	0
TCGA-18-3409-01A-01D-0978-01	0	0	0.251	0.15	-0.294	0.184	0.435	0.324	-0.245	-0.245	0.152	0	0.125	0.125	0.304	0.304	-0.578	-0.578	0	0	-0.165	-0.165	0	-0.128	-0.181	0	0	0	0	0	0	0	0	-0.206	-0.206	0.485	0.485	0	0.48
TCGA-18-3410-11A-01D-0978-01	0	0	0	0	0	0	0	0	0	0	0	0	0	0	0	0	0	0	0	0	0	0	0	0	0	0	0	0	0	0	0	0	0	0	0	0	0	0	0
TCGA-18-3410-01A-01D-1969-01	0	0	0	0	0.02	0.539	0.499	0.499	-0.019	-0.517	0	0	0	0	0.531	0.531	1.537	1.537	0	0	0.352	0.352	0.475	0.475	-0.527	-0.512	0.014	-0.525	-0.525	-0.273	0.309	0	0	0.848	0.848	0.507	0.005	0.424	0
TCGA-18-3411-11A-01D-0978-01	0	0	0	0	0	0	0	0	0	0	0	0	0	0	0	0	0	0	0	0	0	0	0	0	0	0	0	0	0	0	0	0	0	0	0	0	0	0	0
TCGA-18-3411-01A-01D-1969-01	-0.347	0.859	0.264	0.264	-0.355	0	-0.692	-0.338	0.536	-0.156	-0.656	-0.272	0.437	0.437	0.254	0.254	-0.629	0	-0.379	-0.379	0	0	0	0	0.234	0.76	0	0	0	-0.449	0.278	0.783	0.783	0.532	0.991	0.136	-0.143	-0.405	0.817
TCGA-18-3412-11A-01D-0978-01	0	0	0	0	0	0	0	0	0	0	0	0	0	0	0	0	0	0	0	0	0	0	0	0	0	0	0	0	0	0	0	0	0	0	0	0	0	0	0
TCGA-18-3412-01A-01D-0978-01	0	0	0.835	0.142	-0.499	-0.247	-0.223	-0.223	0.844	-0.129	-0.175	-0.175	0.407	0.615	-0.086	0.499	-0.005	0.227	-0.141	-0.275	-0.229	-0.229	0.901	0.901	0.46	0.016	-0.249	0.476	0.476	0.02	0.28	0.421	-0.091	-0.29	-0.29	0.124	0.124	-0.233	0.336
TCGA-18-3414-11A-01D-0978-01	0	0	0	0	0	0	0	0	0	0	0	0	0	0	0	0	0	0	0	0	0	0	0	0	0	0	0	0	0	0	0	0	0	0	0	0	0	0	0
TCGA-18-3414-01A-01D-0978-01	0.343	0.474	0.247	0.886	0.008	0.77	0	0	2.84	2.14	0	0	0.315	0.315	0.65	0.65	-0.142	-0.142	0	0	0	0	0	0	0	0	0.197	0	0.618	-0.796	-0.796	-0.256	-0.256	0	0	0.571	0.571	-0.276	0.74
TCGA-18-3415-11A-01D-0978-01	0	0	0	0	0	0	0	0	0	0	0	0	0	0	0	0	0	0	0	0	0	0	0	0	0	0	0	0	0	0	0	0	0	0	0	0	0	0	0
TCGA-18-3415-01A-01D-0978-01	-0.339	0.013	0.337	0	-0.339	0	-0.355	-0.355	0.334	-0.01	-0.346	-0.346	0	0	-0.351	0	-0.332	0	0	-0.326	0	0	0	0	-0.347	0.382	0	-0.347	-0.347	-0.369	0	-0.349	0	0	0	0.59	-0.365	-0.347	0
TCGA-18-3416-11A-01D-0978-01	0	0	0	0	0	0	0	0	0	0	0	0	0	0	0	0	0	0	0	0	0	0	0	0	0	0	0	0	0	0	0	0	0	0	0	0	0	0	0
TCGA-18-3416-01A-01D-0978-01	0	0.362	0	0	-0.374	-0.374	0.012	0.403	0	-0.365	-0.404	-0.027	-0.395	0	0.05	0.432	0.393	0.393	0.571	0.571	-0.388	-0.388	0	0	-0.412	0	-0.379	0.032	-0.345	-0.373	0.71	0.469	-0.392	0	-0.365	-0.369	-0.369	-0.37	0
TCGA-18-3417-11A-01D-1439-01	0	0	0	0	0	0	0	0	0	0	0	0	0	0	0	0	0	0	0	0	0	0	0	0	0	0	0	0	0	0	0	0	0	0	0	0	0	0	0
TCGA-18-3417-01A-01D-1439-01	0	0.419	0.637	0	-0.236	0.338	-0.173	0	1.089	-0.243	0	0	0.501	0.501	0	0.649	-0.237	-0.237	0.43	0	-0.234	-0.234	1.464	1.464	0	0	0.138	0	0	0.195	0.195	-0.154	-0.154	-0.226	0.473	0.632	0.632	-0.256	-0.123
TCGA-18-3419-11A-01D-0978-01	0	0	0	0	0	0	0	0	0	0	0	0	0	0	0	0	0	0	0	0	0	0	0	0	0	0	0	0	0	0	0	0	0	0	0	0	0	0	0
TCGA-18-3419-01A-01D-0978-01	0	0	0.489	0	0	0.733	0	0	0	0	0	0	-0.582	-0.048	-0.574	-0.017	-0.563	-0.563	0	0	0	0	0	0	-0.582	0	0	0	-0.52	-0.579	0	0	0	0	0	0	0	0	0
TCGA-18-3421-11A-01D-0978-01	0	0	0	0	0	0	0	0	0	0	0	0	0	0	0	0	0	0	0	0	0	0	0	0	0	0	0	0	0	0	0	0	0	0	0	0	0	0	0
TCGA-18-3421-01A-01D-0978-01	0	0	0.124	0	0	0.716	-0.361	0	0.81	0	0	-0.333	0.442	0	0.615	0.91	0	0	-0.347	0.321	-0.391	-0.391	0.198	0.198	-0.755	0.601	0.341	0	0	-0.39	0	-0.391	-0.391	0.272	0.272	0	0	0	0.27
TCGA-18-4083-01A-01D-1097-01	0	0	0	0	-0.378	0	-0.374	-0.374	0.817	-0.382	-0.373	-0.373	0.422	0.422	-0.231	0.106	-0.359	-0.359	-0.382	-0.382	0	0	0.168	0.168	-0.361	-0.375	0.394	-0.373	-0.373	0	0	0.529	1.136	0	0	0	0	-0.397	-0.417
TCGA-18-4086-01A-01D-1097-01	0	0	0	0	0.669	1.222	-0.124	-0.124	0	-0.594	0	0	0	0	0	0	-0.573	0	0	0	0	0	0	0	0	-0.265	0	0	0	0	0	0	0	0	0	0	0	-0.602	0
TCGA-18-4721-11A-01D-1439-01	0	0	0	0	0	0	0	0	0	0	0	0	0	0	0	0	0	0	0	0	0	0	0	0	0	0	0	0	0	0	0	0	0	0	0	0	0	0	0
TCGA-18-4721-01A-01D-1439-01	-0.332	0	0	0	-0.346	0	0	-0.325	0	-0.338	-0.298	0	0.113	0.113	-0.343	0	-0.241	0	-0.353	-0.224	0	0	0.124	0.124	-0.326	-0.335	0	-0.355	0	-0.361	0	0	0	0	0	-0.313	-0.313	-0.341	0
TCGA-18-5592-11A-11D-1631-01	0	0	0	0	0	0	0	0	0	0	0	0	0	0	0	0	0	0	0	0	0	0	0	0	0	0	0	0	0	0	0	0	0	0	0	0	0	0	0
TCGA-18-5592-01A-01D-1631-01	-0.764	0.4	0	0	-0.739	-0.48	-0.757	-0.757	1.474	0.699	-0.751	-0.751	0.584	0	-0.796	0	-0.774	0	-0.768	-0.768	0.819	0	0	-0.773	0	0.219	-0.263	-0.781	-0.781	0	0	0	0	-0.386	-0.386	0.123	-0.109	0	0
TCGA-18-5595-11A-01D-1631-01	0	0	0	0	0	0	0	0	0	0	0	0	0	0	0	0	0	0	0	0	0	0	0	0	0	0	0	0	0	0	0	0	0	0	0	0	0	0	0
TCGA-18-5595-01A-01D-1631-01	0	0	0	0	0	0.249	0	0	0	0	0	0	0	0	-0.057	0.811	0	0	-0.85	0	0	-0.856	0	0	0	0	0	0.13	0.13	0	0	0	0	0	0	0	0	0	0
TCGA-21-1070-11A-01D-0685-01	0	0	0	0	0	0	0	0	0	0	0	0	0	0	0	0	0	0	0	0	0	0	0	0	0	0	0	0	0	0	0	0	0	0	0	0	0	0	0
TCGA-21-1070-01A-01D-0685-01	0.229	0.229	0.517	0	-0.224	0.288	-0.305	-0.305	0.275	-0.308	0	0	0.23	0.23	-0.111	0.224	-0.059	-0.282	0.19	0.19	0.231	0.231	0.639	0.2	-0.003	0	-0.234	-0.288	-0.288	-0.276	-0.276	-0.275	-0.275	-0.066	0.207	0.259	0.259	-0.291	-0.287
TCGA-21-1071-11A-01D-0685-01	0	0	0	0	0	0	0	0	0	0	0	0	0	0	0	0	0	0	0	0	0	0	0	0	0	0	0	0	0	0	0	0	0	0	0	0	0	0	0
TCGA-21-1071-01A-01D-0685-01	-0.274	0.031	0	0	-0.112	0.709	-0.466	-0.466	0.177	0.177	0	0	0	0	0	0	-0.482	0	-0.172	-0.172	-0.224	0	0	0	-0.38	-0.234	-0.115	0.109	0.109	-0.005	0.367	-0.269	-0.269	1.142	1.356	0.223	0.223	0	-0.283
TCGA-21-1072-11A-01D-0685-01	0	0	0	0	0	0	0	0	0	0	0	0	0	0	0	0	0	0	0	0	0	0	0	0	0	0	0	0	0	0	0	0	0	0	0	0	0	0	0
TCGA-21-1072-01A-01D-0685-01	-0.237	0.474	0.637	0.637	0	1.803	-0.216	-0.443	0.851	-0.323	0.522	0.094	0.843	-0.463	-0.196	-0.196	-0.041	0.274	-0.467	-0.467	0.383	0.383	0.63	0.167	-0.426	0	-0.373	0.407	0.407	0.389	0.389	0	0	0	0	0	0	-0.445	0.395
TCGA-21-1075-11A-01D-0685-01	0	0	0	0	0	0	0	0	0	0	0	0	0	0	0	0	0	0	0	0	0	0	0	0	0	0	0	0	0	0	0	0	0	0	0	0	0	0	0
TCGA-21-1075-01A-01D-0685-01	-0.502	-0.002	0	0	-0.512	-0.512	0	-0.482	1.396	0.892	0	0	0.452	0.452	0.004	0.52	-0.505	-0.505	-0.54	-0.54	0	0	0	0	-0.496	0	0	-0.337	-0.337	-0.014	0.374	0.467	0.467	0	0	0	0	-0.521	0.937
TCGA-21-1076-11A-01D-0685-01	0	0	0	0	0	0	0	0	0	0	0	0	0	0	0	0	0	0	0	0	0	0	0	0	0	0	0	0	0	0	0	0	0	0	0	0	0	0	0
TCGA-21-1076-01A-02D-0685-01	0	0	0.298	0	0	0.468	-0.136	-0.136	0	-0.14	-0.133	-0.004	0.348	0.348	-0.019	0.119	0	0.157	-0.145	-0.145	-0.137	-0.137	0	0	-0.129	0.205	0	-0.142	-0.142	0	0	0	0	0.285	0.951	0.215	0.215	-0.13	0.192
TCGA-21-1077-11A-01D-0685-01	0	0	0	0	0	0	0	0	0	0	0	0	0	0	0	0	0	0	0	0	0	0	0	0	0	0	0	0	0	0	0	0	0	0	0	0	0	0	0
TCGA-21-1077-01A-01D-0685-01	0	0.388	0.601	0	0	1.373	-0.364	-0.364	0.551	0	0.327	0	0	0.282	0	0	-0.327	0	0	0	0	0.109	0.166	0.166	0	0	0.334	0	0	-0.12	0.321	0	0	0	0	0.197	0.197	0.156	0.745
TCGA-21-1078-11A-01D-0685-01	0	0	0	0	0	0	0	0	0	0	0	0	0	0	0	0	0	0	0	0	0	0	0	0	0	0	0	0	0	0	0	0	0	0	0	0	0	0	0
TCGA-21-1078-01A-01D-0685-01	0	0	0	0	0	0	0	0	0	0	0	0	0	0	0	0	0	0	0	0	0	0	0	0	0	0	0	0	0	0	0	0	0	0	0	-0.95	-0.087	0	0
TCGA-21-1079-11A-01D-0685-01	0	0	0	0	0	0	0	0	0	0	0	0	0	0	0	0	0	0	0	0	0	0	0	0	0	0	0	0	0	0	0	0	0	0	0	0	0	0	0
TCGA-21-1079-01A-01D-0685-01	0	0	0.68	0	-0.413	0.467	-0.439	-0.135	0.856	-0.446	0.253	0	0.451	0.451	0	0.199	0	0	-0.368	0	0.449	0.449	0.574	0	0.428	1.181	0.31	0	0.22	0	0	0.874	-0.247	0	-0.446	0	0.388	-0.465	0.527
TCGA-21-1080-11A-01D-0685-01	0	0	0	0	0	0	0	0	0	0	0	0	0	0	0	0	0	0	0	0	0	0	0	0	0	0	0	0	0	0	0	0	0	0	0	0	0	0	0
TCGA-21-1080-01A-01D-0685-01	0	0	0	0	0.139	0.828	-0.708	-0.708	1.347	0	0	0	0	0	-0.731	0	-0.712	0	-0.733	0	-0.712	-0.151	0	0	-0.706	0	-0.709	-0.67	-0.144	-0.737	0	0	-0.701	0	0.572	0.679	0	0	-0.209
TCGA-21-1081-10B-01D-0685-01	0	0	0	0	0	0	0	0	0	0	0	0	0	0	0	0	0	0	0	0	0	0	0	0	0	0	0	0	0	0	0	0	0	0	0	0	0	0	0
TCGA-21-1081-01A-01D-0685-01	0.686	0.686	0.392	0.392	0.783	1.558	0	0	1.098	0	1.187	0	1.064	1.064	0	0.775	0	0	0	0	0	0	0.102	0	0.605	0	0	0.763	0	0	0	0	0	0	1.021	1.172	0.387	0.765	0
TCGA-21-1082-10B-01D-0685-01	0	0	0	0	0	0	0	0	0	0	0	0	0	0	0	0	0	0	0	0	0	0	0	0	0	0	0	0	0	0	0	0	0	0	0	0	0	0	0
TCGA-21-1082-01A-01D-0685-01	0.101	0.101	0	-0.44	-0.118	1.644	-0.552	-0.552	0.738	-0.574	0.134	0.134	0	-0.481	0.179	0.179	-0.599	-0.599	-0.598	-0.598	-0.575	0	0	0	0.117	0	0	-0.103	0	-0.233	0.102	0	0	0	0	0.788	0.243	0	0.554
TCGA-21-1083-11A-01D-0685-01	0	0	0	0	0	0	0	0	0	0	0	0	0	0	0	0	0	0	0	0	0	0	0	0	0	0	0	0	0	0	0	0	0	0	0	0	0	0	0
TCGA-21-1083-01A-01D-0685-01	0.278	0.278	0.238	0.238	-0.506	0.605	-0.537	-0.537	0.162	0.162	0.297	0.158	-0.507	-0.26	-0.875	0.369	-1.293	-1.293	0.27	0.27	-0.524	-0.348	0.24	0.24	-0.266	-0.521	0	0.29	-0.2	-0.244	0.27	0	0	-0.153	0	0.293	0.293	-0.521	0.181
TCGA-21-5782-10A-01D-1631-01	0	0	0	0	0	0	0	0	0	0	0	0	0	0	0	0	0	0	0	0	0	0	0	0	0	0	0	0	0	0	0	0	0	0	0	0	0	0	0
TCGA-21-5782-01A-01D-1631-01	0	0	0	0	-0.51	1.018	-0.467	-0.467	1.639	-0.463	0	0	0	0	-0.447	0	0	-0.444	0	0	-0.492	0	0.492	0	0	0	0	0	0	-0.482	0	0	-0.485	0	0	0	0	0	0
TCGA-21-5783-10A-01D-2183-01	0	0	0	0	0	0	0	0	0	0	0	0	0	0	0	0	0	0	0	0	0	0	0	0	0	0	0	0	0	0	0	0	0	0	0	0	0	0	0
TCGA-21-5783-01A-41D-2183-01	0	0	0.714	0	-0.035	0.384	0	0	2.878	0	0	0	0.755	0.328	0.608	1.425	-0.364	0	0.007	-0.408	0.335	-0.067	0	0	-0.396	0	0	0	0.398	-0.391	0	0.31	0.73	-0.335	0.115	0.381	0	0	-0.269
TCGA-21-5784-10A-01D-1631-01	0	0	0	0	0	0	0	0	0	0	0	0	0	0	0	0	0	0	0	0	0	0	0	0	0	0	0	0	0	0	0	0	0	0	0	0	0	0	0
TCGA-21-5784-01A-01D-1631-01	0	0.338	0	0	0	0.486	0	0	0.583	-0.163	0	0	0.338	0	0.33	0.33	0	0	0	0	0	0	0	0	0	-0.139	0	0	0	0	0	0.173	0.173	0	0	0.162	0.162	0	0.174
TCGA-21-5786-10A-01D-1631-01	0	0	0	0	0	0	0	0	0	0	0	0	0	0	0	0	0	0	0	0	0	0	0	0	0	0	0	0	0	0	0	0	0	0	0	0	0	0	0
TCGA-21-5786-01A-01D-1631-01	-0.331	0	-0.05	-0.373	-0.379	0.19	-0.319	-0.319	0.787	-0.381	0	-0.277	-0.387	-0.387	-0.233	0.166	-0.38	-0.38	-0.395	0.039	-0.363	0	2.169	0	0.394	0.199	0	-0.413	0.384	-0.375	-0.13	0.35	-0.39	-0.399	0.1	1.849	1.849	-0.376	0
TCGA-21-5787-10A-01D-1631-01	0	0	0	0	0	0	0	0	0	0	0	0	0	0	0	0	0	0	0	0	0	0	0	0	0	0	0	0	0	0	0	0	0	0	0	0	0	0	0
TCGA-21-5787-01A-01D-1631-01	0.258	0.258	-0.249	-0.249	-0.339	-0.14	-0.254	-0.254	0.907	-0.275	0.734	-0.159	-0.174	0.137	0.028	0.304	-0.156	0.121	0.332	0.332	0.076	-0.143	0.273	0.273	-0.572	0.107	-0.133	0.2	0.2	-0.024	0.209	-0.179	-0.179	0.233	0.484	-0.176	0.511	-0.192	-0.238
TCGA-21-A5DI-10A-01D-A26J-01	0	0	0	0	0	0	0	0	0	0	0	0	0	0	0	0	0	0	0	0	0	0	0	0	0	0	0	0	0	0	0	0	0	0	0	0	0	0	0
TCGA-21-A5DI-01A-31D-A26L-01	0	0	0.111	0.111	-0.255	0.894	0	0	1.229	0.977	0	0	-0.167	0.275	0	0.299	-0.238	-0.238	-0.123	-0.123	0	0	0.684	0	-0.258	0	0	0	0	0.001	-0.222	-0.236	-0.236	-0.231	-0.231	0.348	0.348	0.202	-0.133
TCGA-22-0940-11A-01D-0685-01	0	0	0	0	0	0	0	0	0	0	0	0	0	0	0	0	0	0	0	0	0	0	0	0	0	0	0	0	0	0	0	0	0	0	0	0	0	0	0
TCGA-22-0940-01A-01D-0685-01	-0.201	0.181	0	0	-0.193	0.394	-0.384	0	0.675	-0.133	-0.393	-0.124	0	0	0	0	0	0.151	-0.189	-0.189	0	-0.39	0	0	-0.384	-0.384	0	-0.186	-0.186	0	0	0	0	-0.385	-0.227	0	0	-0.358	-0.256
TCGA-22-0944-11A-01D-0685-01	0	0	0	0	0	0	0	0	0	0	0	0	0	0	0	0	0	0	0	0	0	0	0	0	0	0	0	0	0	0	0	0	0	0	0	0	0	0	0
TCGA-22-0944-01A-01D-0685-01	-0.57	0	0	0	-0.563	0.115	-0.581	-0.555	0.039	-0.582	0	0	0.267	0	0	0	-0.14	0.163	-0.043	-0.296	0	0	-0.104	-0.104	0	-0.114	-0.235	0	0	-0.597	0	0.893	0	0	-0.556	0	0	-0.59	0
TCGA-22-1000-11A-01D-0685-01	0	0	0	0	0	0	0	0	0	0	0	0	0	0	0	0	0	0	0	0	0	0	0	0	0	0	0	0	0	0	0	0	0	0	0	0	0	0	0
TCGA-22-1000-01A-01D-0685-01	0	0	0	0	0.016	0.197	-0.18	-0.18	0	0	0	0	0	0	-0.117	0	0	0	-0.181	-0.181	0	0	0	0	0	0	-0.179	0	0	-0.168	0	-0.144	-0.144	0	0	0	0	0	0
TCGA-22-1002-11A-01D-0685-01	0	0	0	0	0	0	0	0	0	0	0	0	0	0	0	0	0	0	0	0	0	0	0	0	0	0	0	0	0	0	0	0	0	0	0	0	0	0	0
TCGA-22-1002-01A-01D-0685-01	0	0	0	0	0.248	0.527	0	0	0.243	-0.285	0.114	0	0	0	-0.347	0	-0.286	-0.286	0	0	-0.116	-0.116	0	0	-0.17	0	0	-0.141	-0.141	-0.288	0	0	0	-0.174	0	0	0.251	-0.101	0.157
TCGA-22-1005-11A-01D-0685-01	0	0	0	0	0	0	0	0	0	0	0	0	0	0	0	0	0	0	0	0	0	0	0	0	0	0	0	0	0	0	0	0	0	0	0	0	0	0	0
TCGA-22-1005-01A-01D-0685-01	0	0	0	0	0	0	0	0	0	0	0	0	0	0	0	0	-0.107	-0.107	0	-0.102	0	0	0	0	0	0	0	0	0	0	0	0	0	-0.114	-0.114	0	0	0	0
TCGA-22-1011-11A-01D-0685-01	0	0	0	0	0	0	0	0	0	0	0	0	0	0	0	0	0	0	0	0	0	0	0	0	0	0	0	0	0	0	0	0	0	0	0	0	0	0	0
TCGA-22-1011-01A-01D-0685-01	0.114	0.114	0	-0.152	0	0	-0.167	-0.167	0.52	0.341	0	0	0.175	0.002	0.162	0.162	-0.186	-0.186	-0.189	-0.189	0	-0.168	0	0	-0.175	0	0	0	0	-0.2	-0.2	-0.102	-0.102	0	0	0	0	0.106	0.149
TCGA-22-1012-11A-01D-0685-01	0	0	0	0	0	0	0	0	0	0	0	0	0	0	0	0	0	0	0	0	0	0	0	0	0	0	0	0	0	0	0	0	0	0	0	0	0	0	0
TCGA-22-1012-01A-01D-0685-01	0.443	0.443	0	0	-0.132	0.206	-0.338	-0.338	1.563	1.238	-0.279	0	0.397	0.397	0	0.222	-0.315	-0.315	0	0	-0.162	-0.315	0.728	0.132	0	-0.323	-0.312	-0.314	-0.314	-0.025	0.289	-0.227	0.503	0.195	0	0	0.315	-0.321	0.232
TCGA-22-1016-11A-01D-0685-01	0	0	0	0	0	0	0	0	0	0	0	0	0	0	0	0	0	0	0	0	0	0	0	0	0	0	0	0	0	0	0	0	0	0	0	0	0	0	0
TCGA-22-1016-01A-01D-0685-01	0.423	0.423	0.445	0.1	-0.204	0.274	0	0	0.081	-0.134	0	0	-0.11	-0.11	0.029	0.381	-0.202	-0.202	-0.351	0	0	0	-0.173	0.203	-0.213	-0.133	0	0	0	-0.107	-0.107	-0.211	-0.211	0	0	0.39	0.39	-0.206	-0.123
TCGA-22-1017-01A-01D-0685-01	-0.278	0.045	0	0.267	0	0	0.517	0	0.324	0	0	0	0.166	-0.252	-0.26	0.047	0	-0.143	0.226	0	-0.167	0	0.223	0.223	-0.273	2.398	-0.263	0.21	0.21	0.153	0.153	-0.143	-0.253	0	-0.198	0	0	-0.294	0
TCGA-22-4591-11A-01D-1195-01	0	0	0	0	0	0	0	0	0	0	0	0	0	0	0	0	0	0	0	0	0	0	0	0	0	0	0	0	0	0	0	0	0	0	0	0	0	0	0
TCGA-22-4591-01A-01D-1195-01	0	0.204	0.555	0	-0.508	1.493	0.377	0	2.462	-0.514	0.468	0	0	0.29	-1.035	0	-0.506	-0.506	-0.466	0	0.681	0.681	0.475	0.475	-0.499	0.395	-0.462	0	0	-0.424	0.846	0.111	0	-0.48	0	0.33	1.198	-0.491	0.937
TCGA-22-4593-11A-01D-1816-01	0	0	0	0	0	0	0	0	0	0	0	0	0	0	0	0	0	0	0	0	0	0	0	0	0	0	0	0	0	0	0	0	0	0	0	0	0	0	0
TCGA-22-4593-01A-21D-1816-01	-0.256	0.044	0	0	0.304	1.42	-0.193	0.867	1.896	-0.273	-0.146	0	0.236	0.236	0	0	-0.277	-0.277	-0.326	-0.326	-0.305	-0.305	0.122	0.122	-0.282	0.287	0.127	0.299	0.299	-0.351	0.14	-0.274	-0.274	0.124	0.124	-0.209	1.594	-0.313	0.306
TCGA-22-4594-11A-01D-1195-01	0	0	0	0	0	0	0	0	0	0	0	0	0	0	0	0	0	0	0	0	0	0	0	0	0	0	0	0	0	0	0	0	0	0	0	0	0	0	0
TCGA-22-4594-01A-01D-1195-01	0	0.221	-0.17	0.412	-0.264	-0.264	-0.435	-0.288	0.316	0	0	0	0	0.146	-0.418	0	-0.198	-0.198	0	0	0.255	0.255	0.196	0.196	-0.169	0	-0.309	-0.143	-0.143	-0.34	0.364	-0.363	0	-0.163	-0.308	0.458	0.175	-0.283	-0.166
TCGA-22-4595-11A-01D-1195-01	0	0	0	0	0	0	0	0	0	0	0	0	0	0	0	0	0	0	0	0	0	0	0	0	0	0	0	0	0	0	0	0	0	0	0	0	0	0	0
TCGA-22-4595-01A-01D-1195-01	0	0	0.513	0.513	0.523	0.523	0	0	0.612	0.612	0	0	0.51	0.51	0.496	0.496	0	0	-0.102	-0.102	0.478	0.478	1.03	0	0	0.517	-0.107	0	0	0.829	0.941	0.494	0.494	0.4	0.4	0.937	0.937	0.496	0.476
TCGA-22-4596-11A-01D-1195-01	0	0	0	0	0	0	0	0	0	0	0	0	0	0	0	0	0	0	0	0	0	0	0	0	0	0	0	0	0	0	0	0	0	0	0	0	0	0	0
TCGA-22-4596-01A-01D-1195-01	-0.104	0.109	0	0	0	0	0	0	0.13	0.13	-0.159	-0.159	0.432	0.295	0.493	0.599	0	0	0	0	-0.101	0	0	0	-0.207	-0.11	-0.177	0	0	-0.116	-0.116	0	0	0	0	0	0	0	0
TCGA-22-4599-11A-01D-1439-01	0	0	0	0	0	0	0	0	0	0	0	0	0	0	0	0	0	0	0	0	0	0	0	0	0	0	0	0	0	0	0	0	0	0	0	0	0	0	0
TCGA-22-4599-01A-01D-1439-01	-0.301	0.592	0.307	0	-0.337	1.471	-0.339	-0.339	0.288	-0.327	-0.329	-0.329	0.794	0.794	-0.247	0	-0.35	0.025	-0.356	-0.356	0	0	1.033	0	0.16	0	-0.334	-0.202	-0.202	-0.367	0.45	0	-0.315	0	0.915	0.381	0	-0.326	0
TCGA-22-4601-11A-01D-1439-01	0	0	0	0	0	0	0	0	0	0	0	0	0	0	0	0	0	0	0	0	0	0	0	0	0	0	0	0	0	0	0	0	0	0	0	0	0	0	0
TCGA-22-4601-01A-01D-1969-01	0	-0.171	0.468	0	0.442	1.071	0.114	0.114	0.97	0.486	0.717	-0.567	-0.622	0	-0.739	0.327	-0.617	0	0	0	-0.188	-0.188	0.117	0.117	-0.62	-0.588	0	0	0	0.143	0.143	-0.115	-0.115	-0.604	0.179	0	0	0	0.186
TCGA-22-4604-11A-01D-1195-01	0	0	0	0	0	0	0	0	0	0	0	0	0	0	0	0	0	0	0	0	0	0	0	0	0	0	0	0	0	0	0	0	0	0	0	0	0	0	0
TCGA-22-4604-01A-01D-1195-01	-0.121	-0.121	0.717	0.461	-0.387	-0.387	-0.387	-0.387	0.664	-0.265	0.345	0	0.295	0.295	-0.33	0.255	0.788	0.342	0	0	0	0	0.371	0.371	-0.391	0	0.197	-0.161	-0.161	-0.06	0.323	1.244	1.244	0.158	0.158	2.139	-0.448	-0.431	0.197
TCGA-22-4605-11A-01D-2121-01	0	0	0	0	0	0	0	0	0	0	0	0	0	0	0	0	0	0	0	0	0	0	0	0	0	0	0	0	0	0	0	0	0	0	0	0	0	0	0
TCGA-22-4605-01A-21D-2121-01	0.11	0.11	0.2	0.2	-0.216	0.42	-0.179	-0.179	1.025	-0.287	0.209	0.209	0.18	0.18	0.057	0.249	0	0	0	0	0	0	0	0	-0.211	0	0.339	0	0	-0.253	-0.111	0	0	0	0.14	0.33	0.33	0	0.528
TCGA-22-4607-11A-01D-1195-01	0	0	0	0	0	0	0	0	0	0	0	0	0	0	0	0	0	0	0	0	0	0	0	0	0	0	0	0	0	0	0	0	0	0	0	0	0	0	0
TCGA-22-4607-01A-01D-1195-01	0	0.431	0	0	-0.585	0.067	-0.554	-0.554	-0.591	-0.591	0.61	-0.566	0	0	0	0	-0.59	-0.59	0	0	0	0	0	0	-0.538	0	0	0	0	-0.609	0	0	0	0	0	0	0	0	0
TCGA-22-4609-11A-01D-2121-01	0	0	0	0	0	0	0	0	0	0	0	0	0	0	0	0	0	0	0	0	0	0	0	0	0	0	0	0	0	0	0	0	0	0	0	0	0	0	0
TCGA-22-4609-01A-21D-2121-01	-0.378	0	0	0	-0.399	0.4	-0.408	0	0.645	-0.403	-0.394	0	0	0	-0.406	0.393	-0.405	0.377	-0.394	-0.394	0	0	0	0	0	0	0	0	0	-0.393	0	0	0	0	0	0.382	0	0	0
TCGA-22-4613-11A-01D-1439-01	0	0	0	0	0	0	0	0	0	0	0	0	0	0	0	0	0	0	0	0	0	0	0	0	0	0	0	0	0	0	0	0	0	0	0	0	0	0	0
TCGA-22-4613-01A-01D-1439-01	0	0	0	0	-0.442	1.169	0	-0.527	0.835	0.274	0	0	0	0	-0.587	0.434	-0.497	0.117	-0.392	-0.521	0	0	0	0	-0.336	-0.227	0	-0.351	0	0.106	0.604	1.775	1.702	0	-0.346	0	0	-0.381	0
TCGA-22-5471-11A-01D-1631-01	0	0	0	0	0	0	0	0	0	0	0	0	0	0	0	0	0	0	0	0	0	0	0	0	0	0	0	0	0	0	0	0	0	0	0	0	0	0	0
TCGA-22-5471-01A-01D-1631-01	-0.26	-0.041	0.537	0	-0.252	0	-0.16	-0.16	0.229	-0.27	0	-0.231	0.333	0.333	-0.616	0	-0.296	0	-0.338	0	-0.304	0	1.158	1.158	-0.134	0.248	-0.228	0	0	0	0.355	0.283	-0.03	0.115	0	0.284	0	-0.254	0
TCGA-22-5472-11A-11D-1631-01	0	0	0	0	0	0	0	0	0	0	0	0	0	0	0	0	0	0	0	0	0	0	0	0	0	0	0	0	0	0	0	0	0	0	0	0	0	0	0
TCGA-22-5472-01A-01D-1631-01	0	0	0	0	-0.584	0.6	-0.497	-0.497	-0.309	-0.492	0	0	0.171	0.171	0.114	0.114	-0.573	0	0	0	0	0	0	0	-0.443	0	0.125	0	0	-0.377	-0.377	0	0	0	0	0.102	0.102	0	0
TCGA-22-5473-11A-11D-1631-01	0	0	0	0	0	0	0	0	0	0	0	0	0	0	0	0	0	0	0	0	0	0	0	0	0	0	0	0	0	0	0	0	0	0	0	0	0	0	0
TCGA-22-5473-01A-01D-1631-01	-0.216	0.126	0.405	0	-0.335	0	-0.351	-0.351	0.786	-0.347	-0.36	0	0.78	0.402	0.182	0.544	0	0	0.71	0.391	-0.248	-0.248	1.257	0.169	-0.298	-0.342	0	0	-0.305	-0.377	0.154	0	-0.345	0	0	0	0	-0.363	0
TCGA-22-5474-11A-01D-1631-01	0	0	0	0	0	0	0	0	0	0	0	0	0	0	0	0	0	0	0	0	0	0	0	0	0	0	0	0	0	0	0	0	0	0	0	0	0	0	0
TCGA-22-5474-01A-01D-1631-01	-0.433	0.666	0.153	0.153	-0.415	0	-0.43	-0.43	0.068	-0.435	0	0	0	0	0	0.112	0.311	-0.152	-0.261	-0.154	0	0	0	0	0	-0.4	0.179	0	0	0.1	0.1	0	0	0.329	0	0	0	-0.416	0
TCGA-22-5477-11A-11D-1631-01	0	0	0	0	0	0	0	0	0	0	0	0	0	0	0	0	0	0	0	0	0	0	0	0	0	0	0	0	0	0	0	0	0	0	0	0	0	0	0
TCGA-22-5477-01A-01D-1631-01	-0.606	0.118	0.24	0.061	0.529	1.068	-0.37	0	0.412	-0.595	-0.47	0.13	0.499	0.499	-0.668	0.22	-0.08	0.1	-0.596	-0.596	-0.585	-0.184	2.246	0	-0.596	-0.561	0	0	0	-0.508	0.113	0	0	0.257	0.257	0.31	-0.453	-0.22	0.912
TCGA-22-5478-11A-11D-1631-01	0	0	0	0	0	0	0	0	0	0	0	0	0	0	0	0	0	0	0	0	0	0	0	0	0	0	0	0	0	0	0	0	0	0	0	0	0	0	0
TCGA-22-5478-01A-01D-1631-01	0	0	0.503	0	-0.51	0	0.537	0	1.281	0.511	-0.385	-0.385	0.887	0.887	-0.484	0.339	-0.507	-0.507	-0.246	-0.246	-0.24	-0.24	-0.222	-0.222	-0.515	0	0	-0.25	-0.25	-0.24	-0.24	-0.401	0.11	-0.478	0	1.081	1.081	-0.177	0.344
TCGA-22-5479-11A-01D-1943-01	0	0	0	0	0	0	0	0	0	0	0	0	0	0	0	0	0	0	0	0	0	0	0	0	0	0	0	0	0	0	0	0	0	0	0	0	0	0	0
TCGA-22-5479-01A-31D-1943-01	-0.222	0.227	0.135	0	-0.235	0.518	-0.114	-0.114	-0.163	-0.163	-0.225	-0.225	0.163	0.163	0.116	0.116	-0.168	0	-0.229	-0.229	-0.181	0	0	-0.224	0	0	0	0	0	0	0	0	0	0	0	0	0	-0.224	0.245
TCGA-22-5480-11A-01D-1631-01	0	0	0	0	0	0	0	0	0	0	0	0	0	0	0	0	0	0	0	0	0	0	0	0	0	0	0	0	0	0	0	0	0	0	0	0	0	0	0
TCGA-22-5480-01A-01D-1631-01	0	0.345	0.738	0.606	-0.544	0.231	0	0	0	0	0	0	0	0	-0.512	0	0	0	0	0	0	0	0.127	0.127	0	-0.533	-0.48	-0.496	-0.496	-0.48	0	0.193	0.193	0	0	0.2	0.2	-0.135	-0.262
TCGA-22-5481-11A-01D-1943-01	0	0	0	0	0	0	0	0	0	0	0	0	0	0	0	0	0	0	0	0	0	0	0	0	0	0	0	0	0	0	0	0	0	0	0	0	0	0	0
TCGA-22-5481-01A-31D-1943-01	0.427	0.427	-0.11	-0.11	-0.43	0	0	0	0.451	0	0.321	0	0	-0.399	-0.447	0.428	0.349	0	0.371	0	-0.388	-0.38	0	0	-0.886	-0.435	0	0	-0.398	-0.446	0	0	0.433	0.17	0.17	0	0	0	0.323
TCGA-22-5482-11A-01D-1631-01	0	0	0	0	0	0	0	0	0	0	0	0	0	0	0	0	0	0	0	0	0	0	0	0	0	0	0	0	0	0	0	0	0	0	0	0	0	0	0
TCGA-22-5482-01A-01D-1631-01	0.157	0.157	0.127	0.127	-0.657	2.364	0	0	1.377	0.881	0.249	0.523	0.533	0.323	0.524	0.524	-0.661	-0.068	0	0	0	0	0.23	0	-0.518	0	0.207	-0.433	-0.433	0	0	-0.619	0.116	0	0	1.209	0	-0.122	0.257
TCGA-22-5483-11A-11D-1816-01	0	0	0	0	0	0	0	0	0	0	0	0	0	0	0	0	0	0	0	0	0	0	0	0	0	0	0	0	0	0	0	0	0	0	0	0	0	0	0
TCGA-22-5483-01A-01D-1816-01	0.355	0.355	0.327	0.327	-0.482	-0.268	-0.471	-0.471	0.651	0.115	-0.385	0.036	0.617	0.617	-0.526	-0.382	-0.027	0.457	-0.514	-0.514	-0.508	0	0	0	-0.535	-0.496	0.163	0	0	-0.478	0.2	0.211	0.211	0.356	0.356	0.642	0.213	-0.513	-0.48
TCGA-22-5485-11A-01D-1631-01	0	0	0	0	0	0	0	0	0	0	0	0	0	0	0	0	0	0	0	0	0	0	0	0	0	0	0	0	0	0	0	0	0	0	0	0	0	0	0
TCGA-22-5485-01A-01D-1631-01	0	0.481	0	0	0.749	1.397	-1.293	-1.293	-0.091	-0.651	0	0	0	0	-0.687	0.032	-0.609	0	0	-0.674	0	0	0	0	-0.647	0	0	-0.71	0	0	0	0	0	-0.774	0.218	0.565	0.565	0	-0.1
TCGA-22-5489-11A-01D-1631-01	0	0	0	0	0	0	0	0	0	0	0	0	0	0	0	0	0	0	0	0	0	0	0	0	0	0	0	0	0	0	0	0	0	0	0	0	0	0	0
TCGA-22-5489-01A-01D-1631-01	0	0.553	0.629	0.216	0.9	0.9	-0.413	-0.413	0	0	0	0	0	0	0.321	0.321	0	0	0	0	0	0	0.362	0	0	0	0	0	-0.394	-0.432	0	0.107	0.107	0	0.293	0	0	0	0
TCGA-22-5491-11A-01D-1631-01	0	0	0	0	0	0	0	0	0	0	0	0	0	0	0	0	0	0	0	0	0	0	0	0	0	0	0	0	0	0	0	0	0	0	0	0	0	0	0
TCGA-22-5491-01A-01D-1631-01	0	0	0.112	0.112	0.732	1.297	-0.578	-0.578	-0.534	-0.534	-0.474	0	0.108	0.108	-0.665	0	-0.577	0	-0.155	-0.155	0.111	0.111	0.15	0.15	-0.65	-0.374	0	0	0	-0.687	0	0.415	0.415	0	0	0.327	0.327	-0.663	0.364
TCGA-22-5492-01A-01D-1631-01	0	0	0	0	-0.566	-0.01	0	0	1.594	-0.531	-0.566	-0.566	-0.473	0.556	-0.571	0	0	0	0	0	0	0	0	0	-0.563	0	0	0	0	-0.529	-0.529	0	-0.568	-0.499	0	0	0	-0.539	0.006
TCGA-22-A5C4-10A-01D-A27M-01	0	0	0	0	0	0	0	0	0	0	0	0	0	0	0	0	0	0	0	0	0	0	0	0	0	0	0	0	0	0	0	0	0	0	0	0	0	0	0
TCGA-22-A5C4-01A-12D-A27J-01	0	0.356	0.521	0	-0.333	0	0.523	0.523	1.478	1.124	0	0	0.393	0.308	0.325	0.668	-0.437	-0.437	0	0	-0.362	0	0	0	-0.786	0.68	0	0	0	-0.411	0	0	-0.344	-0.446	-0.227	1.108	1.108	0.321	-0.335
TCGA-33-4532-11A-01D-1195-01	0	0	0	0	0	0	0	0	0	0	0	0	0	0	0	0	0	0	0	0	0	0	0	0	0	0	0	0	0	0	0	0	0	0	0	0	0	0	0
TCGA-33-4532-01A-01D-1195-01	0	0	1.132	0.24	-0.294	0.636	-0.36	-0.36	1.267	-0.286	0	0	0	0	0.413	1.003	0.214	-0.05	0	0	-0.588	0	0.214	0.346	0	0.383	0	0.193	0.193	0.231	0.465	0.37	0.37	-0.558	-0.185	0.575	0.575	-0.625	0.402
TCGA-33-4533-11A-01D-1195-01	0	0	0	0	0	0	0	0	0	0	0	0	0	0	0	0	0	0	0	0	0	0	0	0	0	0	0	0	0	0	0	0	0	0	0	0	0	0	0
TCGA-33-4533-01A-01D-1195-01	0.645	0.751	0	-0.135	0.176	2.463	-0.752	-0.752	2.513	-0.305	0.197	0.197	1.026	1.026	0.103	0.103	0	0	-0.246	-0.246	0	0	-0.109	-0.109	0.131	0.431	-0.257	-0.463	-0.463	0	0	-0.12	-0.12	0.239	0.239	0	0	0.75	0
TCGA-33-4538-11A-01D-1195-01	0	0	0	0	0	0	0	0	0	0	0	0	0	0	0	0	0	0	0	0	0	0	0	0	0	0	0	0	0	0	0	0	0	0	0	0	0	0	0
TCGA-33-4538-01A-01D-1195-01	-0.007	0.408	0	0	-0.424	-0.029	-0.399	-0.399	-0.024	-0.409	0	0	0.43	0.43	0	0	-0.375	0	-0.41	-0.41	-0.361	0	0.342	0.237	-0.419	0	0.353	0	0	0.235	-0.08	-0.423	-0.423	0.292	-0.211	0.338	0.338	-0.426	0
TCGA-33-4547-11A-01D-1195-01	0	0	0	0	0	0	0	0	0	0	0	0	0	0	0	0	0	0	0	0	0	0	0	0	0	0	0	0	0	0	0	0	0	0	0	0	0	0	0
TCGA-33-4547-01A-01D-1195-01	0	0	0	0	-0.452	1.474	-0.464	0	-0.02	-0.526	-0.065	0.446	0	0.395	-0.488	0	-0.499	-0.499	0	0	-0.505	0	0	0	0	-0.51	0	0	0	-0.493	0	-0.506	-0.506	0	0	0	0	-0.492	0
TCGA-33-4566-11A-01D-1439-01	0	0	0	0	0	0	0	0	0	0	0	0	0	0	0	0	0	0	0	0	0	0	0	0	0	0	0	0	0	0	0	0	0	0	0	0	0	0	0
TCGA-33-4566-01A-01D-1439-01	0	0.67	0.358	0.358	0	0.335	0	-0.314	0.864	0	0.615	0	0.388	0	-0.376	0.379	0.374	0.374	0.392	0.392	0.397	0	1.239	0	0	0.329	0.387	0	0	0	0	0.76	0.276	0.323	0.323	0	0	0.287	0
TCGA-33-4582-11A-01D-1439-01	0	0	0	0	0	0	0	0	0	0	0	0	0	0	0	0	0	0	0	0	0	0	0	0	0	0	0	0	0	0	0	0	0	0	0	0	0	0	0
TCGA-33-4582-01A-01D-1439-01	0	0	0.343	0	0.577	0.803	-0.59	-0.245	0.218	0.048	0	-0.26	0.112	0	-0.67	0	-0.637	-0.261	-0.283	0	-0.266	0	0.356	0	-0.523	0.222	-0.234	0	0	0.063	0.344	-0.137	0.125	-0.318	0.153	0.107	0.107	-0.266	0
TCGA-33-4583-11A-01D-1439-01	0	0	0	0	0	0	0	0	0	0	0	0	0	0	0	0	0	0	0	0	0	0	0	0	0	0	0	0	0	0	0	0	0	0	0	0	0	0	0
TCGA-33-4583-01A-01D-1439-01	-0.505	0.201	0.144	0.144	-0.487	0.358	-0.476	-0.476	0	0	-0.149	-0.149	0	0	0.16	0.16	0.612	0.612	-0.179	-0.179	0.147	0.147	0.012	0.146	-0.239	-0.163	0.147	0.124	-0.026	-0.222	-0.222	-0.112	-0.404	0	0	-0.184	-0.557	0.455	-0.474
TCGA-33-4586-11A-01D-1439-01	0	0	0	0	0	0	0	0	0	0	0	0	0	0	0	0	0	0	0	0	0	0	0	0	0	0	0	0	0	0	0	0	0	0	0	0	0	0	0
TCGA-33-4586-01A-01D-1439-01	-0.297	0.799	0	0	1.278	1.576	-0.29	-0.29	0	-0.289	0	0	0.249	0.764	-0.227	0.102	0.168	0.168	-0.294	-0.294	0	0	0.286	0.286	-0.222	-0.266	0	0.129	-0.145	-0.312	0.186	0.339	0.339	0.298	-0.336	-0.289	-0.289	-0.221	0.305
TCGA-33-4587-11A-01D-2121-01	0	0	0	0	0	0	0	0	0	0	0	0	0	0	0	0	0	0	0	0	0	0	0	0	0	0	0	0	0	0	0	0	0	0	0	0	0	0	0
TCGA-33-4587-01A-11D-2121-01	0	0.573	0	0.113	-0.717	0.454	-0.433	-0.433	0.709	-0.869	0.504	0.504	0	0	0.404	0.236	0	-0.434	0	-0.838	-0.387	0	0.113	0	-0.006	-0.44	-0.388	0.349	0.349	-0.679	-0.134	0	0	-0.802	-0.802	0.794	0.794	0.329	-0.362
TCGA-33-4589-11A-01D-1439-01	0	0	0	0	0	0	0	0	0	0	0	0	0	0	0	0	0	0	0	0	0	0	0	0	0	0	0	0	0	0	0	0	0	0	0	0	0	0	0
TCGA-33-4589-01A-01D-1439-01	0	0	0	0	-0.176	0.314	-0.149	-0.149	0	0	-0.068	0.129	0.25	0.049	-0.202	0.279	0.412	0.412	0	0	0	-0.241	0	0	-0.164	0.354	-0.104	0	0	0	0	-0.155	-0.155	0	0	0.195	0.195	-0.299	0.15
TCGA-33-6737-11A-01D-1816-01	0	0	0	0	0	0	0	0	0	0	0	0	0	0	0	0	0	0	0	0	0	0	0	0	0	0	0	0	0	0	0	0	0	0	0	0	0	0	0
TCGA-33-6737-01A-11D-1816-01	0	0	0	0	0	0	-0.341	-0.341	0	-0.312	0	0	0	0	0.587	0.926	-0.345	-0.345	0.307	0	-0.33	-0.09	0.307	0.307	-0.388	0.286	0	-0.327	-0.327	0	0	-0.308	-0.308	-0.32	0.317	0	0	0	-0.32
TCGA-33-6738-11A-02D-1943-01	0	0	0	0	0	0	0	0	0	0	0	0	0	0	0	0	0	0	0	0	0	0	0	0	0	0	0	0	0	0	0	0	0	0	0	0	0	0	0
TCGA-33-6738-01A-11D-1943-01	0	0	0.434	0	-0.373	-0.102	-0.132	0.183	0.401	-0.39	0	0	-0.335	0.063	-0.612	-0.198	-0.383	-0.383	0	-0.223	-0.379	-0.108	0.308	0	-0.181	0	0	-0.107	-0.107	-0.389	0.199	-0.29	-0.313	-0.249	0.139	0.593	0.593	0	0.287
TCGA-33-A4WN-10A-01D-A25M-01	0	0	0	0	0	0	0	0	0	0	0	0	0	0	0	0	0	0	0	0	0	0	0	0	0	0	0	0	0	0	0	0	0	0	0	0	0	0	0
TCGA-33-A4WN-01A-11D-A25M-01	0	0.409	0.384	0	-0.395	0.934	0.026	0.041	0.785	-0.157	0	0	0.402	0	-0.402	0	-0.375	0	0	0	0	0	0	0	-0.379	-0.404	0	0	0	0	0	0	0	0	0	0	0	0	0
TCGA-33-A5GW-10A-01D-A27M-01	0	0	0	0	0	0	0	0	0	0	0	0	0	0	0	0	0	0	0	0	0	0	0	0	0	0	0	0	0	0	0	0	0	0	0	0	0	0	0
TCGA-33-A5GW-01A-11D-A27J-01	-0.765	0	0	0	0.165	0.952	0	-0.776	-0.413	-0.413	0	0	0	0	-0.799	0	0	0	-0.647	-0.647	0	0	0	0	-0.788	-0.769	0	0	0	-0.769	0	-0.788	-0.788	0	0	0	0	0	0
TCGA-33-AAS8-11A-11D-A400-01	0	0	0	0	0	0	0	0	0	0	0	0	0	0	0	0	0	0	0	0	0	0	0	0	0	0	0	0	0	0	0	0	0	0	0	0	0	0	0
TCGA-33-AAS8-01A-11D-A400-01	-0.538	0	0	0	-0.57	-0.57	-0.275	-0.275	0.153	-0.39	0	0	0	0	-0.537	0	-0.577	0	-0.574	-0.574	0	0	0	0	-0.562	-0.517	-0.15	0	0	-0.596	0	0	0	0	0	0	0	-0.56	-0.156
TCGA-33-AASB-11A-11D-A400-01	0	0	0	0	0	0	0	0	0	0	0	0	0	0	0	0	0	0	0	0	0	0	0	0	0	0	0	0	0	0	0	0	0	0	0	0	0	0	0
TCGA-33-AASB-01A-11D-A400-01	-0.351	0.207	0	0	0.309	0.597	-0.253	-0.253	0.141	-0.325	0.408	0	0	0	0.319	0.899	-0.684	-0.684	0.015	-0.32	-0.339	-0.339	-0.318	0	0.84	0	0	-0.316	0	-0.279	0	0	0	-0.301	-0.301	-0.305	-0.305	0	-0.011
TCGA-33-AASD-11A-11D-A400-01	0	0	0	0	0	0	0	0	0	0	0	0	0	0	0	0	0	0	0	0	0	0	0	0	0	0	0	0	0	0	0	0	0	0	0	0	0	0	0
TCGA-33-AASD-01A-11D-A400-01	0	0.395	0.415	0.415	0.811	1.333	-0.076	0.442	0	-0.481	-0.546	-0.546	0.455	0.455	-0.062	0.447	-0.507	-0.507	-0.514	-0.514	0	0.891	0.477	0	0	0.532	-0.483	0	0.449	0.436	0	0.436	-0.072	-0.006	0.473	0.487	0.487	0	0.482
TCGA-33-AASI-11A-11D-A400-01	0	0	0	0	0	0	0	0	0	0	0	0	0	0	0	0	0	0	0	0	0	0	0	0	0	0	0	0	0	0	0	0	0	0	0	0	0	0	0
TCGA-33-AASI-01A-22D-A400-01	-0.419	0.269	0	0	-0.248	0.175	-0.383	-0.215	0.168	-0.418	0.517	-0.367	0.118	0.118	-0.407	-0.181	-0.418	-0.418	0.141	0.141	-0.418	0	0.215	0	-0.385	0.701	-0.132	-0.44	-0.107	0	0	0.148	-0.257	-0.331	0.11	0.15	0.15	-0.428	0
TCGA-33-AASJ-11A-11D-A400-01	0	0	0	0	0	0	0	0	0	0	0	0	0	0	0	0	0	0	0	0	0	0	0	0	0	0	0	0	0	0	0	0	0	0	0	0	0	0	0
TCGA-33-AASJ-01A-11D-A400-01	0	0	0.666	0	0	2.501	-0.448	-0.448	0.997	-0.426	0	0	-0.425	0	0	0	-0.003	0.308	0	-0.431	0	0	0.371	0	0	0	-0.375	-0.637	-0.637	0.297	0.699	0	0	0.34	0	0.337	-0.04	0	0.215
TCGA-33-AASL-11A-11D-A400-01	0	0	0	0	0	0	0	0	0	0	0	0	0	0	0	0	0	0	0	0	0	0	0	0	0	0	0	0	0	0	0	0	0	0	0	0	0	0	0
TCGA-33-AASL-01A-11D-A400-01	-0.406	0	0	0	-0.117	0.444	-0.377	-0.377	0	0	0	-0.418	0.015	0.431	-0.41	0	-0.398	0	0	0	0	-0.404	0	0	-0.414	0	0	-0.395	-0.395	-0.398	0	0	-0.402	0	0	0	0	-0.401	-0.393
TCGA-34-2596-11A-01D-0844-01	0	0	0	0	0	0	0	0	0	0	0	0	0	0	0	0	0	0	0	0	0	0	0	0	0	0	0	0	0	0	0	0	0	0	0	0	0	0	0
TCGA-34-2596-01A-01D-0844-01	-0.183	0.469	1.332	0.687	-0.205	2.224	1.238	1.067	0.732	0.532	-0.175	-0.175	0.628	0.628	-0.202	0	-0.177	0.54	-0.218	-0.218	-0.182	-0.182	0.689	0.689	-0.172	-0.209	0.686	-0.231	-0.231	0.638	0.638	0.693	0.693	0.531	0.531	0.709	0.465	0.24	0.65
TCGA-34-2600-11A-01D-0844-01	0	0	0	0	0	0	0	0	0	0	0	0	0	0	0	0	0	0	0	0	0	0	0	0	0	0	0	0	0	0	0	0	0	0	0	0	0	0	0
TCGA-34-2600-01A-01D-0844-01	-0.531	0.666	0.189	0.189	-0.608	1.927	-0.569	-0.569	-0.001	-0.45	0	0	0	0.423	-1.007	0	-1.206	-0.553	0	0	-0.563	-0.563	0	0	-0.577	-0.605	0.006	0	0	-0.598	-0.598	0	0	0.569	0.71	0.807	-0.604	-0.569	0.171
TCGA-34-2604-11A-01D-0844-01	0	0	0	0	0	0	0	0	0	0	0	0	0	0	0	0	0	0	0	0	0	0	0	0	0	0	0	0	0	0	0	0	0	0	0	0	0	0	0
TCGA-34-2604-01A-01D-0844-01	0	0	0.397	0.397	-0.198	0.885	0	0	0.074	-0.183	-0.211	-0.211	0	0	-0.442	0	-0.154	-0.154	0	0	0	0	-0.158	-0.158	-0.176	-0.191	0	0.201	-0.005	-0.224	0.001	0.208	0.055	-0.017	0.2	0	0.195	-0.192	0
TCGA-34-2605-01A-01D-0844-01	-0.224	-0.064	0.294	0.294	-0.26	0.914	-0.509	-0.509	0.081	-0.387	0	0	0.685	0.685	0.218	0.329	-0.374	0	-0.218	-0.218	-0.215	-0.215	1.281	1.281	-0.17	-0.233	0.461	0	0	0	0	0	-0.118	0.13	0	0.28	0.28	0.124	0.375
TCGA-34-2608-11A-01D-0844-01	0	0	0	0	0	0	0	0	0	0	0	0	0	0	0	0	0	0	0	0	0	0	0	0	0	0	0	0	0	0	0	0	0	0	0	0	0	0	0
TCGA-34-2608-01A-02D-0844-01	0.047	0.208	0	0	-0.238	0.26	0	0	0.562	-0.103	0	0	0	0	0	0	-0.118	-0.118	0	0	0	0	0	0	-0.213	0	0	0	0	-0.286	0	-0.102	-0.102	-0.258	0.144	0.182	0.182	-0.118	0.148
TCGA-34-2609-11A-01D-0844-01	0	0	0	0	0	0	0	0	0	0	0	0	0	0	0	0	0	0	0	0	0	0	0	0	0	0	0	0	0	0	0	0	0	0	0	0	0	0	0
TCGA-34-2609-01A-01D-0844-01	0	0	0	0	-0.087	0.752	0.199	0.199	1.034	-0.011	0.298	0	0.316	0.316	-0.521	0.136	-0.337	-0.337	0.255	0.255	0	0	0.483	0.211	-0.33	0	0.575	-0.119	-0.119	0	0	-0.342	0.103	0	0.151	0	1.404	0	0.155
TCGA-34-5231-10A-01D-1816-01	0	0	0	0	0	0	0	0	0	0	0	0	0	0	0	0	0	0	0	0	0	0	0	0	0	0	0	0	0	0	0	0	0	0	0	0	0	0	0
TCGA-34-5231-01A-21D-1816-01	0.061	0.45	0.394	0	-0.412	0	-0.428	0	-0.423	-0.423	0	-0.38	0.777	0.586	0.169	0.591	-0.456	-0.456	0	0	-0.282	0.101	0.625	0.429	-0.433	0	0.398	0	-0.339	-0.177	0.346	0.43	-0.438	0.336	0.336	0.441	0.441	0.39	0.316
TCGA-34-5232-10A-01D-1816-01	0	0	0	0	0	0	0	0	0	0	0	0	0	0	0	0	0	0	0	0	0	0	0	0	0	0	0	0	0	0	0	0	0	0	0	0	0	0	0
TCGA-34-5232-01A-21D-1816-01	0	0	0	0	0.05	0.345	-0.167	0	0	0	0	0	0	0	0.217	0.217	-0.104	-0.104	0	0	-0.285	-0.285	0	0	-0.288	0	0	0	0	0	0	0	0	0	0	0	0	0	0
TCGA-34-5234-10A-01D-1631-01	0	0	0	0	0	0	0	0	0	0	0	0	0	0	0	0	0	0	0	0	0	0	0	0	0	0	0	0	0	0	0	0	0	0	0	0	0	0	0
TCGA-34-5234-01A-01D-1631-01	0	0	0	0	0	0	0	0	0	-0.113	0	0	0.172	0	0	0	0	0	0	0	0	0	0	0	0	0	0	0	0	0	0	0	0	0	0	0	0	0	0
TCGA-34-5236-10A-01D-1816-01	0	0	0	0	0	0	0	0	0	0	0	0	0	0	0	0	0	0	0	0	0	0	0	0	0	0	0	0	0	0	0	0	0	0	0	0	0	0	0
TCGA-34-5236-01A-21D-1816-01	0	0	0.207	0.207	0.212	0.43	-0.197	-0.197	0.389	0.256	0	0	0.514	0.514	-0.35	0	0	0	-0.157	-0.157	-0.116	-0.116	0	0	0	0	0	-0.103	-0.103	0	0	0.441	0.099	-0.155	0	0	0	-0.098	0.282
TCGA-34-5239-10A-01D-1816-01	0	0	0	0	0	0	0	0	0	0	0	0	0	0	0	0	0	0	0	0	0	0	0	0	0	0	0	0	0	0	0	0	0	0	0	0	0	0	0
TCGA-34-5239-01A-21D-1816-01	0	0.516	0	0	-0.31	0	0	0	0.494	-0.321	0	0	0	0	0.37	0.37	0.469	0.469	0	0	0.2	-0.334	0.216	0.216	0	0	0	-0.124	-0.124	0	0	0.308	0.308	0.227	0.227	0.665	0.153	0	0.206
TCGA-34-5240-10A-01D-1439-01	0	0	0	0	0	0	0	0	0	0	0	0	0	0	0	0	0	0	0	0	0	0	0	0	0	0	0	0	0	0	0	0	0	0	0	0	0	0	0
TCGA-34-5240-01A-01D-1439-01	0.436	0.436	0.421	0.421	0.876	3.074	0	0	0.889	0	0	0	0.475	0.475	0	0	1.789	0	0	0	0	0	0.461	0	0	0	0.882	0.389	0	0.244	0.39	2.879	0	0.792	0.677	0.795	0.795	0.855	1.75
TCGA-34-5241-01A-01D-1439-01	0	0	0.171	0.171	0.238	0.416	-0.209	-0.209	0.577	0.388	0	0	0.138	0.138	-0.055	0.155	-0.191	-0.191	0	0.172	0	0	0.365	0	0	0	0	0.197	0.197	0.044	-0.192	-0.192	-0.192	-0.116	0	0	0.146	-0.178	0.212
TCGA-34-5927-10A-01D-1816-01	0	0	0	0	0	0	0	0	0	0	0	0	0	0	0	0	0	0	0	0	0	0	0	0	0	0	0	0	0	0	0	0	0	0	0	0	0	0	0
TCGA-34-5927-01A-11D-1816-01	0	0	0	0	-0.02	0.703	-0.724	-0.724	0	-0.703	0	0	0	0	-0.737	0	-0.186	-0.186	-0.129	-0.709	0	0	0	0	-0.688	-0.732	0	-0.754	-0.754	0	0	0	0	0	0	0	0	-0.497	0
TCGA-34-5928-10A-01D-1816-01	0	0	0	0	0	0	0	0	0	0	0	0	0	0	0	0	0	0	0	0	0	0	0	0	0	0	0	0	0	0	0	0	0	0	0	0	0	0	0
TCGA-34-5928-01A-11D-1816-01	0	0.426	0.635	0	0.213	0.523	-0.319	-0.319	1.221	1.221	0.301	-0.33	0.626	0.626	0.652	0.982	0	-0.327	1.077	0.309	-0.325	-0.325	0.106	0	-0.318	-0.33	0	-0.341	-0.02	0	0	0	0	-0.329	0.368	0.383	0.383	0.293	0.282
TCGA-34-5929-11A-01D-1816-01	0	0	0	0	0	0	0	0	0	0	0	0	0	0	0	0	0	0	0	0	0	0	0	0	0	0	0	0	0	0	0	0	0	0	0	0	0	0	0
TCGA-34-5929-01A-11D-1816-01	0	0	0	0	-0.672	0.452	-0.66	-0.66	0.012	-0.673	0	0	0	0	0	0	-0.611	-0.611	0	-0.675	-0.662	0	0	0	-0.662	-0.682	0.277	0	-0.636	0	0	0	0	-0.113	-0.113	0	0	0	0
TCGA-34-7107-10A-01D-1943-01	0	0	0	0	0	0	0	0	0	0	0	0	0	0	0	0	0	0	0	0	0	0	0	0	0	0	0	0	0	0	0	0	0	0	0	0	0	0	0
TCGA-34-7107-11A-01D-1943-01	0	0	0	0	0	0	0	0	0	0	0	0	0	0	0	0	0	0	0	0	0	0	0	0	0	0	0	0	0	0	0	0	0	0	0	0	0	0	0
TCGA-34-7107-01A-11D-1943-01	0.091	0.475	0.338	0.338	0.013	0.405	-0.386	-0.386	0.332	-0.391	-0.156	0.184	0	0.364	0.346	0	0.674	0.674	0.347	0	0	0	0.661	0.277	-0.4	-0.329	0	0.325	0.325	0	0	-0.296	0	0.604	0.604	0.795	-0.403	-0.401	0.663
TCGA-34-8454-10A-01D-2322-01	0	0	0	0	0	0	0	0	0	0	0	0	0	0	0	0	0	0	0	0	0	0	0	0	0	0	0	0	0	0	0	0	0	0	0	0	0	0	0
TCGA-34-8454-01A-11D-2322-01	0	0	0.357	0	-0.416	0	0	0	0	-0.412	0	0	0	0	-0.418	0.043	-0.41	-0.41	0	0	0	0	0	0	0	0	0	0	0	-0.411	0	0	-0.404	0	0	0	0	0	0
TCGA-34-8455-01A-11D-2322-01	0	0	0	0	-0.537	0.596	-0.235	-0.235	0.552	-0.527	-0.246	-0.246	-0.229	-0.229	-0.538	0	-0.527	-0.527	-0.238	-0.238	-0.239	0.082	0	0	0	0	0	0	0	-0.523	0	-0.517	-0.517	-0.238	-0.238	0	0	-0.528	0.285
TCGA-34-8456-10A-01D-2322-01	0	0	0	0	0	0	0	0	0	0	0	0	0	0	0	0	0	0	0	0	0	0	0	0	0	0	0	0	0	0	0	0	0	0	0	0	0	0	0
TCGA-34-8456-01A-21D-2322-01	-0.439	0	0.783	0	-0.449	0	-0.472	0.433	1.056	-0.309	0	-0.376	0.42	0.42	0	0	-0.265	-0.265	-0.419	-0.419	0.38	0.38	0	0	-0.451	0.299	-0.136	1.064	0.385	-0.398	1.139	-0.463	0.559	-0.363	0.085	0.475	0.475	-0.453	0.346
TCGA-34-A5IX-10A-01D-A27M-01	0	0	0	0	0	0	0	0	0	0	0	0	0	0	0	0	0	0	0	0	0	0	0	0	0	0	0	0	0	0	0	0	0	0	0	0	0	0	0
TCGA-34-A5IX-01A-12D-A27J-01	0.383	0.383	0.275	0.275	-0.232	0	0	0	0.409	0.18	0	0	0.725	0.725	0.419	0.185	-0.23	-0.23	-0.236	-0.236	0	0	-0.226	-0.226	0.382	-0.239	0	0.409	0.18	-0.243	-0.243	-0.223	-0.223	0.368	0.368	0.291	0.291	0	0.294
TCGA-37-3783-10A-01D-1195-01	0	0	0	0	0	0	0	0	0	0	0	0	0	0	0	0	0	0	0	0	0	0	0	0	0	0	0	0	0	0	0	0	0	0	0	0	0	0	0
TCGA-37-3783-01A-01D-1195-01	0	0.654	0.381	0	0.256	0.637	-0.381	0	0.507	0	0	0	0.369	0.369	-0.377	0	-0.375	0	0	0	-0.366	0	0	0	0	0	-0.101	0	0	-0.38	0	0	0	0	0	0.275	0.275	0	0
TCGA-37-3789-10A-01D-0978-01	0	0	0	0	0	0	0	0	0	0	0	0	0	0	0	0	0	0	0	0	0	0	0	0	0	0	0	0	0	0	0	0	0	0	0	0	0	0	0
TCGA-37-3789-01A-01D-0978-01	0	0	0	0	-0.598	0.578	-0.597	0	0	0	0	0	-0.507	-0.623	-0.497	0.574	-0.585	0	-0.606	0	-0.604	-0.604	0	0	0	0	0	0	0	-0.614	0	0	-0.577	0	0	0	0	-0.609	0
TCGA-37-3792-10A-01D-0978-01	0	0	0	0	0	0	0	0	0	0	0	0	0	0	0	0	0	0	0	0	0	0	0	0	0	0	0	0	0	0	0	0	0	0	0	0	0	0	0
TCGA-37-3792-01A-01D-1969-01	0.233	0.233	0.212	0.212	0	0.515	0	0	1.226	0.334	0	0	0.289	-0.107	-0.123	-0.123	0.782	0.782	-0.125	-0.125	0	0	0.255	0.255	-0.105	0.183	0.24	0	0	-0.187	0.305	-0.235	-0.462	-0.192	0.264	-0.136	0.514	-0.324	-0.166
TCGA-37-4129-10A-01D-1097-01	0	0	0	0	0	0	0	0	0	0	0	0	0	0	0	0	0	0	0	0	0	0	0	0	0	0	0	0	0	0	0	0	0	0	0	0	0	0	0
TCGA-37-4129-01A-01D-1969-01	-0.128	-0.128	0	0	-0.408	-0.408	0	0	0	0	0	0	0	0	0	0	0	0	0	0	0	0	-0.16	-0.16	-0.152	0	0	0	0	0	0	0	0	-0.395	-0.395	0	0	0	-0.49
TCGA-37-4130-10A-01D-1097-01	0	0	0	0	0	0	0	0	0	0	0	0	0	0	0	0	0	0	0	0	0	0	0	0	0	0	0	0	0	0	0	0	0	0	0	0	0	0	0
TCGA-37-4130-01A-01D-1969-01	0.224	0	0.542	0.542	-0.355	0.156	0.815	0	0.005	-0.492	0.51	0	0.465	0	0	-0.288	-0.255	-0.255	0	0.171	-0.377	-0.377	-0.166	0.144	0.828	-0.374	0.147	0	0	0	0	-0.248	-0.402	-0.329	0.207	0.217	1.743	-0.658	0.117
TCGA-37-4132-10A-01D-1097-01	0	0	0	0	0	0	0	0	0	0	0	0	0	0	0	0	0	0	0	0	0	0	0	0	0	0	0	0	0	0	0	0	0	0	0	0	0	0	0
TCGA-37-4132-01A-01D-1969-01	0	0	0	0	-0.612	0.637	0	0	0	-0.585	0.36	0	0	0	1.005	1.642	0	0	0	0	-0.244	0.286	0	0	0	0	0	0	0	-0.598	0	-0.616	0	-0.583	0	0	0	0	-0.598
TCGA-37-4133-10A-01D-1097-01	0	0	0	0	0	0	0	0	0	0	0	0	0	0	0	0	0	0	0	0	0	0	0	0	0	0	0	0	0	0	0	0	0	0	0	0	0	0	0
TCGA-37-4133-01A-01D-1097-01	0	1.063	1.229	1.229	1.549	1.984	-0.939	-0.939	0.458	-0.459	0.415	0.04	-0.135	0.436	0	0.639	0.429	0.321	0.385	0	0	0	0	0	-0.236	-0.376	-0.455	0	0.317	-0.11	0.416	-0.151	-0.232	-0.54	-0.11	0	-0.323	0	0.265
TCGA-37-4135-10A-01D-1097-01	0	0	0	0	0	0	0	0	0	0	0	0	0	0	0	0	0	0	0	0	0	0	0	0	0	0	0	0	0	0	0	0	0	0	0	0	0	0	0
TCGA-37-4135-01A-01D-1969-01	0	1.171	0	0	-0.512	1.125	-1.186	-0.578	0.028	-0.58	0.603	0.603	0.562	0.562	-0.596	-0.596	-0.576	-0.576	-0.579	-0.579	-0.573	3.657	0	0	-0.568	-0.566	0	0.631	0.631	-0.552	0.521	0	0	-0.645	-0.645	-0.551	0.298	-0.585	0
TCGA-37-4141-10A-01D-1097-01	0	0	0	0	0	0	0	0	0	0	0	0	0	0	0	0	0	0	0	0	0	0	0	0	0	0	0	0	0	0	0	0	0	0	0	0	0	0	0
TCGA-37-4141-01A-02D-1969-01	0.264	0.264	0.152	-0.342	-0.61	0.336	-0.64	-0.64	0.919	-0.676	0.181	0.181	0.119	0.119	-0.635	-0.635	-0.654	-0.654	0.206	0.206	-0.512	0.125	-0.638	-0.638	-0.133	0	-0.653	0	0	-0.658	-0.204	0.218	0.218	-0.654	-0.654	0.203	0.203	0	0
TCGA-37-5819-10A-01D-1631-01	0	0	0	0	0	0	0	0	0	0	0	0	0	0	0	0	0	0	0	0	0	0	0	0	0	0	0	0	0	0	0	0	0	0	0	0	0	0	0
TCGA-37-5819-01A-01D-1631-01	-0.471	0	-0.295	0	0.027	0.516	-0.498	-0.498	0.43	0.018	-0.534	-0.398	0.346	-0.459	0.293	0.532	-1.293	0	-0.47	-0.47	0	0.444	0	0.577	-0.454	0.242	-0.516	0.459	0	-0.525	0	0	0	-0.476	0.9	0.437	0.437	-0.51	-0.507
TCGA-37-A5EL-10A-01D-A26J-01	0	0	0	0	0	0	0	0	0	0	0	0	0	0	0	0	0	0	0	0	0	0	0	0	0	0	0	0	0	0	0	0	0	0	0	0	0	0	0
TCGA-37-A5EL-01A-11D-A26L-01	-0.551	-0.11	0.776	0	0.5	1.621	-0.502	-0.502	-0.451	-0.586	3.501	3.117	2.212	0.811	0.262	0.262	-0.558	0.117	0	0	0	0	0.155	0.155	0.35	-0.265	0	0.282	-0.302	-0.145	0.345	0.789	0	0.366	-0.219	0.201	0.939	-0.568	-0.13
TCGA-37-A5EM-10A-01D-A27M-01	0	0	0	0	0	0	0	0	0	0	0	0	0	0	0	0	0	0	0	0	0	0	0	0	0	0	0	0	0	0	0	0	0	0	0	0	0	0	0
TCGA-37-A5EN-10A-01D-A26J-01	0	0	0	0	0	0	0	0	0	0	0	0	0	0	0	0	0	0	0	0	0	0	0	0	0	0	0	0	0	0	0	0	0	0	0	0	0	0	0
TCGA-37-A5EN-01A-21D-A26L-01	-0.455	0.076	0.877	-0.122	-0.482	0.035	-0.644	-0.429	-0.44	-0.44	-0.372	0	0.332	0.332	-0.542	0	-0.452	0	0	0	-0.151	-0.151	0.074	-0.27	0.238	-0.223	0.242	0.151	-0.173	-0.499	0.389	0	0	-0.449	-0.449	0.228	0.228	-0.488	0.297
TCGA-39-5011-11A-01D-1439-01	0	0	0	0	0	0	0	0	0	0	0	0	0	0	0	0	0	0	0	0	0	0	0	0	0	0	0	0	0	0	0	0	0	0	0	0	0	0	0
TCGA-39-5011-01A-01D-1439-01	0	0	0.244	0.244	-0.101	-0.101	0	-0.109	0.727	-0.105	0	0	0.163	1.055	-0.121	-0.121	-0.143	-0.143	0	0	0.307	0.307	-0.148	0.147	-0.145	0.178	-0.141	-0.142	-0.142	0.252	0	-0.144	-0.144	-0.125	0	0	0.42	0	-0.144
TCGA-39-5016-11A-01D-1439-01	0	0	0	0	0	0	0	0	0	0	0	0	0	0	0	0	0	0	0	0	0	0	0	0	0	0	0	0	0	0	0	0	0	0	0	0	0	0	0
TCGA-39-5016-01A-01D-1439-01	-0.281	0.22	0.447	0.447	-0.06	0.67	-0.314	0	0.494	-0.315	-0.309	-0.309	0.368	0	-0.307	0.176	-0.279	0	0	-0.298	0	-0.137	0	0	-0.313	-0.285	-0.292	-0.143	-0.291	-0.312	0.602	0.369	0.067	0.313	0.313	0.421	0	-0.303	-0.282
TCGA-39-5019-11A-01D-1816-01	0	0	0	0	0	0	0	0	0	0	0	0	0	0	0	0	0	0	0	0	0	0	0	0	0	0	0	0	0	0	0	0	0	0	0	0	0	0	0
TCGA-39-5019-01A-01D-1816-01	0	0	0.389	0.246	0.402	0.62	-0.234	-0.234	0	0	0.147	0.147	0.731	0.731	-0.051	0.412	0	0	-0.143	-0.143	0	0	0.369	0.369	0	0	0.113	0	-0.229	0	0.588	0.175	0.175	0.17	0.17	0.299	0.299	-0.213	0.886
TCGA-39-5021-11A-01D-1439-01	0	0	0	0	0	0	0	0	0	0	0	0	0	0	0	0	0	0	0	0	0	0	0	0	0	0	0	0	0	0	0	0	0	0	0	0	0	0	0
TCGA-39-5021-01A-01D-1439-01	0.19	0.19	0	0	0.874	1.136	-0.154	-0.154	0.405	0.128	-0.089	-0.232	0.103	0.103	-0.128	0	0	0	-0.164	-0.164	-0.137	-0.137	0.582	0	0	-0.287	-0.166	-0.305	0	0	0	0.354	0.354	-0.326	0	0.441	-0.136	0	0.195
TCGA-39-5022-11A-01D-1816-01	0	0	0	0	0	0	0	0	0	0	0	0	0	0	0	0	0	0	0	0	0	0	0	0	0	0	0	0	0	0	0	0	0	0	0	0	0	0	0
TCGA-39-5022-01A-21D-1816-01	0.139	0.139	0	0	0.15	0.303	0	0	0.501	0	0.107	0	0	0	0.103	0.103	0	0	0	0	-0.116	-0.116	0	0	-0.123	0	0	0	0	0	0	0	0	0	0	0	0	0	0
TCGA-39-5024-11A-01D-1816-01	0	0	0	0	0	0	0	0	0	0	0	0	0	0	0	0	0	0	0	0	0	0	0	0	0	0	0	0	0	0	0	0	0	0	0	0	0	0	0
TCGA-39-5024-01A-21D-1816-01	0	0.174	0	0	-0.306	0.253	0	0	1.457	-0.152	0	0	0.229	0	0.063	0.378	0	-0.101	0	0	0	0	0	0	0.101	-0.124	0	0	-0.152	-0.291	0	0	0	0	0	0	0	0	0
TCGA-39-5027-11A-01D-1816-01	0	0	0	0	0	0	0	0	0	0	0	0	0	0	0	0	0	0	0	0	0	0	0	0	0	0	0	0	0	0	0	0	0	0	0	0	0	0	0
TCGA-39-5027-01A-21D-1816-01	-0.564	0	0.159	0	-0.532	-0.077	-0.565	-0.565	0	-0.564	-0.386	-0.386	0	0.558	-0.569	0	-0.544	0	-0.564	-0.564	0.745	-0.141	0	0	0	0	0	-0.228	-0.228	-0.291	0.147	0.602	-0.562	0	0	0	0	-0.322	0
TCGA-39-5028-11A-01D-1439-01	0	0	0	0	0	0	0	0	0	0	0	0	0	0	0	0	0	0	0	0	0	0	0	0	0	0	0	0	0	0	0	0	0	0	0	0	0	0	0
TCGA-39-5028-01A-01D-1439-01	0.107	0	-0.163	-0.163	-0.044	0.151	0	0	0	0	0	0	0	0	0.148	0.354	-0.165	-0.165	0	0	0	0	0	0	-0.2	0	-0.156	-0.134	-0.134	0	0	-0.196	-0.196	0	0	0.131	0.131	0.14	0
TCGA-39-5029-11A-01D-1439-01	0	0	0	0	0	0	0	0	0	0	0	0	0	0	0	0	0	0	0	0	0	0	0	0	0	0	0	0	0	0	0	0	0	0	0	0	0	0	0
TCGA-39-5029-01A-01D-1439-01	-0.372	-0.372	-0.119	0	0.101	0.465	0	0	0.677	0.309	0	0	-0.134	-0.027	1.019	1.348	-0.546	0	-0.133	-0.133	0	0	-0.105	-0.105	-0.393	0.393	-0.353	0	0	-0.176	-0.176	0	0	-0.353	0.12	0.522	0.522	-0.363	-0.432
TCGA-39-5030-11A-01D-1439-01	0	0	0	0	0	0	0	0	0	0	0	0	0	0	0	0	0	0	0	0	0	0	0	0	0	0	0	0	0	0	0	0	0	0	0	0	0	0	0
TCGA-39-5030-01A-01D-1439-01	0	0	0	0	0.025	0.276	0	0	0.486	-0.257	0	0	0	0	0	0	0.032	0.275	-0.224	-0.224	0	0	0	0	-0.248	-0.249	-0.167	0	-0.25	-0.258	0	0	0	0	0	0	0	0	0
TCGA-39-5031-11A-01D-1439-01	0	0	0	0	0	0	0	0	0	0	0	0	0	0	0	0	0	0	0	0	0	0	0	0	0	0	0	0	0	0	0	0	0	0	0	0	0	0	0
TCGA-39-5031-01A-01D-1439-01	0	0	0	0	-0.275	1.123	-0.317	-0.317	1.445	-0.278	0	0	0.341	0.341	-0.111	0.547	-0.423	-0.285	-0.266	-0.266	-0.261	-0.261	0	0	-0.266	0.412	-0.262	0	0	0	0	0.52	0.52	0.299	0.519	0.147	0.147	-0.228	0.122
TCGA-39-5034-11A-01D-1439-01	0	0	0	0	0	0	0	0	0	0	0	0	0	0	0	0	0	0	0	0	0	0	0	0	0	0	0	0	0	0	0	0	0	0	0	0	0	0	0
TCGA-39-5034-01A-01D-1439-01	-0.305	-0.305	0	0	-0.333	0	-0.318	-0.318	0	0	-0.334	-0.334	0	-0.327	1.826	1.826	0	-0.29	0	0	-0.296	0.277	0.333	0	0.119	0	-0.336	0.202	0	-0.373	0	0	0	0.508	0.887	-0.334	-0.334	-0.345	0.503
TCGA-39-5035-11A-01D-1439-01	0	0	0	0	0	0	0	0	0	0	0	0	0	0	0	0	0	0	0	0	0	0	0	0	0	0	0	0	0	0	0	0	0	0	0	0	0	0	0
TCGA-39-5035-01A-01D-1439-01	0.295	0.295	0.276	0.276	-0.323	0.394	-0.32	-0.32	1.224	0	-0.333	0	0.249	0.249	0	0.562	0.623	-0.302	0	0	-0.305	0	0.32	0.32	0.509	-0.315	0	0	0	-0.316	-0.316	0	0	0.304	0.304	0	0	0	-0.313
TCGA-39-5036-11A-01D-1439-01	0	0	0	0	0	0	0	0	0	0	0	0	0	0	0	0	0	0	0	0	0	0	0	0	0	0	0	0	0	0	0	0	0	0	0	0	0	0	0
TCGA-39-5036-01A-01D-1439-01	0	0	0.564	0.564	-0.346	0	-0.154	-0.358	0.533	-0.393	0	0	-0.309	0	0	0	0.042	0.354	-0.139	-0.406	0.121	0.121	0.669	0	-0.399	0	0	0.186	0.186	0	0	-0.176	-0.176	-0.143	-0.143	0.576	0.576	-0.412	0.125
TCGA-39-5037-11A-01D-1439-01	0	0	0	0	0	0	0	0	0	0	0	0	0	0	0	0	0	0	0	0	0	0	0	0	0	0	0	0	0	0	0	0	0	0	0	0	0	0	0
TCGA-39-5037-01A-01D-1439-01	0.235	0.406	0.563	0.563	2.004	2.154	-0.476	0	-0.117	-0.117	-0.223	-0.223	0.822	0.209	-0.08	0.191	0	-0.181	0	0	0.375	0.375	0.743	0	0	0.249	0.598	0	0.287	0	0.398	0.143	0.143	0	0	0.818	0.12	-0.161	0.748
TCGA-39-5039-11A-01D-1439-01	0	0	0	0	0	0	0	0	0	0	0	0	0	0	0	0	0	0	0	0	0	0	0	0	0	0	0	0	0	0	0	0	0	0	0	0	0	0	0
TCGA-39-5039-01A-01D-1439-01	0	0	0	0	0	0	0	0	0.487	0.119	-0.191	-0.191	0	0	-0.199	0	0	0	-0.162	-0.162	0	0	0	0	0	0	0	0	0	0	0	0	0	0	0.127	0.125	0.125	-0.215	0.27
TCGA-39-5040-11A-01D-2121-01	0	0	0	0	0	0	0	0	0	0	0	0	0	0	0	0	0	0	0	0	0	0	0	0	0	0	0	0	0	0	0	0	0	0	0	0	0	0	0
TCGA-39-5040-01A-21D-2121-01	0.156	0.292	0.633	0.181	0	0.358	-0.16	-0.319	0	0	0	0	0	0	0.214	0.214	-0.778	0	0	0	0	0	0.413	0	-0.325	-0.405	-0.402	-0.386	-0.386	-0.405	-0.27	0.778	0.261	0.302	0.712	0	0	0	-0.387
TCGA-43-2576-11A-01D-0844-01	0	0	0	0	0	0	0	0	0	0	0	0	0	0	0	0	0	0	0	0	0	0	0	0	0	0	0	0	0	0	0	0	0	0	0	0	0	0	0
TCGA-43-2576-01A-01D-0844-01	0	0	0.3	0.3	-0.155	0.147	0.257	-0.043	0.16	-0.14	0	0	0.138	0	-0.24	-0.17	-0.349	-0.349	-0.259	-0.259	0	0	0	0	0.139	0	0	0.105	0.105	-0.152	0.186	0.553	0.308	-0.322	0.409	0.118	0.118	-0.323	0
TCGA-43-2578-11A-01D-0844-01	0	0	0	0	0	0	0	0	0	0	0	0	0	0	0	0	0	0	0	0	0	0	0	0	0	0	0	0	0	0	0	0	0	0	0	0	0	0	0
TCGA-43-2578-01A-01D-1969-01	0	0.18	-0.108	-0.108	-0.373	0.75	-0.388	-0.388	-0.409	-0.409	0.792	0.792	-0.157	0.27	0.372	1.021	-0.144	0	-0.408	-0.408	0.242	0.242	0	0	-0.365	0.205	-0.39	0.249	-0.399	0.146	0.146	0.125	-0.263	-0.401	0.169	0.409	0.983	0	-0.384
TCGA-43-2581-11A-01D-0844-01	0	0	0	0	0	0	0	0	0	0	0	0	0	0	0	0	0	0	0	0	0	0	0	0	0	0	0	0	0	0	0	0	0	0	0	0	0	0	0
TCGA-43-2581-01A-01D-0844-01	-0.229	0.206	0.203	0.203	-0.438	0	0	0	0.189	-0.045	0	-0.453	0.156	-0.052	-0.243	0.215	0	0	0	0	-0.147	-0.147	-0.03	-0.2	-0.458	0	-0.458	0	0	-0.419	0.048	0	0	0	0	0	0	0	-0.408
TCGA-43-3394-10A-01D-0978-01	0	0	0	0	0	0	0	0	0	0	0	0	0	0	0	0	0	0	0	0	0	0	0	0	0	0	0	0	0	0	0	0	0	0	0	0	0	0	0
TCGA-43-3394-11A-01D-1549-01	0	0	0	0	0	0	0	0	0	0	0	0	0	0	0	0	0	0	0	0	0	0	0	0	0	0	0	0	0	0	0	0	0	0	0	0	0	0	0
TCGA-43-3394-01A-01D-1549-01	-0.327	-0.212	0.963	0.963	0.811	1.23	-0.447	-0.447	0.808	-0.437	0.173	0	0.993	0.993	-0.894	0	-0.08	0.35	0.105	-0.384	0	0	2.77	0.101	-0.556	-0.442	0.444	-0.393	-0.393	-0.463	-0.033	-0.133	-0.133	-0.453	0.793	-0.14	-0.322	0	0.873
TCGA-43-3920-10A-01D-0978-01	0	0	0	0	0	0	0	0	0	0	0	0	0	0	0	0	0	0	0	0	0	0	0	0	0	0	0	0	0	0	0	0	0	0	0	0	0	0	0
TCGA-43-3920-11B-01D-1549-01	0	0	0	0	0	0	0	0	0	0	0	0	0	0	0	0	0	0	0	0	0	0	0	0	0	0	0	0	0	0	0	0	0	0	0	0	0	0	0
TCGA-43-3920-01A-01D-1549-01	0.49	0.351	0.159	0.159	-0.392	1.047	0.337	-0.368	1.4	1.012	0	0.385	0.361	0.799	0.355	0.756	-0.388	-0.388	0	-0.292	-0.197	-0.197	0.139	0	-0.35	0	0	0	-0.338	0	0	0	0.332	0	0.642	1.661	1.038	-0.363	0.655
TCGA-43-5668-10A-01D-1631-01	0	0	0	0	0	0	0	0	0	0	0	0	0	0	0	0	0	0	0	0	0	0	0	0	0	0	0	0	0	0	0	0	0	0	0	0	0	0	0
TCGA-43-5668-11A-01D-1631-01	0	0	0	0	0	0	0	0	0	0	0	0	0	0	0	0	0	0	0	0	0	0	0	0	0	0	0	0	0	0	0	0	0	0	0	0	0	0	0
TCGA-43-5668-01A-01D-1631-01	0	0	0.013	0.013	0	0	0	0	0.242	-0.026	0	0	0.287	0.103	-0.27	0.217	-0.044	0.222	0.193	-0.547	0.231	0.231	-0.196	-0.196	-0.262	0	-0.275	0.255	-0.015	-0.06	0.236	0	-0.256	-0.303	0.492	0	0	-0.265	-0.058
TCGA-43-5670-10A-01D-2121-01	0	0	0	0	0	0	0	0	0	0	0	0	0	0	0	0	0	0	0	0	0	0	0	0	0	0	0	0	0	0	0	0	0	0	0	0	0	0	0
TCGA-43-5670-11A-01D-2121-01	0	0	0	0	0	0	0	0	0	0	0	0	0	0	0	0	0	0	0	0	0	0	0	0	0	0	0	0	0	0	0	0	0	0	0	0	0	0	0
TCGA-43-5670-01A-21D-2121-01	0	0	0.522	0.522	0.554	0.554	0	0	2.973	0	1.104	0.562	0.534	0	0.934	0.934	0	0	0.348	0.348	0	0.46	0.493	0	0	0	0	0	0	0	0	0.955	0	0	1.995	0.352	0.352	0	0.446
TCGA-43-6143-10A-01D-1816-01	0	0	0	0	0	0	0	0	0	0	0	0	0	0	0	0	0	0	0	0	0	0	0	0	0	0	0	0	0	0	0	0	0	0	0	0	0	0	0
TCGA-43-6143-11A-01D-1816-01	0	0	0	0	0	0	0	0	0	0	0	0	0	0	0	0	0	0	0	0	0	0	0	0	0	0	0	0	0	0	0	0	0	0	0	0	0	0	0
TCGA-43-6143-01A-11D-1816-01	1.086	1.482	0.443	0.319	-0.514	0.669	-0.312	-0.312	0.58	0.422	-0.582	-0.582	0	0	-0.591	1.165	1.118	0.61	-0.412	0	-0.536	0.452	-0.236	-0.236	-0.233	0.461	0	-0.123	0.167	-0.469	0	-0.166	1.078	-0.02	0.675	0.595	0.595	0.512	0
TCGA-43-6647-10A-01D-1816-01	0	0	0	0	0	0	0	0	0	0	0	0	0	0	0	0	0	0	0	0	0	0	0	0	0	0	0	0	0	0	0	0	0	0	0	0	0	0	0
TCGA-43-6647-11A-01D-1816-01	0	0	0	0	0	0	0	0	0	0	0	0	0	0	0	0	0	0	0	0	0	0	0	0	0	0	0	0	0	0	0	0	0	0	0	0	0	0	0
TCGA-43-6647-01A-11D-1816-01	0	0	0	0	0	0	0	0	0.393	-0.142	0	0	0.128	0.128	0.02	0.168	0	0	0	0	0	0	0	0	-0.141	0	0	0	0	0	0	-0.144	-0.144	0	0	0	0	0.251	0.109
TCGA-43-6770-10A-01D-1816-01	0	0	0	0	0	0	0	0	0	0	0	0	0	0	0	0	0	0	0	0	0	0	0	0	0	0	0	0	0	0	0	0	0	0	0	0	0	0	0
TCGA-43-6770-11A-01D-1816-01	0	0	0	0	0	0	0	0	0	0	0	0	0	0	0	0	0	0	0	0	0	0	0	0	0	0	0	0	0	0	0	0	0	0	0	0	0	0	0
TCGA-43-6770-01A-11D-1816-01	0	0	0	0	-0.595	0	0	0	1.222	-0.458	0.126	0.126	-0.101	-0.101	-0.454	0.173	-0.553	0	-0.544	-0.544	0	0.198	0.749	0	-0.236	-0.601	0.131	0	0	0	0.253	0	0	0	0	0	0	0	1.122
TCGA-43-6771-10A-01D-1816-01	0	0	0	0	0	0	0	0	0	0	0	0	0	0	0	0	0	0	0	0	0	0	0	0	0	0	0	0	0	0	0	0	0	0	0	0	0	0	0
TCGA-43-6771-11A-01D-1816-01	0	0	0	0	0	0	0	0	0	0	0	0	0	0	0	0	0	0	0	0	0	0	0	0	0	0	0	0	0	0	0	0	0	0	0	0	0	0	0
TCGA-43-6771-01A-11D-1816-01	0	0	0	0	0.244	0.244	-0.229	-0.229	0	0	0	0	0.88	-0.234	-0.238	-0.238	-0.223	-0.223	0	0	0.233	0.019	0.184	0.184	0	0.233	0	0	0	0	0	0	0	-0.437	-0.437	-0.239	-0.02	-0.239	-0.202
TCGA-43-6773-10A-01D-1943-01	0	0	0	0	0	0	0	0	0	0	0	0	0	0	0	0	0	0	0	0	0	0	0	0	0	0	0	0	0	0	0	0	0	0	0	0	0	0	0
TCGA-43-6773-11A-01D-1943-01	0	0	0	0	0	0	0	0	0	0	0	0	0	0	0	0	0	0	0	0	0	0	0	0	0	0	0	0	0	0	0	0	0	0	0	0	0	0	0
TCGA-43-6773-01A-41D-1943-01	0	0	0	0	0	0	-0.105	-0.105	0	-0.102	0	0	0.142	0.142	0	0	0	0	0	0	0	0	0	0	0	0	0	0	0	0	0	0	0	0	0	0.214	0	0	0
TCGA-43-7656-10A-01D-2121-01	0	0	0	0	0	0	0	0	0	0	0	0	0	0	0	0	0	0	0	0	0	0	0	0	0	0	0	0	0	0	0	0	0	0	0	0	0	0	0
TCGA-43-7656-11A-01D-2121-01	0	0	0	0	0	0	0	0	0	0	0	0	0	0	0	0	0	0	0	0	0	0	0	0	0	0	0	0	0	0	0	0	0	0	0	0	0	0	0
TCGA-43-7656-01A-11D-2121-01	0	0	0	0	-0.538	0	-0.562	0	0.506	-0.046	0	0	0	0	-0.498	0	-0.56	-0.56	0	0	0	0	0	0	-0.477	-0.539	0	-0.56	0	-0.554	0	-0.339	-0.339	-0.545	0	0.172	0.771	-0.552	0
TCGA-43-7657-10A-01D-2121-01	0	0	0	0	0	0	0	0	0	0	0	0	0	0	0	0	0	0	0	0	0	0	0	0	0	0	0	0	0	0	0	0	0	0	0	0	0	0	0
TCGA-43-7657-11A-01D-2121-01	0	0	0	0	0	0	0	0	0	0	0	0	0	0	0	0	0	0	0	0	0	0	0	0	0	0	0	0	0	0	0	0	0	0	0	0	0	0	0
TCGA-43-7657-01A-31D-2121-01	-0.114	0.151	0	-0.203	2.985	3.36	-0.39	-0.39	1.945	1.568	0	0	0.612	0.612	-0.415	0.304	-0.324	-0.324	0	0	-0.324	-0.324	0	0	0.281	-0.333	0	-0.288	-0.288	0.173	0.173	0.279	0.279	0	0	0.157	0	0	0.369
TCGA-43-7658-10A-01D-2121-01	0	0	0	0	0	0	0	0	0	0	0	0	0	0	0	0	0	0	0	0	0	0	0	0	0	0	0	0	0	0	0	0	0	0	0	0	0	0	0
TCGA-43-7658-11A-01D-2121-01	0	0	0	0	0	0	0	0	0	0	0	0	0	0	0	0	0	0	0	0	0	0	0	0	0	0	0	0	0	0	0	0	0	0	0	0	0	0	0
TCGA-43-7658-01A-11D-2121-01	0.438	0	0.528	0	-0.525	0.882	0	-0.524	1.227	0.708	0	0	0.292	-0.246	0	0.484	0.641	1.016	0	-0.518	-0.379	-0.379	1	0	-0.527	-0.53	0	-0.504	-0.504	-0.44	0	0.479	0.479	0	0	0.405	0.878	0	-0.468
TCGA-43-8115-10A-01D-2243-01	0	0	0	0	0	0	0	0	0	0	0	0	0	0	0	0	0	0	0	0	0	0	0	0	0	0	0	0	0	0	0	0	0	0	0	0	0	0	0
TCGA-43-8115-11A-01D-2243-01	0	0	0	0	0	0	0	0	0	0	0	0	0	0	0	0	0	0	0	0	0	0	0	0	0	0	0	0	0	0	0	0	0	0	0	0	0	0	0
TCGA-43-8115-01A-11D-2243-01	0	0	0.416	-0.163	-0.326	0.469	-0.369	-0.369	0	0	0.453	-0.151	0	0	-0.389	0	-0.389	-0.389	0	0	0	0	0.249	0	-0.181	0	0	0	0	-0.403	0	0.175	0.353	0	0	0	0	0	0
TCGA-43-8116-10A-01D-2243-01	0	0	0	0	0	0	0	0	0	0	0	0	0	0	0	0	0	0	0	0	0	0	0	0	0	0	0	0	0	0	0	0	0	0	0	0	0	0	0
TCGA-43-8116-11A-01D-2243-01	0	0	0	0	0	0	0	0	0	0	0	0	0	0	0	0	0	0	0	0	0	0	0	0	0	0	0	0	0	0	0	0	0	0	0	0	0	0	0
TCGA-43-8116-01A-11D-2243-01	0	0	0	0	-0.486	0.492	0.339	0	0.465	-0.49	0	0	0	0	-0.486	0	-0.474	-0.474	0	0	0	-0.418	1.234	0.233	-0.483	-0.446	0	-0.475	-0.475	-0.478	0	0	0	0	0	0	0	0	0
TCGA-43-8118-11A-01D-2391-01	0	0	0	0	0	0	0	0	0	0	0	0	0	0	0	0	0	0	0	0	0	0	0	0	0	0	0	0	0	0	0	0	0	0	0	0	0	0	0
TCGA-43-8118-01A-11D-2391-01	0	0	0	0	0.54	0.81	-0.273	-0.273	0.305	0.06	-0.268	-0.268	0.261	0	-0.054	0.221	-0.251	-0.125	-0.139	0	0	0	0.173	0.173	0	0.203	0	0	0.182	0.238	0.238	0.508	0	0	0	0.281	0.281	-0.279	0.725
TCGA-43-A474-10A-01D-A24E-01	0	0	0	0	0	0	0	0	0	0	0	0	0	0	0	0	0	0	0	0	0	0	0	0	0	0	0	0	0	0	0	0	0	0	0	0	0	0	0
TCGA-43-A474-01A-11D-A24C-01	-0.423	-0.013	0	0	-0.416	0.065	-0.409	-0.409	0.545	-0.459	-0.42	0	0.946	0.946	-0.442	0	-0.417	0	0	-0.424	0.032	-0.393	0.935	0	-0.396	0	0	0	0	-0.431	0	0.471	0	-0.142	-0.142	0.593	0	0	0.162
TCGA-43-A475-10A-01D-A24E-01	0	0	0	0	0	0	0	0	0	0	0	0	0	0	0	0	0	0	0	0	0	0	0	0	0	0	0	0	0	0	0	0	0	0	0	0	0	0	0
TCGA-43-A475-01A-11D-A24C-01	0	0.39	0	0	0	0	0	0	0	0	-0.183	0	0.334	0.334	0	0.42	0.22	0.22	0	0	0	0	0.839	0.222	0	-0.216	0.636	0	0.22	-0.34	0.621	0.322	0.322	0.184	0.184	0	0	0.306	0.298
TCGA-43-A56U-10A-01D-A26J-01	0	0	0	0	0	0	0	0	0	0	0	0	0	0	0	0	0	0	0	0	0	0	0	0	0	0	0	0	0	0	0	0	0	0	0	0	0	0	0
TCGA-43-A56U-01A-11D-A26L-01	0	0	0	0	0	0.401	-0.133	-0.133	0.07	-0.124	0	0	0	0	0	0	-0.107	-0.107	-0.114	-0.114	0	0	0	0	0	-0.12	0	-0.139	-0.139	-0.12	-0.12	0	0	0	0	0	0	0	0
TCGA-43-A56V-10A-01D-A26J-01	0	0	0	0	0	0	0	0	0	0	0	0	0	0	0	0	0	0	0	0	0	0	0	0	0	0	0	0	0	0	0	0	0	0	0	0	0	0	0
TCGA-43-A56V-01A-11D-A26L-01	-0.044	0.234	0	0	-0.464	0.498	-0.332	-0.468	0.876	0.415	-0.452	0	0.229	0.229	0.284	0.744	-0.443	-0.443	-0.137	-0.451	-0.182	-0.182	2.06	-0.455	0.184	0.643	-0.435	0.268	0.106	-0.433	-0.073	0	0	-0.265	0.126	0.175	0.175	-0.455	-0.162
TCGA-46-3765-10A-01D-0978-01	0	0	0	0	0	0	0	0	0	0	0	0	0	0	0	0	0	0	0	0	0	0	0	0	0	0	0	0	0	0	0	0	0	0	0	0	0	0	0
TCGA-46-3765-01A-01D-0978-01	0.11	0.11	0.239	0	0	0.617	-0.155	-0.505	0.334	-0.509	-0.235	-0.235	0.325	-0.167	-0.519	0	-0.505	0	-0.133	-0.521	0	0	0	0	-0.186	0	0	-0.252	-0.252	-0.519	0	0	0	0	0	0	0	0	0.823
TCGA-46-3766-01A-01D-0978-01	0	0	0	0	0.008	0.175	0	0	0.053	-0.161	0	0	0	0	-0.173	0.139	-0.156	-0.156	0	0	0	0	0	0	-0.161	0	0	0	0	0	0	0	0	0	0	0	0	-0.103	0.122
TCGA-46-3767-10A-01D-0978-01	0	0	0	0	0	0	0	0	0	0	0	0	0	0	0	0	0	0	0	0	0	0	0	0	0	0	0	0	0	0	0	0	0	0	0	0	0	0	0
TCGA-46-3767-01A-01D-0978-01	0	0	0.188	0	0.257	0.424	0	0	0.599	0.599	0	0	0	0	0	0.156	-0.124	-0.124	0	0	0	0	0.425	0	-0.1	0	0	0	0	0	0	0	0	0	0	0.642	0.154	0	0
TCGA-46-3768-10A-01D-0978-01	0	0	0	0	0	0	0	0	0	0	0	0	0	0	0	0	0	0	0	0	0	0	0	0	0	0	0	0	0	0	0	0	0	0	0	0	0	0	0
TCGA-46-3768-01A-01D-0978-01	-0.577	-0.205	0.378	0.152	0.216	0.825	-0.294	-0.561	0.082	-0.579	-0.472	0	0.223	0.223	-0.43	0.141	-0.294	0.175	0	-0.52	-0.567	-0.567	0.145	0.145	-0.101	-0.58	-0.32	-0.14	-0.14	-0.577	0.061	-0.31	-0.31	0	0	0.387	0.387	-0.724	0
TCGA-46-3769-10A-01D-0978-01	0	0	0	0	0	0	0	0	0	0	0	0	0	0	0	0	0	0	0	0	0	0	0	0	0	0	0	0	0	0	0	0	0	0	0	0	0	0	0
TCGA-46-3769-01A-01D-0978-01	0.188	0.188	0.317	0	0.312	0.312	0.413	0.413	0.971	-0.33	0.611	0.611	1.255	1.255	-0.316	0	-0.382	0	-0.371	0.361	0	0	0.547	0	-0.421	0	0	0	0.255	0	-0.372	0	-0.415	0	-0.341	-0.415	0.543	-0.431	0.498
TCGA-46-6025-10A-01D-1816-01	0	0	0	0	0	0	0	0	0	0	0	0	0	0	0	0	0	0	0	0	0	0	0	0	0	0	0	0	0	0	0	0	0	0	0	0	0	0	0
TCGA-46-6025-01A-11D-1816-01	0.254	0.254	0.723	0	0.334	0.334	-0.131	-0.131	1.076	-0.115	-0.172	-0.172	0.485	0.191	-0.152	-0.152	0.269	0.168	0.218	-0.191	-0.176	-0.176	0.358	0.358	-0.135	0.116	0.577	0.378	-0.229	-0.136	0.819	-0.169	-0.169	-0.192	0.184	0.137	-0.012	-0.111	0.272
TCGA-46-6026-10A-01D-1816-01	0	0	0	0	0	0	0	0	0	0	0	0	0	0	0	0	0	0	0	0	0	0	0	0	0	0	0	0	0	0	0	0	0	0	0	0	0	0	0
TCGA-46-6026-01A-11D-1816-01	-0.381	-0.381	0	0	0.101	0.498	-0.877	-0.877	0.881	-0.875	3.657	3.657	-0.393	-0.393	0	0	-0.834	-0.834	0	0	0.156	-0.381	0.537	0	0	-0.849	-0.364	0	-0.855	-0.392	0.499	0.136	0.136	-0.38	-0.38	0.49	0.49	-1.293	0
TCGA-51-4079-10A-01D-1097-01	0	0	0	0	0	0	0	0	0	0	0	0	0	0	0	0	0	0	0	0	0	0	0	0	0	0	0	0	0	0	0	0	0	0	0	0	0	0	0
TCGA-51-4079-11A-01D-1450-01	0	0	0	0	0	0	0	0	0	0	0	0	0	0	0	0	0	0	0	0	0	0	0	0	0	0	0	0	0	0	0	0	0	0	0	0	0	0	0
TCGA-51-4079-01A-01D-1097-01	-0.213	-0.213	0	0	0.923	1.307	0	-0.422	-0.031	-0.526	0	0	0.118	0.118	0	0	0.302	0.529	0	-0.541	0	-0.512	0.184	0.184	-0.517	-0.148	0	0	0	0	0	-0.226	-0.388	0	0	0.653	0	0	0
TCGA-51-4080-10A-01D-1097-01	0	0	0	0	0	0	0	0	0	0	0	0	0	0	0	0	0	0	0	0	0	0	0	0	0	0	0	0	0	0	0	0	0	0	0	0	0	0	0
TCGA-51-4080-11A-01D-1450-01	0	0	0	0	0	0	0	0	0	0	0	0	0	0	0	0	0	0	0	0	0	0	0	0	0	0	0	0	0	0	0	0	0	0	0	0	0	0	0
TCGA-51-4080-01A-01D-1969-01	-0.078	0.813	1.577	0	-0.856	0.454	0	0	0	-0.874	0	0	0	0	-0.819	0.723	0	0	-0.882	-0.882	0	0	0	0	0	0	0	0	0	-0.918	-0.08	0	0	0	0	0	0	-0.557	0
TCGA-51-4081-10A-01D-1097-01	0	0	0	0	0	0	0	0	0	0	0	0	0	0	0	0	0	0	0	0	0	0	0	0	0	0	0	0	0	0	0	0	0	0	0	0	0	0	0
TCGA-51-4081-11A-01D-1450-01	0	0	0	0	0	0	0	0	0	0	0	0	0	0	0	0	0	0	0	0	0	0	0	0	0	0	0	0	0	0	0	0	0	0	0	0	0	0	0
TCGA-51-4081-01A-01D-1097-01	-0.621	0	-0.185	-0.662	-0.661	0.324	-0.371	-0.371	0.125	-0.654	-0.608	-0.224	0.155	0.155	-0.452	0	-1.293	-1.293	-0.59	-0.59	0	0	0.706	-0.153	0.182	0.459	0	0	-0.683	0	0	0.115	0.115	-0.172	-0.172	0.35	0	-0.427	0.733
TCGA-51-6867-11A-01D-2041-01	0	0	0	0	0	0	0	0	0	0	0	0	0	0	0	0	0	0	0	0	0	0	0	0	0	0	0	0	0	0	0	0	0	0	0	0	0	0	0
TCGA-52-7622-10A-01D-2121-01	0	0	0	0	0	0	0	0	0	0	0	0	0	0	0	0	0	0	0	0	0	0	0	0	0	0	0	0	0	0	0	0	0	0	0	0	0	0	0
TCGA-52-7622-01A-11D-2121-01	-0.071	0.278	0	0	-0.357	0	0	0	0.244	-0.361	-0.18	-0.18	0	0	-0.256	0	0.656	-0.129	-0.362	-0.362	0	0	0	0	-0.168	0.188	0	0.137	0.318	-0.311	-0.114	0	0	0	0	0.193	-0.121	-0.347	0
TCGA-52-7809-10A-01D-2121-01	0	0	0	0	0	0	0	0	0	0	0	0	0	0	0	0	0	0	0	0	0	0	0	0	0	0	0	0	0	0	0	0	0	0	0	0	0	0	0
TCGA-52-7809-01A-21D-2121-01	0.544	0.544	0.805	0.41	-0.273	0.698	-0.22	-0.569	0.559	-0.215	0.615	0.192	0.616	0.616	-0.235	-0.235	-0.498	-0.055	-0.231	-0.231	0.02	-0.271	0.216	0.216	0.352	-0.218	0.011	-0.231	-0.231	0	0	0	0	2.238	2.224	0.153	0.328	-0.217	0.168
TCGA-52-7810-10A-01D-2121-01	0	0	0	0	0	0	0	0	0	0	0	0	0	0	0	0	0	0	0	0	0	0	0	0	0	0	0	0	0	0	0	0	0	0	0	0	0	0	0
TCGA-52-7810-01A-11D-2121-01	0.201	0.201	-0.298	-0.522	-0.283	0.234	-0.518	-0.518	0.978	-0.52	0.2	0.2	-0.757	0.411	-0.366	0.155	-0.501	-0.501	-0.135	-0.135	0.2	0.536	0.089	-0.145	0.177	0	-0.101	-0.503	-0.114	-0.488	-0.488	-0.503	-0.503	-0.261	-0.493	-0.507	0.425	-0.521	0.777
TCGA-52-7811-10A-01D-2121-01	0	0	0	0	0	0	0	0	0	0	0	0	0	0	0	0	0	0	0	0	0	0	0	0	0	0	0	0	0	0	0	0	0	0	0	0	0	0	0
TCGA-52-7811-01A-11D-2121-01	-0.112	0	0.224	0.224	-0.183	0.311	-0.146	-0.146	0.436	-0.176	0	0.128	0	0	0	0.47	0	0	0.138	0.138	0	0	0.49	0	-0.112	0.321	0	0.139	0.288	0	0	0.129	0.129	-0.334	-0.334	0.148	0.148	0.1	0.146
TCGA-52-7812-10A-01D-2121-01	0	0	0	0	0	0	0	0	0	0	0	0	0	0	0	0	0	0	0	0	0	0	0	0	0	0	0	0	0	0	0	0	0	0	0	0	0	0	0
TCGA-52-7812-01A-11D-2121-01	0	0.566	0	0	-0.542	0	-0.491	0	0.514	0	0	-0.54	0	0	-0.559	0.642	0	0	0	0	0	0	0	0	-0.539	0	0	0.496	0	-0.569	0.027	0	-0.539	0	0	0	0	0	-0.575
TCGA-56-1622-11A-01D-0685-01	0	0	0	0	0	0	0	0	0	0	0	0	0	0	0	0	0	0	0	0	0	0	0	0	0	0	0	0	0	0	0	0	0	0	0	0	0	0	0
TCGA-56-1622-01A-01D-0685-01	-0.497	0	-0.113	0.367	-0.482	-0.482	-0.034	0.262	0.512	-0.007	0.223	0.223	-0.507	-0.507	0.375	0.92	-0.521	-0.192	-0.21	-0.521	0	0	0.912	0	-0.345	0.452	0	0.328	0.328	-0.401	0.458	-0.52	-0.52	-0.172	0.156	0.859	0.859	0.775	1.267
TCGA-56-5897-10A-01D-1631-01	0	0	0	0	0	0	0	0	0	0	0	0	0	0	0	0	0	0	0	0	0	0	0	0	0	0	0	0	0	0	0	0	0	0	0	0	0	0	0
TCGA-56-5897-01A-11D-1631-01	0	0	0	0.223	-0.297	0.391	0	0	-0.193	-0.3	0	0	0	0	-0.005	0.289	-0.297	-0.156	0	0	0	0	0	0	0.157	-0.127	0	0	0	0	0	-0.291	-0.291	-0.112	-0.112	0	0	-0.129	0.357
TCGA-56-5898-10A-01D-1631-01	0	0	0	0	0	0	0	0	0	0	0	0	0	0	0	0	0	0	0	0	0	0	0	0	0	0	0	0	0	0	0	0	0	0	0	0	0	0	0
TCGA-56-5898-01A-11D-1631-01	-0.384	-0.212	0	0	-0.291	0.144	-0.173	-0.173	-0.284	-0.439	0.112	0	-0.418	0	-0.369	0	-0.411	-0.411	-0.428	-0.428	-0.106	-0.106	-0.261	-0.38	0.105	0.384	0	0	0	-0.429	-0.138	0	0	-0.415	-0.269	0.192	0.192	-0.467	0.468
TCGA-56-6545-10A-01D-1816-01	0	0	0	0	0	0	0	0	0	0	0	0	0	0	0	0	0	0	0	0	0	0	0	0	0	0	0	0	0	0	0	0	0	0	0	0	0	0	0
TCGA-56-6545-01A-11D-1816-01	-0.251	0.001	0	0	-0.133	0.348	-0.259	-0.259	0.969	0	0.304	0.054	0	-0.242	0	0.219	-0.258	-0.258	0	0	0.286	0.15	0.241	0	-0.193	0.182	0	0.767	1.052	0	0	-0.162	-0.162	0	0.232	0.495	0.495	-0.007	0.23
TCGA-56-6546-10A-01D-1816-01	0	0	0	0	0	0	0	0	0	0	0	0	0	0	0	0	0	0	0	0	0	0	0	0	0	0	0	0	0	0	0	0	0	0	0	0	0	0	0
TCGA-56-6546-01A-11D-1816-01	0	0	0.162	0.162	0	0.102	0	0	0.497	-0.214	0.141	0.141	-0.24	-0.054	0	0.304	-0.101	-0.101	0	0	0	0	0.175	0.175	-0.232	0.12	0	0	0	0	0	0.104	0.104	0.226	0.445	0	0.692	-0.138	0
TCGA-56-7221-10A-01D-2041-01	0	0	0	0	0	0	0	0	0	0	0	0	0	0	0	0	0	0	0	0	0	0	0	0	0	0	0	0	0	0	0	0	0	0	0	0	0	0	0
TCGA-56-7221-01A-11D-2041-01	-0.496	0	0	0	-0.492	-0.274	-0.487	-0.375	0.347	-0.154	0	0	0.269	0.269	0	0	-0.514	-0.224	0	-0.506	-0.156	-0.156	0	0	0	0	0	0	-0.517	0	0	-0.249	-0.249	0	-0.157	0	0	0.548	0.504
TCGA-56-7222-10A-01D-2041-01	0	0	0	0	0	0	0	0	0	0	0	0	0	0	0	0	0	0	0	0	0	0	0	0	0	0	0	0	0	0	0	0	0	0	0	0	0	0	0
TCGA-56-7222-11A-01D-2041-01	0	0	0	0	0	0	0	0	0	0	0	0	0	0	0	0	0	0	0	0	0	0	0	0	0	0	0	0	0	0	0	0	0	0	0	0	0	0	0
TCGA-56-7222-01A-11D-2041-01	0	0	0.18	0.18	-0.618	0	-0.569	-0.569	1.156	0.047	0.508	0	0	0	-0.58	0	-0.599	-0.297	0.436	0.139	-0.296	-0.296	1.048	0	-0.602	0	0.251	0.166	-0.187	0.113	0.113	-0.42	-0.604	-0.357	-0.357	0.547	0.547	-0.584	-0.114
TCGA-56-7223-10A-01D-2041-01	0	0	0	0	0	0	0	0	0	0	0	0	0	0	0	0	0	0	0	0	0	0	0	0	0	0	0	0	0	0	0	0	0	0	0	0	0	0	0
TCGA-56-7223-01A-11D-2041-01	0.052	0.539	0.205	0.205	0.074	1.089	-0.509	-0.509	0	-0.496	0	0	0.516	0.516	-0.521	0	-0.627	-0.627	-1.152	-0.506	0	-0.51	0.157	-0.507	0.594	0	-0.284	0.114	0.114	-0.509	0.06	0.142	-0.988	-0.5	0	0.522	0.522	-0.514	0
TCGA-56-7579-10A-01D-2041-01	0	0	0	0	0	0	0	0	0	0	0	0	0	0	0	0	0	0	0	0	0	0	0	0	0	0	0	0	0	0	0	0	0	0	0	0	0	0	0
TCGA-56-7579-11A-01D-2041-01	0	0	0	0	0	0	0	0	0	0	0	0	0	0	0	0	0	0	0	0	0	0	0	0	0	0	0	0	0	0	0	0	0	0	0	0	0	0	0
TCGA-56-7579-01A-11D-2041-01	0	0	0.367	0	-0.6	-0.6	-0.049	0.557	0	-0.21	-0.365	0	0.61	0.61	-0.627	0	-0.57	-0.57	0	0	-0.532	0	-0.58	0	-0.613	0	0.107	0	0	-0.552	0	0	0	-0.533	-0.533	0.119	0.119	-0.575	0.15
TCGA-56-7580-10A-01D-2041-01	0	0	0	0	0	0	0	0	0	0	0	0	0	0	0	0	0	0	0	0	0	0	0	0	0	0	0	0	0	0	0	0	0	0	0	0	0	0	0
TCGA-56-7580-11A-01D-2041-01	0	0	0	0	0	0	0	0	0	0	0	0	0	0	0	0	0	0	0	0	0	0	0	0	0	0	0	0	0	0	0	0	0	0	0	0	0	0	0
TCGA-56-7580-01A-11D-2041-01	-0.166	0	0	0	-0.439	0.491	0	0	0.727	0.251	0	0	-0.163	-0.163	-0.464	0	-0.462	-0.462	-0.46	-0.46	-0.459	-0.459	0	0	0	0	-0.259	-0.17	-0.17	-0.173	-0.173	0	0	0	0	0.311	-0.116	-0.444	0.963
TCGA-56-7582-10A-01D-2041-01	0	0	0	0	0	0	0	0	0	0	0	0	0	0	0	0	0	0	0	0	0	0	0	0	0	0	0	0	0	0	0	0	0	0	0	0	0	0	0
TCGA-56-7582-11A-01D-2041-01	0	0	0	0	0	0	0	0	0	0	0	0	0	0	0	0	0	0	0	0	0	0	0	0	0	0	0	0	0	0	0	0	0	0	0	0	0	0	0
TCGA-56-7582-01A-11D-2041-01	-0.444	0.413	0.475	0.475	-0.43	-0.041	-0.418	-0.418	0.54	-0.156	-0.422	-0.422	0.351	0.351	0	0.706	-0.108	0.313	-0.425	-0.425	0.129	-0.392	0.357	0.357	0	0	0.306	0	0	0	0.275	0	0	0.233	0.233	0.332	0.332	-0.428	0.946
TCGA-56-7730-11A-01D-2121-01	0	0	0	0	0	0	0	0	0	0	0	0	0	0	0	0	0	0	0	0	0	0	0	0	0	0	0	0	0	0	0	0	0	0	0	0	0	0	0
TCGA-56-7730-01A-11D-2121-01	-0.502	-0.396	0.924	0.924	-0.509	1.094	-0.469	-0.469	-0.45	-0.45	0.07	-0.479	0	0	0.225	-0.497	-0.496	0	-0.532	-0.532	0.501	0.501	1.481	0	-0.522	0.155	0	0	-0.437	0.871	0.871	1.116	1.116	-0.101	0	0.927	0	-0.159	0.481
TCGA-56-7731-10A-01D-2121-01	0	0	0	0	0	0	0	0	0	0	0	0	0	0	0	0	0	0	0	0	0	0	0	0	0	0	0	0	0	0	0	0	0	0	0	0	0	0	0
TCGA-56-7731-11A-01D-2121-01	0	0	0	0	0	0	0	0	0	0	0	0	0	0	0	0	0	0	0	0	0	0	0	0	0	0	0	0	0	0	0	0	0	0	0	0	0	0	0
TCGA-56-7731-01A-11D-2121-01	0	0	0	0	-0.167	0.066	0	0	0.6	-0.159	0	0	0	0	0.11	0.278	-0.17	-0.17	0	0	0	0	0	0	0	0	0	0	0	0	0	0	0	0	0	0	0	0	0.459
TCGA-56-7822-10A-01D-2121-01	0	0	0	0	0	0	0	0	0	0	0	0	0	0	0	0	0	0	0	0	0	0	0	0	0	0	0	0	0	0	0	0	0	0	0	0	0	0	0
TCGA-56-7822-11A-01D-2121-01	0	0	0	0	0	0	0	0	0	0	0	0	0	0	0	0	0	0	0	0	0	0	0	0	0	0	0	0	0	0	0	0	0	0	0	0	0	0	0
TCGA-56-7822-01A-11D-2121-01	-0.257	-0.257	0	0	-0.432	0.061	0	0	0.473	-0.437	-0.023	0.16	0	0	0	0.661	-0.437	-0.189	0	0	-0.189	-0.189	0.278	0.154	0.518	0	-0.164	-0.179	-0.179	-0.209	-0.209	0	-0.422	-0.262	-0.262	0.515	0.515	-0.191	0.554
TCGA-56-7823-10A-01D-2243-01	0	0	0	0	0	0	0	0	0	0	0	0	0	0	0	0	0	0	0	0	0	0	0	0	0	0	0	0	0	0	0	0	0	0	0	0	0	0	0
TCGA-56-7823-11A-01D-2243-01	0	0	0	0	0	0	0	0	0	0	0	0	0	0	0	0	0	0	0	0	0	0	0	0	0	0	0	0	0	0	0	0	0	0	0	0	0	0	0
TCGA-56-7823-01B-11D-2243-01	-0.768	0	0	0	-0.789	1.006	-0.791	-0.791	0	-0.74	0	0	0	0	0	0	-0.805	0	-0.808	-0.808	0	0	0	0	-0.727	0.248	0	-0.813	-0.813	-0.821	0	0	-0.754	-0.115	-0.115	0	0	0.292	0.269
TCGA-56-8082-10A-01D-2243-01	0	0	0	0	0	0	0	0	0	0	0	0	0	0	0	0	0	0	0	0	0	0	0	0	0	0	0	0	0	0	0	0	0	0	0	0	0	0	0
TCGA-56-8082-11A-01D-2243-01	0	0	0	0	0	0	0	0	0	0	0	0	0	0	0	0	0	0	0	0	0	0	0	0	0	0	0	0	0	0	0	0	0	0	0	0	0	0	0
TCGA-56-8082-01A-11D-2243-01	0	0	0	0	-0.758	1.397	0.65	0	-0.763	-0.763	0	0.395	-0.746	0	-0.77	0	-1.293	0	0	-0.764	0	-0.311	0	0	-0.763	-0.252	0	-0.757	-0.757	0	0	0	0	-0.757	-0.757	0	0.676	-0.754	0
TCGA-56-8083-10A-01D-2243-01	0	0	0	0	0	0	0	0	0	0	0	0	0	0	0	0	0	0	0	0	0	0	0	0	0	0	0	0	0	0	0	0	0	0	0	0	0	0	0
TCGA-56-8083-11A-01D-2243-01	0	0	0	0	0	0	0	0	0	0	0	0	0	0	0	0	0	0	0	0	0	0	0	0	0	0	0	0	0	0	0	0	0	0	0	0	0	0	0
TCGA-56-8083-01A-11D-2243-01	0	0	0	0	0.543	1.361	-0.802	-0.802	1.938	1.126	0	0	3.657	2.831	-0.815	0	-0.808	0	0	0	0	0	0	0	0	0	0	0	0	-0.791	0	0	0	-0.819	0.409	0	0	-0.141	0.637
TCGA-56-8201-10A-01D-2243-01	0	0	0	0	0	0	0	0	0	0	0	0	0	0	0	0	0	0	0	0	0	0	0	0	0	0	0	0	0	0	0	0	0	0	0	0	0	0	0
TCGA-56-8201-11A-01D-2243-01	0	0	0	0	0	0	0	0	0	0	0	0	0	0	0	0	0	0	0	0	0	0	0	0	0	0	0	0	0	0	0	0	0	0	0	0	0	0	0
TCGA-56-8201-01A-11D-2243-01	0	0	0.119	0.119	-0.194	0	-0.192	-0.192	0.513	0	0	0	0.211	0	-0.047	0.169	-0.206	-0.206	0.106	0.106	0	0	0.146	0.146	0.144	-0.048	-0.161	-0.207	-0.207	0.11	0.11	0	0	0	0	0.154	0.154	0.157	-0.156
TCGA-56-8304-10A-01D-2322-01	0	0	0	0	0	0	0	0	0	0	0	0	0	0	0	0	0	0	0	0	0	0	0	0	0	0	0	0	0	0	0	0	0	0	0	0	0	0	0
TCGA-56-8304-01A-11D-2322-01	0	0	0.239	-0.055	-0.291	0.791	-0.311	-0.311	0.812	-0.312	0	0	0.383	0	0.403	0.403	-0.298	-0.298	0.231	-0.073	0	0	0.593	0.593	-0.323	0.303	-0.323	0	0	-0.336	0.185	0.334	-0.303	0.108	0.108	0	0	0	-0.307
TCGA-56-8305-11A-01D-2292-01	0	0	0	0	0	0	0	0	0	0	0	0	0	0	0	0	0	0	0	0	0	0	0	0	0	0	0	0	0	0	0	0	0	0	0	0	0	0	0
TCGA-56-8305-01A-11D-2292-01	-0.156	0.139	0.212	0.212	0.302	0.757	0	0	0.216	-0.479	0	0	0.12	-0.277	0	0.278	-0.446	-0.446	-0.454	-0.454	0.115	0.115	0	0	0.112	-0.143	-0.153	0	0	0	0	-0.455	-0.455	-0.146	-0.146	0	0	-0.29	0.153
TCGA-56-8307-10A-01D-2292-01	0	0	0	0	0	0	0	0	0	0	0	0	0	0	0	0	0	0	0	0	0	0	0	0	0	0	0	0	0	0	0	0	0	0	0	0	0	0	0
TCGA-56-8307-11A-01D-2292-01	0	0	0	0	0	0	0	0	0	0	0	0	0	0	0	0	0	0	0	0	0	0	0	0	0	0	0	0	0	0	0	0	0	0	0	0	0	0	0
TCGA-56-8307-01A-11D-2292-01	0	0	-0.282	-0.282	-0.614	-0.324	0	0	0	0	0	0	0	0	0	0	-0.388	-0.588	-0.279	-0.279	0	0	0	0	-0.617	-0.598	-0.586	0	-0.544	-0.597	0	-0.275	-0.275	0	0	-0.27	-0.27	0	-0.226
TCGA-56-8308-10A-01D-2292-01	0	0	0	0	0	0	0	0	0	0	0	0	0	0	0	0	0	0	0	0	0	0	0	0	0	0	0	0	0	0	0	0	0	0	0	0	0	0	0
TCGA-56-8308-11A-01D-2292-01	0	0	0	0	0	0	0	0	0	0	0	0	0	0	0	0	0	0	0	0	0	0	0	0	0	0	0	0	0	0	0	0	0	0	0	0	0	0	0
TCGA-56-8308-01A-11D-2292-01	0	0	0.186	0.186	-0.358	3.657	-0.349	-0.349	-0.25	-0.367	0.241	0	0	0.306	0	0.285	0.131	0.131	0	0	-0.149	0.221	0.308	0	-0.346	0	0.276	0	0	-0.226	0.204	0	0	0	0	0.819	-0.389	0.249	0.348
TCGA-56-8309-10A-01D-2292-01	0	0	0	0	0	0	0	0	0	0	0	0	0	0	0	0	0	0	0	0	0	0	0	0	0	0	0	0	0	0	0	0	0	0	0	0	0	0	0
TCGA-56-8309-11A-01D-2292-01	0	0	0	0	0	0	0	0	0	0	0	0	0	0	0	0	0	0	0	0	0	0	0	0	0	0	0	0	0	0	0	0	0	0	0	0	0	0	0
TCGA-56-8309-01A-11D-2292-01	0	0	0	0	-0.294	0.283	0	0	0.286	-0.006	-0.246	0	0	0	0	0	-0.29	0	0	-0.281	0	0	0	0	-0.286	-0.283	-0.196	0	-0.288	-0.282	0	0.3	-0.22	0	0	0	0	0	-0.142
TCGA-56-8503-10A-01D-2391-01	0	0	0	0	0	0	0	0	0	0	0	0	0	0	0	0	0	0	0	0	0	0	0	0	0	0	0	0	0	0	0	0	0	0	0	0	0	0	0
TCGA-56-8503-01A-11D-2391-01	0	0	0	0	0.355	0.355	0	0	0.221	0.11	0	0	0	0	0	0	-0.141	-0.141	-0.124	-0.124	-0.103	0	0	0	0	-0.112	-0.108	-0.117	-0.117	-0.109	-0.109	-0.112	-0.112	0	0	0	0	-0.114	0.129
TCGA-56-8504-11A-01D-2391-01	0	0	0	0	0	0	0	0	0	0	0	0	0	0	0	0	0	0	0	0	0	0	0	0	0	0	0	0	0	0	0	0	0	0	0	0	0	0	0
TCGA-56-8504-01A-11D-2391-01	0.157	0.157	0.274	0.274	-0.043	0.882	0	0	0.403	0	0	0	0.494	0.344	0.363	0.68	-0.288	0	0	0	-0.052	-0.298	0.797	0	0	0.765	0	0	0.285	0.257	0.257	-0.589	0	0	0	0.273	0.273	0.115	0.571
TCGA-56-8622-11A-01D-2391-01	0	0	0	0	0	0	0	0	0	0	0	0	0	0	0	0	0	0	0	0	0	0	0	0	0	0	0	0	0	0	0	0	0	0	0	0	0	0	0
TCGA-56-8622-01A-11D-2391-01	0	0.115	0	0	-0.444	0	0	0	2.816	-0.446	0	0	0	0	-0.053	0.391	-0.451	-0.451	0	-0.101	0	0	0	0	0	0	0	0	0	-0.45	0	0	0	0	0	0.317	0	0	0.268
TCGA-56-8623-11A-01D-2391-01	0	0	0	0	0	0	0	0	0	0	0	0	0	0	0	0	0	0	0	0	0	0	0	0	0	0	0	0	0	0	0	0	0	0	0	0	0	0	0
TCGA-56-8623-01A-11D-2391-01	0	0	0	0	0	0	0	0	0	0	0	0	0	0	0	0	0	0	0	0	0	0	0	0	0	0	0	0	0	0	0	0	0	0	0	0	0	0	0
TCGA-56-8624-11A-01D-2391-01	0	0	0	0	0	0	0	0	0	0	0	0	0	0	0	0	0	0	0	0	0	0	0	0	0	0	0	0	0	0	0	0	0	0	0	0	0	0	0
TCGA-56-8624-01A-11D-2391-01	0	0	0	0	-0.42	0.473	0	0	0.12	0.12	-0.198	-0.198	0.38	0	0	0	-0.212	-0.212	0	0	-0.191	-0.191	-0.126	-0.126	-0.142	0.233	0	0	0	-0.392	-0.392	-0.417	-0.417	-0.356	0	0.617	0.617	0	0
TCGA-56-8625-11A-01D-2391-01	0	0	0	0	0	0	0	0	0	0	0	0	0	0	0	0	0	0	0	0	0	0	0	0	0	0	0	0	0	0	0	0	0	0	0	0	0	0	0
TCGA-56-8625-01A-11D-2391-01	0	0	0	0	0	0.7	-0.346	-0.333	0.434	-0.336	0	-0.341	0	0	0	0	-0.349	0	0	-0.342	0	0	0	0	-0.124	0	0	0	0	-0.366	0	0	0	0	0	0.308	0	0	0
TCGA-56-8626-10A-01D-2391-01	0	0	0	0	0	0	0	0	0	0	0	0	0	0	0	0	0	0	0	0	0	0	0	0	0	0	0	0	0	0	0	0	0	0	0	0	0	0	0
TCGA-56-8626-01A-11D-2391-01	0	0	0	0	-0.395	0.405	0	0	3.168	2.774	-0.36	0	0.477	0	-0.368	0.382	-0.379	-0.379	-0.322	0	0	0	0	0	-0.119	0	0	0	-0.378	-0.38	0	-0.39	-0.39	0	0	0	0.369	0	0.656
TCGA-56-8628-11A-01D-2391-01	0	0	0	0	0	0	0	0	0	0	0	0	0	0	0	0	0	0	0	0	0	0	0	0	0	0	0	0	0	0	0	0	0	0	0	0	0	0	0
TCGA-56-8628-01A-11D-2391-01	0	0	0.314	0	-0.387	0.409	0	0	1.356	-0.383	0	0	0	0	-0.022	0.374	-0.383	-0.383	-0.073	-0.394	-0.396	0	0	0	-0.393	0	0	0	0	-0.367	-0.367	0	0	0	0	0	0	0	0
TCGA-56-8629-11A-01D-2391-01	0	0	0	0	0	0	0	0	0	0	0	0	0	0	0	0	0	0	0	0	0	0	0	0	0	0	0	0	0	0	0	0	0	0	0	0	0	0	0
TCGA-56-8629-01A-11D-2391-01	0	0	0.493	0	-0.398	0.315	0	-0.379	0.794	-0.396	0.309	0	-0.389	-0.389	-0.365	-0.365	-0.781	-0.379	-0.343	-0.343	-0.384	-0.384	0.787	0	-0.326	0.378	0	-0.377	0	-0.417	0.337	-0.791	-0.791	-0.131	0.303	0	0.29	-0.331	0.999
TCGA-56-A49D-10A-01D-A24E-01	0	0	0	0	0	0	0	0	0	0	0	0	0	0	0	0	0	0	0	0	0	0	0	0	0	0	0	0	0	0	0	0	0	0	0	0	0	0	0
TCGA-56-A49D-01A-11D-A24C-01	0.013	-0.322	0	0	0.602	0.945	-0.347	-0.347	-0.102	-0.336	0.312	-0.042	-0.061	-0.057	0.563	0.916	-0.334	-0.334	-0.065	0.286	0.282	0.282	-0.328	-0.328	-0.349	0.32	-0.324	-0.332	-0.332	-0.319	0	0.289	0.289	0.01	0.315	0.313	-0.329	-0.33	0.346
TCGA-56-A4BW-10A-01D-A24E-01	0	0	0	0	0	0	0	0	0	0	0	0	0	0	0	0	0	0	0	0	0	0	0	0	0	0	0	0	0	0	0	0	0	0	0	0	0	0	0
TCGA-56-A4BW-01A-11D-A24C-01	0	0	0.556	0	0.563	1.134	-0.456	0	0.694	-0.538	0	0	0.001	-0.572	-0.573	-0.473	-0.535	0	0.523	0	-0.438	-0.489	0.948	0	0	0	-0.555	0.451	0.451	0	0	-0.537	-0.518	0	0	0.49	0.49	-0.567	0.486
TCGA-56-A4BX-10A-01D-A24E-01	0	0	0	0	0	0	0	0	0	0	0	0	0	0	0	0	0	0	0	0	0	0	0	0	0	0	0	0	0	0	0	0	0	0	0	0	0	0	0
TCGA-56-A4BX-01A-11D-A24C-01	-0.411	0.119	0.266	0.266	-0.527	0	-0.823	-0.823	0.115	-0.513	0	0	0.417	0.417	-0.464	0.6	-0.407	0.121	0.873	-0.493	0.114	-0.496	0.102	0	0.58	0	0	-0.214	-0.428	-0.227	0.344	1.184	0.129	-0.227	0.822	0	0	-0.5	0.395
TCGA-56-A4BY-10A-01D-A24E-01	0	0	0	0	0	0	0	0	0	0	0	0	0	0	0	0	0	0	0	0	0	0	0	0	0	0	0	0	0	0	0	0	0	0	0	0	0	0	0
TCGA-56-A4BY-01A-11D-A24C-01	0	0	0.585	0	-0.306	0.774	0	0	0.634	-0.299	0	-0.26	0	0	-0.52	0.562	0	0	-0.589	-0.589	0	0	0	0	-0.521	-0.281	0	-0.138	-0.138	-0.571	1.064	0.007	-0.557	0	0.545	0	0	0.107	0
TCGA-56-A4ZJ-10A-01D-A25M-01	0	0	0	0	0	0	0	0	0	0	0	0	0	0	0	0	0	0	0	0	0	0	0	0	0	0	0	0	0	0	0	0	0	0	0	0	0	0	0
TCGA-56-A4ZJ-01A-11D-A25M-01	0	0	0	0	-0.19	0.165	0	-0.179	0.401	-0.172	0	0	0	0	0	0	-0.185	-0.185	0	0	-0.13	0	0	0	0	0	0	0	0	-0.166	-0.166	0	0	-0.141	0	0.189	0.189	-0.13	0.179
TCGA-56-A4ZK-10A-01D-A25M-01	0	0	0	0	0	0	0	0	0	0	0	0	0	0	0	0	0	0	0	0	0	0	0	0	0	0	0	0	0	0	0	0	0	0	0	0	0	0	0
TCGA-56-A4ZK-01A-11D-A25M-01	0	0	0	0	0.546	1.074	-0.512	0	0	-0.509	-0.227	-0.227	0	0	0.315	0.794	0	0	-0.503	-0.503	-0.246	-0.448	-0.224	0	-0.515	0	0	0	0	0	0	-0.244	-0.244	0	0	0.57	0.57	0	0
TCGA-56-A5DR-10A-01D-A27M-01	0	0	0	0	0	0	0	0	0	0	0	0	0	0	0	0	0	0	0	0	0	0	0	0	0	0	0	0	0	0	0	0	0	0	0	0	0	0	0
TCGA-56-A5DR-01A-11D-A27J-01	0	0.239	0	0	-0.154	0.221	-0.174	-0.174	1.871	-0.366	0	0.206	0.368	0.368	-0.367	0.098	0	0	0.203	0.203	-0.153	0.216	0.266	0.266	0	0	0.22	0	0	-0.304	0	0.219	-0.143	-0.059	0.288	0.5	0.268	0	0.217
TCGA-56-A5DS-10A-01D-A27M-01	0	0	0	0	0	0	0	0	0	0	0	0	0	0	0	0	0	0	0	0	0	0	0	0	0	0	0	0	0	0	0	0	0	0	0	0	0	0	0
TCGA-56-A5DS-01A-11D-A27J-01	0	0	0.166	0.166	-0.232	0.224	0	0	0.358	-0.262	0	0	0	0	-0.026	0.246	-0.217	-0.217	0	0	0	0	0	0	0	0	0	0	0	0	0	0.509	0	0	0	0	0	0	0.262
TCGA-56-A62T-10A-01D-A400-01	0	0	0	0	0	0	0	0	0	0	0	0	0	0	0	0	0	0	0	0	0	0	0	0	0	0	0	0	0	0	0	0	0	0	0	0	0	0	0
TCGA-56-A62T-01A-11D-A400-01	-0.275	-0.275	0	-0.132	-0.01	0.614	-0.296	-0.296	0.164	0	0	0	0.358	0.358	0.574	0.574	0	0	-0.622	-0.622	-0.281	0	0	0	-0.624	0.338	-0.599	0	0.165	-0.285	-0.285	-0.292	-0.292	-0.542	-0.542	0.612	0.612	-0.289	-0.231
TCGA-58-8386-10A-01D-2292-01	0	0	0	0	0	0	0	0	0	0	0	0	0	0	0	0	0	0	0	0	0	0	0	0	0	0	0	0	0	0	0	0	0	0	0	0	0	0	0
TCGA-58-8386-11A-01D-2292-01	0	0	0	0	0	0	0	0	0	0	0	0	0	0	0	0	0	0	0	0	0	0	0	0	0	0	0	0	0	0	0	0	0	0	0	0	0	0	0
TCGA-58-8386-01A-11D-2292-01	0	0	0	0	-0.305	0.157	0	0	1.363	1.058	-0.305	-0.038	-0.039	0.273	0	0.647	-0.044	0.275	-0.087	-0.319	0	0	0.283	0	-0.31	0	-0.285	0.164	0.947	-0.012	0.303	0.165	-0.29	-0.029	-0.285	0.645	0.645	-0.304	0.258
TCGA-58-8387-10A-01D-2292-01	0	0	0	0	0	0	0	0	0	0	0	0	0	0	0	0	0	0	0	0	0	0	0	0	0	0	0	0	0	0	0	0	0	0	0	0	0	0	0
TCGA-58-8387-11A-01D-2292-01	0	0	0	0	0	0	0	0	0	0	0	0	0	0	0	0	0	0	0	0	0	0	0	0	0	0	0	0	0	0	0	0	0	0	0	0	0	0	0
TCGA-58-8387-01A-11D-2292-01	0	0	0	0	0	0.918	-0.359	0	0.266	-0.359	0	0	0	0	0	0.333	-0.333	0	0	0	-0.334	-0.325	0.342	0	-0.33	-0.349	0	0	-0.347	-0.356	0.346	0	0	0	0	0	0	-0.346	0.212
TCGA-58-8388-10A-01D-2322-01	0	0	0	0	0	0	0	0	0	0	0	0	0	0	0	0	0	0	0	0	0	0	0	0	0	0	0	0	0	0	0	0	0	0	0	0	0	0	0
TCGA-58-8388-01A-11D-2322-01	0	0.6	0	0	-0.671	-0.022	0	0	0.425	-0.709	0	0	0	0	0	0	0	0	0	-0.651	0	0	0	0	0	-0.658	0	0	-0.584	-0.64	0	0	0	-0.596	0	0	0	-0.655	0
TCGA-58-8390-10A-01D-2322-01	0	0	0	0	0	0	0	0	0	0	0	0	0	0	0	0	0	0	0	0	0	0	0	0	0	0	0	0	0	0	0	0	0	0	0	0	0	0	0
TCGA-58-8390-01A-11D-2322-01	0	0	0	0	-0.687	0.727	0	-0.659	0.087	-0.668	0	0	-0.609	0	-0.698	0	-0.523	-0.299	0	0	-0.662	-0.662	0	0	-0.651	-0.669	0	0	-0.609	-0.68	0	0	0	-0.618	0	0	0	-0.66	0.45
TCGA-58-8391-10A-01D-2322-01	0	0	0	0	0	0	0	0	0	0	0	0	0	0	0	0	0	0	0	0	0	0	0	0	0	0	0	0	0	0	0	0	0	0	0	0	0	0	0
TCGA-58-8391-01A-11D-2322-01	0	0	0.779	0.779	-0.441	0	0	-0.389	0.369	-0.44	0	0	0.398	0	0	0	-0.421	0.355	-0.475	-0.475	0	0	0.377	-0.027	-0.854	-0.363	0.391	-0.145	-0.456	0.283	0.283	0.379	0	0	0	1.216	0	0	0
TCGA-58-8392-10A-01D-2322-01	0	0	0	0	0	0	0	0	0	0	0	0	0	0	0	0	0	0	0	0	0	0	0	0	0	0	0	0	0	0	0	0	0	0	0	0	0	0	0
TCGA-58-8392-01A-11D-2322-01	-0.644	-0.543	0.313	-0.28	0	0	-0.65	-0.65	0.278	-0.377	0	0	0.634	0.111	-0.545	0.125	-0.666	-0.666	-0.66	-0.66	0	0	0	0	0	0	0	-0.661	-0.661	0	0	0.127	0.127	0	0	0	-0.558	-0.657	0
TCGA-58-8393-10A-01D-2322-01	0	0	0	0	0	0	0	0	0	0	0	0	0	0	0	0	0	0	0	0	0	0	0	0	0	0	0	0	0	0	0	0	0	0	0	0	0	0	0
TCGA-58-8393-01A-11D-2322-01	-0.167	0.642	0	0	0.717	0.883	-0.147	-0.147	0	0	0.351	0.2	0.107	0.107	-0.162	0.101	-0.164	-0.164	-0.157	-0.157	0	0	0	0	-0.145	0.488	0.32	-0.177	-0.177	-0.176	0.161	0	0	0.138	0.138	0.309	0.309	0	0
TCGA-58-A46J-10A-01D-A24E-01	0	0	0	0	0	0	0	0	0	0	0	0	0	0	0	0	0	0	0	0	0	0	0	0	0	0	0	0	0	0	0	0	0	0	0	0	0	0	0
TCGA-58-A46J-01A-11D-A24C-01	0	0	0	0	0.596	0.596	-0.267	-0.267	0.429	-0.267	0	0	0	0	0	0.5	-0.265	-0.265	-0.264	-0.264	0	0	0	0	-0.263	-0.263	0	-0.257	-0.257	0	0.121	0	0	-0.101	-0.101	0	0	0	0
TCGA-58-A46K-10A-01D-A24E-01	0	0	0	0	0	0	0	0	0	0	0	0	0	0	0	0	0	0	0	0	0	0	0	0	0	0	0	0	0	0	0	0	0	0	0	0	0	0	0
TCGA-58-A46K-01A-11D-A24C-01	0.151	0.272	0.189	-0.249	-0.208	0.556	-0.227	-0.227	0.808	-0.18	0.355	0.355	0	0.411	-0.273	-0.116	0.17	0	-0.21	-0.21	0	0	0.351	0.351	-0.247	-0.107	0.457	-0.047	0.226	0.605	0.605	-0.188	-0.188	0	0.226	0.335	0.335	-0.188	0
TCGA-58-A46L-10A-01D-A24E-01	0	0	0	0	0	0	0	0	0	0	0	0	0	0	0	0	0	0	0	0	0	0	0	0	0	0	0	0	0	0	0	0	0	0	0	0	0	0	0
TCGA-58-A46L-01A-11D-A24C-01	-0.513	0	0.453	0	0	0.53	-0.52	-0.52	-0.059	-0.521	0	0	0	0	-0.538	0	-0.48	0	0.169	0	0	0	0	0	0	0	0	-0.497	-0.497	-0.529	0	0	0	0.358	0	0	0	0	0
TCGA-58-A46M-10A-01D-A24E-01	0	0	0	0	0	0	0	0	0	0	0	0	0	0	0	0	0	0	0	0	0	0	0	0	0	0	0	0	0	0	0	0	0	0	0	0	0	0	0
TCGA-58-A46M-01A-11D-A24C-01	-0.387	0.583	0.475	0.312	2.85	3.273	-0.406	-0.406	1.131	0.668	0	-0.396	1.314	1.314	-0.637	0.294	0.762	0.695	0.631	-0.386	0	0	0	0	-0.392	0.104	0	0	-0.156	-0.429	-0.056	-0.401	-0.401	0.33	0.33	1.468	0	0	0.313
TCGA-58-A46N-10A-01D-A24E-01	0	0	0	0	0	0	0	0	0	0	0	0	0	0	0	0	0	0	0	0	0	0	0	0	0	0	0	0	0	0	0	0	0	0	0	0	0	0	0
TCGA-58-A46N-01A-11D-A24C-01	1.366	1.366	1.212	0.933	0	2.6	0	0	1.271	1.271	0.14	0	1.309	1.309	0	0	0	0	0	0	0	0	1.373	1.351	0	1.028	0	0	0	0	1.303	1.26	1.26	1.154	1.154	0	0	0	1.339
TCGA-60-2695-11A-01D-0844-01	0	0	0	0	0	0	0	0	0	0	0	0	0	0	0	0	0	0	0	0	0	0	0	0	0	0	0	0	0	0	0	0	0	0	0	0	0	0	0
TCGA-60-2695-01A-01D-0844-01	0.696	0.696	0	0	-0.234	1.517	-0.144	-0.144	2.675	-0.116	0	0	-0.107	-0.107	0.505	1.051	0.645	0.645	-0.131	-0.131	-0.108	-0.108	0.68	0.68	0.568	-0.107	0.433	-0.162	-0.162	-0.178	-0.178	0	0.705	0.554	0.554	0.216	0.992	0	-0.277
TCGA-60-2696-11A-01D-0844-01	0	0	0	0	0	0	0	0	0	0	0	0	0	0	0	0	0	0	0	0	0	0	0	0	0	0	0	0	0	0	0	0	0	0	0	0	0	0	0
TCGA-60-2696-01A-01D-0844-01	0	0	0	0	-0.448	-0.448	-0.439	-0.439	0	-0.367	0	0	0	0	0	0	-0.445	-0.445	0	0	0	0	0	0	-0.438	0	0.426	0	0	-0.448	-0.448	0	-0.401	-0.448	-0.448	0	0	0	0
TCGA-60-2697-11A-01D-2121-01	0	0	0	0	0	0	0	0	0	0	0	0	0	0	0	0	0	0	0	0	0	0	0	0	0	0	0	0	0	0	0	0	0	0	0	0	0	0	0
TCGA-60-2697-01A-11D-2121-01	0	0	0	0	0	0	0	0	0.279	0	0	0	0	0	0	0	0	0	0	0	0	0	0	0	0	0	0	0	0	0	0	0	0	0	0	0	0	0	0
TCGA-60-2698-11A-01D-0844-01	0	0	0	0	0	0	0	0	0	0	0	0	0	0	0	0	0	0	0	0	0	0	0	0	0	0	0	0	0	0	0	0	0	0	0	0	0	0	0
TCGA-60-2698-01A-01D-0844-01	-0.095	0.166	0.105	0	-0.308	-0.208	-0.339	-0.339	0	0	-0.186	0	0	0	-0.216	0.107	-0.318	-0.318	0.212	0	-0.287	-0.287	0.394	0.394	0.197	0.149	-0.278	0	0	-0.334	0	0.648	-0.511	0	0	0.24	-0.062	-0.22	0
TCGA-60-2703-11A-01D-2041-01	0	0	0	0	0	0	0	0	0	0	0	0	0	0	0	0	0	0	0	0	0	0	0	0	0	0	0	0	0	0	0	0	0	0	0	0	0	0	0
TCGA-60-2703-01A-11D-2041-01	0	0	0.158	0.158	0.096	0.523	-0.203	-0.203	0.4	0.216	0.154	0.154	-0.19	-0.19	-0.03	0.163	-0.184	-0.184	-0.147	0	0	0	0.585	-0.187	-0.189	0	-0.19	0	0	-0.074	0.132	0	0	0	0	0.532	0.532	-0.184	0.609
TCGA-60-2704-11A-01D-2041-01	0	0	0	0	0	0	0	0	0	0	0	0	0	0	0	0	0	0	0	0	0	0	0	0	0	0	0	0	0	0	0	0	0	0	0	0	0	0	0
TCGA-60-2704-01A-11D-2041-01	0	0	0	0	-0.111	0.55	0	0	0.248	0	0	0	0.238	0.238	0	0.286	0.422	0.276	0	0	0	0	0.205	0	-0.118	0	0	0	0	0	0	0	0	0.162	0.162	0.446	0	0	0.179
TCGA-60-2706-11A-01D-0844-01	0	0	0	0	0	0	0	0	0	0	0	0	0	0	0	0	0	0	0	0	0	0	0	0	0	0	0	0	0	0	0	0	0	0	0	0	0	0	0
TCGA-60-2706-01A-01D-0844-01	-0.332	0	0	0	0.618	1.066	0	0	-0.435	-0.454	0.114	-0.172	0.318	0.318	0.573	0.573	-0.408	-0.408	0	0	0	0	0.448	0.448	-0.156	0.397	0.359	0.195	0.195	-0.413	-0.171	-0.443	-0.443	-0.404	0.605	-0.425	0.427	0.327	0.117
TCGA-60-2707-11A-01D-0844-01	0	0	0	0	0	0	0	0	0	0	0	0	0	0	0	0	0	0	0	0	0	0	0	0	0	0	0	0	0	0	0	0	0	0	0	0	0	0	0
TCGA-60-2707-01A-01D-0844-01	-0.06	0.115	0	0	-0.519	0.272	-0.203	-0.203	-0.04	-0.516	-0.354	-0.354	0	0	0	0.307	-0.44	0	0	0	0	0	0	0	-0.131	0.315	0	0	0	-0.341	0.112	-0.102	-0.102	-0.451	-0.451	0.137	0.137	-0.441	0.238
TCGA-60-2708-11A-01D-0844-01	0	0	0	0	0	0	0	0	0	0	0	0	0	0	0	0	0	0	0	0	0	0	0	0	0	0	0	0	0	0	0	0	0	0	0	0	0	0	0
TCGA-60-2708-01A-01D-0844-01	0.096	0.264	0.271	0.271	-0.71	0.463	-0.214	-0.214	-0.226	-0.226	0	0	0.955	0.955	0.334	0.697	-0.209	-0.209	-0.257	-0.257	-0.193	-0.193	0.637	0.637	-0.68	1.517	-0.255	-0.299	0.375	-0.3	-0.125	-0.215	-0.215	0.354	0.354	1.544	0.644	-0.18	1.559
TCGA-60-2709-11A-01D-1816-01	0	0	0	0	0	0	0	0	0	0	0	0	0	0	0	0	0	0	0	0	0	0	0	0	0	0	0	0	0	0	0	0	0	0	0	0	0	0	0
TCGA-60-2709-01A-21D-1816-01	0	0	0	0	0	0.345	-0.102	-0.102	0.349	-0.12	0	0	0.167	0.167	0	0	0	0	-0.116	-0.116	0	0	0	0	0	-0.123	0	0	0	0	0	0	0	0	0	0	0	0	0
TCGA-60-2710-01A-01D-1969-01	0	0	0	0	-0.636	0.945	-0.508	0	-0.071	-0.626	0	0	0	0	-0.624	0	-0.602	0.573	-0.592	-0.592	0	0	0	0	-0.615	-0.612	0.587	0	-0.565	-0.655	0	0	0	0	0	0	0	0	0
TCGA-60-2711-11A-01D-0844-01	0	0	0	0	0	0	0	0	0	0	0	0	0	0	0	0	0	0	0	0	0	0	0	0	0	0	0	0	0	0	0	0	0	0	0	0	0	0	0
TCGA-60-2711-01A-01D-0844-01	0	-0.52	1.058	0.563	-0.533	0	-0.493	0	1.143	-0.601	0	0	0.54	0.54	-0.448	0	-0.382	0.13	0	0	0	0	0.496	0	-0.498	0	0.819	0	-0.479	-0.579	-0.022	0.563	0.563	-0.492	-0.492	0.245	0.364	-0.529	0.559
TCGA-60-2712-11A-01D-0844-01	0	0	0	0	0	0	0	0	0	0	0	0	0	0	0	0	0	0	0	0	0	0	0	0	0	0	0	0	0	0	0	0	0	0	0	0	0	0	0
TCGA-60-2712-01A-01D-0844-01	0	0	0.181	0.181	-0.446	0.795	-0.442	-0.442	0.138	0.138	0	0	-0.28	-0.28	0.105	0.233	0.137	-0.251	0.039	-0.119	-0.131	-0.131	0.144	0.144	-0.162	-0.424	-0.404	0	0	-0.304	0	0.163	0.163	0.175	0.175	-0.11	-0.11	-0.415	0
TCGA-60-2713-11A-01D-0844-01	0	0	0	0	0	0	0	0	0	0	0	0	0	0	0	0	0	0	0	0	0	0	0	0	0	0	0	0	0	0	0	0	0	0	0	0	0	0	0
TCGA-60-2713-01A-01D-0844-01	0	-0.43	0	-0.548	0.314	0.94	-0.574	-0.574	-0.073	-0.623	0	0	0.55	0	-0.171	0.167	-0.632	0	0	-0.628	0	0	0	0	-0.502	-0.532	0	0	-0.597	-0.606	0	0	0	0	0	0	0	0	0
TCGA-60-2714-11A-01D-0844-01	0	0	0	0	0	0	0	0	0	0	0	0	0	0	0	0	0	0	0	0	0	0	0	0	0	0	0	0	0	0	0	0	0	0	0	0	0	0	0
TCGA-60-2714-01A-01D-0844-01	-0.147	-0.147	0	0	0	0	0	-0.434	0.4	-0.469	0.203	0.203	0.846	0.846	0.177	0.632	0.298	-0.032	0.149	0	-0.444	-0.201	0	0	-0.463	-0.232	-0.358	-0.2	-0.2	-0.423	-0.423	0	-0.639	-0.204	-0.204	-0.383	0.137	0.476	0.378
TCGA-60-2715-11A-01D-0844-01	0	0	0	0	0	0	0	0	0	0	0	0	0	0	0	0	0	0	0	0	0	0	0	0	0	0	0	0	0	0	0	0	0	0	0	0	0	0	0
TCGA-60-2715-01A-01D-0844-01	0	0	0	0	0.316	0.316	0.128	0.128	0	0	0.22	0.22	0	0	0	0	0	0	-0.102	-0.102	0	0	0	0.12	0	0	0	0	0	0	0.216	0	0	0	0	0.181	0.181	-0.102	0
TCGA-60-2716-11A-01D-0844-01	0	0	0	0	0	0	0	0	0	0	0	0	0	0	0	0	0	0	0	0	0	0	0	0	0	0	0	0	0	0	0	0	0	0	0	0	0	0	0
TCGA-60-2716-01A-01D-0844-01	0	0	0	0	0	0	0	0	0	0	0	0	0	0	0	0	0	0	0	0	0	0	0	0	0	0	0	0	0	0	0	0	0	0	0	0	0	0	0
TCGA-60-2719-11A-01D-0844-01	0	0	0	0	0	0	0	0	0	0	0	0	0	0	0	0	0	0	0	0	0	0	0	0	0	0	0	0	0	0	0	0	0	0	0	0	0	0	0
TCGA-60-2719-01A-01D-0844-01	-0.029	-0.223	0.145	0.145	-0.528	2.305	-0.622	-0.622	1.84	1.175	0.205	0.205	0.201	0.201	0.374	1.059	-0.623	-0.623	-0.69	-0.69	0.226	0.226	0.195	0.195	-0.709	-0.463	0.224	-0.695	-0.695	-0.218	-0.218	0	0	0.191	0.191	0.205	0.205	-0.211	0.248
TCGA-60-2720-11A-01D-0844-01	0	0	0	0	0	0	0	0	0	0	0	0	0	0	0	0	0	0	0	0	0	0	0	0	0	0	0	0	0	0	0	0	0	0	0	0	0	0	0
TCGA-60-2720-01A-01D-1969-01	0	0	0	0	0	0	-0.215	-0.215	0.603	-0.111	0	0	0	0	0.118	0.118	-0.226	-0.226	0	-0.157	0.143	0.313	0	0	-0.234	0	-0.231	-0.236	-0.236	-0.227	-0.227	-0.192	-0.192	0	0	0.141	0.141	0	0.117
TCGA-60-2721-01A-01D-0844-01	-0.549	0.354	0	0	-0.588	0.461	-0.593	-0.143	0.318	-0.529	0	0	0	0	-0.584	0	-0.586	-0.586	0	0	-0.575	0	0	0	-0.14	0	0	0	0	-0.556	0	0	0	0	0	0	0	-0.113	0
TCGA-60-2722-11A-01D-0844-01	0	0	0	0	0	0	0	0	0	0	0	0	0	0	0	0	0	0	0	0	0	0	0	0	0	0	0	0	0	0	0	0	0	0	0	0	0	0	0
TCGA-60-2722-01A-01D-0844-01	0	0.435	0	0	-0.658	2.999	-0.61	-0.61	0	0	0.23	-0.197	0.547	0.547	0.399	0.399	0.421	0.421	0	0	0.458	-0.285	0	0	-0.637	0.446	0.233	0.242	0.377	-1.293	-1.133	0.417	0.417	-0.016	0.25	0.626	0.626	0	0.695
TCGA-60-2723-11A-01D-0844-01	0	0	0	0	0	0	0	0	0	0	0	0	0	0	0	0	0	0	0	0	0	0	0	0	0	0	0	0	0	0	0	0	0	0	0	0	0	0	0
TCGA-60-2723-01A-01D-0844-01	0.516	0.516	1.004	0.276	0	1.489	0	0	1.519	0	0.359	0.487	0.342	0.342	0	0.373	0	0	0	0	0	0	0.693	0	0	0	0	0	0	0	0.73	0.346	0.346	0.163	0.368	0.437	0	0	1.321
TCGA-60-2724-11A-01D-0844-01	0	0	0	0	0	0	0	0	0	0	0	0	0	0	0	0	0	0	0	0	0	0	0	0	0	0	0	0	0	0	0	0	0	0	0	0	0	0	0
TCGA-60-2724-01A-01D-0844-01	0	0	0.012	-0.107	-0.219	0.142	-0.345	-0.345	1.596	-0.363	0	0	0.378	0	0	0.805	-0.372	-0.372	0.107	0.107	-0.285	0	0.131	0.131	-0.36	0.134	0.112	-0.406	0	0	0	0	0	0	0	0	0	0.119	0
TCGA-60-2725-11A-01D-1195-01	0	0	0	0	0	0	0	0	0	0	0	0	0	0	0	0	0	0	0	0	0	0	0	0	0	0	0	0	0	0	0	0	0	0	0	0	0	0	0
TCGA-60-2725-01A-01D-1195-01	0.147	0.147	0	0	-0.214	0.471	0	0	0.351	0.135	0.156	0.156	0	0	0.055	0.167	-0.214	-0.214	-0.221	-0.221	0	-0.207	0.338	0.338	-0.219	-0.177	0.148	0.255	0.261	-0.229	0	0.182	0.182	0	0	0	0	-0.214	0.483
TCGA-60-2726-11A-01D-0844-01	0	0	0	0	0	0	0	0	0	0	0	0	0	0	0	0	0	0	0	0	0	0	0	0	0	0	0	0	0	0	0	0	0	0	0	0	0	0	0
TCGA-60-2726-01A-01D-0844-01	0.045	0.231	0.02	0.222	-0.205	1.164	-0.206	-0.206	0.678	0	-0.217	-0.217	0.667	0.667	-0.194	0.796	-0.192	-0.192	0.287	0.287	-0.2	-0.2	0.616	0.223	-0.212	-0.185	0.059	0.243	0.429	0.074	0.27	0.232	-0.413	-0.177	-0.177	0.654	0.654	-0.186	0.346
TCGA-63-5128-10A-01D-1439-01	0	0	0	0	0	0	0	0	0	0	0	0	0	0	0	0	0	0	0	0	0	0	0	0	0	0	0	0	0	0	0	0	0	0	0	0	0	0	0
TCGA-63-5128-01A-01D-1439-01	-0.425	-0.015	0	0	-0.387	1.207	-0.431	-0.431	0.508	-0.106	0	-0.359	1.484	0.391	0	0.374	-0.428	-0.428	-0.426	-0.426	0	0	1.485	1.485	-0.438	-0.43	0.441	-0.431	-0.431	0	0	1.174	0.409	0.364	0.364	0.011	-0.436	1.882	0.419
TCGA-63-5131-01A-01D-1439-01	0	0.312	0	0	-0.026	0.288	-0.576	0.119	0.972	0.602	0.147	0	-0.364	0	-0.299	-0.299	-0.353	-0.353	0	0	0.28	0	0.436	0	0	-0.169	-0.341	-0.366	0.337	-0.093	0.93	0.26	-0.422	-0.146	-0.146	0	0.299	-0.329	0.322
TCGA-63-6202-10A-01D-1816-01	0	0	0	0	0	0	0	0	0	0	0	0	0	0	0	0	0	0	0	0	0	0	0	0	0	0	0	0	0	0	0	0	0	0	0	0	0	0	0
TCGA-63-6202-01A-11D-1816-01	0	-0.142	0.505	0.505	0	0	0.348	0	1.158	0	0.302	0.129	0.37	0.37	0.412	0.779	-0.368	0	0.292	0.292	-0.118	0	0	0	-0.352	-0.152	0	-0.184	-0.184	-0.161	0.13	0	0	0	0	0	0	0	-0.182
TCGA-63-7020-10A-01D-1943-01	0	0	0	0	0	0	0	0	0	0	0	0	0	0	0	0	0	0	0	0	0	0	0	0	0	0	0	0	0	0	0	0	0	0	0	0	0	0	0
TCGA-63-7020-01A-11D-1943-01	0	0	0	0	-0.31	0.275	-0.324	-0.324	0.218	-0.307	-0.244	-0.244	0.72	0.72	0	0.57	-0.341	-0.341	-0.327	-0.327	0.289	0.289	0.515	0	-0.335	0.439	0.162	0.292	0.292	-0.356	-0.356	0.202	0.202	-0.361	0.591	0.888	0.888	-0.324	0.18
TCGA-63-7021-10A-01D-1943-01	0	0	0	0	0	0	0	0	0	0	0	0	0	0	0	0	0	0	0	0	0	0	0	0	0	0	0	0	0	0	0	0	0	0	0	0	0	0	0
TCGA-63-7021-01A-11D-1943-01	0	0	0	0	-0.233	-0.01	-0.116	0	0	0	-0.202	0	0	0	0	0	0	0	-0.244	-0.244	0	0	0	0	-0.231	0	0	0	0	-0.233	0	0	0	0	0	0	0	-0.234	0
TCGA-63-7022-01A-11D-1943-01	0	0	0	0	0.152	0.304	0	0	0.197	-0.151	0	0	0	0	0	0	-0.159	-0.152	0	-0.162	0	0	0	0	-0.169	0.129	-0.113	0	0	0	0	0	0	0.12	0.12	0	0	0	0
TCGA-63-7023-10A-01D-1943-01	0	0	0	0	0	0	0	0	0	0	0	0	0	0	0	0	0	0	0	0	0	0	0	0	0	0	0	0	0	0	0	0	0	0	0	0	0	0	0
TCGA-63-7023-01A-11D-1943-01	-0.741	0	0.581	0	-0.761	0.283	-0.773	-0.773	-0.78	-0.78	0	0	0	0	0.757	1.556	-0.775	0	0	0	0	0	3.657	0	0	-1.293	0	0	-0.764	-0.301	0	0.132	0.132	-0.337	-0.751	0	0	-0.773	0.147
TCGA-63-A5M9-10A-01D-A26J-01	0	0	0	0	0	0	0	0	0	0	0	0	0	0	0	0	0	0	0	0	0	0	0	0	0	0	0	0	0	0	0	0	0	0	0	0	0	0	0
TCGA-63-A5M9-01A-11D-A26L-01	-0.383	0.249	0.968	-0.28	3.307	3.657	-0.168	-0.33	-0.342	-0.342	0.132	0	0.17	-0.166	-0.356	-0.191	0.219	-0.343	-0.364	-0.364	-0.362	-0.362	0.638	-0.345	-0.333	-0.349	0.105	0.258	0.258	0.583	0.583	0.145	0.145	0	1.075	0.411	0.411	0.131	1.057
TCGA-63-A5MB-10A-01D-A26J-01	0	0	0	0	0	0	0	0	0	0	0	0	0	0	0	0	0	0	0	0	0	0	0	0	0	0	0	0	0	0	0	0	0	0	0	0	0	0	0
TCGA-63-A5MB-01A-11D-A26L-01	-0.392	-0.136	1.44	0.186	0.519	0.714	-0.361	-0.361	0.694	-0.177	-0.744	-0.19	0.578	0.578	0.143	0.143	0.146	-0.241	-0.423	-0.423	-0.192	0.132	0.802	0.802	-0.354	-0.395	0.383	-0.236	-0.34	-0.444	1.043	-0.084	-0.333	0.502	1.133	1.323	1.323	-0.392	0.37
TCGA-63-A5MG-10A-01D-A27M-01	0	0	0	0	0	0	0	0	0	0	0	0	0	0	0	0	0	0	0	0	0	0	0	0	0	0	0	0	0	0	0	0	0	0	0	0	0	0	0
TCGA-63-A5MG-01A-12D-A27J-01	0	0	0	0	0	0	0.369	-0.14	0	0	0	0	0	0	0.437	0.437	-0.148	-0.148	0.124	-0.02	0	0	0	0	-0.139	0.152	0	0	0	-0.147	-0.147	0	0	0.101	0.101	0.164	0.164	0.197	0.119
TCGA-63-A5MH-10A-01D-A27M-01	0	0	0	0	0	0	0	0	0	0	0	0	0	0	0	0	0	0	0	0	0	0	0	0	0	0	0	0	0	0	0	0	0	0	0	0	0	0	0
TCGA-63-A5MH-01A-12D-A27J-01	1.132	1.132	1.409	0	-0.112	1.651	0	0	2.908	-0.119	1.14	1.14	1.393	0	1.123	1.067	0	0	0	0	0	0	0.741	0.741	0	0	1.394	0	0	0	1.356	0	0	0.925	0.925	0	0	1.294	1.429
TCGA-63-A5MI-01A-12D-A27J-01	0.195	0	0.304	0.304	-0.368	-0.368	0	0	1.787	1.266	0.16	-0.164	0.408	0	0	0.361	-0.382	-0.382	-0.105	-0.382	-0.021	0.301	0.737	0	-0.388	0.126	0.306	-0.134	-0.404	-0.188	0.89	1.098	0	-0.102	0.127	0	0	-0.348	0.581
TCGA-63-A5MJ-10A-01D-A27M-01	0	0	0	0	0	0	0	0	0	0	0	0	0	0	0	0	0	0	0	0	0	0	0	0	0	0	0	0	0	0	0	0	0	0	0	0	0	0	0
TCGA-63-A5MJ-01A-11D-A27J-01	-0.442	0.501	0.317	0.17	-0.438	0.837	-0.243	-0.243	0.286	-0.403	-0.443	0	0.062	0.169	-0.452	-0.012	-0.26	0.25	-0.127	-0.127	-0.158	-0.158	0.182	0.182	-0.448	0	-0.137	0	0	-0.335	0.14	0	-0.111	0	0	0.172	0.172	-0.414	0.446
TCGA-63-A5ML-10A-01D-A27M-01	0	0	0	0	0	0	0	0	0	0	0	0	0	0	0	0	0	0	0	0	0	0	0	0	0	0	0	0	0	0	0	0	0	0	0	0	0	0	0
TCGA-63-A5ML-01A-31D-A27J-01	-0.117	0.592	0.473	0	-0.239	2.912	-0.188	-0.188	0.778	-0.181	0	0	0.206	0.206	-0.443	0.338	0.437	0.437	-0.175	-0.175	-0.185	-0.185	0.411	0.29	-0.166	-0.17	-0.058	-0.18	-0.18	0.641	0.641	0.324	0.324	0.372	0.176	0.609	0.609	-0.128	0.439
TCGA-63-A5MM-10A-01D-A26J-01	0	0	0	0	0	0	0	0	0	0	0	0	0	0	0	0	0	0	0	0	0	0	0	0	0	0	0	0	0	0	0	0	0	0	0	0	0	0	0
TCGA-63-A5MM-01A-11D-A26L-01	0	0	0	0	-0.389	0	0	0	0	0	0	0	0	0	-0.354	0	0	0	-0.394	0	0	0	0	0	0	0	0	0	0	0	0	0	0	0	0	0.394	0.394	0	0
TCGA-63-A5MN-10A-01D-A27M-01	0	0	0	0	0	0	0	0	0	0	0	0	0	0	0	0	0	0	0	0	0	0	0	0	0	0	0	0	0	0	0	0	0	0	0	0	0	0	0
TCGA-63-A5MN-01A-22D-A27J-01	0	0	0	0	0	0	0	0	0.185	0.185	0	0	0	0	-0.18	0	0	0	0	0	0	0	0	0	-0.201	0	0	0	0	0	0	0	0	0	0	0	0	-0.195	-0.19
TCGA-63-A5MP-10A-01D-A26J-01	0	0	0	0	0	0	0	0	0	0	0	0	0	0	0	0	0	0	0	0	0	0	0	0	0	0	0	0	0	0	0	0	0	0	0	0	0	0	0
TCGA-63-A5MP-01A-11D-A26L-01	-0.264	-0.264	0.613	0	-0.105	-0.105	0	-0.52	0.384	-0.245	0	0	0	0	-0.526	-0.129	0.106	0.35	-0.142	0	0	0	-0.208	0	-0.424	-0.16	0.542	-0.129	-0.129	0	0	-0.115	-0.115	-0.274	-0.274	0	0	-0.252	0
TCGA-63-A5MR-01A-31D-A27J-01	-0.146	0.109	0.274	0.029	-0.269	0.275	-0.253	-0.253	0	0	-0.255	-0.255	0.294	0.026	0.351	0.351	-0.129	0	0	0	0	0	0.288	0.288	-0.236	0	0	0	0	0	0	-0.21	-0.21	-0.052	0.236	0	0	0.141	0
TCGA-63-A5MS-10A-01D-A26J-01	0	0	0	0	0	0	0	0	0	0	0	0	0	0	0	0	0	0	0	0	0	0	0	0	0	0	0	0	0	0	0	0	0	0	0	0	0	0	0
TCGA-63-A5MS-01A-11D-A26L-01	0.139	0.139	0.171	0.171	-0.381	0.47	-0.104	-0.104	0.797	-0.179	0.121	0.121	-0.009	-0.227	-0.102	-0.102	-0.189	-0.189	0	0	-0.337	-0.337	0	0	-0.137	0	0.228	0	0	0	0	0	-0.158	-0.195	-0.195	0.315	0.315	-0.198	0.179
TCGA-63-A5MT-10A-01D-A26J-01	0	0	0	0	0	0	0	0	0	0	0	0	0	0	0	0	0	0	0	0	0	0	0	0	0	0	0	0	0	0	0	0	0	0	0	0	0	0	0
TCGA-63-A5MT-01A-21D-A26L-01	0	0	0	0	-0.233	0.136	0	-0.244	-0.279	-0.279	0.179	0.179	0.33	0	-0.187	0	-0.366	-0.092	0	0	0.334	0.197	0	0	0.216	0	0	0	0	-0.387	0	-0.273	-0.273	0	0	0	0	0	0.112
TCGA-63-A5MU-10A-01D-A26J-01	0	0	0	0	0	0	0	0	0	0	0	0	0	0	0	0	0	0	0	0	0	0	0	0	0	0	0	0	0	0	0	0	0	0	0	0	0	0	0
TCGA-63-A5MU-01A-11D-A26L-01	0	1.122	0.528	0.528	-0.579	0.595	0	0	0.066	-0.567	0	0	0.862	0.862	-0.56	0.438	1.138	0	0	0	0	-0.527	0	0	-0.574	1.982	0	0	0	0.15	0.15	0.045	-0.574	0	0	0	0	0	0
TCGA-63-A5MV-10A-01D-A26J-01	0	0	0	0	0	0	0	0	0	0	0	0	0	0	0	0	0	0	0	0	0	0	0	0	0	0	0	0	0	0	0	0	0	0	0	0	0	0	0
TCGA-63-A5MV-01A-21D-A26L-01	0	0	0.213	0	0.085	0.321	0.198	0.198	0.917	0.666	0	0	0	0	-0.468	0	0	-0.204	0	0	0	0.432	0	0	0	0	0.2	0	0.127	-0.164	0.51	0	0	-0.188	0.196	0.354	0.354	-0.237	0.552
TCGA-63-A5MW-10A-01D-A26J-01	0	0	0	0	0	0	0	0	0	0	0	0	0	0	0	0	0	0	0	0	0	0	0	0	0	0	0	0	0	0	0	0	0	0	0	0	0	0	0
TCGA-63-A5MW-01A-11D-A26L-01	0.103	0.203	0	0	-0.105	1.215	0	-0.385	3.147	-0.51	0.475	0	3.657	3.657	-0.483	2.269	-0.53	-0.53	0	0	0	0	1.106	0	-0.508	-0.443	-0.499	0	0	-0.086	0.466	0.267	-0.527	0	0	0.482	0.482	-0.166	1.116
TCGA-63-A5MY-10A-01D-A26J-01	0	0	0	0	0	0	0	0	0	0	0	0	0	0	0	0	0	0	0	0	0	0	0	0	0	0	0	0	0	0	0	0	0	0	0	0	0	0	0
TCGA-63-A5MY-01A-11D-A26L-01	0	0	-0.287	0	-0.87	2.05	-0.858	-0.858	0.041	-0.859	0	0	0	0.827	0.071	0.954	0	-0.856	0	0	-0.869	0	0	0	-0.856	0	-0.723	-0.859	-0.859	-0.876	0	-0.894	0	0	0	0	0.74	-0.359	0
TCGA-66-2727-11A-01D-0978-01	0	0	0	0	0	0	0	0	0	0	0	0	0	0	0	0	0	0	0	0	0	0	0	0	0	0	0	0	0	0	0	0	0	0	0	0	0	0	0
TCGA-66-2727-01A-01D-0978-01	0	0.234	0	0	1.053	1.256	-0.282	-0.282	1.272	-0.291	0	0	0	0	-0.595	-0.268	-0.555	0	-0.585	-0.585	0	-0.58	0.238	0	-0.605	-0.574	0	-0.256	-0.256	-0.499	0	0.37	0	-0.153	-0.153	0.265	0	0	-0.275
TCGA-66-2734-11A-01D-0978-01	0	0	0	0	0	0	0	0	0	0	0	0	0	0	0	0	0	0	0	0	0	0	0	0	0	0	0	0	0	0	0	0	0	0	0	0	0	0	0
TCGA-66-2734-01A-01D-0978-01	0.134	0.134	0	0	-0.248	0.527	-0.248	-0.248	-0.07	-0.248	0.111	0.111	0.14	0.14	-0.119	0.13	-0.254	-0.254	0	0	0.14	0.14	0	0	-0.248	0	0.134	-0.146	-0.146	-0.265	0	0.191	-0.053	0	0	0	0	-0.248	0.264
TCGA-66-2737-11A-01D-0978-01	0	0	0	0	0	0	0	0	0	0	0	0	0	0	0	0	0	0	0	0	0	0	0	0	0	0	0	0	0	0	0	0	0	0	0	0	0	0	0
TCGA-66-2737-01A-01D-0978-01	-0.383	0.388	0.101	0	-0.118	1.999	-0.391	-0.391	0.245	-0.147	0	0	0.105	0.21	-0.317	0	-0.312	-0.312	-0.113	-0.113	0	0.56	0	0	0.119	0	-0.15	0.116	0.116	0	0	0	0	0	0	0.143	0.143	0	0.205
TCGA-66-2742-11A-01D-0978-01	0	0	0	0	0	0	0	0	0	0	0	0	0	0	0	0	0	0	0	0	0	0	0	0	0	0	0	0	0	0	0	0	0	0	0	0	0	0	0
TCGA-66-2742-01A-01D-0978-01	0.281	0.113	0	0	-0.329	0.672	-0.183	-0.183	0.554	-0.359	0	0	0.465	0.465	0.242	0.242	-0.364	-0.364	0	0	-0.37	-0.076	0	0	0	0	-0.358	0	0	-0.392	0.582	0	0	0	0.561	0.321	1.003	-0.36	0.141
TCGA-66-2744-11A-01D-0978-01	0	0	0	0	0	0	0	0	0	0	0	0	0	0	0	0	0	0	0	0	0	0	0	0	0	0	0	0	0	0	0	0	0	0	0	0	0	0	0
TCGA-66-2744-01A-01D-1969-01	0	0	0	0	0	0.327	0	0	0.963	0	0	0	0.262	0	0.018	0.343	0	0.345	0	0	0.337	0.337	0.446	0	0	0.236	0	0	0	0	0	-0.369	-0.369	0	0	0	0.703	0	0
TCGA-66-2753-11A-01D-0978-01	0	0	0	0	0	0	0	0	0	0	0	0	0	0	0	0	0	0	0	0	0	0	0	0	0	0	0	0	0	0	0	0	0	0	0	0	0	0	0
TCGA-66-2753-01A-01D-0978-01	0	0	0	0	0	0.519	-0.283	-0.548	2.072	-0.56	0	0	0	0	0.163	0.713	-0.553	-0.553	-0.265	-0.265	0	0	0	0	-0.264	-0.172	0	-0.513	-0.513	-0.52	0	-0.203	-0.203	-0.513	-0.513	0	1.007	-0.258	-0.558
TCGA-66-2754-11A-01D-0978-01	0	0	0	0	0	0	0	0	0	0	0	0	0	0	0	0	0	0	0	0	0	0	0	0	0	0	0	0	0	0	0	0	0	0	0	0	0	0	0
TCGA-66-2754-01A-01D-0978-01	0	0	0	0	-0.305	0.149	-0.478	-0.478	0.558	0	0.984	0	0	0	-0.486	0	-1.107	0	-0.518	-0.518	0	0	0.611	0.611	-0.455	-0.512	0.578	0	0	-0.55	0	0	0	0	0	0	0	-0.526	-0.291
TCGA-66-2755-11A-01D-0844-01	0	0	0	0	0	0	0	0	0	0	0	0	0	0	0	0	0	0	0	0	0	0	0	0	0	0	0	0	0	0	0	0	0	0	0	0	0	0	0
TCGA-66-2755-01A-01D-0844-01	0.261	0.498	0	0	-0.211	0.91	0	0	-0.082	-0.504	0	0	0.504	0.504	-0.217	0.27	0	0	-0.146	0	0	0	0	0	-0.247	-0.495	0	-0.228	-0.449	0	0	-0.481	0	0	0	-0.12	-0.12	-0.241	0.256
TCGA-66-2756-11A-01D-0844-01	0	0	0	0	0	0	0	0	0	0	0	0	0	0	0	0	0	0	0	0	0	0	0	0	0	0	0	0	0	0	0	0	0	0	0	0	0	0	0
TCGA-66-2756-01A-01D-0844-01	0.154	1.156	-0.183	0	0.235	0.688	0	0	2.792	-0.427	0	0	0	0	0.137	0.655	-0.23	0.178	0.147	0	0	0	0.476	0.742	-0.546	0.463	-0.534	1.143	1.143	0.935	0.935	0	0	-0.105	0.454	0.586	0.586	0.751	0
TCGA-66-2757-11A-01D-0844-01	0	0	0	0	0	0	0	0	0	0	0	0	0	0	0	0	0	0	0	0	0	0	0	0	0	0	0	0	0	0	0	0	0	0	0	0	0	0	0
TCGA-66-2757-01A-01D-0844-01	0	0	0	0	-0.897	-0.017	0	-0.874	0.764	-0.14	0.463	0.463	-0.743	0	-0.903	0.814	0	0.289	-0.896	-0.896	0	0	0	0	0	-0.749	0	-0.113	-0.889	-0.902	0	0	0	0	0	0	0.799	-0.131	-0.795
TCGA-66-2758-11A-01D-0844-01	0	0	0	0	0	0	0	0	0	0	0	0	0	0	0	0	0	0	0	0	0	0	0	0	0	0	0	0	0	0	0	0	0	0	0	0	0	0	0
TCGA-66-2758-01A-02D-1969-01	-0.172	0.608	0.24	0	-0.276	0.192	-0.282	-0.282	1.223	-0.275	-0.293	-0.293	-0.317	0.608	0	0	0.105	0.105	-0.325	-0.325	-0.363	-0.363	0.503	0	-0.289	-0.318	0	-0.361	-0.361	0	0.396	1.479	0.63	0	0.282	0	0	-0.318	0.445
TCGA-66-2759-11A-01D-0844-01	0	0	0	0	0	0	0	0	0	0	0	0	0	0	0	0	0	0	0	0	0	0	0	0	0	0	0	0	0	0	0	0	0	0	0	0	0	0	0
TCGA-66-2759-01A-01D-1969-01	0.177	0.177	0.188	0.188	0	1.97	-0.334	0	0.431	-0.301	0.693	0.693	0.284	0	-0.727	0	-0.322	0.085	-0.365	-0.365	-0.361	0.161	0	0	-0.752	-0.37	0	0	-0.352	-0.374	0	0.604	0.604	-0.378	-0.378	0.252	0.252	-0.362	-0.347
TCGA-66-2763-11A-01D-0844-01	0	0	0	0	0	0	0	0	0	0	0	0	0	0	0	0	0	0	0	0	0	0	0	0	0	0	0	0	0	0	0	0	0	0	0	0	0	0	0
TCGA-66-2763-01A-01D-0844-01	0.329	0.329	-0.135	-0.473	-0.486	0.21	-0.498	-0.61	0	-0.423	0	-0.469	0.271	0.141	0.218	0.973	-0.118	-0.488	0.14	-0.416	-0.479	0.494	0	-0.451	-0.444	0.548	0	-0.295	-0.509	-0.407	0.113	0	-0.401	0	0.135	0.172	0.172	0	0.466
TCGA-66-2765-11A-01D-0844-01	0	0	0	0	0	0	0	0	0	0	0	0	0	0	0	0	0	0	0	0	0	0	0	0	0	0	0	0	0	0	0	0	0	0	0	0	0	0	0
TCGA-66-2765-01A-01D-0844-01	0	0	0	0	-0.436	0.454	-0.467	-0.467	0	0	0.484	0.484	0	0	0	0	-0.453	0	0	0	0.472	0.472	0	0	0	0.262	0	0	0	0	0	0	-0.477	0	0	0	0	-0.494	0
TCGA-66-2766-11A-01D-0844-01	0	0	0	0	0	0	0	0	0	0	0	0	0	0	0	0	0	0	0	0	0	0	0	0	0	0	0	0	0	0	0	0	0	0	0	0	0	0	0
TCGA-66-2766-01A-01D-0844-01	0	0	0	0	0	0.394	-0.488	0	0.664	-0.218	0.46	0	0.133	0.567	-0.442	-0.442	-0.449	0	-0.488	0	0.539	-0.385	0.505	0.04	0	0	0	0	0	-0.49	0	-0.43	-0.43	0.776	1.747	-0.436	-0.436	-0.436	0.319
TCGA-66-2767-11A-01D-0844-01	0	0	0	0	0	0	0	0	0	0	0	0	0	0	0	0	0	0	0	0	0	0	0	0	0	0	0	0	0	0	0	0	0	0	0	0	0	0	0
TCGA-66-2767-01A-01D-0844-01	-0.129	0.115	0.205	-0.017	-0.244	0.627	-0.447	0	0	0	0	0	0.452	0.452	0.224	0.224	0.177	0.177	0	0	-0.036	-0.26	1.229	0.334	-0.241	0	0.087	0.203	-0.042	-0.051	0.219	0.414	0	0	0	0	0	0.159	0
TCGA-66-2768-11A-01D-0844-01	0	0	0	0	0	0	0	0	0	0	0	0	0	0	0	0	0	0	0	0	0	0	0	0	0	0	0	0	0	0	0	0	0	0	0	0	0	0	0
TCGA-66-2768-01A-01D-0844-01	0	0	0	0	-0.581	0	0	0	0	-0.565	0	0	0	0	-0.512	0	-0.569	0	0	0	-0.558	-0.558	0	0	-0.516	0	0	1.569	0.979	-0.603	0	0	-0.576	0	0	-0.57	0	0	0
TCGA-66-2769-11A-01D-0844-01	0	0	0	0	0	0	0	0	0	0	0	0	0	0	0	0	0	0	0	0	0	0	0	0	0	0	0	0	0	0	0	0	0	0	0	0	0	0	0
TCGA-66-2769-01A-02D-0844-01	0	0	0	0	-0.311	-0.311	0	0	0.534	-0.321	0.113	0.113	0.286	0.286	-0.124	1.12	-0.307	-0.307	0	0	0	0	0.536	0.536	0	-0.288	0.169	-0.295	-0.295	0	-0.112	0.136	0.136	-0.211	0	0.457	0.457	0	0.275
TCGA-66-2770-11A-01D-0844-01	0	0	0	0	0	0	0	0	0	0	0	0	0	0	0	0	0	0	0	0	0	0	0	0	0	0	0	0	0	0	0	0	0	0	0	0	0	0	0
TCGA-66-2770-01A-01D-0844-01	-0.308	0.425	0.225	0.225	-0.319	0.474	0	0	0.517	0	0	0	0.268	0.268	0.264	0.264	0	0.664	-0.324	-0.324	0.537	0	0	0	0	-0.311	0.259	0.271	0.074	0.277	0.277	0.309	0.309	0.285	0.285	0.356	0.356	0.269	0
TCGA-66-2771-11A-01D-0978-01	0	0	0	0	0	0	0	0	0	0	0	0	0	0	0	0	0	0	0	0	0	0	0	0	0	0	0	0	0	0	0	0	0	0	0	0	0	0	0
TCGA-66-2771-01A-01D-0978-01	0.172	0.172	0.421	0	0.192	0.526	-0.335	-0.122	0.362	0.037	0	0	0.148	0.148	0	0	-0.342	-0.342	0	0	-0.309	0	0	0	-0.329	0.107	0	0	0	-0.367	-0.367	0	-0.183	0	0	0	0	-0.329	-0.331
TCGA-66-2773-11A-01D-1195-01	0	0	0	0	0	0	0	0	0	0	0	0	0	0	0	0	0	0	0	0	0	0	0	0	0	0	0	0	0	0	0	0	0	0	0	0	0	0	0
TCGA-66-2773-01A-01D-1195-01	-0.307	-0.08	0.157	0.157	0.769	1.059	-0.29	-0.29	0.317	-0.255	0	-0.243	0	-0.305	0.48	0.363	-0.303	-0.303	0	-0.297	-0.239	0	-0.201	-0.201	0	-0.303	0.259	0	0	-0.139	0.267	-0.375	-0.375	0	0	0.323	0	0	0.25
TCGA-66-2777-11A-01D-1195-01	0	0	0	0	0	0	0	0	0	0	0	0	0	0	0	0	0	0	0	0	0	0	0	0	0	0	0	0	0	0	0	0	0	0	0	0	0	0	0
TCGA-66-2777-01A-01D-1195-01	-0.319	0.334	0.53	0.207	0.504	0.952	-0.294	-0.294	0.173	-0.102	0	0	0.207	0.207	0	0.143	0	0	-0.259	0.133	0.18	0.18	0.219	0	-0.246	0	0.105	0	0	-0.258	0.132	0.407	0.274	0.569	0.917	0.21	0.21	-0.329	0.645
TCGA-66-2778-11A-01D-0844-01	0	0	0	0	0	0	0	0	0	0	0	0	0	0	0	0	0	0	0	0	0	0	0	0	0	0	0	0	0	0	0	0	0	0	0	0	0	0	0
TCGA-66-2778-01A-02D-0844-01	0	0	0	0	-0.361	0.19	-0.338	-0.338	0.365	0.007	0	0	0	0	0	0	-0.369	-0.369	0.593	0	0	0	0	0	-0.33	0	0	0	-0.303	0	0	0	0	0	0	0	0	0	-0.357
TCGA-66-2780-11A-01D-0844-01	0	0	0	0	0	0	0	0	0	0	0	0	0	0	0	0	0	0	0	0	0	0	0	0	0	0	0	0	0	0	0	0	0	0	0	0	0	0	0
TCGA-66-2780-01A-01D-0844-01	0	0	0	0	-0.385	1.002	-0.448	-0.448	0.14	-0.311	-0.183	-0.183	0	0	-0.453	0	-0.455	-0.455	-0.467	0	-0.458	0	0	0	-0.446	0	0	0	0	-0.462	-0.462	-0.445	-0.445	-0.438	0	0.854	0.123	-0.447	0
TCGA-66-2781-11A-01D-0844-01	0	0	0	0	0	0	0	0	0	0	0	0	0	0	0	0	0	0	0	0	0	0	0	0	0	0	0	0	0	0	0	0	0	0	0	0	0	0	0
TCGA-66-2781-01A-01D-0844-01	-0.184	0.13	0	0	-0.33	0.488	-0.347	0.003	0	-0.322	0.268	0.268	0	0.392	-0.453	0	-0.388	-0.388	0	0.195	-0.098	0.242	0.377	0.377	-0.269	0	0	-0.412	0.264	-0.13	0.27	-0.036	-0.316	0	0.806	0.978	0.503	-0.348	0.434
TCGA-66-2782-11A-01D-0844-01	0	0	0	0	0	0	0	0	0	0	0	0	0	0	0	0	0	0	0	0	0	0	0	0	0	0	0	0	0	0	0	0	0	0	0	0	0	0	0
TCGA-66-2782-01A-01D-0844-01	0.113	0.113	0	0	-0.328	-0.112	0	0	0.222	-0.071	-0.231	-0.231	0.315	0.315	-0.334	0.857	-0.338	-0.338	0.192	-0.001	-0.307	0	0	0	-0.338	0.258	0	-0.066	-0.328	-0.122	-0.122	0	0	-0.314	-0.094	0.135	0.135	-0.328	-0.183
TCGA-66-2783-11A-01D-1195-01	0	0	0	0	0	0	0	0	0	0	0	0	0	0	0	0	0	0	0	0	0	0	0	0	0	0	0	0	0	0	0	0	0	0	0	0	0	0	0
TCGA-66-2783-01A-01D-1195-01	0.286	0.286	0	0	-0.597	1.626	-0.582	0	0	0	0.552	-0.501	-0.572	0	-0.572	0	0	0	0	-0.525	0	0	0	0	-0.561	0	0	0	0	-0.525	0	0.505	0	0	0	0.467	0	0.502	0.487
TCGA-66-2785-11A-01D-0844-01	0	0	0	0	0	0	0	0	0	0	0	0	0	0	0	0	0	0	0	0	0	0	0	0	0	0	0	0	0	0	0	0	0	0	0	0	0	0	0
TCGA-66-2785-01A-01D-0844-01	0	0.639	0	0	-0.355	0	-0.338	-0.338	0.33	-0.349	0.238	0	0.349	0.349	-0.335	0	-0.348	-0.348	0	-0.351	0.387	0	0.358	0	-0.313	0	0	-0.35	0	-0.37	0	-0.376	-0.376	0.486	0.486	0	0.518	-0.345	0.329
TCGA-66-2786-11A-01D-0844-01	0	0	0	0	0	0	0	0	0	0	0	0	0	0	0	0	0	0	0	0	0	0	0	0	0	0	0	0	0	0	0	0	0	0	0	0	0	0	0
TCGA-66-2786-01A-01D-0844-01	0	0	0	0	-0.361	0.253	-0.607	-0.607	1.339	0.737	-0.195	0.196	0	0	0	0	-0.608	0	-0.62	-0.62	0	0.187	0	0	-0.364	-0.589	0	-0.275	0	-0.581	-0.581	-0.62	-0.454	-0.56	-0.56	0	0	-0.609	0
TCGA-66-2787-11A-01D-0978-01	0	0	0	0	0	0	0	0	0	0	0	0	0	0	0	0	0	0	0	0	0	0	0	0	0	0	0	0	0	0	0	0	0	0	0	0	0	0	0
TCGA-66-2787-01A-01D-0978-01	-0.028	0.26	0.154	0	-0.284	0.986	0	0	0.164	-0.132	0	0	0.051	0.293	-0.265	0	0	0	-0.302	-0.302	0	0	0.175	0.175	-0.29	-0.274	0	-0.268	-0.268	0.24	0.641	0.333	0.333	0.189	0.189	0.334	0.334	-0.299	0
TCGA-66-2788-11A-01D-0978-01	0	0	0	0	0	0	0	0	0	0	0	0	0	0	0	0	0	0	0	0	0	0	0	0	0	0	0	0	0	0	0	0	0	0	0	0	0	0	0
TCGA-66-2788-01A-01D-0978-01	0	0	0	0	-0.325	-0.107	0	0	0.148	-0.329	0	0	-0.111	-0.111	0.329	0.329	-0.272	-0.272	-0.107	-0.107	0	0	0	0	-0.141	0.33	0	0	0	-0.27	0	0	0	-0.161	0.158	0.114	0.114	-0.336	0.105
TCGA-66-2789-11A-01D-0978-01	0	0	0	0	0	0	0	0	0	0	0	0	0	0	0	0	0	0	0	0	0	0	0	0	0	0	0	0	0	0	0	0	0	0	0	0	0	0	0
TCGA-66-2789-01A-01D-0978-01	0	0	0.985	0	0	1.35	0	0	-0.067	-0.556	-0.09	0.191	0	0	0.1	0.631	-0.526	-0.526	-0.471	-0.471	-0.534	0.501	0	0	0	-0.481	0	0	-0.505	-0.484	0	0	0	-0.434	0	0	0	0	-0.482
TCGA-66-2790-11A-01D-0978-01	0	0	0	0	0	0	0	0	0	0	0	0	0	0	0	0	0	0	0	0	0	0	0	0	0	0	0	0	0	0	0	0	0	0	0	0	0	0	0
TCGA-66-2790-01A-01D-0978-01	-0.528	0	0	0	-0.544	0.235	0	0	0.459	-0.511	0	0	0	0	-0.18	0.318	-0.54	-0.54	0	0	0	-0.538	0	0	-0.541	0	-0.524	-0.281	-0.281	0	0	0	-0.505	-0.546	0	-0.529	0	0	-0.261
TCGA-66-2791-11A-01D-0978-01	0	0	0	0	0	0	0	0	0	0	0	0	0	0	0	0	0	0	0	0	0	0	0	0	0	0	0	0	0	0	0	0	0	0	0	0	0	0	0
TCGA-66-2791-01A-01D-1969-01	-0.334	-0.112	0	0	-0.331	-0.165	-0.329	-0.329	0.04	-0.343	0	0	0	0	-0.237	-0.237	0	0	-0.35	-0.229	0.112	0.112	0	0	0.111	0	-0.227	0.123	0.123	-0.083	0.29	-0.314	-0.314	0	0	-0.175	-0.34	-0.34	-0.356
TCGA-66-2792-11A-01D-0978-01	0	0	0	0	0	0	0	0	0	0	0	0	0	0	0	0	0	0	0	0	0	0	0	0	0	0	0	0	0	0	0	0	0	0	0	0	0	0	0
TCGA-66-2792-01A-01D-0978-01	-0.418	0	0.527	0.527	-0.427	0	-0.444	-0.444	0.758	0.339	-0.428	-0.42	-0.446	0.507	0.129	0.608	0	0.385	0.15	-0.308	-0.43	0	0	0	-0.434	0.443	0	-0.498	-0.498	0.436	0.54	-0.451	-0.451	0	0.718	0.894	0	-0.441	0.636
TCGA-66-2793-11A-01D-1195-01	0	0	0	0	0	0	0	0	0	0	0	0	0	0	0	0	0	0	0	0	0	0	0	0	0	0	0	0	0	0	0	0	0	0	0	0	0	0	0
TCGA-66-2793-01A-01D-1195-01	0.297	0.297	0.778	0.114	-0.7	-0.363	-0.393	-0.69	-0.732	-0.732	0.889	0.889	-0.319	-0.018	-0.325	0.362	-0.726	-0.726	-1.256	-0.737	-0.289	-0.056	0.248	0.248	0	0.269	-0.197	1.349	-0.345	-0.232	0.422	0.212	0.408	-0.75	0.169	0.62	0.817	-0.193	-0.751
TCGA-66-2794-11A-01D-1195-01	0	0	0	0	0	0	0	0	0	0	0	0	0	0	0	0	0	0	0	0	0	0	0	0	0	0	0	0	0	0	0	0	0	0	0	0	0	0	0
TCGA-66-2794-01A-01D-1195-01	-0.619	0	0	0	0	0	-0.542	0	0.42	-0.607	-0.619	0	0	0.535	1.167	1.167	1.158	0	0	0	0	-0.536	1.109	0.602	0	0	-0.579	0	0	0	0	0.641	0.641	0.467	-0.593	0	0	0	0.652
TCGA-66-2795-11A-01D-0978-01	0	0	0	0	0	0	0	0	0	0	0	0	0	0	0	0	0	0	0	0	0	0	0	0	0	0	0	0	0	0	0	0	0	0	0	0	0	0	0
TCGA-66-2795-01A-02D-0978-01	-0.671	0	0.706	0	-0.693	-0.051	-0.684	-0.684	0.458	0	0	-0.675	0.297	0.297	-0.698	0	0.333	0	0	0	0	0	0	0	-0.127	-0.6	0	0	0	-0.722	0.649	-0.626	-0.626	0	1.242	0	0	-0.139	0
TCGA-66-2800-11A-01D-1195-01	0	0	0	0	0	0	0	0	0	0	0	0	0	0	0	0	0	0	0	0	0	0	0	0	0	0	0	0	0	0	0	0	0	0	0	0	0	0	0
TCGA-66-2800-01A-01D-1195-01	0	0	0.182	-0.144	-0.292	0.141	-0.754	-0.754	0.234	-0.515	0	0	0.359	0.359	0.004	0.463	-0.576	0	-0.414	-0.414	-0.375	0	0	0	-0.325	0.129	-0.335	-0.322	-0.322	0	0	0.201	0.201	0.208	1.039	0.84	0.216	-0.477	0.493
TCGA-68-7755-10A-01D-2121-01	0	0	0	0	0	0	0	0	0	0	0	0	0	0	0	0	0	0	0	0	0	0	0	0	0	0	0	0	0	0	0	0	0	0	0	0	0	0	0
TCGA-68-7755-01A-11D-2121-01	-0.602	-0.24	0.541	0.191	-0.629	0.11	-0.596	-0.596	0	-0.585	-0.147	-0.147	3.657	3.436	-0.657	0	0.222	0.222	-0.225	-0.225	0.136	0.136	0.183	0.183	-0.305	0.172	0.101	0	0	0	0.425	0.333	0.333	-0.368	-0.368	0	0	-0.256	0
TCGA-68-7756-10A-01D-2121-01	0	0	0	0	0	0	0	0	0	0	0	0	0	0	0	0	0	0	0	0	0	0	0	0	0	0	0	0	0	0	0	0	0	0	0	0	0	0	0
TCGA-68-7756-01A-11D-2121-01	0	0	0.101	0.101	-0.388	0.196	-0.377	-0.377	0.678	-0.383	-0.117	-0.117	0	0	0.1	0.1	0	0	-0.154	-0.154	0	0	0.102	0.102	-0.382	0	0	-0.261	-0.261	0	0	0	0	-0.378	-0.102	0.136	0.136	-0.391	0
TCGA-68-7757-10A-01D-2292-01	0	0	0	0	0	0	0	0	0	0	0	0	0	0	0	0	0	0	0	0	0	0	0	0	0	0	0	0	0	0	0	0	0	0	0	0	0	0	0
TCGA-68-7757-01B-11D-2292-01	-0.115	0	0	0	-0.268	0	0	-0.268	0.092	-0.28	0	0	0	0	0	0	-0.287	-0.287	0	-0.295	-0.292	0	0	-0.289	-0.163	-0.118	0	0	0	-0.308	0	-0.222	-0.222	0	0	0	0	0	0
TCGA-68-8250-10A-01D-2292-01	0	0	0	0	0	0	0	0	0	0	0	0	0	0	0	0	0	0	0	0	0	0	0	0	0	0	0	0	0	0	0	0	0	0	0	0	0	0	0
TCGA-68-8250-01A-11D-2292-01	0	-0.173	0	0	-0.329	0.544	0.35	-0.326	0.676	-0.335	0	0	0.303	0.169	-0.488	0.512	0.08	-0.314	-0.324	0	-0.296	-0.296	0.755	0.755	-0.331	-0.316	-0.308	0	0	0.208	0.208	-0.303	-0.303	-0.293	-0.293	0.186	0.872	-0.316	-0.309
TCGA-68-8251-10A-01D-2292-01	0	0	0	0	0	0	0	0	0	0	0	0	0	0	0	0	0	0	0	0	0	0	0	0	0	0	0	0	0	0	0	0	0	0	0	0	0	0	0
TCGA-68-8251-01A-11D-2292-01	0.112	0.112	0	0	-0.261	0.825	0	0	-0.056	-0.271	0.105	0.105	0	0	0.013	0.253	-0.254	-0.254	-0.261	-0.261	-0.221	-0.221	0.233	0.233	-0.254	-0.258	0	-0.252	-0.252	0.029	0.294	0	0	0.252	0.252	0.11	0.11	-0.106	0
TCGA-68-A59I-10A-01D-A26J-01	0	0	0	0	0	0	0	0	0	0	0	0	0	0	0	0	0	0	0	0	0	0	0	0	0	0	0	0	0	0	0	0	0	0	0	0	0	0	0
TCGA-68-A59I-01A-11D-A26L-01	0.163	0.267	0.253	0	-0.111	0	0	-0.118	0.897	0	-0.13	-0.13	0	0	-0.126	0.095	-0.1	-0.1	0	0	0	0	0.206	0	-0.134	0	-0.12	0	0	0	0	0	0	-0.162	0.171	0.833	0.208	0	-0.269
TCGA-68-A59J-10A-01D-A26J-01	0	0	0	0	0	0	0	0	0	0	0	0	0	0	0	0	0	0	0	0	0	0	0	0	0	0	0	0	0	0	0	0	0	0	0	0	0	0	0
TCGA-68-A59J-01A-21D-A26L-01	-0.366	0.663	-0.363	-0.363	0	0	-0.385	-0.385	1.367	0	0	0	0.609	0	-0.174	0	0	0	-0.388	-0.388	-0.38	-0.38	0.627	0	0	-0.383	-0.135	0	-0.372	0	0.138	0.124	-0.348	0.136	0.136	-0.377	0.018	0	0.389
TCGA-6A-AB49-10A-01D-A400-01	0	0	0	0	0	0	0	0	0	0	0	0	0	0	0	0	0	0	0	0	0	0	0	0	0	0	0	0	0	0	0	0	0	0	0	0	0	0	0
TCGA-6A-AB49-01A-12D-A400-01	0	0	0	0.439	-0.457	0	-0.477	-0.477	0.952	-0.486	0.906	-0.461	0.514	0.514	-0.005	0.521	0	0	-0.473	0	0	0	0.447	0	-0.493	0.029	0	-0.521	-0.521	0	0	0.497	-0.465	0	0	0.84	0.84	0	0
TCGA-70-6722-10A-01D-1816-01	0	0	0	0	0	0	0	0	0	0	0	0	0	0	0	0	0	0	0	0	0	0	0	0	0	0	0	0	0	0	0	0	0	0	0	0	0	0	0
TCGA-70-6722-01A-11D-1816-01	0	0	0.235	0	0.038	0.277	0.312	-0.104	0	0	0	0	0.58	0.228	-0.147	0.252	-0.381	-0.381	0	0	0	0	0.195	0	0	0.779	-0.127	0.264	0.143	0	0	0.355	0	0	0.181	0.176	0.176	0.125	0.141
TCGA-70-6723-10A-01D-1816-01	0	0	0	0	0	0	0	0	0	0	0	0	0	0	0	0	0	0	0	0	0	0	0	0	0	0	0	0	0	0	0	0	0	0	0	0	0	0	0
TCGA-70-6723-01A-11D-1816-01	-0.384	0.024	0.732	0.732	-0.362	-0.362	-1.02	-0.368	-0.375	-0.375	-0.38	-0.38	0.097	0.475	-0.4	-0.183	-0.376	-0.196	-0.369	-0.369	-0.128	0.186	0.158	0.158	0.235	0.168	0	0.23	0.23	1.054	0.214	0.284	-0.714	0.061	-0.426	0.241	0.241	-0.37	-0.411
TCGA-77-6842-10A-01D-1943-01	0	0	0	0	0	0	0	0	0	0	0	0	0	0	0	0	0	0	0	0	0	0	0	0	0	0	0	0	0	0	0	0	0	0	0	0	0	0	0
TCGA-77-6842-01A-11D-1943-01	0	0	0.465	0.465	-0.399	0.379	0.111	0	2.437	2.048	0	0	0	0	-0.383	0	0	-0.357	-0.16	-0.326	0.198	0.198	0.37	0.37	-0.304	-0.165	-0.353	-0.396	-0.396	-0.185	0.189	-0.367	-0.367	0	0.276	0.664	0	-0.359	0.411
TCGA-77-6843-10A-01D-1943-01	0	0	0	0	0	0	0	0	0	0	0	0	0	0	0	0	0	0	0	0	0	0	0	0	0	0	0	0	0	0	0	0	0	0	0	0	0	0	0
TCGA-77-6843-11A-01D-1943-01	0	0	0	0	0	0	0	0	0	0	0	0	0	0	0	0	0	0	0	0	0	0	0	0	0	0	0	0	0	0	0	0	0	0	0	0	0	0	0
TCGA-77-6843-01A-11D-1943-01	0	0.556	0	0	-0.633	-0.633	-0.697	-0.697	0	0	0	0	0	0	-0.666	0	-0.696	-0.47	0	-0.627	0	0	0	0	0	-0.631	0	0	0	0	0	0	0	0.388	0.498	0	0	0	0
TCGA-77-6844-10A-01D-1943-01	0	0	0	0	0	0	0	0	0	0	0	0	0	0	0	0	0	0	0	0	0	0	0	0	0	0	0	0	0	0	0	0	0	0	0	0	0	0	0
TCGA-77-6844-11A-01D-1943-01	0	0	0	0	0	0	0	0	0	0	0	0	0	0	0	0	0	0	0	0	0	0	0	0	0	0	0	0	0	0	0	0	0	0	0	0	0	0	0
TCGA-77-6844-01A-11D-1943-01	0	0.486	0	0	-0.637	-0.04	0	0	2.559	1.919	0	0	0	-0.643	-0.068	0.578	-0.635	-0.635	0	0	-0.602	0	0	0	-0.62	0	0	0	0	-0.631	0	0	0	0	0	0.491	0	0.203	0
TCGA-77-6845-11A-01D-1943-01	0	0	0	0	0	0	0	0	0	0	0	0	0	0	0	0	0	0	0	0	0	0	0	0	0	0	0	0	0	0	0	0	0	0	0	0	0	0	0
TCGA-77-6845-01A-11D-1943-01	0	0.558	1.047	0.421	-0.401	0.483	-0.552	-0.552	1.299	0	0	0	0.686	0.686	-0.49	0	-0.493	-0.493	-0.529	0	0.415	0.415	0	0	0.583	0.452	0	0	0.486	-0.516	0.431	1.157	0	-0.481	-0.481	1.189	0.444	0	1.25
TCGA-77-7138-10A-01D-2041-01	0	0	0	0	0	0	0	0	0	0	0	0	0	0	0	0	0	0	0	0	0	0	0	0	0	0	0	0	0	0	0	0	0	0	0	0	0	0	0
TCGA-77-7138-11A-01D-2041-01	0	0	0	0	0	0	0	0	0	0	0	0	0	0	0	0	0	0	0	0	0	0	0	0	0	0	0	0	0	0	0	0	0	0	0	0	0	0	0
TCGA-77-7138-01A-41D-2041-01	0.241	0.241	0.339	0	-0.194	0.876	0	0	0.367	0.367	0.395	0.395	1.554	0	-0.36	0	0.341	0.341	-0.355	-0.355	0.162	0.162	-0.119	-0.119	0.361	0.215	0	0.4	0	0	0.327	0	0	-0.138	0.206	0.501	0.501	0	-0.134
TCGA-77-7139-10A-01D-2041-01	0	0	0	0	0	0	0	0	0	0	0	0	0	0	0	0	0	0	0	0	0	0	0	0	0	0	0	0	0	0	0	0	0	0	0	0	0	0	0
TCGA-77-7139-11A-01D-2041-01	0	0	0	0	0	0	0	0	0	0	0	0	0	0	0	0	0	0	0	0	0	0	0	0	0	0	0	0	0	0	0	0	0	0	0	0	0	0	0
TCGA-77-7139-01A-11D-2041-01	-0.48	-0.047	0.398	0.398	-0.507	1.339	-0.476	-0.476	-0.071	-0.492	0	0	0	0	0.411	1.012	0	0	-0.164	-0.164	-0.48	-0.479	0.353	0	-0.501	-0.481	-0.272	-0.466	-0.466	-0.53	-0.019	0	0	0.36	0	0.489	0.489	0.137	0.465
TCGA-77-7140-10A-01D-2041-01	0	0	0	0	0	0	0	0	0	0	0	0	0	0	0	0	0	0	0	0	0	0	0	0	0	0	0	0	0	0	0	0	0	0	0	0	0	0	0
TCGA-77-7140-11A-01D-2041-01	0	0	0	0	0	0	0	0	0	0	0	0	0	0	0	0	0	0	0	0	0	0	0	0	0	0	0	0	0	0	0	0	0	0	0	0	0	0	0
TCGA-77-7140-01A-41D-2041-01	0.478	0.478	0.893	0	0	0	0	-0.135	0	0	0	0	1.237	0	0	0	0	0	0	0	0	0	0.574	0.574	-0.658	0	0.518	0	0	0.976	0.529	0	0	0	0	2.156	1.067	0	0.953
TCGA-77-7141-11A-01D-2041-01	0	0	0	0	0	0	0	0	0	0	0	0	0	0	0	0	0	0	0	0	0	0	0	0	0	0	0	0	0	0	0	0	0	0	0	0	0	0	0
TCGA-77-7141-01A-11D-2041-01	0.418	0.778	1.051	0	-0.012	1.962	-0.183	-0.3	0.149	-0.514	0.191	-0.11	0	0.608	0.643	1.06	-0.133	0.096	0	0	-0.387	0.435	0.324	0	-0.254	-0.267	0.14	0	0	-0.283	0.573	0	0	0	0	1.307	0.288	-0.283	0.246
TCGA-77-7142-11A-01D-2041-01	0	0	0	0	0	0	0	0	0	0	0	0	0	0	0	0	0	0	0	0	0	0	0	0	0	0	0	0	0	0	0	0	0	0	0	0	0	0	0
TCGA-77-7142-01A-11D-2041-01	0	0	0.582	0.582	-0.121	0.236	-0.357	-0.357	1.301	-0.365	0.206	0.206	-0.336	0.524	-0.645	0	-0.308	0	0.196	0.196	0.176	0.176	1.375	0.138	0	0.262	0	0.042	-0.335	0.238	0.238	0	-0.315	0.122	0	0.433	-0.219	0	0.371
TCGA-77-7335-11A-01D-2041-01	0	0	0	0	0	0	0	0	0	0	0	0	0	0	0	0	0	0	0	0	0	0	0	0	0	0	0	0	0	0	0	0	0	0	0	0	0	0	0
TCGA-77-7335-01A-11D-2041-01	0	0	0.441	0	-0.352	0.364	-0.388	0	0	0	0	0	0	0	0.354	0.354	-0.021	0.35	0	0	0	0	0	0	-0.366	0	0	0	0	-0.389	0	0.356	0	0	0.319	0	0	-0.38	0
TCGA-77-7337-11A-01D-2041-01	0	0	0	0	0	0	0	0	0	0	0	0	0	0	0	0	0	0	0	0	0	0	0	0	0	0	0	0	0	0	0	0	0	0	0	0	0	0	0
TCGA-77-7337-01A-21D-2041-01	-0.381	0	0	0	-0.434	0	0	0	0.977	0.546	-0.186	0	-0.398	0	-0.445	0.334	-0.403	0	0	0	0	0.403	0.467	0	-0.378	0.121	-0.43	0	0	-0.44	0	0	-0.449	0	0	-0.376	0.588	0	-0.436
TCGA-77-7338-11A-01D-2041-01	0	0	0	0	0	0	0	0	0	0	0	0	0	0	0	0	0	0	0	0	0	0	0	0	0	0	0	0	0	0	0	0	0	0	0	0	0	0	0
TCGA-77-7338-01A-11D-2041-01	0.55	0.55	0	0	-0.325	0.483	0	0	0.107	-0.271	-0.504	0	0.164	0.164	-0.231	0.112	-0.332	0	0	0	-0.106	-0.106	0	0	-0.121	-0.322	0	0	0	-0.416	0	0	0	-0.107	-0.107	0.168	0.168	0	0.166
TCGA-77-7463-10A-01D-2041-01	0	0	0	0	0	0	0	0	0	0	0	0	0	0	0	0	0	0	0	0	0	0	0	0	0	0	0	0	0	0	0	0	0	0	0	0	0	0	0
TCGA-77-7463-01A-11D-2041-01	-0.322	0.427	0	0	0.05	0.261	0	0	1.768	1.25	0	0	0.349	0.349	0.921	1.455	-0.263	-0.263	0.213	-0.051	0.238	0.238	0.48	0	-0.284	0.227	0.192	-0.349	-0.468	0	0	0.404	0.404	-0.134	-0.134	-0.229	0.156	-0.456	1.091
TCGA-77-7465-10A-01D-2041-01	0	0	0	0	0	0	0	0	0	0	0	0	0	0	0	0	0	0	0	0	0	0	0	0	0	0	0	0	0	0	0	0	0	0	0	0	0	0	0
TCGA-77-7465-01A-11D-2041-01	0	1.457	0.807	0	0	0.79	0	0	2.265	0.935	0.792	0.792	0.768	0.768	0.506	0.506	0.513	0.513	0	0	0	0	0.772	0.772	0	0	0.761	0.515	0.515	0.509	0.627	0.749	0.749	0.626	0.626	0	0.703	0	0.555
TCGA-77-8007-11A-01D-2183-01	0	0	0	0	0	0	0	0	0	0	0	0	0	0	0	0	0	0	0	0	0	0	0	0	0	0	0	0	0	0	0	0	0	0	0	0	0	0	0
TCGA-77-8007-01A-11D-2183-01	0	0	0	-0.119	0	0	0.5	0	0.765	-0.13	-0.024	-0.207	0.155	0.302	0.545	0.773	0.159	0.025	0	0	0.079	0.199	0	0	-0.138	0.309	-0.156	0	0	0	0.132	-0.125	-0.125	0	0	0.242	0.242	0	0.128
TCGA-77-8008-11A-01D-2183-01	0	0	0	0	0	0	0	0	0	0	0	0	0	0	0	0	0	0	0	0	0	0	0	0	0	0	0	0	0	0	0	0	0	0	0	0	0	0	0
TCGA-77-8008-01A-21D-2183-01	0	0.182	0	0	0.049	0.304	0	0	0.279	0.063	0	0	0.574	0	-0.381	0	-0.211	-0.211	0	0	-0.115	-0.115	-0.118	-0.118	0	-0.159	0	0	0	-0.112	-0.112	0	0	0.033	0.281	0.228	0.103	-0.175	0.156
TCGA-77-8009-11A-01D-2183-01	0	0	0	0	0	0	0	0	0	0	0	0	0	0	0	0	0	0	0	0	0	0	0	0	0	0	0	0	0	0	0	0	0	0	0	0	0	0	0
TCGA-77-8009-01A-11D-2183-01	-0.425	0.377	0.689	0.557	0.198	0.67	-0.767	-0.767	0.422	0	-0.441	-0.441	0.945	0.945	-0.457	0	-0.731	0	-0.422	-0.67	-0.781	-0.781	0.161	0.042	-0.431	-0.656	-0.283	0.152	0.152	-0.515	-0.078	0.027	-0.115	0.393	0.393	0.26	0	-0.133	0
TCGA-77-8128-01A-11D-2243-01	-0.38	-0.018	0	0	-0.339	0	-0.413	-0.413	0.258	-0.172	-0.403	0	0.282	0.416	-0.143	0.486	-0.424	-0.224	0	0	0	-0.391	0.674	0.227	-0.348	0	-0.118	0	0	-0.172	0.185	0.439	0.108	0	0.919	0	0	0	1.226
TCGA-77-8130-10A-01D-2243-01	0	0	0	0	0	0	0	0	0	0	0	0	0	0	0	0	0	0	0	0	0	0	0	0	0	0	0	0	0	0	0	0	0	0	0	0	0	0	0
TCGA-77-8130-01A-11D-2243-01	0	0	-0.264	0.402	-0.426	-0.11	-0.136	-0.136	0.551	0.125	0.14	0.14	0.173	0.173	-0.231	0.199	-0.413	-0.413	-0.253	0.186	0	-0.329	0.189	0.07	-0.316	0.142	-0.413	-0.122	0	-0.448	-0.134	0.155	-0.416	0	0.581	0.249	0.249	0.412	0.555
TCGA-77-8131-10A-01D-2243-01	0	0	0	0	0	0	0	0	0	0	0	0	0	0	0	0	0	0	0	0	0	0	0	0	0	0	0	0	0	0	0	0	0	0	0	0	0	0	0
TCGA-77-8131-01A-11D-2243-01	0	0	0	0	0	0	0	0	0	0	-0.108	-0.108	0	-0.183	0	0.395	0	0	0	0	0	0	0	-0.139	-0.17	0	0	0	0	-0.145	-0.145	-0.146	-0.146	0	0	0	0	0	0.111
TCGA-77-8133-10A-01D-2243-01	0	0	0	0	0	0	0	0	0	0	0	0	0	0	0	0	0	0	0	0	0	0	0	0	0	0	0	0	0	0	0	0	0	0	0	0	0	0	0
TCGA-77-8133-01A-12D-2243-01	-0.308	-0.033	0	0	-0.201	0.464	-0.265	-0.265	0.137	0.02	0	0	0.185	0.185	0	0.155	0.016	0.154	-0.206	-0.206	-0.318	-0.318	1.041	0.286	-0.131	-0.315	0.266	0	0	-0.343	-0.049	0	0	0	0	0.273	0.273	0	0.53
TCGA-77-8136-10A-01D-2243-01	0	0	0	0	0	0	0	0	0	0	0	0	0	0	0	0	0	0	0	0	0	0	0	0	0	0	0	0	0	0	0	0	0	0	0	0	0	0	0
TCGA-77-8136-01A-11D-2243-01	0	0	0.172	-0.017	0.029	0.226	0	-0.183	0.764	-0.016	0	0	0.154	-0.031	-0.05	0.15	0.145	0.008	-0.201	-0.201	0	-0.196	0	0	0	0.157	0.141	-0.211	-0.211	-0.109	0.103	-0.145	-0.145	-0.217	-0.017	0.145	0.145	-0.201	0
TCGA-77-8138-10A-01D-2243-01	0	0	0	0	0	0	0	0	0	0	0	0	0	0	0	0	0	0	0	0	0	0	0	0	0	0	0	0	0	0	0	0	0	0	0	0	0	0	0
TCGA-77-8138-01A-11D-2243-01	0	0	0	0	-0.289	0	-0.2	-0.2	0.195	-0.201	0	0	0	0	-0.103	0.27	-0.234	-0.234	-0.197	-0.197	-0.163	-0.163	0.816	0	-0.207	0	0	0	0	-0.193	-0.193	0	-0.345	-0.032	0.339	0	0	0	0
TCGA-77-8139-10A-01D-2243-01	0	0	0	0	0	0	0	0	0	0	0	0	0	0	0	0	0	0	0	0	0	0	0	0	0	0	0	0	0	0	0	0	0	0	0	0	0	0	0
TCGA-77-8139-01A-11D-2243-01	0	0	0	0	-0.25	0.591	-0.104	-0.104	0.095	-0.363	0.452	0	0.178	-0.115	-0.062	0.306	0	-0.369	-0.128	-0.128	0.109	0.109	0	0	-0.368	0.485	0	0.22	-0.138	-0.367	0	-0.135	-0.135	0	0	0	0	0.355	-0.137
TCGA-77-8140-10A-01D-2243-01	0	0	0	0	0	0	0	0	0	0	0	0	0	0	0	0	0	0	0	0	0	0	0	0	0	0	0	0	0	0	0	0	0	0	0	0	0	0	0
TCGA-77-8140-01A-11D-2243-01	0	0	0	0	-0.033	0.455	0	0	-0.026	-0.318	-0.481	-0.481	0	0	-0.485	0.102	-0.477	-0.477	-0.47	-0.47	-0.49	0	0	0	0	-0.478	0	-0.471	-0.471	-0.484	0	-0.445	-0.445	0	0	0	0	-0.474	0.514
TCGA-77-8143-10A-01D-2243-01	0	0	0	0	0	0	0	0	0	0	0	0	0	0	0	0	0	0	0	0	0	0	0	0	0	0	0	0	0	0	0	0	0	0	0	0	0	0	0
TCGA-77-8143-01A-11D-2243-01	0	0	0	0	-0.03	0.4	0	0	0.676	-0.423	0	0	-0.279	0.16	0.635	1.081	-0.429	-0.429	0.429	-0.379	-0.125	-0.431	0.126	0.126	-0.436	0.43	0	-0.047	-0.424	0	0	0.388	0.388	-0.408	-0.408	0.372	0.372	0.409	1.064
TCGA-77-8144-10A-01D-2243-01	0	0	0	0	0	0	0	0	0	0	0	0	0	0	0	0	0	0	0	0	0	0	0	0	0	0	0	0	0	0	0	0	0	0	0	0	0	0	0
TCGA-77-8144-01A-11D-2243-01	0	0	0	0	-0.658	0.343	-0.276	-0.276	0	0	0	0	-0.644	-0.644	-0.644	0.066	-0.641	0.623	-0.663	-0.283	-0.275	0.111	0	-0.289	-0.438	0	0	0	0	0	0	-0.616	-0.616	-0.34	-0.34	-0.296	0.077	0	0
TCGA-77-8145-10A-01D-2243-01	0	0	0	0	0	0	0	0	0	0	0	0	0	0	0	0	0	0	0	0	0	0	0	0	0	0	0	0	0	0	0	0	0	0	0	0	0	0	0
TCGA-77-8145-01A-11D-2243-01	0.222	0.4	0	0.259	0.003	0.368	-0.344	0	0.466	-0.37	0	0	0	0	-0.371	0.002	-0.375	0	0	0	0	0	0	0	0	0	-0.185	0	0	-0.378	0	0	0	-0.12	0.175	0	0.353	-0.19	0.683
TCGA-77-8146-10A-01D-2243-01	0	0	0	0	0	0	0	0	0	0	0	0	0	0	0	0	0	0	0	0	0	0	0	0	0	0	0	0	0	0	0	0	0	0	0	0	0	0	0
TCGA-77-8148-10A-01D-2243-01	0	0	0	0	0	0	0	0	0	0	0	0	0	0	0	0	0	0	0	0	0	0	0	0	0	0	0	0	0	0	0	0	0	0	0	0	0	0	0
TCGA-77-8148-01A-11D-2243-01	0.255	0.517	0.659	0	-0.143	0.348	-0.667	-0.667	-0.166	-0.513	0	0	0.568	0.568	-0.262	0.319	-0.241	-0.241	0.285	-0.403	-0.533	-0.533	0.342	0.342	-0.136	0	0	0	0	-0.157	0	0	-0.118	1.256	0.633	0	0.117	-0.155	0
TCGA-77-8150-10A-01D-2243-01	0	0	0	0	0	0	0	0	0	0	0	0	0	0	0	0	0	0	0	0	0	0	0	0	0	0	0	0	0	0	0	0	0	0	0	0	0	0	0
TCGA-77-8150-01A-11D-2243-01	-0.663	-0.291	0.218	0.218	0.04	0.684	-0.641	-0.641	0.601	-0.044	-0.26	-0.26	0	0.278	0	0	0	0	0.281	-0.016	-0.309	-0.309	-0.602	-0.031	-0.646	0.247	0.323	0.26	-0.326	-0.287	-0.287	0	0	0	0	0	0	-0.66	-0.39
TCGA-77-8153-11A-01D-2391-01	0	0	0	0	0	0	0	0	0	0	0	0	0	0	0	0	0	0	0	0	0	0	0	0	0	0	0	0	0	0	0	0	0	0	0	0	0	0	0
TCGA-77-8153-01A-11D-2391-01	0	0	0	0	-0.665	0	-0.659	-0.659	2.342	-0.661	0	0	0	0.105	0	0	-0.231	0.406	-0.673	-0.673	-0.561	-0.561	-0.142	-0.142	-0.414	0.165	-0.461	0	-0.643	0	0	0.347	0.164	0	-0.606	0	-0.701	-0.641	0.706
TCGA-77-8154-10A-01D-2243-01	0	0	0	0	0	0	0	0	0	0	0	0	0	0	0	0	0	0	0	0	0	0	0	0	0	0	0	0	0	0	0	0	0	0	0	0	0	0	0
TCGA-77-8154-01A-11D-2243-01	0	0	0	0	-0.436	-0.436	-0.591	-0.146	-0.022	-0.593	0	0	0	0	-0.607	-0.607	-0.589	-0.589	0	0	0	0.564	0	0.485	-0.586	0	0	-0.625	0	-0.593	0	0	0	0	0	0	0	-0.58	0
TCGA-77-8156-10A-01D-2243-01	0	0	0	0	0	0	0	0	0	0	0	0	0	0	0	0	0	0	0	0	0	0	0	0	0	0	0	0	0	0	0	0	0	0	0	0	0	0	0
TCGA-77-8156-01A-11D-2243-01	0	0.145	0.708	0.19	-0.128	0	0	0	0.347	0.215	0.373	0	0.55	0.55	0	0	-0.36	0	-0.129	-0.129	0	0	0.426	0	-0.138	-0.131	-0.131	-0.118	-0.118	0.127	0.127	0.446	0.446	0.205	-0.136	0.121	-0.12	-0.121	0.118
TCGA-77-A5FZ-01A-31D-A27J-01	0	0	0	0	0	0	0	0	0	0	0	0	0	0	0	0	0	0	0	0	0	0	0	0	0	0	0	0	0	0	0	0	0	0	0	0	0	0	0
TCGA-77-A5G1-10A-01D-A27M-01	0	0	0	0	0	0	0	0	0	0	0	0	0	0	0	0	0	0	0	0	0	0	0	0	0	0	0	0	0	0	0	0	0	0	0	0	0	0	0
TCGA-77-A5G1-01A-11D-A27J-01	0	0	0.107	0.107	0.174	0.318	0	0	0.378	0	0	0	0	0	0	0	-0.145	-0.145	0	0	0.123	0.123	0.52	0	-0.213	0	0.104	0.101	0.101	-0.154	-0.154	-0.118	-0.118	-0.161	0.195	0	0	0	0.114
TCGA-77-A5G3-10A-01D-A27M-01	0	0	0	0	0	0	0	0	0	0	0	0	0	0	0	0	0	0	0	0	0	0	0	0	0	0	0	0	0	0	0	0	0	0	0	0	0	0	0
TCGA-77-A5G3-01A-31D-A27J-01	-0.602	-0.5	0	0.102	-0.153	1.849	-0.109	-0.109	0	-0.603	-0.308	0	0.633	0	-0.563	0	0.338	0.338	0	-0.565	0.128	-0.207	0.507	0.507	-0.735	0.228	0	0	0	-0.242	0.703	0.556	-0.383	0.109	0.109	0.579	0.111	-0.386	0
TCGA-77-A5G6-10A-01D-A27M-01	0	0	0	0	0	0	0	0	0	0	0	0	0	0	0	0	0	0	0	0	0	0	0	0	0	0	0	0	0	0	0	0	0	0	0	0	0	0	0
TCGA-77-A5G6-01A-11D-A27J-01	0	0	0	0	-0.467	1.525	0.332	-0.158	0.979	0.472	0	0	0.431	0	-0.5	0.459	-0.481	-0.481	-0.993	0	0.415	-0.44	0.732	0	-0.476	0.49	-0.314	0	0	-0.12	0.366	0.487	0.458	0	0.875	1.148	0.288	-0.494	-0.122
TCGA-77-A5G7-10A-01D-A27M-01	0	0	0	0	0	0	0	0	0	0	0	0	0	0	0	0	0	0	0	0	0	0	0	0	0	0	0	0	0	0	0	0	0	0	0	0	0	0	0
TCGA-77-A5G7-01B-11D-A27J-01	0	0	0	0	-0.216	0.228	-0.216	0	0.465	0.163	0	0	0.199	0	0.119	0.119	-0.322	-0.322	0.278	-0.155	0.224	0.224	0.119	0.119	-0.27	-0.271	0	-0.307	0	-0.041	0.19	-0.179	0	0.16	0.16	0	0.412	0.178	0.259
TCGA-77-A5G8-10A-01D-A27M-01	0	0	0	0	0	0	0	0	0	0	0	0	0	0	0	0	0	0	0	0	0	0	0	0	0	0	0	0	0	0	0	0	0	0	0	0	0	0	0
TCGA-77-A5G8-01B-11D-A27J-01	0.708	0.994	0.129	0.129	0.257	0.563	-0.299	-0.299	0.943	-0.281	-0.316	-0.316	0.864	1.11	-0.319	0.072	0	-0.116	0.883	0	-0.168	0	0.635	0	-0.279	0.322	0	0	0	-0.351	0	-0.321	-0.214	0.228	0.228	0.855	0	0	0
TCGA-77-A5GA-01A-11D-A27J-01	0	0.168	0.164	0.164	1.453	1.731	-0.259	-0.259	0.533	0	0	0	0.282	0.282	-0.288	0	0.185	0.185	0	0	-0.12	0	-0.061	-0.229	-0.256	-0.204	0	0.582	0.582	0.333	0.333	0	0	0	0	0.151	0.151	0.17	0.331
TCGA-77-A5GB-10A-01D-A27M-01	0	0	0	0	0	0	0	0	0	0	0	0	0	0	0	0	0	0	0	0	0	0	0	0	0	0	0	0	0	0	0	0	0	0	0	0	0	0	0
TCGA-77-A5GB-01B-11D-A27J-01	0.115	0.115	0	0	0.241	0.367	-0.126	-0.126	0	0	0	0	0.152	-0.127	0	0	0	0	-0.128	-0.128	0.138	0.138	0	0	0	0	0	0	0	-0.139	-0.139	0.103	0.103	0	0	0.129	0.129	0	0.117
TCGA-77-A5GF-10A-01D-A27M-01	0	0	0	0	0	0	0	0	0	0	0	0	0	0	0	0	0	0	0	0	0	0	0	0	0	0	0	0	0	0	0	0	0	0	0	0	0	0	0
TCGA-77-A5GF-01A-21D-A27J-01	-0.186	0.671	0.424	0	0.136	0.283	-0.176	-0.176	0.351	0.179	0	0	0.383	0	-0.491	-0.179	1.14	0.351	-0.216	-0.216	0	0	0.316	0.316	-0.161	-0.214	0.174	-0.137	0.565	0.689	0.689	0.738	0.738	0.514	0.514	0.73	0.73	-0.272	0.585
TCGA-77-A5GH-01A-11D-A27J-01	0.335	0.335	0.133	0.133	-0.342	0.123	0	0	2.177	-0.391	0	0	-0.076	-0.177	0.474	0.858	-0.167	-0.167	0	0	0	0	0.442	0	0	-0.363	-0.175	-0.315	-0.315	-0.272	-0.272	-0.406	-0.406	-0.289	0.131	0.146	0.146	-0.372	0
TCGA-79-5596-10A-01D-1943-01	0	0	0	0	0	0	0	0	0	0	0	0	0	0	0	0	0	0	0	0	0	0	0	0	0	0	0	0	0	0	0	0	0	0	0	0	0	0	0
TCGA-79-5596-01A-31D-1943-01	-0.598	-0.598	0	0	-0.639	-0.639	-0.636	0	0	0	-0.23	0	0	0	-0.659	0.662	-0.532	0	0	-0.634	0	0	0	0	0	0	0	0	-0.612	0	0	0	0	0	0	0.481	0.026	-0.605	-0.546
TCGA-85-6175-10A-01D-1816-01	0	0	0	0	0	0	0	0	0	0	0	0	0	0	0	0	0	0	0	0	0	0	0	0	0	0	0	0	0	0	0	0	0	0	0	0	0	0	0
TCGA-85-6175-01A-11D-1816-01	-0.109	-0.109	0.106	0.106	-0.115	-0.115	0	0	0.127	0.127	3.657	3.657	0.377	0.377	-0.261	0.348	0	0	0	0	0	0	0	0	-0.127	0.144	-0.115	0.111	0.111	0	0.264	-0.141	-0.141	0.121	0.121	0.253	0.253	0	0.15
TCGA-85-6560-10A-01D-1816-01	0	0	0	0	0	0	0	0	0	0	0	0	0	0	0	0	0	0	0	0	0	0	0	0	0	0	0	0	0	0	0	0	0	0	0	0	0	0	0
TCGA-85-6560-01A-11D-1816-01	0.272	0.272	0.614	0.252	0	0.584	0	0	1.238	-0.137	0.518	0.09	-0.126	-0.126	0.515	0.654	-0.118	-0.118	0.511	-0.142	0.127	0.509	0.547	-0.136	0	-0.13	-0.131	0.306	0.306	-0.514	0.314	-0.146	-0.146	-0.119	-0.119	-0.158	0.501	0.324	0
TCGA-85-6561-10A-01D-1816-01	0	0	0	0	0	0	0	0	0	0	0	0	0	0	0	0	0	0	0	0	0	0	0	0	0	0	0	0	0	0	0	0	0	0	0	0	0	0	0
TCGA-85-6561-01A-11D-1816-01	-0.292	0	0	0	0.529	0.821	-0.27	-0.27	-0.291	-0.291	0	0	0.752	0.752	-0.289	-0.128	0.204	0	0.174	-0.116	0	0	0	0	-0.291	0.585	0.13	0	-0.281	0	0	0.172	-0.106	0.154	-0.156	0.169	0.169	-0.343	0.157
TCGA-85-6798-10A-01D-1943-01	0	0	0	0	0	0	0	0	0	0	0	0	0	0	0	0	0	0	0	0	0	0	0	0	0	0	0	0	0	0	0	0	0	0	0	0	0	0	0
TCGA-85-6798-01A-11D-1943-01	0.104	0.104	0.387	0.387	1.827	2.206	0	-0.364	0.639	-0.376	0.3	0.3	0.651	0.645	-0.743	0.295	0	0	-0.348	-0.348	0	-0.338	-0.137	-0.137	0	-0.371	0.178	-0.213	-0.213	0	0	0.174	-0.355	0.309	0	0	0	-0.362	0
TCGA-85-7696-10A-01D-2121-01	0	0	0	0	0	0	0	0	0	0	0	0	0	0	0	0	0	0	0	0	0	0	0	0	0	0	0	0	0	0	0	0	0	0	0	0	0	0	0
TCGA-85-7696-01A-11D-2121-01	-0.564	1.439	0.575	0	0.223	0.223	-0.579	-0.579	0.703	-0.569	0	0	0.501	0.501	-0.194	0	-0.476	0.122	-0.405	0	0	0	0.255	-0.104	0.461	0	-0.218	0.11	0.11	-0.598	-0.38	0	0	0.179	-0.405	0.277	0.277	-0.314	0.168
TCGA-85-7697-10A-01D-2121-01	0	0	0	0	0	0	0	0	0	0	0	0	0	0	0	0	0	0	0	0	0	0	0	0	0	0	0	0	0	0	0	0	0	0	0	0	0	0	0
TCGA-85-7697-01A-11D-2121-01	0	0	0	0	0.025	0.353	-0.331	0	0	-0.332	0	0	0.123	0	-0.334	0	-0.307	-0.307	0	0	0	0	0.234	0	-0.324	0	0	0	0	-0.11	-0.11	-0.161	-0.161	-0.11	-0.11	0	0	0	0.161
TCGA-85-7698-10A-01D-2121-01	0	0	0	0	0	0	0	0	0	0	0	0	0	0	0	0	0	0	0	0	0	0	0	0	0	0	0	0	0	0	0	0	0	0	0	0	0	0	0
TCGA-85-7698-01A-11D-2121-01	-0.498	0	0	0	-0.562	-0.235	-0.505	0	0.066	-0.566	-0.119	-0.366	0	0	-0.508	0.504	0.342	0.125	0	-0.513	0	0	0	0	-0.377	0.136	0	-0.213	-0.213	0	0	0	-0.556	0	0	0.356	-0.328	-0.439	0.269
TCGA-85-7699-10A-01D-2121-01	0	0	0	0	0	0	0	0	0	0	0	0	0	0	0	0	0	0	0	0	0	0	0	0	0	0	0	0	0	0	0	0	0	0	0	0	0	0	0
TCGA-85-7699-01A-11D-2121-01	0.144	0.144	0	-0.497	-0.583	0	-0.569	-0.569	1.534	0.826	0.135	0.135	-0.216	-0.084	0.126	0.126	-0.508	0	-0.603	-0.603	-0.581	-0.581	1.245	0	-0.586	0	0	-0.613	-0.613	0	0	0	0	0	0.395	0	0	0	0
TCGA-85-7710-10A-01D-2121-01	0	0	0	0	0	0	0	0	0	0	0	0	0	0	0	0	0	0	0	0	0	0	0	0	0	0	0	0	0	0	0	0	0	0	0	0	0	0	0
TCGA-85-7710-11A-01D-2121-01	0	0	0	0	0	0	0	0	0	0	0	0	0	0	0	0	0	0	0	0	0	0	0	0	0	0	0	0	0	0	0	0	0	0	0	0	0	0	0
TCGA-85-7710-01A-11D-2121-01	0	0	0	0	-0.029	0.665	0	0	1.185	-0.682	0	-0.69	0	0	-0.702	0	-0.68	0	0	0	0	0	0	0	0	0	0	0	0	-0.707	0	0	0	0	0	0	0	0	0
TCGA-85-7843-10A-01D-2121-01	0	0	0	0	0	0	0	0	0	0	0	0	0	0	0	0	0	0	0	0	0	0	0	0	0	0	0	0	0	0	0	0	0	0	0	0	0	0	0
TCGA-85-7843-01A-11D-2121-01	-0.164	-0.164	0.181	0.181	-0.311	0	-0.253	0	1.489	-0.214	0.07	0.372	0.407	0.613	-0.197	0.535	-0.272	-0.272	0.215	0.215	-0.367	0.301	0	0	0.204	-0.207	-0.174	0.482	0.71	0.028	0.237	0.28	0.057	0.15	-0.219	0.29	0.29	-0.182	0
TCGA-85-7844-10A-01D-2121-01	0	0	0	0	0	0	0	0	0	0	0	0	0	0	0	0	0	0	0	0	0	0	0	0	0	0	0	0	0	0	0	0	0	0	0	0	0	0	0
TCGA-85-7844-01A-11D-2121-01	0.179	0.179	0.136	0.136	-0.387	1.362	0	0	1.5	0	0	0	0.361	0.361	-0.368	-0.229	-0.203	0.159	-0.361	-0.361	0	0	0	0	-0.349	-0.294	0.47	0	-0.173	-0.373	-0.248	0.165	-0.202	0	0	0	0	0.114	0
TCGA-85-7950-10A-01D-2183-01	0	0	0	0	0	0	0	0	0	0	0	0	0	0	0	0	0	0	0	0	0	0	0	0	0	0	0	0	0	0	0	0	0	0	0	0	0	0	0
TCGA-85-7950-01A-11D-2183-01	0.424	0	0	0	-0.419	1.049	0	0	-0.101	-0.431	-0.296	0.124	0.412	0.412	-0.014	0.392	-0.398	0	-0.416	-0.416	-0.369	0.102	0.374	0.374	-0.429	-0.409	0.79	-0.381	-0.381	0.048	-0.398	-0.404	-0.001	0.772	-0.358	-0.023	-0.372	0.193	0
TCGA-85-8048-10A-01D-2243-01	0	0	0	0	0	0	0	0	0	0	0	0	0	0	0	0	0	0	0	0	0	0	0	0	0	0	0	0	0	0	0	0	0	0	0	0	0	0	0
TCGA-85-8048-01A-11D-2243-01	0	0.126	0	0	-0.13	0	-0.128	-0.128	0.456	0.456	0	0	0	-0.162	-0.135	0	-0.157	-0.157	0	0	-0.154	-0.154	0.117	0	0	-0.151	0	0	0	0	0	0	0	0	0.442	0	0	-0.153	-0.13
TCGA-85-8049-10A-01D-2243-01	0	0	0	0	0	0	0	0	0	0	0	0	0	0	0	0	0	0	0	0	0	0	0	0	0	0	0	0	0	0	0	0	0	0	0	0	0	0	0
TCGA-85-8049-01A-11D-2243-01	0.482	0.482	0.126	0.126	0.175	0.425	0	0	0.126	0	0	0.118	0.31	0.31	0	0	0	0	0	0	0	0	0.635	0.635	0	0	0.281	0	0	0.123	0.123	0.988	-0.112	0	0	0.491	0.256	0	0
TCGA-85-8052-10A-01D-2243-01	0	0	0	0	0	0	0	0	0	0	0	0	0	0	0	0	0	0	0	0	0	0	0	0	0	0	0	0	0	0	0	0	0	0	0	0	0	0	0
TCGA-85-8052-01A-11D-2243-01	0	0.358	0.48	0	-0.318	1.014	-0.309	-0.309	0	-0.306	0.176	-0.126	0.246	0.246	0.039	0.241	0	0	-0.31	-0.31	0	0	0.181	0.181	0	-0.291	0.174	-0.312	0	-0.293	0	0	0	0	0	0.114	0.114	0	0.409
TCGA-85-8070-10A-01D-2243-01	0	0	0	0	0	0	0	0	0	0	0	0	0	0	0	0	0	0	0	0	0	0	0	0	0	0	0	0	0	0	0	0	0	0	0	0	0	0	0
TCGA-85-8070-01A-11D-2243-01	0	0.11	0.187	0.187	-0.761	0.215	-0.756	-0.756	1.043	-0.759	-0.747	-0.252	-0.084	1.221	-0.764	-0.234	0.165	0.165	-0.797	-0.797	0	0	0.126	0.126	-0.754	-0.763	0.458	-0.397	0	-0.61	1.19	0.23	0.23	-0.726	-0.726	0.51	0.51	-0.475	0.322
TCGA-85-8071-10A-01D-2243-01	0	0	0	0	0	0	0	0	0	0	0	0	0	0	0	0	0	0	0	0	0	0	0	0	0	0	0	0	0	0	0	0	0	0	0	0	0	0	0
TCGA-85-8071-01A-11D-2243-01	0	0	0	0	-0.771	-0.771	-0.774	0	0.747	-0.777	0	0	0	0	0	0	-0.72	0	-0.693	0	0	-0.76	0	0	-0.769	0	0	0	-0.756	0	0	0.022	-0.751	0	-0.735	-0.782	-0.782	-0.763	0
TCGA-85-8072-10A-01D-2243-01	0	0	0	0	0	0	0	0	0	0	0	0	0	0	0	0	0	0	0	0	0	0	0	0	0	0	0	0	0	0	0	0	0	0	0	0	0	0	0
TCGA-85-8072-01A-31D-2243-01	-0.175	0.618	0.892	0	-0.464	0.695	-0.439	-0.439	0.452	-0.445	0.059	-0.157	0.002	0.142	0	0	0.55	0.232	0	-0.169	0	-0.118	0	0	0	-0.156	-0.107	0.253	0.253	0	0.344	0	-0.441	-0.23	-0.23	0	0	0	-0.142
TCGA-85-8276-10A-01D-2292-01	0	0	0	0	0	0	0	0	0	0	0	0	0	0	0	0	0	0	0	0	0	0	0	0	0	0	0	0	0	0	0	0	0	0	0	0	0	0	0
TCGA-85-8276-01A-11D-2292-01	0	0.152	0.193	0	0	0.707	0	0	-0.019	-0.201	0.268	0.268	0.295	0.295	-0.38	-0.38	-0.375	0	0	0	0.212	0.212	0	0	0	0.114	0.266	0.181	0.181	-0.122	0.125	0.201	0.013	0	0.166	0.459	0.459	-0.231	0.377
TCGA-85-8277-10A-01D-2292-01	0	0	0	0	0	0	0	0	0	0	0	0	0	0	0	0	0	0	0	0	0	0	0	0	0	0	0	0	0	0	0	0	0	0	0	0	0	0	0
TCGA-85-8277-01A-11D-2292-01	-0.769	-0.395	0	0	-0.323	0	-0.372	-0.372	0	-0.331	-0.749	-0.348	-0.288	0	-0.351	0	0	0	-0.334	-0.334	-0.329	-0.329	0.401	0	-0.333	-0.342	0	-0.41	0	0.271	0.271	0	0	0.283	0	0.419	0.419	0	0
TCGA-85-8287-10A-01D-2292-01	0	0	0	0	0	0	0	0	0	0	0	0	0	0	0	0	0	0	0	0	0	0	0	0	0	0	0	0	0	0	0	0	0	0	0	0	0	0	0
TCGA-85-8287-01A-11D-2292-01	-0.201	-0.201	0	0.146	0	0.243	3.657	-0.138	0.375	-0.277	0.294	0.118	0	-0.275	0.51	0.51	-0.256	-0.256	0	0	0	0	0.328	0	-0.267	-0.247	-0.214	0.192	0.192	-0.231	0	-0.252	-0.252	-0.219	-0.219	0.327	0.327	-0.252	0
TCGA-85-8288-10A-01D-2292-01	0	0	0	0	0	0	0	0	0	0	0	0	0	0	0	0	0	0	0	0	0	0	0	0	0	0	0	0	0	0	0	0	0	0	0	0	0	0	0
TCGA-85-8288-01A-11D-2292-01	0	0	0	-0.536	-0.566	0.524	-0.572	0	-0.047	-0.557	0	0	0	0	0	0	-0.539	-0.539	0	0	-0.56	0	0	0	-0.56	-0.556	-0.503	0	0	-0.571	0	0	0	0	0	0	0	0	0
TCGA-85-8350-10A-01D-2292-01	0	0	0	0	0	0	0	0	0	0	0	0	0	0	0	0	0	0	0	0	0	0	0	0	0	0	0	0	0	0	0	0	0	0	0	0	0	0	0
TCGA-85-8350-01A-11D-2292-01	0	0	0.738	0.738	0.365	0.634	-0.258	-0.258	1.794	0.269	0	0	0	0	-0.021	0.248	-0.287	-0.287	0.163	0.163	0	0	0.693	0.693	0	0	0	0.238	0.238	0.231	0.231	0	0	0	0.434	0.241	0.241	-0.288	0.248
TCGA-85-8351-10A-01D-2292-01	0	0	0	0	0	0	0	0	0	0	0	0	0	0	0	0	0	0	0	0	0	0	0	0	0	0	0	0	0	0	0	0	0	0	0	0	0	0	0
TCGA-85-8351-01A-11D-2292-01	0	0.361	0	0	-0.117	0.228	0	0	1.007	-0.354	0	0	0	0	0	0	-0.361	-0.361	-0.352	-0.352	0	0	0	0	-0.351	0	0.17	-0.109	0	0	0	0	0	-0.349	-0.349	0	0.587	-0.323	0
TCGA-85-8352-10A-01D-2322-01	0	0	0	0	0	0	0	0	0	0	0	0	0	0	0	0	0	0	0	0	0	0	0	0	0	0	0	0	0	0	0	0	0	0	0	0	0	0	0
TCGA-85-8352-01A-31D-2322-01	-0.455	1.083	0.165	-0.361	0.136	0.505	-0.452	-0.452	0.404	-0.5	0	0.559	1.07	1.07	0.001	0.534	-0.469	-0.469	0.716	0.101	-0.474	-0.474	0.115	0	-0.47	-0.451	0.611	-0.388	0.11	0.11	0.695	0.178	-0.299	-0.491	0	-0.456	0.231	-0.465	0
TCGA-85-8353-10A-01D-2292-01	0	0	0	0	0	0	0	0	0	0	0	0	0	0	0	0	0	0	0	0	0	0	0	0	0	0	0	0	0	0	0	0	0	0	0	0	0	0	0
TCGA-85-8353-01A-21D-2292-01	0.273	0.511	0	0	-0.242	0.12	-0.233	-0.233	0	-0.173	0.152	0.152	-0.092	-0.238	-0.241	0.363	0.166	0.166	-0.248	-0.248	-0.123	0.12	-0.071	-0.071	-0.233	0.153	0	-0.242	-0.242	0.139	0.139	0.147	-0.185	0	0.413	0.16	0.16	0.14	0
TCGA-85-8354-10A-01D-2322-01	0	0	0	0	0	0	0	0	0	0	0	0	0	0	0	0	0	0	0	0	0	0	0	0	0	0	0	0	0	0	0	0	0	0	0	0	0	0	0
TCGA-85-8354-01A-31D-2322-01	0	0	0.513	0.513	0	0	-0.524	0	0	-0.534	0	-0.578	0.948	1.072	-0.492	0	-0.51	0	-0.524	-0.524	0	-0.517	1.06	1.06	-0.506	0	0.389	0	0	0.206	0.206	0.647	-0.449	0.337	0.337	0	0.769	-0.55	0.41
TCGA-85-8355-10A-01D-2292-01	0	0	0	0	0	0	0	0	0	0	0	0	0	0	0	0	0	0	0	0	0	0	0	0	0	0	0	0	0	0	0	0	0	0	0	0	0	0	0
TCGA-85-8355-01A-11D-2292-01	0	0	0	0	-0.143	0.118	0	0	-0.101	-0.101	0	0	0	0	-0.138	0	0	0	0	0	0	-0.101	0	0	0	0.156	0	-0.103	-0.103	0	0	-0.125	-0.125	0	0	0	0	-0.118	0.111
TCGA-85-8479-10A-01D-2322-01	0	0	0	0	0	0	0	0	0	0	0	0	0	0	0	0	0	0	0	0	0	0	0	0	0	0	0	0	0	0	0	0	0	0	0	0	0	0	0
TCGA-85-8479-01A-11D-2322-01	0	0.391	0	0	-0.611	0	0	-0.595	0.621	-0.569	0	-0.564	0	0	0	0	-0.607	0	-0.509	-0.509	-0.586	-0.586	0	-0.544	0	0	-0.101	0.508	0	-0.606	-0.606	0	-0.611	0.555	0	0	0	0	0
TCGA-85-8481-10A-01D-2322-01	0	0	0	0	0	0	0	0	0	0	0	0	0	0	0	0	0	0	0	0	0	0	0	0	0	0	0	0	0	0	0	0	0	0	0	0	0	0	0
TCGA-85-8481-01A-11D-2322-01	0	0	0	0	-0.183	0.14	0	0	0.457	-0.202	0	0	0	0	0.118	0.409	-0.128	0	0	0	0	0	0.459	0	0	0	0	0	0	0	0	-0.249	-0.249	0	0	0.291	0.291	-0.106	0.302
TCGA-85-8580-01A-31D-2391-01	-0.11	0	0	0	-0.236	0.42	-0.366	-0.366	0.133	-0.237	0	0	0	0	0.211	0.211	-0.226	0.105	-0.244	-0.244	0	0	0	0	-0.232	-0.226	0	-0.164	-0.164	0	0	0	0	0	0	0	0	0	0.13
TCGA-85-8582-01A-21D-2391-01	0	0	0	0	0.109	0.109	0	0	0.649	0.649	0.105	0	0	0	0.261	0.525	0	0	0.376	0	0	0	0	0	0	0	0	0	0	0	0	0	0	0	0	0	0.2	0	0
TCGA-85-8584-01A-11D-2391-01	0	0	0	0	0	0	0	0	0	0	0.374	-0.372	0	0	-0.003	0.384	0.466	0	0	0	0	0	0	0	0	0	0	0	0	-0.362	0	-0.281	-0.281	-0.341	0.438	0	0	0	-0.372
TCGA-85-8664-01A-11D-2391-01	0	0.421	0.678	-0.269	0.239	1.531	-0.408	-0.408	1.56	0	0.199	0.199	0.322	0	0.041	0.43	-0.412	-0.412	0	0	0	-0.354	0.37	0.37	-0.298	-0.199	0.658	-0.437	-0.437	0.236	0.236	0.255	0.255	0	0	1.109	0.265	-0.424	-0.398
TCGA-85-8666-01A-11D-2391-01	0	0.387	0.217	0.217	-0.18	0.48	-0.23	-0.23	0.227	-0.006	-0.015	0.222	0.225	0.225	0	0.442	-0.112	-0.112	0	0	0	0	0.757	0	-0.164	0	-0.232	-0.225	-0.225	0.047	0.289	0.267	0.035	0	0	0.229	0.229	-0.229	-0.11
TCGA-85-A4CL-10A-01D-A26J-01	0	0	0	0	0	0	0	0	0	0	0	0	0	0	0	0	0	0	0	0	0	0	0	0	0	0	0	0	0	0	0	0	0	0	0	0	0	0	0
TCGA-85-A4CL-01A-41D-A26L-01	-0.694	0.061	0	0	-0.705	0.8	-0.702	-0.702	0	0	-0.601	0	0	0	0	-0.661	-0.626	0	0	0	0	0	0	0	0	-0.664	0	-0.741	0	-0.746	0.726	0	0	-0.137	2.083	0	0	-0.688	0.74
TCGA-85-A4CN-10A-01D-A24E-01	0	0	0	0	0	0	0	0	0	0	0	0	0	0	0	0	0	0	0	0	0	0	0	0	0	0	0	0	0	0	0	0	0	0	0	0	0	0	0
TCGA-85-A4CN-01A-11D-A24C-01	-0.149	0.405	0.403	0.403	-0.162	-0.162	-0.142	-0.142	0.531	0.368	0	0.601	0.848	0.848	-0.155	-0.155	0	0.548	-0.162	-0.162	0.237	0.366	0.462	0.462	-0.156	-0.145	0.512	-0.143	-0.143	0	0.511	0.503	0.503	0.457	0.457	0.396	-0.169	-0.144	0.498
TCGA-85-A4JB-10A-01D-A25M-01	0	0	0	0	0	0	0	0	0	0	0	0	0	0	0	0	0	0	0	0	0	0	0	0	0	0	0	0	0	0	0	0	0	0	0	0	0	0	0
TCGA-85-A4JB-01A-51D-A25M-01	0.102	0	0.517	0	-0.095	0.238	0	-0.216	0.253	-0.043	0.206	0.206	-0.018	-0.189	-0.436	0.334	-0.335	-0.335	0.379	-0.22	0	0.273	0	0	0	0.528	0	0.123	-0.22	-0.127	-0.127	0.168	0.168	-0.36	0.392	0.515	0.515	0.222	0.489
TCGA-85-A4JC-10A-01D-A259-01	0	0	0	0	0	0	0	0	0	0	0	0	0	0	0	0	0	0	0	0	0	0	0	0	0	0	0	0	0	0	0	0	0	0	0	0	0	0	0
TCGA-85-A4JC-01A-11D-A256-01	0.22	0.22	0	0	0.426	0.552	0.212	0.212	0.914	-0.132	-0.131	-0.131	0.126	0.126	-0.017	0.182	-0.122	-0.122	-0.126	-0.126	0	0	0	0.164	0.338	-0.122	0.23	-0.113	-0.113	0.229	0.229	-0.132	-0.132	0	0	0.25	0.25	-0.122	0.248
TCGA-85-A4PA-10A-01D-A259-01	0	0	0	0	0	0	0	0	0	0	0	0	0	0	0	0	0	0	0	0	0	0	0	0	0	0	0	0	0	0	0	0	0	0	0	0	0	0	0
TCGA-85-A4PA-01A-11D-A256-01	0	0	0	0	0	0	0	0	0	0	0	0	0	0	0	0	0	0	0	0	0	0	0	0	0	0	0	0	0	0	0	0	0	0	0	0	0	0	0
TCGA-85-A4QQ-10A-01D-A25M-01	0	0	0	0	0	0	0	0	0	0	0	0	0	0	0	0	0	0	0	0	0	0	0	0	0	0	0	0	0	0	0	0	0	0	0	0	0	0	0
TCGA-85-A4QQ-01A-41D-A25M-01	0.223	0.223	0.136	0.136	-0.317	0.797	-0.411	-0.411	0.764	0.207	0	0	0.437	0.334	-0.415	0.742	0	0	-0.159	-0.159	-0.338	0	0	0	0	0.188	-0.35	0.107	0.107	-0.228	-0.172	0.143	-0.23	0.112	0.112	0.332	0.332	0.131	0.226
TCGA-85-A4QR-10A-01D-A259-01	0	0	0	0	0	0	0	0	0	0	0	0	0	0	0	0	0	0	0	0	0	0	0	0	0	0	0	0	0	0	0	0	0	0	0	0	0	0	0
TCGA-85-A4QR-01A-11D-A256-01	0	0	0.421	0.105	-0.29	0.157	-0.429	-0.429	0.892	-0.441	0.346	0.15	0.452	0.452	-0.953	0.135	-0.445	-0.445	-0.131	0.044	-0.448	-0.032	0.389	0	-0.432	0	0	-0.445	-0.445	-0.438	0.512	-0.387	0	0.299	0.299	-0.273	0.24	-0.412	0.782
TCGA-85-A50M-10A-01D-A25M-01	0	0	0	0	0	0	0	0	0	0	0	0	0	0	0	0	0	0	0	0	0	0	0	0	0	0	0	0	0	0	0	0	0	0	0	0	0	0	0
TCGA-85-A50M-01A-21D-A25M-01	0.209	0.209	0.151	0.151	0	0	0	0	0.551	0	0	-0.108	1.098	0.82	-0.191	-0.191	-0.168	-0.168	0.119	-0.053	0	-0.228	-0.175	-0.175	0.434	0.461	-0.172	0	0	0	0	0.264	0.264	0	0.539	0.234	0.234	0	0.304
TCGA-85-A50Z-10A-01D-A25M-01	0	0	0	0	0	0	0	0	0	0	0	0	0	0	0	0	0	0	0	0	0	0	0	0	0	0	0	0	0	0	0	0	0	0	0	0	0	0	0
TCGA-85-A50Z-01A-21D-A25M-01	0	0	0	0	-0.346	-0.208	0	0	0.285	0	0	-0.336	0	0	-0.356	0	-0.346	-0.346	-0.353	0	0	0	0	0	-0.336	0	0.117	0	0	-0.349	-0.001	0	-0.336	0	0	-0.352	0	-0.344	0
TCGA-85-A510-10A-01D-A26J-01	0	0	0	0	0	0	0	0	0	0	0	0	0	0	0	0	0	0	0	0	0	0	0	0	0	0	0	0	0	0	0	0	0	0	0	0	0	0	0
TCGA-85-A510-01A-11D-A26L-01	0	0	0.318	0.318	-0.164	0.72	-0.148	-0.148	1.83	1.655	0.383	-0.164	-0.164	-0.164	0.879	0.879	-0.184	-0.184	0.258	0.06	0.113	0.089	0.341	0.341	-0.173	-0.176	0.317	0.455	0.455	0.022	0.302	0.822	-0.148	-0.09	0.174	0.783	0.783	-0.212	-0.283
TCGA-85-A511-10A-01D-A25M-01	0	0	0	0	0	0	0	0	0	0	0	0	0	0	0	0	0	0	0	0	0	0	0	0	0	0	0	0	0	0	0	0	0	0	0	0	0	0	0
TCGA-85-A511-01A-21D-A25M-01	0.046	0.239	0.275	0.275	-0.167	0.277	0	0	0.707	-0.193	0	0	0.126	0	0.04	0.26	-0.18	0	0	0	0	0	1.422	0	0	-0.186	-0.139	0	0	0	0	-0.141	-0.141	0	0	0	0	-0.112	0.118
TCGA-85-A512-10A-01D-A26J-01	0	0	0	0	0	0	0	0	0	0	0	0	0	0	0	0	0	0	0	0	0	0	0	0	0	0	0	0	0	0	0	0	0	0	0	0	0	0	0
TCGA-85-A512-01A-11D-A26L-01	0.135	0.137	0	0	-0.847	0.12	-0.814	-0.814	0	-0.758	-0.825	-0.825	-0.826	0.056	0	0	-0.808	0	0.846	0	-0.822	0	1.878	0	-0.827	-0.827	0	0	-0.844	-0.824	0	0	-0.825	0	-0.788	0	0	0	0
TCGA-85-A513-10A-01D-A26J-01	0	0	0	0	0	0	0	0	0	0	0	0	0	0	0	0	0	0	0	0	0	0	0	0	0	0	0	0	0	0	0	0	0	0	0	0	0	0	0
TCGA-85-A513-01A-12D-A26L-01	0	0	0	0	0	0	0	0	0	0	0	0	0.668	0.434	1.162	1.47	0	0	0	0	0	0	3.505	3.657	0	-0.135	0	0	0	0	0	0	0	0	0.17	0	0	0	0
TCGA-85-A53L-10A-01D-A26J-01	0	0	0	0	0	0	0	0	0	0	0	0	0	0	0	0	0	0	0	0	0	0	0	0	0	0	0	0	0	0	0	0	0	0	0	0	0	0	0
TCGA-85-A53L-01A-21D-A26L-01	-0.345	-0.345	0.238	0	-0.36	0.086	-0.361	-0.361	0	0	0	0	0.509	0.141	-0.357	-0.204	-0.349	-0.349	0.106	0.106	0	0.157	0.713	0	-0.333	0	-0.223	-0.06	0.2	-0.346	-0.346	-0.282	-0.282	-0.055	0.107	0.108	0.108	-0.354	-0.338
TCGA-85-A5B5-10A-01D-A26J-01	0	0	0	0	0	0	0	0	0	0	0	0	0	0	0	0	0	0	0	0	0	0	0	0	0	0	0	0	0	0	0	0	0	0	0	0	0	0	0
TCGA-85-A5B5-01A-21D-A26L-01	-0.487	0.125	0.607	0	-0.38	2.164	-0.489	0	0	-0.479	-0.47	-0.47	0	0.607	-0.395	0.482	-0.084	0.249	-0.581	-0.581	-0.5	-0.5	-0.469	0	-0.467	0.891	-0.439	-0.198	-0.198	0.076	-0.495	0.611	0.235	0.48	0.48	0.895	0.895	-0.527	1.016
TCGA-90-6837-10A-01D-1943-01	0	0	0	0	0	0	0	0	0	0	0	0	0	0	0	0	0	0	0	0	0	0	0	0	0	0	0	0	0	0	0	0	0	0	0	0	0	0	0
TCGA-90-6837-11A-01D-1943-01	0	0	0	-0.144	-0.141	0.093	-0.148	-0.148	0.112	-0.022	0	0	0.127	0.127	0	0	-0.147	-0.147	0	0	0	0	0.115	0.115	0	0	0	0	0	-0.15	-0.15	0	0	0	0	0	0	-0.146	0
TCGA-90-6837-01A-11D-1943-01	0	0	0	0	0	0	0	0	0	0	0	0	0	0	0	0	0	0	0	0	0	0	0	0	0	0	0	0	0	0	0	0	0	0	0	0	0	0	0
TCGA-90-7766-10A-01D-2121-01	0	0	0	0	0	0	0	0	0	0	0	0	0	0	0	0	0	0	0	0	0	0	0	0	0	0	0	0	0	0	0	0	0	0	0	0	0	0	0
TCGA-90-7766-11A-01D-2121-01	0	0	0	0	0	0	0	0	0	0	0	0	0	0	0	0	0	0	0	0	0	0	0	0	0	0	0	0	0	0	0	0	0	0	0	0	0	0	0
TCGA-90-7766-01A-21D-2121-01	0	0	0	0	-0.044	0.531	-0.579	0	0.428	-0.572	0	0	0	0	-0.567	-0.567	-0.566	-0.566	0	0	0	-0.566	0	0	-0.571	-0.521	0	0	0	-0.583	0	-0.511	-0.511	0	0	0	0	-0.571	0
TCGA-90-7767-10A-01D-2121-01	0	0	0	0	0	0	0	0	0	0	0	0	0	0	0	0	0	0	0	0	0	0	0	0	0	0	0	0	0	0	0	0	0	0	0	0	0	0	0
TCGA-90-7767-11A-01D-2121-01	0	0	0	0	0	0	0	0	0	0	0	0	0	0	0	0	0	0	0	0	0	0	0	0	0	0	0	0	0	0	0	0	0	0	0	0	0	0	0
TCGA-90-7767-01A-11D-2121-01	-0.149	1.015	0.265	0	-0.314	0.687	0.379	0	0.641	-0.324	-0.305	-0.305	-0.233	-0.233	-0.381	0.321	-0.728	-0.245	0.151	0.151	0.607	-0.164	1.089	0.111	-0.783	-0.31	-0.299	-0.305	-0.766	-0.34	0.177	-0.271	-0.065	0	0	0.152	0.152	0	0.153
TCGA-90-7769-10A-01D-2121-01	0	0	0	0	0	0	0	0	0	0	0	0	0	0	0	0	0	0	0	0	0	0	0	0	0	0	0	0	0	0	0	0	0	0	0	0	0	0	0
TCGA-90-7769-11A-01D-2121-01	0	0	0	0	0	0	0	0	0	0	0	0	0	0	0	0	0	0	0	0	0	0	0	0	0	0	0	0	0	0	0	0	0	0	0	0	0	0	0
TCGA-90-7769-01A-11D-2121-01	0	0.127	0.648	0.648	0	-0.124	0	-0.245	1.422	1.225	0	0	0.554	1.154	0.356	0.356	0	0.387	0	0	0	0	0.513	0.513	-0.682	-0.143	0.168	0	0	0.452	0.452	0.854	-0.654	0.933	0.933	0.6	0.6	-0.201	0.456
TCGA-90-7964-10A-01D-2183-01	0	0	0	0	0	0	0	0	0	0	0	0	0	0	0	0	0	0	0	0	0	0	0	0	0	0	0	0	0	0	0	0	0	0	0	0	0	0	0
TCGA-90-7964-11A-01D-2183-01	0	0	0	0	0	0	0	0	0	0	0	0	0	0	0	0	0	0	0	0	0	0	0	0	0	0	0	0	0	0	0	0	0	0	0	0	0	0	0
TCGA-90-7964-01A-21D-2183-01	0.518	0.518	0	0	-0.609	0	-0.479	-0.479	-0.543	-0.543	0	0	0	0	0	0	-0.631	-0.631	0	0	-0.272	0	0	0	-0.619	0	0	0	0	-0.635	0	0	0	-0.591	0.439	0	0	0	0
TCGA-90-A4ED-10A-01D-A259-01	0	0	0	0	0	0	0	0	0	0	0	0	0	0	0	0	0	0	0	0	0	0	0	0	0	0	0	0	0	0	0	0	0	0	0	0	0	0	0
TCGA-90-A4ED-01A-31D-A256-01	0.251	0.251	0	0	-0.176	-0.176	-0.336	-0.336	0	0	0	0	0.161	0.161	-0.265	-0.265	0	0	0	0	0	0	0	-0.362	0	-0.431	-0.166	0	-0.426	-0.231	0.039	-0.25	-0.25	-0.193	-0.193	0.481	0.481	-0.146	-0.161
TCGA-90-A4EE-10B-01D-A259-01	0	0	0	0	0	0	0	0	0	0	0	0	0	0	0	0	0	0	0	0	0	0	0	0	0	0	0	0	0	0	0	0	0	0	0	0	0	0	0
TCGA-90-A4EE-01A-11D-A256-01	-0.366	0.01	0	-0.369	-0.374	0.1	-0.374	-0.374	0.402	-0.379	0	0	0	0	0	0	-0.325	-0.325	-0.376	0	0	-0.381	0.715	0	-0.368	-0.374	-0.366	-0.38	-0.38	0	0.418	0	0	0	0	0	0	-0.372	-0.387
TCGA-90-A59Q-10A-01D-A26J-01	0	0	0	0	0	0	0	0	0	0	0	0	0	0	0	0	0	0	0	0	0	0	0	0	0	0	0	0	0	0	0	0	0	0	0	0	0	0	0
TCGA-90-A59Q-01A-11D-A26L-01	0.105	0.259	0	0	-0.402	0.145	-0.289	-0.289	0.207	-0.129	-0.275	0.114	0	0	-0.152	-0.152	-0.373	-0.237	-0.139	-0.139	-0.353	-0.353	0	0	0	-0.384	0	0	0	-0.4	0	0	0	0	0	-0.129	-0.129	-0.178	-0.41
TCGA-92-7340-10A-01D-2041-01	0	0	0	0	0	0	0	0	0	0	0	0	0	0	0	0	0	0	0	0	0	0	0	0	0	0	0	0	0	0	0	0	0	0	0	0	0	0	0
TCGA-92-7340-11A-01D-2041-01	0	0	0	0	0	0	0	0	0	0	0	0	0	0	0	0	0	0	0	0	0	0	0	0	0	0	0	0	0	0	0	0	0	0	0	0	0	0	0
TCGA-92-7340-01A-21D-2041-01	0	0.13	0	0	0	0.334	-0.174	-0.174	0.46	0.327	0	0	0	0	0.139	0.139	-0.113	-0.113	0	0	0	0	0.156	0.156	-0.174	0.324	0	0	0	0.15	0.15	0	0	0.116	0.116	0	0	0.571	0
TCGA-92-7341-10A-01D-2041-01	0	0	0	0	0	0	0	0	0	0	0	0	0	0	0	0	0	0	0	0	0	0	0	0	0	0	0	0	0	0	0	0	0	0	0	0	0	0	0
TCGA-92-7341-11A-01D-2041-01	0	0	0	0	0	0	0	0	0	0	0	0	0	0	0	0	0	0	0	0	0	0	0	0	0	0	0	0	0	0	0	0	0	0	0	0	0	0	0
TCGA-92-7341-01A-31D-2041-01	-0.206	0.078	0.283	0.283	-0.275	-0.275	-0.027	0.216	0.842	0	-0.361	-0.361	0.522	0.63	-0.713	0.51	-0.299	-0.299	0	0	0	-0.16	0.406	0.318	-0.183	0.173	0.645	0.282	0.705	-0.406	0.262	-0.12	-0.298	-0.219	1.205	0.535	0.535	-0.157	0.507
TCGA-92-8063-10A-01D-2243-01	0	0	0	0	0	0	0	0	0	0	0	0	0	0	0	0	0	0	0	0	0	0	0	0	0	0	0	0	0	0	0	0	0	0	0	0	0	0	0
TCGA-92-8063-01A-11D-2243-01	0	0	0	0	-0.486	0.475	-0.456	-0.456	-0.478	-0.478	-0.483	0	0	0	-0.49	0	-0.43	0	-0.412	0	0	0	0	0	-0.471	0	0	0	0	0	-0.491	0	-0.471	-0.497	-0.066	0	0	0	-0.51
TCGA-92-8064-10A-01D-2243-01	0	0	0	0	0	0	0	0	0	0	0	0	0	0	0	0	0	0	0	0	0	0	0	0	0	0	0	0	0	0	0	0	0	0	0	0	0	0	0
TCGA-92-8064-01A-11D-2243-01	0.036	0.257	0	-0.208	-0.22	0.329	-0.141	-0.141	-0.004	-0.211	-0.112	0	0.218	0	0	0	0.395	0	-0.226	-0.226	0.145	0.145	0.163	0	-0.225	0	-0.214	-0.24	-0.109	0	0	0.254	0.032	0.11	0.11	0.214	0.214	-0.219	0
TCGA-92-8065-10A-01D-2243-01	0	0	0	0	0	0	0	0	0	0	0	0	0	0	0	0	0	0	0	0	0	0	0	0	0	0	0	0	0	0	0	0	0	0	0	0	0	0	0
TCGA-92-8065-01A-11D-2243-01	0	0	0	-0.452	-0.469	0.412	-0.475	-0.475	0	0	0	0	0.464	-0.48	0	0	-0.473	-0.13	0	0	0	0	0	0	0.378	0	-0.445	0	-0.461	-0.392	-0.392	0	0	0	0	-0.422	0.102	0	-0.414
TCGA-94-7033-10A-01D-1944-01	0	0	0	0	0	0	0	0	0	0	0	0	0	0	0	0	0	0	0	0	0	0	0	0	0	0	0	0	0	0	0	0	0	0	0	0	0	0	0
TCGA-94-7033-01A-11D-1943-01	0	0	0	0	-0.441	0.861	0	0	0.41	-0.41	0	0	0.408	0	0	0	-0.417	-0.417	-0.426	-0.426	0	0	0	0	0	0	0	0	0	-0.425	0	0	-0.449	0	0	0	0	0	0.416
TCGA-94-7557-10A-01D-2121-01	0	0	0	0	0	0	0	0	0	0	0	0	0	0	0	0	0	0	0	0	0	0	0	0	0	0	0	0	0	0	0	0	0	0	0	0	0	0	0
TCGA-94-7557-01A-11D-2121-01	0.17	0.728	0.152	0.152	-0.479	-0.35	-0.809	-0.809	0.26	-0.468	0	0	0.139	0	-0.342	0.149	-0.49	-0.49	-0.279	0.417	0	0	0.187	0.187	-0.222	-0.48	-0.106	-0.493	-0.124	0.027	-0.135	-0.191	-0.191	-0.501	-0.101	0.191	0.191	-0.403	0
TCGA-94-7943-10A-01D-2183-01	0	0	0	0	0	0	0	0	0	0	0	0	0	0	0	0	0	0	0	0	0	0	0	0	0	0	0	0	0	0	0	0	0	0	0	0	0	0	0
TCGA-94-7943-01A-11D-2183-01	0.018	0.387	0.886	0	0.677	1.839	-0.421	-0.421	-0.021	-0.427	0.386	0.386	0	0	0.228	0.559	-0.419	-0.419	0.423	0.286	0.232	0.377	0.378	0.378	0.312	-0.431	0.402	0	0	0.977	0	-0.425	-0.425	-0.426	0.161	0.186	0.186	-0.349	0.215
TCGA-94-8035-10A-01D-2243-01	0	0	0	0	0	0	0	0	0	0	0	0	0	0	0	0	0	0	0	0	0	0	0	0	0	0	0	0	0	0	0	0	0	0	0	0	0	0	0
TCGA-94-8035-01A-11D-2243-01	0	0	0	0	0.267	0.73	-0.416	-0.416	0.429	-0.461	0	0	0	0	0	0	-0.265	-0.265	-0.474	-0.474	-0.415	0	0	0	-0.46	0	0	-0.453	-0.453	0	0	0	0	0	0	0	0	0	0
TCGA-94-8490-10A-01D-2322-01	0	0	0	0	0	0	0	0	0	0	0	0	0	0	0	0	0	0	0	0	0	0	0	0	0	0	0	0	0	0	0	0	0	0	0	0	0	0	0
TCGA-94-8490-01A-11D-2322-01	-0.733	0	0.619	0.619	0.691	1.414	-0.701	0	0	-0.745	0	0	0	0	0	0	0	0	0	0	-0.722	0	0	0	-0.745	0	0	0	0	-0.738	0	0	0	0	-0.714	0	0	0	0
TCGA-94-8491-10A-01D-2322-01	0	0	0	0	0	0	0	0	0	0	0	0	0	0	0	0	0	0	0	0	0	0	0	0	0	0	0	0	0	0	0	0	0	0	0	0	0	0	0
TCGA-94-8491-01A-11D-2322-01	0	0	0.63	0	-0.162	0.218	-0.105	0	0.767	-0.27	0	-0.337	0	0	-0.441	-0.441	0.379	-0.429	0	0	0	0	0	0	-0.392	-0.405	-0.139	0	0.196	-0.419	-0.419	-0.109	0	0	0	0	0	-0.423	-0.444
TCGA-94-A4VJ-10A-01D-A259-01	0	0	0	0	0	0	0	0	0	0	0	0	0	0	0	0	0	0	0	0	0	0	0	0	0	0	0	0	0	0	0	0	0	0	0	0	0	0	0
TCGA-94-A4VJ-01A-11D-A256-01	0	0.347	0.356	0	-0.406	1.002	0.249	0	0.741	-0.208	0	0.328	0	-0.416	-0.384	0.841	-0.392	-0.392	0.347	0.347	0.291	0.291	0.764	-0.375	0	0.382	0	0.28	-0.303	-0.398	0	0.35	0	-0.372	-0.09	0	0.638	-0.394	0.25
TCGA-94-A5I4-10A-01D-A26J-01	0	0	0	0	0	0	0	0	0	0	0	0	0	0	0	0	0	0	0	0	0	0	0	0	0	0	0	0	0	0	0	0	0	0	0	0	0	0	0
TCGA-94-A5I4-01A-11D-A26L-01	-0.447	0	0.523	0.523	-0.484	-0.484	-0.414	-0.414	-0.481	-0.481	-0.221	0.263	-0.433	-0.433	-0.477	0.597	1.023	1.6	0.392	-0.491	0	0	1.537	0	-0.473	-0.111	0.353	0.504	-0.483	-0.498	-0.024	0.383	-1.293	0	0	0.498	0.498	-0.477	0.582
TCGA-94-A5I6-10A-01D-A27M-01	0	0	0	0	0	0	0	0	0	0	0	0	0	0	0	0	0	0	0	0	0	0	0	0	0	0	0	0	0	0	0	0	0	0	0	0	0	0	0
TCGA-94-A5I6-01A-21D-A27J-01	-0.143	0.357	0.381	0.381	-0.09	0.724	-0.25	-0.25	0.792	0	0	0	0.163	0.163	-0.395	0.216	-0.146	-0.146	-0.241	-0.241	0	-0.143	0.551	-0.203	-0.167	-0.226	0.113	0	0	-0.18	-0.18	-0.174	-0.174	-0.195	0.447	0.396	0.396	-0.14	0.405
TCGA-96-7544-10A-01D-2041-01	0	0	0	0	0	0	0	0	0	0	0	0	0	0	0	0	0	0	0	0	0	0	0	0	0	0	0	0	0	0	0	0	0	0	0	0	0	0	0
TCGA-96-7544-01A-11D-2041-01	-0.488	-0.488	0	0	-0.045	0.454	0	0	0.405	-0.505	-0.519	-0.305	0	0	-0.454	0	-0.476	-0.484	0	0	-0.456	0	0	0	-0.504	0	0	-0.522	0	-0.504	0	0	0	0	0	-0.502	0	0	0
TCGA-96-7545-10A-01D-2041-01	0	0	0	0	0	0	0	0	0	0	0	0	0	0	0	0	0	0	0	0	0	0	0	0	0	0	0	0	0	0	0	0	0	0	0	0	0	0	0
TCGA-96-7545-01A-21D-2041-01	-0.22	-0.112	0.16	0.16	1.691	1.691	0.187	-0.042	0.325	-0.204	0.392	0	0.174	0.174	-0.112	0	-0.224	0	-0.012	-0.204	0	-0.215	0.112	0.112	-0.222	-0.215	0.172	0	0	-0.053	0.181	0.184	0.184	0.154	0.154	0.167	0.167	0.178	0.368
TCGA-96-8169-10A-01D-2292-01	0	0	0	0	0	0	0	0	0	0	0	0	0	0	0	0	0	0	0	0	0	0	0	0	0	0	0	0	0	0	0	0	0	0	0	0	0	0	0
TCGA-96-8169-01A-11D-2292-01	0	0.291	0.13	0	-0.39	-0.049	0	0	0.467	0.072	0	0	0	0.12	0.189	0.394	-0.387	-0.387	0	0	0.359	-0.199	0	0	-0.314	0	0	-0.344	-0.344	0.312	0	0	-0.35	-0.369	0	-0.213	0	0	0.163
TCGA-96-8170-10A-01D-2292-01	0	0	0	0	0	0	0	0	0	0	0	0	0	0	0	0	0	0	0	0	0	0	0	0	0	0	0	0	0	0	0	0	0	0	0	0	0	0	0
TCGA-96-8170-01A-11D-2292-01	0	0	0	0	-0.333	0.33	0	0	1.02	1.02	0	0	0	0	-0.298	0.036	-0.294	-0.294	-0.335	-0.335	0	0	0	0	0	0	0	0	0	-0.319	0	-0.318	-0.318	0	0	0	0	0	0.368
TCGA-96-A4JK-10A-01D-A259-01	0	0	0	0	0	0	0	0	0	0	0	0	0	0	0	0	0	0	0	0	0	0	0	0	0	0	0	0	0	0	0	0	0	0	0	0	0	0	0
TCGA-96-A4JK-01A-11D-A256-01	-0.203	-0.04	0.572	0	-0.223	1.098	-0.227	-0.227	0.122	-0.11	-0.191	-0.007	0.374	0.374	-0.223	0.139	-0.065	0.587	-0.212	-0.212	0.352	0.513	0.608	0	-0.193	0.63	-0.179	-0.211	-0.211	-0.402	0.393	0.39	-0.24	0.572	0.354	1.105	-0.212	-0.213	0.219
TCGA-96-A4JL-10A-01D-A259-01	0	0	0	0	0	0	0	0	0	0	0	0	0	0	0	0	0	0	0	0	0	0	0	0	0	0	0	0	0	0	0	0	0	0	0	0	0	0	0
TCGA-96-A4JL-01A-11D-A256-01	0	0.448	0	0	-0.332	0	0	0	0	0	0	0	0.474	0.474	-0.33	0	-0.152	0.148	0	0	0	-0.328	0	0	0	-0.322	0	0	-0.309	-0.308	0	0	0	0	0	0	0	0	0
TCGA-98-7454-10A-01D-2041-01	0	0	0	0	0	0	0	0	0	0	0	0	0	0	0	0	0	0	0	0	0	0	0	0	0	0	0	0	0	0	0	0	0	0	0	0	0	0	0
TCGA-98-7454-11A-01D-2041-01	0	0	0	0	0	0	0	0	0	0	0	0	0	0	0	0	0	0	0	0	0	0	0	0	0	0	0	0	0	0	0	0	0	0	0	0	0	0	0
TCGA-98-7454-01A-11D-2041-01	0	0	0.106	0	0	0.348	-0.15	-0.15	0	0	0.191	0.191	0	0	0	0	0.148	0	0	0	0	0	0	0	-0.107	-0.148	0	0	0	0	0	0	0	0	0	0	0	0	-0.109
TCGA-98-8020-10A-01D-2243-01	0	0	0	0	0	0	0	0	0	0	0	0	0	0	0	0	0	0	0	0	0	0	0	0	0	0	0	0	0	0	0	0	0	0	0	0	0	0	0
TCGA-98-8020-11A-01D-2243-01	0	0	0	0	0	0	0	0	0	0	0	0	0	0	0	0	0	0	0	0	0	0	0	0	0	0	0	0	0	0	0	0	0	0	0	0	0	0	0
TCGA-98-8020-01A-11D-2243-01	0	0	0	0	0.32	0.32	-0.351	0	0.624	0.298	0	0	0	0	-0.358	0.661	-0.354	-0.354	-0.344	0	-0.363	-0.363	0	0	0	0.304	0.256	0.259	0.259	0.218	-0.33	-0.351	-0.351	0.151	0.151	0.588	0.588	0	0.241
TCGA-98-8021-10A-01D-2243-01	0	0	0	0	0	0	0	0	0	0	0	0	0	0	0	0	0	0	0	0	0	0	0	0	0	0	0	0	0	0	0	0	0	0	0	0	0	0	0
TCGA-98-8021-01A-11D-2243-01	-0.134	-0.007	0.164	0.164	-0.446	1.097	-0.425	-0.425	0.141	-0.307	0	0	0.109	0.109	-0.459	0	-0.366	0	-0.396	-0.396	0	0	0.1	0.1	-0.436	-0.316	0.106	0	0	-0.437	-0.437	0.164	0.164	0	0	0.399	0	-0.455	0
TCGA-98-8022-10A-01D-2243-01	0	0	0	0	0	0	0	0	0	0	0	0	0	0	0	0	0	0	0	0	0	0	0	0	0	0	0	0	0	0	0	0	0	0	0	0	0	0	0
TCGA-98-8022-11A-01D-2243-01	0	0	0	0	0	0	0	0	0	0	0	0	0	0	0	0	0	0	0	0	0	0	0	0	0	0	0	0	0	0	0	0	0	0	0	0	0	0	0
TCGA-98-8022-01A-11D-2243-01	0	0.207	0	0	-0.336	0.405	0.198	-0.142	0.905	-0.046	0.351	0.351	0	-0.132	-0.675	0.13	-0.253	-0.253	0.534	0	0	0	0	0	-0.317	-0.125	0	0.235	0.235	-0.139	0	0	0	0	0.25	0.827	0.329	-0.261	0.147
TCGA-98-8023-10A-01D-2243-01	0	0	0	0	0	0	0	0	0	0	0	0	0	0	0	0	0	0	0	0	0	0	0	0	0	0	0	0	0	0	0	0	0	0	0	0	0	0	0
TCGA-98-8023-11A-01D-2243-01	0	0	0	0	0	0	0	0	0	0	0	0	0	0	0	0	0	0	0	0	0	0	0	0	0	0	0	0	0	0	0	0	0	0	0	0	0	0	0
TCGA-98-8023-01A-11D-2243-01	-0.13	-0.005	0.332	0	0.673	0.673	0	0	0.654	-0.143	0	-0.121	0.164	0.164	-0.275	0.121	-0.284	-0.138	0.494	-0.148	-0.13	-0.13	0	0.198	-0.143	-0.137	0	0	0	0	0.133	-0.169	-0.169	0	0	0	0	-0.142	0
TCGA-98-A538-10A-01D-A25M-01	0	0	0	0	0	0	0	0	0	0	0	0	0	0	0	0	0	0	0	0	0	0	0	0	0	0	0	0	0	0	0	0	0	0	0	0	0	0	0
TCGA-98-A538-01A-11D-A25M-01	0	0	0	0	0.166	0.469	-0.316	-0.316	0.186	-0.288	0	-0.313	-0.305	0.37	-0.315	0.578	-0.325	-0.325	-0.32	-0.32	-0.335	-0.335	0.505	0.225	-0.688	0.153	0	0	-0.344	-0.387	0.086	-0.264	-0.264	0	0	-0.306	0	-0.31	0.543
TCGA-98-A539-10A-01D-A25M-01	0	0	0	0	0	0	0	0	0	0	0	0	0	0	0	0	0	0	0	0	0	0	0	0	0	0	0	0	0	0	0	0	0	0	0	0	0	0	0
TCGA-98-A539-01A-31D-A25M-01	-0.151	-0.151	0	0	-0.467	0.11	-0.187	-0.187	0.484	-0.459	0	0	0	0	-0.471	0.107	-0.473	-0.196	-0.219	-0.219	0	0.493	0	0	-0.467	0.526	0	-0.491	-0.18	-0.495	0	-0.21	-0.21	-0.141	-0.141	0.34	0.34	-0.356	0.487
TCGA-98-A53A-10A-01D-A25M-01	0	0	0	0	0	0	0	0	0	0	0	0	0	0	0	0	0	0	0	0	0	0	0	0	0	0	0	0	0	0	0	0	0	0	0	0	0	0	0
TCGA-98-A53A-01A-11D-A25M-01	0	0.668	0	0	-0.718	0.724	-0.707	-0.326	0	-0.717	0	0	0	0	0.117	0.44	-0.708	0	-0.703	-0.703	-0.696	0	0	0	-0.719	-0.712	0	-0.693	-0.693	-0.688	0	-0.679	-0.679	-0.68	-0.68	0	0	0	0
TCGA-98-A53B-10A-01D-A25M-01	0	0	0	0	0	0	0	0	0	0	0	0	0	0	0	0	0	0	0	0	0	0	0	0	0	0	0	0	0	0	0	0	0	0	0	0	0	0	0
TCGA-98-A53B-01A-11D-A25M-01	0	0	0	0	0.584	0.927	-0.337	-0.337	1.172	-0.007	0.314	0.314	0	0	3.303	3.657	-0.353	-0.353	0.267	0.267	-0.058	0.288	0.298	0.298	-0.288	0	0.275	0	0.271	-0.334	0	-0.03	-0.34	0.12	0.53	0.473	0.473	0	-0.395
TCGA-98-A53C-10A-01D-A25M-01	0	0	0	0	0	0	0	0	0	0	0	0	0	0	0	0	0	0	0	0	0	0	0	0	0	0	0	0	0	0	0	0	0	0	0	0	0	0	0
TCGA-98-A53C-01A-11D-A25M-01	0	0	0	0	0	0	0	0	0	0	0	0	0	0	0	0	0	0	0	0	0	0	0	0	0	0	0	0	0	0	0	0	0	0	0	0	0	0	0
TCGA-98-A53D-10A-01D-A25M-01	0	0	0	0	0	0	0	0	0	0	0	0	0	0	0	0	0	0	0	0	0	0	0	0	0	0	0	0	0	0	0	0	0	0	0	0	0	0	0
TCGA-98-A53D-01A-32D-A26L-01	0	0	0	0	0	0	0	0	0	0	0	0	0	0	0	0	0	0	0	0	0	0	0	0	0	0	0	0	0	0	0	0	0	0	0	0	0	0	0
TCGA-98-A53H-10A-01D-A25M-01	0	0	0	0	0	0	0	0	0	0	0	0	0	0	0	0	0	0	0	0	0	0	0	0	0	0	0	0	0	0	0	0	0	0	0	0	0	0	0
TCGA-98-A53H-01A-12D-A25M-01	0	0	0	0	0	0	0	0	0	0	0	0	0	0	0	0	0	0	0	0	0	0	0	0	0	0	0	0	0	0	0	0	0	0	0	0	0	0	0
TCGA-98-A53I-10A-01D-A25M-01	0	0	0	0	0	0	0	0	0	0	0	0	0	0	0	0	0	0	0	0	0	0	0	0	0	0	0	0	0	0	0	0	0	0	0	0	0	0	0
TCGA-98-A53I-01A-31D-A25M-01	-0.223	0.172	0.743	0.167	-0.381	1.166	-0.383	-0.383	0.688	0.588	-0.12	-0.384	0.186	0.186	0	0	0.087	0.203	0.349	0.216	0	-0.337	0.153	0.153	-0.373	0	0	-0.124	-0.124	0.11	1.014	0.167	0.167	0.124	0.124	0.435	0.435	-0.242	0
TCGA-98-A53J-10A-01D-A26J-01	0	0	0	0	0	0	0	0	0	0	0	0	0	0	0	0	0	0	0	0	0	0	0	0	0	0	0	0	0	0	0	0	0	0	0	0	0	0	0
TCGA-98-A53J-01A-11D-A26L-01	-0.407	0.519	0.342	0.342	-0.418	1.538	-0.395	-0.395	0.339	0.339	-0.093	0.319	0.942	0.368	0	0	-0.383	0.074	-0.4	-0.4	0	0	0.422	-0.391	0	-0.388	0.218	0.243	0.243	-0.01	0.397	0	0	0	0.334	0.393	0.393	-0.381	0.409
TCGA-J1-A4AH-10A-01D-A24E-01	0	0	0	0	0	0	0	0	0	0	0	0	0	0	0	0	0	0	0	0	0	0	0	0	0	0	0	0	0	0	0	0	0	0	0	0	0	0	0
TCGA-J1-A4AH-01A-31D-A24C-01	0.019	0.311	0.284	0.124	0.713	0.919	0	-0.213	0.348	0.189	-0.103	-0.214	-0.181	-0.074	-0.312	0.328	0.273	0	-0.23	-0.23	0	0	0.359	0.359	-0.119	0	0	0.169	0.169	0.445	0.445	0.444	0.444	0.398	0.398	0.553	0.553	0	0.691
TCGA-L3-A4E7-10A-01D-A259-01	0	0	0	0	0	0	0	0	0	0	0	0	0	0	0	0	0	0	0	0	0	0	0	0	0	0	0	0	0	0	0	0	0	0	0	0	0	0	0
TCGA-L3-A4E7-01A-11D-A256-01	0	0	0	0	-0.195	0.114	-0.364	0	1.023	0.216	0	0	0.112	0.112	0.111	0.111	-0.366	-0.366	0	-0.311	0	0	0	0	-0.372	0.168	0	-0.285	0	-0.354	-0.354	0.108	0.108	0	0	0.112	0.112	-0.373	0
TCGA-L3-A524-10A-01D-A25M-01	0	0	0	0	0	0	0	0	0	0	0	0	0	0	0	0	0	0	0	0	0	0	0	0	0	0	0	0	0	0	0	0	0	0	0	0	0	0	0
TCGA-L3-A524-01A-11D-A25M-01	-0.483	0.099	1.008	0	0	0.338	-0.422	-0.422	1.159	-0.151	0	-0.47	0.179	0.334	1.186	2.147	-0.628	0.326	-0.475	-0.475	0	0	0.512	0.512	-0.436	0.728	0.381	-0.547	0	0.177	0.303	0.246	-0.441	-0.023	-0.023	0.7	0	0	0
TCGA-LA-A446-10A-01D-A259-01	0	0	0	0	0	0	0	0	0	0	0	0	0	0	0	0	0	0	0	0	0	0	0	0	0	0	0	0	0	0	0	0	0	0	0	0	0	0	0
TCGA-LA-A446-01A-21D-A256-01	-0.313	0.328	0	0	-0.328	0.925	-0.322	-0.322	0.975	0.649	0.232	0.232	0.293	0.56	-0.359	0	0	0	-0.311	-0.311	0	0	0.22	0.22	-0.305	-0.284	0.33	0	0.303	0	0	0	0	0.26	0.26	0.312	0.312	-0.332	0.299
TCGA-LA-A7SW-10A-01D-A400-01	0	0	0	0	0	0	0	0	0	0	0	0	0	0	0	0	0	0	0	0	0	0	0	0	0	0	0	0	0	0	0	0	0	0	0	0	0	0	0
TCGA-LA-A7SW-01A-11D-A400-01	0	0.638	0	0	0	0	-0.493	0	0.331	-0.238	0.278	0.278	0.182	0.182	0.49	0.49	-0.478	-0.157	-0.505	-0.505	-0.237	0.388	0.819	0	0	0	0	-0.153	0.145	0	0	0	-0.459	3.498	3.657	0.821	0.821	0.14	0
TCGA-MF-A522-10A-01D-A25M-01	0	0	0	0	0	0	0	0	0	0	0	0	0	0	0	0	0	0	0	0	0	0	0	0	0	0	0	0	0	0	0	0	0	0	0	0	0	0	0
TCGA-MF-A522-01A-11D-A25M-01	-0.359	1.14	0.749	0.228	-0.599	1.773	-0.151	-0.151	0.594	-0.453	0.22	0.22	0.865	0.865	-0.144	-0.144	-0.283	0	-0.461	-0.204	-0.611	-0.281	3.385	-0.336	0.267	0	-0.347	0	0	0.221	0.221	-0.1	0.199	-0.628	-0.363	0	0.817	-0.346	-0.269
TCGA-NC-A5HD-10A-01D-A26J-01	0	0	0	0	0	0	0	0	0	0	0	0	0	0	0	0	0	0	0	0	0	0	0	0	0	0	0	0	0	0	0	0	0	0	0	0	0	0	0
TCGA-NC-A5HD-01A-11D-A26L-01	0.587	0.587	0.127	0.127	-0.84	0.531	-0.372	-0.372	0.698	-0.382	0.529	0.165	0	0	0.262	1.441	-0.353	-0.353	-0.37	-0.37	-0.368	0.389	0.328	0.137	-0.362	-0.338	-0.34	-0.341	0	-0.453	0	-0.356	-0.356	-0.322	-0.322	1.547	0.333	-0.35	0.226
TCGA-NC-A5HE-10A-01D-A26J-01	0	0	0	0	0	0	0	0	0	0	0	0	0	0	0	0	0	0	0	0	0	0	0	0	0	0	0	0	0	0	0	0	0	0	0	0	0	0	0
TCGA-NC-A5HE-01A-11D-A26L-01	0.225	0.387	0	0	-0.241	0.079	-0.258	-0.258	0	0	0.102	0.102	0.12	0.12	-0.122	-0.122	0	0	0	0	-0.274	-0.274	0	0	-0.254	-0.263	0.211	0	0	0	0	-0.254	-0.254	0	0	0	0	-0.193	-0.305
TCGA-NC-A5HF-10A-01D-A26J-01	0	0	0	0	0	0	0	0	0	0	0	0	0	0	0	0	0	0	0	0	0	0	0	0	0	0	0	0	0	0	0	0	0	0	0	0	0	0	0
TCGA-NC-A5HF-01A-11D-A26L-01	0	0	0	0	-0.793	0	-0.797	-0.797	1.842	-0.795	0	0	0	0	0	0.812	-0.773	-0.68	0	0	-0.726	0	3.657	3.657	-0.806	0	-0.812	0	0	-0.786	-0.786	0	0	0	0	0.429	0.429	0	0
TCGA-NC-A5HG-10A-01D-A26J-01	0	0	0	0	0	0	0	0	0	0	0	0	0	0	0	0	0	0	0	0	0	0	0	0	0	0	0	0	0	0	0	0	0	0	0	0	0	0	0
TCGA-NC-A5HG-01A-11D-A26L-01	-0.073	0.354	0	0	-0.417	0	-0.878	-0.128	0	-0.875	0	-0.856	0.105	0.105	-0.414	1.313	-0.872	-0.872	0	0	-0.826	-0.826	0	0	-0.818	0	-0.42	0.461	-0.251	-0.851	0.408	-0.423	-0.423	0	-0.427	-0.218	0.787	0	0.1
TCGA-NC-A5HH-10A-01D-A26J-01	0	0	0	0	0	0	0	0	0	0	0	0	0	0	0	0	0	0	0	0	0	0	0	0	0	0	0	0	0	0	0	0	0	0	0	0	0	0	0
TCGA-NC-A5HH-01A-11D-A26L-01	0	0	0.733	0	0	0.731	0	0	3.377	0	0	0	0	0	0	0.667	0	0	0	0	1.251	0	0.687	0	0	0	0	0	0	0.717	0	0.722	0	0	0	0.709	0.995	-0.733	0
TCGA-NC-A5HI-10A-01D-A26J-01	0	0	0	0	0	0	0	0	0	0	0	0	0	0	0	0	0	0	0	0	0	0	0	0	0	0	0	0	0	0	0	0	0	0	0	0	0	0	0
TCGA-NC-A5HI-01A-11D-A26L-01	0	0	0	0	-0.537	0.702	-0.332	-0.332	-0.199	-0.199	0	0	0.315	0.315	-0.544	-0.15	-0.569	-0.569	0.105	-0.382	-0.581	0	0	0	-0.523	0.195	-0.576	0	0	-0.589	0	0.547	-0.16	-0.176	-0.176	0	0	0.37	0.118
TCGA-NC-A5HJ-10A-01D-A26J-01	0	0	0	0	0	0	0	0	0	0	0	0	0	0	0	0	0	0	0	0	0	0	0	0	0	0	0	0	0	0	0	0	0	0	0	0	0	0	0
TCGA-NC-A5HJ-01A-11D-A26L-01	0	0	0	0	-0.212	0.147	-0.232	-0.232	0.363	0.234	0	0	0	0	-0.215	-0.003	0.362	0.362	0	0	-0.105	-0.105	0.164	0.164	-0.119	-0.159	0.193	-0.125	-0.125	0	0	0	0	-0.141	-0.141	0.128	0.128	-0.138	-0.157
TCGA-NC-A5HK-10A-01D-A26J-01	0	0	0	0	0	0	0	0	0	0	0	0	0	0	0	0	0	0	0	0	0	0	0	0	0	0	0	0	0	0	0	0	0	0	0	0	0	0	0
TCGA-NC-A5HK-01A-11D-A26L-01	0	0	0.975	0.343	0.39	0.8	-0.409	-0.409	1.164	-0.402	0.72	0	-0.396	-0.396	0	0.199	0	0	0	0	0	0	0.007	0.395	-0.422	-0.379	-0.383	-0.197	0	-0.38	0	0	-0.417	-0.398	-0.398	0.189	0	-0.409	0
TCGA-NC-A5HL-10A-01D-A26J-01	0	0	0	0	0	0	0	0	0	0	0	0	0	0	0	0	0	0	0	0	0	0	0	0	0	0	0	0	0	0	0	0	0	0	0	0	0	0	0
TCGA-NC-A5HL-01A-11D-A26L-01	-0.367	-0.189	0.101	0.101	-0.221	3.657	-0.643	-0.643	-0.306	-0.306	-0.205	0	0.327	0.327	-0.611	-0.611	0.24	0.24	0.392	0.234	0.291	0	-0.331	0	-0.189	-0.425	-0.167	-0.111	-0.111	0.485	0.74	1.598	0.684	0.963	1.418	0.037	-0.226	0.843	0.455
TCGA-NC-A5HM-10A-01D-A26J-01	0	0	0	0	0	0	0	0	0	0	0	0	0	0	0	0	0	0	0	0	0	0	0	0	0	0	0	0	0	0	0	0	0	0	0	0	0	0	0
TCGA-NC-A5HM-01A-12D-A26L-01	0	0	-0.17	-0.575	-0.257	1.031	-0.167	-0.327	0.483	-0.442	0.199	0.199	0.189	-0.246	0.008	0.331	0.468	-0.346	-0.399	-0.269	0.42	0.42	0.231	0.231	-0.341	0.643	-0.167	0.209	0.209	-0.178	0.38	-0.283	-0.283	0	0	-0.364	1.089	-0.482	-0.307
TCGA-NC-A5HN-10A-01D-A26J-01	0	0	0	0	0	0	0	0	0	0	0	0	0	0	0	0	0	0	0	0	0	0	0	0	0	0	0	0	0	0	0	0	0	0	0	0	0	0	0
TCGA-NC-A5HN-01A-11D-A26L-01	0.048	0.324	1.57	1.57	-0.633	1.93	-1.192	-0.569	1.41	0.715	-0.068	-0.357	0.837	0	0	0	0.224	0.006	0.361	-0.122	-0.431	0	0	0	-0.335	0	-0.176	-0.179	0	-0.66	0	0	-0.554	0	0	0	-0.568	0	0.989
TCGA-NC-A5HO-10A-01D-A26J-01	0	0	0	0	0	0	0	0	0	0	0	0	0	0	0	0	0	0	0	0	0	0	0	0	0	0	0	0	0	0	0	0	0	0	0	0	0	0	0
TCGA-NC-A5HO-01A-11D-A26L-01	-0.54	0	0	0	-0.564	1.42	-0.563	-0.563	0	0	0	0	-0.563	0	0	0	-0.547	0.562	-0.55	-0.55	0	-0.553	0.58	0	-0.559	0	-0.545	0.49	-0.506	-0.564	0	-0.249	-0.249	0	0	0	0	0	-0.569
TCGA-NC-A5HP-10A-01D-A26J-01	0	0	0	0	0	0	0	0	0	0	0	0	0	0	0	0	0	0	0	0	0	0	0	0	0	0	0	0	0	0	0	0	0	0	0	0	0	0	0
TCGA-NC-A5HP-01A-11D-A26L-01	-0.603	0.557	0.607	0	-0.357	0.703	-0.591	-0.591	0	-0.604	0	0	0.967	0.147	-0.621	-0.076	-0.952	-0.174	-0.487	0.139	0	0	0	0	-0.23	0.156	-0.205	0	0	-0.574	0	-0.589	-0.589	-0.211	0.672	0.135	0.135	-0.602	0.448
TCGA-NC-A5HQ-10A-01D-A26J-01	0	0	0	0	0	0	0	0	0	0	0	0	0	0	0	0	0	0	0	0	0	0	0	0	0	0	0	0	0	0	0	0	0	0	0	0	0	0	0
TCGA-NC-A5HQ-01A-11D-A26L-01	-0.275	-0.275	0.493	0	-0.32	0.69	-0.776	-0.365	0.544	0	-0.338	-0.338	0	0.503	-0.354	0.137	-0.319	-0.319	0.128	0.128	-0.197	0.129	1.009	0.135	-0.338	0.59	-0.306	0.165	-0.136	-0.303	-0.149	0.326	-0.177	-0.159	0.142	0.15	0.15	-0.3	-0.27
TCGA-NC-A5HR-10A-01D-A26J-01	0	0	0	0	0	0	0	0	0	0	0	0	0	0	0	0	0	0	0	0	0	0	0	0	0	0	0	0	0	0	0	0	0	0	0	0	0	0	0
TCGA-NC-A5HR-01A-21D-A26L-01	-0.593	0.306	0.313	-0.225	0.376	2.799	-0.555	-0.555	-0.597	-0.597	-0.44	-0.567	1.063	1.063	-0.601	0	0.193	0.193	-0.59	-0.59	-0.562	0	0.158	0.158	-0.1	0.187	0	-0.55	-0.55	-0.612	0.193	-0.559	-0.559	0	-0.663	-0.533	0	0.199	-0.18
TCGA-NC-A5HT-10A-01D-A26J-01	0	0	0	0	0	0	0	0	0	0	0	0	0	0	0	0	0	0	0	0	0	0	0	0	0	0	0	0	0	0	0	0	0	0	0	0	0	0	0
TCGA-NC-A5HT-01A-11D-A26L-01	0	0	0	0	0	0	0	0	0.776	0.024	0.744	0.744	-0.748	0	-0.747	1.533	-0.743	-0.743	0.026	-0.736	0	0	0	0	-0.738	0	0	-0.726	-0.726	0	0	0	0	0	0	0	0.81	0.357	0
TCGA-NK-A5CR-10A-01D-A26J-01	0	0	0	0	0	0	0	0	0	0	0	0	0	0	0	0	0	0	0	0	0	0	0	0	0	0	0	0	0	0	0	0	0	0	0	0	0	0	0
TCGA-NK-A5CR-01A-11D-A26L-01	-0.683	-0.683	-0.403	-0.403	-0.697	0	-0.716	-0.354	0.839	0.138	-0.595	0.104	0.104	2.627	2.946	3.657	-0.543	0.143	0.064	-0.7	-0.32	-0.32	0.165	0	-0.251	0.163	-0.152	-0.581	-0.701	-0.704	0.177	0	0	-0.13	-0.13	0.909	0.117	-0.229	0.192
TCGA-NK-A5CT-10A-01D-A26J-01	0	0	0	0	0	0	0	0	0	0	0	0	0	0	0	0	0	0	0	0	0	0	0	0	0	0	0	0	0	0	0	0	0	0	0	0	0	0	0
TCGA-NK-A5CT-01A-31D-A26L-01	0	0	0	0	-0.521	0	-0.519	-0.519	1.698	-0.506	0	0	0	0	0	0	-0.527	-0.527	-0.536	0	-0.524	-0.524	0	0	-0.503	-0.526	0	-0.121	-0.121	-0.369	-0.369	-0.484	0	-0.535	0.041	0	0	-0.525	-0.545
TCGA-NK-A5CX-10A-01D-A26J-01	0	0	0	0	0	0	0	0	0	0	0	0	0	0	0	0	0	0	0	0	0	0	0	0	0	0	0	0	0	0	0	0	0	0	0	0	0	0	0
TCGA-NK-A5CX-01A-11D-A26L-01	0	0	0	0	-0.172	0.171	-0.17	-0.17	0.523	-0.246	0	0	0	0	0.266	0.266	0	0	0.117	0.117	0	0	0	0	-0.178	0.511	-0.189	0.25	0.25	-0.103	-0.103	0.226	0.226	-0.208	0.275	0.621	0.621	-0.187	-0.213
TCGA-NK-A5D1-10A-01D-A26J-01	0	0	0	0	0	0	0	0	0	0	0	0	0	0	0	0	0	0	0	0	0	0	0	0	0	0	0	0	0	0	0	0	0	0	0	0	0	0	0
TCGA-NK-A5D1-01A-11D-A26L-01	0	0	0	0	-0.883	1.067	0	0	0	-0.453	0	-0.105	0	0	0	0	-1.293	-1.293	-0.442	-0.442	-0.429	-0.872	0	0	-0.974	0	0	0	0	-0.465	0	-0.893	-0.429	-0.879	-0.879	0.139	1.047	-0.89	-0.908
TCGA-NK-A7XE-10A-01D-A400-01	0	0	0	0	0	0	0	0	0	0	0	0	0	0	0	0	0	0	0	0	0	0	0	0	0	0	0	0	0	0	0	0	0	0	0	0	0	0	0
TCGA-NK-A7XE-01A-12D-A400-01	0	0.678	0.649	0.649	0	0.657	0	0	0.668	0	0	0	0.675	0.675	0.676	0.676	0	0	0.669	0.669	1.315	0	1.27	1.27	0	0	0.735	0	0	0	0.637	0	0	0	0.644	0.552	0.668	0	0
TCGA-O2-A52N-10A-01D-A26J-01	0	0	0	0	0	0	0	0	0	0	0	0	0	0	0	0	0	0	0	0	0	0	0	0	0	0	0	0	0	0	0	0	0	0	0	0	0	0	0
TCGA-O2-A52N-01A-11D-A26L-01	-0.371	-0.033	0.309	0	1.191	1.191	0	0.105	0	0	-0.41	-0.41	1.605	-0.342	0	0.989	0	0.355	0	0	-0.031	-0.38	0.138	0	0	0.76	-0.375	-0.37	-0.37	-0.362	0.319	0.801	0	-0.33	-0.134	1.294	1.294	0	0.948
TCGA-O2-A52Q-10A-01D-A26J-01	0	0	0	0	0	0	0	0	0	0	0	0	0	0	0	0	0	0	0	0	0	0	0	0	0	0	0	0	0	0	0	0	0	0	0	0	0	0	0
TCGA-O2-A52Q-01A-11D-A26L-01	0.471	0	-0.138	0	-0.364	0	0	-0.431	0	0	-0.575	-0.575	0.22	0.22	0.51	1.274	-0.451	-0.451	-0.24	0	-0.433	0	0.107	0.53	-0.426	0.493	-0.218	0	0	-0.117	0	-0.457	-0.631	-0.391	-0.391	0.185	0	-0.221	0
TCGA-O2-A52S-10A-01D-A25M-01	0	0	0	0	0	0	0	0	0	0	0	0	0	0	0	0	0	0	0	0	0	0	0	0	0	0	0	0	0	0	0	0	0	0	0	0	0	0	0
TCGA-O2-A52S-01A-11D-A25M-01	-0.544	0.024	0	0	-0.554	1.165	-0.553	-0.553	-0.577	-0.577	0	0	0	0	-0.601	-0.601	-0.509	0	-0.575	0	0.536	-0.027	0	0	-0.562	0	0	0	0	-0.627	0.168	-0.539	-0.539	0	-0.543	0.633	0.633	-0.574	0
TCGA-O2-A52V-10A-01D-A25M-01	0	0	0	0	0	0	0	0	0	0	0	0	0	0	0	0	0	0	0	0	0	0	0	0	0	0	0	0	0	0	0	0	0	0	0	0	0	0	0
TCGA-O2-A52V-01A-31D-A25M-01	-0.123	0	0.113	0	-0.078	0.24	-0.271	-0.271	0.26	0	-0.327	0	0	0	-0.308	-0.207	-0.316	-0.316	-0.317	-0.317	-0.272	-0.272	0.004	-0.112	-0.26	0.28	0	0	0	-0.326	0	0	0	0	0	0	0	0	0
TCGA-O2-A52W-10A-01D-A26J-01	0	0	0	0	0	0	0	0	0	0	0	0	0	0	0	0	0	0	0	0	0	0	0	0	0	0	0	0	0	0	0	0	0	0	0	0	0	0	0
TCGA-O2-A52W-01A-11D-A26L-01	0	0	0.295	0.295	-0.328	1.075	-0.33	-0.33	0.308	-0.024	0.297	0.297	0.364	0.364	0.651	0.982	-0.323	-0.323	0.637	-0.33	-0.321	-0.321	1	-0.32	0	0.361	-0.313	-0.113	-0.313	0	0	0	0	0.259	0.259	0.333	0.333	-0.331	-0.342
TCGA-O2-A5IB-10A-01D-A27M-01	0	0	0	0	0	0	0	0	0	0	0	0	0	0	0	0	0	0	0	0	0	0	0	0	0	0	0	0	0	0	0	0	0	0	0	0	0	0	0
TCGA-O2-A5IB-01A-11D-A27J-01	0	0	0	0	-0.91	-0.121	-0.809	0	0	0	0	0.79	-0.891	0	0	0	0	-0.839	-0.764	-0.867	0	-0.828	0	0	-0.877	0	-0.666	-0.841	-0.841	-0.855	0	1.814	1.814	0	0	0	0	0.151	0
TCGA-XC-AA0X-10A-01D-A400-01	0	0	0	0	0	0	0	0	0	0	0	0	0	0	0	0	0	0	0	0	0	0	0	0	0	0	0	0	0	0	0	0	0	0	0	0	0	0	0
TCGA-XC-AA0X-01A-32D-A400-01	0	0	0.139	0	0.082	0.25	-0.118	-0.118	0.303	0.303	0	0	0	0	0.116	0.116	-0.111	0.128	0	-0.122	0	0	0.1	0.1	-0.165	-0.134	0	-0.107	-0.107	-0.186	0	0	0	0	0	0	0	0	0.166

## Sheet: S1C-LUSC - Broad significance
Chromosome Arm	# Genes	Amp frequency	Amp z-score	Amp q-value	Del Frequency	Del z-score	Del q-value
1p	2121	0.08	-4.22	1	0.19	5.22	2.86e-07
1q	1955	0.19	4.94	1.42e-06	0.11	-2.05	1
2p	924	0.22	4.95	1.42e-06	0.04	-9.46	1
2q	1556	0.14	-0.497	1	0.05	-7.92	1
3p	1062	0.03	-8.7	1	0.4	21.6	0
3q	1139	0.3	11.7	0	0.19	2.93	0.00388
4p	489	0.04	-9.52	1	0.31	11.5	0
4q	1049	0.02	-9.94	1	0.29	11.7	0
5p	270	0.27	7.05	1.18e-11	0.21	2.33	0.0194
5q	1427	0.03	-8.29	1	0.37	19.7	0
6p	1173	0.12	-2.87	1	0.14	-1.53	1
6q	839	0.09	-5.85	1	0.13	-2.49	1
7p	641	0.24	6.17	1.96e-09	0.1	-5.57	1
7q	1277	0.22	5.49	1e-07	0.09	-4.7	1
8p	580	0.09	-6.04	1	0.33	13.1	0
8q	859	0.26	7.85	4.11e-14	0.1	-4.77	1
9p	422	0.08	-6.33	1	0.35	14.1	0
9q	1113	0.1	-4.1	1	0.26	8.78	0
10p	409	0.08	-6.97	1	0.23	4.8	2.34e-06
10q	1268	0.05	-8.22	1	0.25	8.26	4.33e-16
11p	862	0.08	-6.86	1	0.19	2.62	0.00897
11q	1515	0.09	-4.45	1	0.17	1.7	0.0822
12p	575	0.23	5.05	9.76e-07	0.06	-8.56	1
12q	1447	0.13	-1.22	1	0.07	-6.95	1
13q	654	0.06	-7.7	1	0.32	13.1	0
14q	1341	0.14	-0.552	1	0.19	3.57	0.000472
15q	1355	0.11	-3.06	1	0.16	0.762	0.362
16p	872	0.09	-6.09	1	0.18	1.49	0.121
16q	702	0.09	-5.95	1	0.2	2.95	0.00388
17p	683	0.07	-7.22	1	0.31	12.1	0
17q	1592	0.16	1.72	0.127	0.12	-1.77	1
18p	143	0.15	-2.62	1	0.18	-0.314	0.972
18q	446	0.11	-5.02	1	0.23	4.25	2.96e-05
19p	995	0.1	-4.47	1	0.19	2.7	0.00744
19q	1709	0.17	2.46	0.0226	0.15	0.819	0.35
20p	355	0.25	6.37	5.98e-10	0.07	-7.99	1
20q	753	0.24	6.49	3.44e-10	0.07	-7.05	1
21q	509	0.07	-7.21	1	0.27	8.12	7.87e-16
22q	921	0.24	6.65	1.45e-10	0.13	-2.81	1

## Sheet: S1C-TGCT - Broad by arm
Chromosome Arm/Sample ID	1p	1q	2p	2q	3p	3q	4p	4q	5p	5q	6p	6q	7p	7q	8p	8q	9p	9q	10p	10q	11p	11q	12p	12q	13q	14q	15q	16p	16q	17p	17q	18p	18q	19p	19q	20p	20q	21q	22q
TCGA-2G-AAEW-10A-01D-A432-01	0	0	0	0	0	0	0	0	0	0	0	0	0	0	0	0	0	0	0	0	0	0	0	0	0	0	0	0	0	0	0	0	0	0	0	0	0	0	0
TCGA-2G-AAEW-01A-11D-A42X-01	-0.276	0.019	0	0	0	0	-0.279	-0.279	-0.283	-0.283	0	0	0.316	0.316	0.313	0.313	-0.28	-0.28	0	0	-0.293	-0.293	0.574	0	-0.58	0	0	0	0	0	0	-0.282	-0.282	0	0	0	0	0	0
TCGA-2G-AAEX-10A-01D-A432-01	0	0	0	0	0	0	0	0	0	0	0	0	0	0	0	0	0	0	0	0	0	0	0	0	0	0	0	0	0	0	0	0	0	0	0	0	0	0	0
TCGA-2G-AAEX-01A-11D-A42X-01	0	0.321	0	0	0	0	-0.342	-0.342	-0.342	-0.342	0	0	0.244	0	0.632	0.632	0	0.232	0	0	0	-0.349	2.111	0.301	-0.339	0.319	0.245	0	0	0	0	0	-0.357	0.227	0.227	0	0	0.631	0.137
TCGA-2G-AAF1-10A-01D-A432-01	0	0	0	0	0	0	0	0	0	0	0	0	0	0	0	0	0	0	0	0	0	0	0	0	0	0	0	0	0	0	0	0	0	0	0	0	0	0	0
TCGA-2G-AAF1-01A-11D-A42X-01	0	0	0	0	0	0	0	0	0	0	0.144	0.144	0.186	0.186	0.188	0.188	0	0	0	0	0	0	0.177	0.177	-0.2	0	0.108	0	0	0	0	-0.198	-0.198	0	0	0	0	0.207	0
TCGA-2G-AAF4-10A-01D-A432-01	0	0	0	0	0	0	0	0	0	0	0	0	0	0	0	0	0	0	0	0	0	0	0	0	0	0	0	0	0	0	0	0	0	0	0	0	0	0	0
TCGA-2G-AAF4-01A-11D-A42X-01	-0.227	-0.227	0	0	0.108	0.108	-0.521	-0.521	-0.525	-0.525	0	0	0.292	0.105	0.424	0.424	0	0	0	-0.144	-0.565	-0.844	0.825	0.825	-0.248	-0.226	0	0	0	-0.585	-0.585	-0.532	-0.532	0	0	-0.253	-0.253	0.13	0.343
TCGA-2G-AAF6-10A-01D-A432-01	0	0	0	0	0	0	0	0	0	0	0	0	0	0	0	0	0	0	0	0	0	0	0	0	0	0	0	0	0	0	0	0	0	0	0	0	0	0	0
TCGA-2G-AAF6-01A-11D-A42X-01	-0.404	0	0.408	0	-0.398	0	-0.392	-0.392	-0.392	-0.392	0	0	0.444	0.444	0.832	0.456	-0.379	-0.379	-0.394	-0.394	-0.393	-0.842	0.424	0	-0.392	0	0	-0.397	-0.397	0	0	-0.388	-0.388	0	0	0	0	0.437	0.426
TCGA-2G-AAF8-10A-01D-A432-01	0	0	0	0	0	0	0	0	0	0	0	0	0	0	0	0	0	0	0	0	0	0	0	0	0	0	0	0	0	0	0	0	0	0	0	0	0	0	0
TCGA-2G-AAF8-01A-11D-A42X-01	0	0.495	0.234	0	0	0	-0.312	-0.312	-0.323	-0.323	0	0	0.116	0	0.264	0.264	-0.332	-0.332	0	0.202	-0.297	0	3.657	3.657	-0.325	0	0	0	-0.301	0.261	0.261	-0.326	-0.326	-0.132	0.085	0	0	0.3	0
TCGA-2G-AAFE-10A-01D-A432-01	0	0	0	0	0	0	0	0	0	0	0	0	0	0	0	0	0	0	0	0	0	0	0	0	0	0	0	0	0	0	0	0	0	0	0	0	0	0	0
TCGA-2G-AAFE-01A-11D-A42X-01	-0.288	0	0	0	-0.287	0	-0.291	-0.594	-0.289	-0.289	0	0	0.376	0.376	0.182	0.182	-0.584	-0.283	-0.299	-0.299	-0.602	-0.602	0.289	0.289	-0.285	0	0.312	-0.297	-0.297	-0.299	-0.299	-0.594	-0.594	0	0	0	0	0.306	0
TCGA-2G-AAFG-10A-01D-A432-01	0	0	0	0	0	0	0	0	0	0	0	0	0	0	0	0	0	0	0	0	0	0	0	0	0	0	0	0	0	0	0	0	0	0	0	0	0	0	0
TCGA-2G-AAFG-05A-11D-A42X-01	0	0	0.158	0	0	0	-0.217	-0.217	-0.226	-0.226	0	0	0.949	0	0.208	0.208	-0.101	-0.101	0	0	-0.35	-0.35	0.893	0	-0.216	0.235	0	-0.247	-0.247	0	0	-0.201	-0.201	0	0	0	0	0	0.196
TCGA-2G-AAFG-01A-11D-A42X-01	0	0	0.117	0	0	0	-0.347	-0.347	-0.361	-0.361	0	0	1.451	0	0.387	0.387	-0.339	0	0	0	-0.357	-0.734	1.394	0	-0.342	0.38	0	-0.379	-0.379	0	0	-0.355	-0.355	0	0	0	0	0	0.319
TCGA-2G-AAFH-10A-01D-A432-01	0	0	0	0	0	0	0	0	0	0	0	0	0	0	0	0	0	0	0	0	0	0	0	0	0	0	0	0	0	0	0	0	0	0	0	0	0	0	0
TCGA-2G-AAFH-01A-12D-A42X-01	0	0.308	-0.34	0.019	0	0	-0.334	-0.334	-0.354	-0.354	0	0	0.405	0.405	0.582	0	0	0	0	0	-0.741	-0.741	1.368	0.631	-0.355	0.311	0.364	0	0	-0.354	0	-0.334	-0.334	0.209	0.209	0	0	0.366	0.567
TCGA-2G-AAFI-10A-01D-A432-01	0	0	0	0	0	0	0	0	0	0	0	0	0	0	0	0	0	0	0	0	0	0	0	0	0	0	0	0	0	0	0	0	0	0	0	0	0	0	0
TCGA-2G-AAFI-01A-21D-A42X-01	0.368	0.368	0.456	0.456	0	0.35	0	0	0	0	0	0	0	1.331	1.187	1.187	0	0	0	0	0	0	2.662	2.662	0	0.475	0	-0.183	-0.183	0.648	0.648	0	0	0	0	0.302	0.514	1.311	0
TCGA-2G-AAFJ-10A-01D-A432-01	0	0	0	0	0	0	0	0	0	0	0	0	0	0	0	0	0	0	0	0	0	0	0	0	0	0	0	0	0	0	0	0	0	0	0	0	0	0	0
TCGA-2G-AAFJ-01A-11D-A42X-01	0	0	-0.577	0	1.77	1.213	-0.548	-0.548	-0.561	-0.561	0	0	0.609	0.609	0	0.579	-0.565	0	0	0	-0.562	-0.562	2.135	0	-0.553	0.518	0	-0.414	-0.414	0	0	0.47	-0.563	-0.453	-0.453	0	0	0.186	-0.382
TCGA-2G-AAFL-01A-21D-A42X-01	0	0	0	0	0	0	-0.107	-0.107	0	0	0	0	0.327	0.327	0	0	0	0	0	0	0	0	0.922	0.106	-0.115	0	0	-0.107	-0.107	0	0.265	0	0	0	0	0	0	0.267	-0.107
TCGA-2G-AAFM-10A-01D-A432-01	0	0	0	0	0	0	0	0	0	0	0	0	0	0	0	0	0	0	0	0	0	0	0	0	0	0	0	0	0	0	0	0	0	0	0	0	0	0	0
TCGA-2G-AAFM-01A-11D-A42X-01	0.233	0.233	0	0	0	0	-0.239	-0.239	0.125	0.125	0	0	0.157	0.652	0.234	0.234	0	0	-0.101	-0.101	-0.329	-0.329	1.007	0	-0.408	0	-0.109	0	0	0	0	-0.256	-0.256	-0.251	-0.251	0	0	0.128	-0.115
TCGA-2G-AAFN-10A-01D-A432-01	0	0	0	0	0	0	0	0	0	0	0	0	0	0	0	0	0	0	0	0	0	0	0	0	0	0	0	0	0	0	0	0	0	0	0	0	0	0	0
TCGA-2G-AAFN-01A-31D-A42X-01	0.592	0.592	0	0	0	0	0	-0.509	0	0	0	0	0.397	0.397	-0.12	0.921	0	0	-0.544	-0.544	-0.538	-0.538	2.065	0.502	-0.543	-0.52	0	-0.109	-0.109	0	0	-0.533	-0.533	-0.497	-0.497	-0.508	-0.508	0	-0.312
TCGA-2G-AAFO-10A-01D-A432-01	0	0	0	0	0	0	0	0	0	0	0	0	0	0	0	0	0	0	0	0	0	0	0	0	0	0	0	0	0	0	0	0	0	0	0	0	0	0	0
TCGA-2G-AAFO-01A-31D-A42X-01	0.235	0.235	0.15	0.15	0	0	0	-0.109	-0.107	-0.107	0	0	0.305	0.305	0.161	0.161	0	0	-0.154	-0.154	-0.103	-0.103	1.629	0.143	0	0	0	0	0	0.211	0.211	-0.168	-0.168	0	0	0	0	0.114	0
TCGA-2G-AAFV-10A-01D-A432-01	0	0	0	0	0	0	0	0	0	0	0	0	0	0	0	0	0	0	0	0	0	0	0	0	0	0	0	0	0	0	0	0	0	0	0	0	0	0	0
TCGA-2G-AAFV-01A-11D-A42X-01	0	1.079	0.543	0.543	0.576	0.576	0	0	0	0	0	-0.614	1.143	1.143	0	0	0	0.527	0	0	0	0	3.005	0.563	0	0.652	0	0	0	0.545	0.545	0	0	0	0	0	1.096	0	0
TCGA-2G-AAFY-10A-01D-A432-01	0	0	0	0	0	0	0	0	0	0	0	0	0	0	0	0	0	0	0	0	0	0	0	0	0	0	0	0	0	0	0	0	0	0	0	0	0	0	0
TCGA-2G-AAFY-01A-11D-A42X-01	0.257	0.257	0	0	0	0	-0.237	-0.237	-0.229	-0.229	0	0	0.248	0.248	0.209	0.209	0	0	-0.249	-0.249	-0.236	-0.236	1.176	0.108	-0.237	-0.117	0	-0.14	-0.14	0	0	-0.23	-0.23	-0.173	-0.173	0	0	0.119	0
TCGA-2G-AAFZ-10A-01D-A432-01	0	0	0	0	0	0	0	0	0	0	0	0	0	0	0	0	0	0	0	0	0	0	0	0	0	0	0	0	0	0	0	0	0	0	0	0	0	0	0
TCGA-2G-AAFZ-01A-11D-A42X-01	0	0	1.664	0	0.699	0.699	0	0	0	0	0	0	1.471	0.754	0.664	0.664	0	0	0	0	0	0	2.32	0.7	0	0.722	0	0	0	0.385	0.385	0	0	0	0	0.695	0.695	1.007	0
TCGA-2G-AAG0-10A-01D-A432-01	0	0	0	0	0	0	0	0	0	0	0	0	0	0	0	0	0	0	0	0	0	0	0	0	0	0	0	0	0	0	0	0	0	0	0	0	0	0	0
TCGA-2G-AAG0-01A-11D-A42X-01	0	0.226	0	0	-0.309	0	0	-0.334	0.108	0	0	0	0.557	0.138	0	0	-0.295	-0.295	-0.333	0	-0.328	-0.328	0.99	0.3	-0.304	-0.308	-0.282	0	0	0	0	-0.327	-0.327	-0.308	-0.308	0	0	0.298	0
TCGA-2G-AAG3-10A-01D-A432-01	0	0	0	0	0	0	0	0	0	0	0	0	0	0	0	0	0	0	0	0	0	0	0	0	0	0	0	0	0	0	0	0	0	0	0	0	0	0	0
TCGA-2G-AAG3-01A-11D-A42X-01	0	0.89	0.264	0.264	0	0	0	0	0	0	0.659	0	0.107	0	1.421	1.421	0	0	0.453	0.453	0	0	2.619	0	0	0.734	0.201	0	0	0	0.687	0	0	0.19	0.19	0.199	0.199	0.759	0.398
TCGA-2G-AAG5-10A-01D-A432-01	0	0	0	0	0	0	0	0	0	0	0	0	0	0	0	0	0	0	0	0	0	0	0	0	0	0	0	0	0	0	0	0	0	0	0	0	0	0	0
TCGA-2G-AAG5-01A-11D-A42X-01	0	0	0	0	0	0	0	0	0	0	0.757	0	0	0	0	0.776	0	0	0	0.76	0	0	2.131	0.739	0	0	0	0.724	0.724	0.7	0.7	0	0	0	0	0	0	0.743	0
TCGA-2G-AAG6-10A-01D-A432-01	0	0	0	0	0	0	0	0	0	0	0	0	0	0	0	0	0	0	0	0	0	0	0	0	0	0	0	0	0	0	0	0	0	0	0	0	0	0	0
TCGA-2G-AAG6-01A-11D-A42X-01	-0.399	-0.166	0	0	0	0	0.234	-0.178	-0.409	-0.409	0.08	0.21	0.23	0.23	0.239	0.856	-0.398	-0.398	-0.406	-0.406	-0.404	-0.404	2.495	0.223	-0.405	0.238	-0.156	0.216	0.216	0.24	0.24	-0.374	-0.374	-0.398	-0.398	-0.405	-0.169	0.212	-0.396
TCGA-2G-AAG7-10A-01D-A432-01	0	0	0	0	0	0	0	0	0	0	0	0	0	0	0	0	0	0	0	0	0	0	0	0	0	0	0	0	0	0	0	0	0	0	0	0	0	0	0
TCGA-2G-AAG7-01A-11D-A42X-01	0.142	0.142	0.481	0	0	0	-0.474	-0.474	-0.548	-0.548	0	0	0.677	0.147	0	0	-0.521	-0.521	-0.627	-0.627	-0.465	-0.465	1.793	0	-0.562	0	0	0	0	0	0	-0.532	-0.532	-0.126	-0.126	-0.565	0	0.694	-0.517
TCGA-2G-AAG8-10A-01D-A432-01	0	0	0	0	0	0	0	0	0	0	0	0	0	0	0	0	0	0	0	0	0	0	0	0	0	0	0	0	0	0	0	0	0	0	0	0	0	0	0
TCGA-2G-AAG8-01A-31D-A42X-01	0	0	0.212	0.212	-0.042	0.184	0	0	0	0	0	0	0.844	0.844	0.164	0.164	0	0	-0.255	-0.255	0.203	-0.073	1.727	0.368	0	0.205	0	0	0	0.653	0.653	-0.257	-0.257	0	-0.192	0.233	0.233	0	0.123
TCGA-2G-AAG9-10A-01D-A432-01	0	0	0	0	0	0	0	0	0	0	0	0	0	0	0	0	0	0	0	0	0	0	0	0	0	0	0	0	0	0	0	0	0	0	0	0	0	0	0
TCGA-2G-AAG9-01A-11D-A42X-01	0	0	0	0	-0.379	-0.379	-0.375	-0.375	-0.382	0	0	0	0.493	0.493	0.382	0.382	-0.762	-0.389	-0.407	-0.407	-0.395	-0.395	2.011	0.33	-0.369	0	0	0	0	-0.405	-0.405	-0.381	-0.381	0	0	-0.387	0	0.264	0
TCGA-2G-AAGA-10A-01D-A432-01	0	0	0	0	0	0	0	0	0	0	0	0	0	0	0	0	0	0	0	0	0	0	0	0	0	0	0	0	0	0	0	0	0	0	0	0	0	0	0
TCGA-2G-AAGA-01A-11D-A42X-01	0.349	0	0	0	0	0.311	-0.446	-0.446	-0.452	0	0	0	0.779	0.779	0.147	0.147	0	0	0	0	0	-0.421	1.928	0.387	-0.451	0.288	-0.424	-0.352	-0.352	0.366	0.366	-0.439	-0.439	-0.165	-0.165	0	0	0.382	-0.173
TCGA-2G-AAGC-10A-01D-A432-01	0	0	0	0	0	0	0	0	0	0	0	0	0	0	0	0	0	0	0	0	0	0	0	0	0	0	0	0	0	0	0	0	0	0	0	0	0	0	0
TCGA-2G-AAGC-01A-21D-A42X-01	0	0	0	0	0	0	0	0	-0.38	0	0	0	0.11	0.11	0.439	1.095	-0.375	-0.375	-0.457	-0.457	-0.462	-0.462	1.71	0	-0.393	0.304	0	-0.102	-0.102	0.409	0.409	-0.46	-0.46	0	0	0	0	0	-0.119
TCGA-2G-AAGE-10A-01D-A432-01	0	0	0	0	0	0	0	0	0	0	0	0	0	0	0	0	0	0	0	0	0	0	0	0	0	0	0	0	0	0	0	0	0	0	0	0	0	0	0
TCGA-2G-AAGE-01A-21D-A42X-01	0.103	0.103	0.157	0.157	-0.285	-0.285	-0.348	-0.348	-0.323	-0.323	-0.122	-0.122	0.687	0.184	0	0	-0.348	0	-0.355	-0.355	-0.324	-0.324	2.874	0.201	0	-0.201	0.259	0	0.603	-0.093	0.274	-0.35	-0.35	-0.341	-0.341	0	0	0.714	-0.351
TCGA-2G-AAGF-10A-01D-A432-01	0	0	0	0	0	0	0	0	0	0	0	0	0	0	0	0	0	0	0	0	0	0	0	0	0	0	0	0	0	0	0	0	0	0	0	0	0	0	0
TCGA-2G-AAGF-01A-31D-A42X-01	0.463	0.463	0	0	0.233	0.233	-0.432	-0.432	-0.376	-0.376	0	0	0.131	0.131	0.604	1.041	0	-0.175	-0.297	-0.297	-0.443	-0.443	2.67	0.209	-0.432	0	-0.43	0	0	0.21	0.21	-0.481	-0.481	0	0	0	0	0.576	0
TCGA-2G-AAGG-10A-01D-A432-01	0	0	0	0	0	0	0	0	0	0	0	0	0	0	0	0	0	0	0	0	0	0	0	0	0	0	0	0	0	0	0	0	0	0	0	0	0	0	0
TCGA-2G-AAGG-01A-11D-A42X-01	-0.084	0.341	0	0	0	0	-0.428	-0.428	-0.19	-0.19	0	0	0.118	0.118	0	0	-0.405	-0.405	-0.401	-0.401	-0.411	-0.411	1.573	1.226	-0.4	-0.31	-0.4	0.141	0.141	0.11	0.11	-0.206	-0.362	-0.348	-0.348	0.147	0.147	0.529	-0.44
TCGA-2G-AAGI-10A-01D-A432-01	0	0	0	0	0	0	0	0	0	0	0	0	0	0	0	0	0	0	0	0	0	0	0	0	0	0	0	0	0	0	0	0	0	0	0	0	0	0	0
TCGA-2G-AAGI-05A-11D-A42X-01	0	0.142	0	0	0	0	0	-0.215	-0.226	-0.226	0	0	0.465	0.465	0.459	0.459	0	0	0	0	-0.246	-0.246	0.71	0.212	-0.229	0.233	0.398	0	0	-0.145	0.138	0.195	-0.036	0.173	0.173	0	0	0.466	0
TCGA-2G-AAGI-01A-11D-A42X-01	0	0.729	0.756	0.756	0.694	0.694	0	0	0	0	0.758	0	1.398	0.674	0.475	0.475	0	0	0	0	0	-0.797	2.219	2.219	0	0.762	0	0	0.767	0.729	0.729	0	0	0.632	0	0.787	0.787	1.487	0
TCGA-2G-AAGJ-10A-01D-A432-01	0	0	0	0	0	0	0	0	0	0	0	0	0	0	0	0	0	0	0	0	0	0	0	0	0	0	0	0	0	0	0	0	0	0	0	0	0	0	0
TCGA-2G-AAGJ-01A-11D-A42X-01	-0.304	-0.304	0.112	0	-0.307	0.047	-0.293	-0.293	-0.311	-0.311	0	0	0.188	0.188	0	0	0	0.944	0	0	0	0	0.976	0.335	-0.301	0	-0.323	0	-0.327	0	0.289	-0.321	-0.321	0	-0.323	-0.302	0	0.607	-0.378
TCGA-2G-AAGK-10A-01D-A432-01	0	0	0	0	0	0	0	0	0	0	0	0	0	0	0	0	0	0	0	0	0	0	0	0	0	0	0	0	0	0	0	0	0	0	0	0	0	0	0
TCGA-2G-AAGK-01A-11D-A42X-01	0.132	0.132	0.13	0.13	0.178	0.178	-0.343	-0.343	-0.311	-0.311	-0.35	-0.35	0.468	0.468	0	0	-0.41	0	-0.317	-0.317	-0.322	-0.322	1.865	0.101	-0.339	0	-0.399	0	0	0	0	-0.323	-0.323	-0.365	-0.365	0	0	0.465	0.18
TCGA-2G-AAGM-10A-01D-A432-01	0	0	0	0	0	0	0	0	0	0	0	0	0	0	0	0	0	0	0	0	0	0	0	0	0	0	0	0	0	0	0	0	0	0	0	0	0	0	0
TCGA-2G-AAGM-01A-11D-A42X-01	0	0	0.73	0.111	0.33	0.33	0	0	0	0	0	0	0.131	-0.141	0.701	0.701	0	0	0.277	0.277	0	0	3.39	3.39	-0.101	0.718	-0.104	0.266	0.266	0.297	0.297	-0.103	-0.103	-0.118	-0.118	0.678	0.678	1.022	-0.526
TCGA-2G-AAGN-10A-01D-A432-01	0	0	0	0	0	0	0	0	0	0	0	0	0	0	0	0	0	0	0	0	0	0	0	0	0	0	0	0	0	0	0	0	0	0	0	0	0	0	0
TCGA-2G-AAGN-01A-11D-A42X-01	0	0	0	0	-0.373	0	-0.381	-0.381	0	0	-0.102	0	0.411	0.411	0.346	0.552	-0.341	-0.341	-0.409	-0.409	-0.384	-0.384	2.045	0.359	-0.393	0	0.213	0	0	0.197	0.197	-0.381	-0.381	-0.385	-0.385	0	0	0.275	0
TCGA-2G-AAGO-10A-01D-A432-01	0	0	0	0	0	0	0	0	0	0	0	0	0	0	0	0	0	0	0	0	0	0	0	0	0	0	0	0	0	0	0	0	0	0	0	0	0	0	0
TCGA-2G-AAGO-01A-11D-A42X-01	-0.497	0	0	0	-0.501	-0.501	0	-0.505	0	0	0	0	0.458	0.458	0	0.532	-0.223	-0.039	0	0	-0.514	-0.514	1.049	0	0	0	-0.504	0	0	-0.523	-0.058	-0.479	-0.479	-0.486	-0.486	0	0	0	-0.516
TCGA-2G-AAGP-10A-01D-A432-01	0	0	0	0	0	0	0	0	0	0	0	0	0	0	0	0	0	0	0	0	0	0	0	0	0	0	0	0	0	0	0	0	0	0	0	0	0	0	0
TCGA-2G-AAGP-01A-11D-A42X-01	0.228	0.228	0.209	0.209	0	0	-0.118	-0.118	-0.131	-0.131	0.091	0.091	0.573	0	0.155	0.333	-0.128	-0.128	-0.138	-0.138	0.169	0.017	1.572	0.221	-0.135	-0.119	-0.12	0.135	-0.115	0.137	0.137	0.514	0.162	-0.113	-0.113	-0.043	0.159	0.448	-0.103
TCGA-2G-AAGS-10A-01D-A432-01	0	0	0	0	0	0	0	0	0	0	0	0	0	0	0	0	0	0	0	0	0	0	0	0	0	0	0	0	0	0	0	0	0	0	0	0	0	0	0
TCGA-2G-AAGS-01A-11D-A42X-01	0	0	0	-0.405	0	0	0	-0.548	0	0	0	0	1.188	-0.573	1.094	1.094	-0.578	-0.578	0	0	-0.575	-0.575	1.688	0	-0.574	0	-0.444	0	0	0.442	0	-0.58	-0.58	-0.167	-0.553	-0.592	0	0.557	0
TCGA-2G-AAGT-10A-01D-A432-01	0	0	0	0	0	0	0	0	0	0	0	0	0	0	0	0	0	0	0	0	0	0	0	0	0	0	0	0	0	0	0	0	0	0	0	0	0	0	0
TCGA-2G-AAGT-01A-11D-A42X-01	0	0	0.677	0.677	0.704	0	0	0	0	0	0	0.569	0.676	0.676	-0.386	0.169	0.64	0	0	0	0.647	0.656	3.657	0	0	0	0	0.68	0.68	0	0	0	0	0	0	0.747	0.747	1.176	0
TCGA-2G-AAGV-10A-01D-A432-01	0	0	0	0	0	0	0	0	0	0	0	0	0	0	0	0	0	0	0	0	0	0	0	0	0	0	0	0	0	0	0	0	0	0	0	0	0	0	0
TCGA-2G-AAGV-01A-11D-A42X-01	0	0	0	0	0	0	-0.536	-0.536	-0.542	-0.542	0	0	0.503	0.503	0.501	0.501	-0.521	-0.521	-0.543	-0.543	-0.543	-0.543	1.912	0	-0.538	0	0	0	0	0	0	-0.53	-0.53	-0.127	-0.127	0	0	0.51	-0.552
TCGA-2G-AAGW-10A-01D-A432-01	0	0	0	0	0	0	0	0	0	0	0	0	0	0	0	0	0	0	0	0	0	0	0	0	0	0	0	0	0	0	0	0	0	0	0	0	0	0	0
TCGA-2G-AAGW-01A-11D-A42X-01	0.275	0.275	0.235	0.235	0	0.163	-0.127	-0.374	0	0	0	0	0.887	-0.091	0.282	0.282	0	0	-0.368	-0.368	-0.375	-0.375	3.657	0.267	0	-0.044	0.379	-0.327	-0.327	-0.307	0.023	-0.364	-0.364	0.065	-0.313	-0.664	0	0.314	-0.307
TCGA-2G-AAGX-10A-01D-A432-01	0	0	0	0	0	0	0	0	0	0	0	0	0	0	0	0	0	0	0	0	0	0	0	0	0	0	0	0	0	0	0	0	0	0	0	0	0	0	0
TCGA-2G-AAGX-01A-11D-A42X-01	0	0	0	0	0	0	0	0	-0.531	-0.531	0	0	0.544	0	0.573	0.573	0	-0.57	0	0	-0.591	-0.591	1.898	0	-0.6	0	0	0	0	0	0	-0.603	-0.603	0	-0.577	-0.567	0	0.569	0
TCGA-2G-AAGY-10A-01D-A432-01	0	0	0	0	0	0	0	0	0	0	0	0	0	0	0	0	0	0	0	0	0	0	0	0	0	0	0	0	0	0	0	0	0	0	0	0	0	0	0
TCGA-2G-AAGY-05A-11D-A42X-01	0	0	0	0	0	0.865	-0.501	-0.501	0	-0.417	0	0	0.503	0.954	0.418	0.418	-0.398	0	0	0	-0.504	-0.504	1.793	0	-0.484	0.508	0.489	0	0	0	0	-0.503	-0.503	0	0	0	0	0.464	0
TCGA-2G-AAGY-01A-11D-A42X-01	0	0.548	0	0	0	0.494	0	0	-0.479	-0.479	0	0.517	0.113	0.113	0.546	0.546	-0.117	-0.117	-0.612	-0.612	-0.601	-0.601	1.947	0.541	-0.615	0	0	0	-0.589	0	0	-0.574	-1.225	-0.592	-0.592	0	0	0	0
TCGA-2G-AAGZ-10A-01D-A432-01	0	0	0	0	0	0	0	0	0	0	0	0	0	0	0	0	0	0	0	0	0	0	0	0	0	0	0	0	0	0	0	0	0	0	0	0	0	0	0
TCGA-2G-AAGZ-01A-11D-A42X-01	0	0	0	0	0	0	-0.122	-0.122	-0.126	-0.126	0	-0.114	0	0	0	0	-0.108	0.649	-0.156	-0.156	-0.105	-0.105	0.936	0	-0.121	0	0	0	0	0	0	-0.116	-0.116	0.101	0	-0.134	-0.134	0	0
TCGA-2G-AAH0-10A-01D-A432-01	0	0	0	0	0	0	0	0	0	0	0	0	0	0	0	0	0	0	0	0	0	0	0	0	0	0	0	0	0	0	0	0	0	0	0	0	0	0	0
TCGA-2G-AAH0-01A-11D-A42X-01	-0.345	0.139	0	0	0	0	-0.334	-0.334	0	0	0	0	0.498	0.498	0.362	0.362	0	0	0	0	0	-0.349	1.561	1.561	-0.34	0.639	0	-0.356	-0.356	-0.212	0.034	-0.344	-0.344	0.42	0	0.151	0.151	0.223	0
TCGA-2G-AAH2-10A-01D-A432-01	0	0	0	0	0	0	0	0	0	0	0	0	0	0	0	0	0	0	0	0	0	0	0	0	0	0	0	0	0	0	0	0	0	0	0	0	0	0	0
TCGA-2G-AAH2-01A-11D-A42X-01	-0.402	-0.244	-0.206	-0.386	-0.393	-0.393	-0.392	-0.392	-0.389	-0.389	0.163	0.163	0.142	0.142	1.059	1.059	0.476	0	-0.41	-0.41	-0.416	-0.416	2.829	2.829	-0.393	0	0	0	1.922	0	0	-0.418	-0.418	0	0	0	0	0.603	0
TCGA-2G-AAH3-10A-01D-A432-01	0	0	0	0	0	0	0	0	0	0	0	0	0	0	0	0	0	0	0	0	0	0	0	0	0	0	0	0	0	0	0	0	0	0	0	0	0	0	0
TCGA-2G-AAH3-01A-11D-A42X-01	0	0	0	0	-0.459	-0.459	-0.462	-0.462	-0.368	-0.368	0	0	0.439	0.439	0.485	0.485	0	0	-0.384	-0.384	-0.48	-0.48	0.104	-0.375	0	0.231	0	-0.475	-0.475	0	0	-0.446	-0.446	0	0	0	0	0.14	-0.486
TCGA-2G-AAH4-10A-01D-A432-01	0	0	0	0	0	0	0	0	0	0	0	0	0	0	0	0	0	0	0	0	0	0	0	0	0	0	0	0	0	0	0	0	0	0	0	0	0	0	0
TCGA-2G-AAH4-01A-12D-A42X-01	0	0	0	-0.416	0	0	-0.478	-0.478	0	-0.477	0	0	0.408	0.408	0	0	0	0	-0.49	-0.49	-0.478	-0.478	3.657	3.657	-0.486	0	0	0	0	-0.485	-0.485	-1.08	-0.536	0	-0.475	-0.502	0	0.36	-0.491
TCGA-2G-AAH8-10A-01D-A432-01	0	0	0	0	0	0	0	0	0	0	0	0	0	0	0	0	0	0	0	0	0	0	0	0	0	0	0	0	0	0	0	0	0	0	0	0	0	0	0
TCGA-2G-AAH8-01A-11D-A42X-01	0	0.468	0	0	0	0	-0.519	-0.519	0	0	0	0.64	0.989	0.989	0.981	0.981	0	-0.461	0	0	0	-0.537	2.125	0.46	-0.528	0	0.45	0	0	0	0.397	0	0	0.343	0.343	0.46	0.46	0.479	0.294
TCGA-2G-AAHA-10A-01D-A432-01	0	0	0	0	0	0	0	0	0	0	0	0	0	0	0	0	0	0	0	0	0	0	0	0	0	0	0	0	0	0	0	0	0	0	0	0	0	0	0
TCGA-2G-AAHA-01A-11D-A42X-01	0	0.339	0	0.575	0	0	0	0	0	0	0.339	0.339	0.689	0.689	0.345	0.345	0	0	0	0	0	0	0.33	0.33	-0.347	0.352	0.393	0	0	0	0	0	0	0.326	0	0.348	0.348	0.36	0.343
TCGA-2G-AAHC-10A-01D-A432-01	0	0	0	0	0	0	0	0	0	0	0	0	0	0	0	0	0	0	0	0	0	0	0	0	0	0	0	0	0	0	0	0	0	0	0	0	0	0	0
TCGA-2G-AAHC-01A-11D-A42X-01	-0.2	0	0.104	0.104	-0.167	-0.167	-0.157	-0.157	-0.168	-0.168	0	0	0.111	0.111	0.384	0.384	0.1	0.1	-0.079	0.101	-0.132	-0.449	0.166	0.166	-0.164	0.106	0.361	0	0	0	0	-0.147	-0.147	0	0	0	0	0.606	0.333
TCGA-2G-AAHG-10A-01D-A432-01	0	0	0	0	0	0	0	0	0	0	0	0	0	0	0	0	0	0	0	0	0	0	0	0	0	0	0	0	0	0	0	0	0	0	0	0	0	0	0
TCGA-2G-AAHG-01A-11D-A42X-01	0	0	0	0	-0.486	-0.486	-0.476	-0.476	-0.492	-0.492	-0.483	-0.483	0	0	0.562	0.562	-0.808	-0.468	-0.52	-0.52	-0.564	-1.063	1.491	0	-0.487	0	0	0	0	0	0	-0.499	-0.499	0	0	0	0	0.526	0
TCGA-2G-AAHL-10A-01D-A432-01	0	0	0	0	0	0	0	0	0	0	0	0	0	0	0	0	0	0	0	0	0	0	0	0	0	0	0	0	0	0	0	0	0	0	0	0	0	0	0
TCGA-2G-AAHL-01A-11D-A42X-01	0	0	0	0.406	-0.409	-0.409	-0.4	-0.4	-0.417	-0.417	0	0	0.456	0.456	0.457	0.457	0	0	0	0	-0.427	-0.427	0.85	0	-0.403	0	0	0	-0.422	-0.45	0	-0.423	-0.423	0	0	0	0	0.45	0
TCGA-2G-AAHN-10A-01D-A432-01	0	0	0	0	0	0	0	0	0	0	0	0	0	0	0	0	0	0	0	0	0	0	0	0	0	0	0	0	0	0	0	0	0	0	0	0	0	0	0
TCGA-2G-AAHN-01A-11D-A42X-01	0	0.176	0	0.167	-0.119	-0.119	0	0	-0.272	-0.272	0.145	0	0.256	0.256	0.249	0.249	0	0	0	0	-0.273	-0.273	0.118	0.118	-0.264	0	0.251	0	0	0	0	0	0	0	0	0.203	0	0.486	0.213
TCGA-2G-AAHP-10A-01D-A432-01	0	0	0	0	0	0	0	0	0	0	0	0	0	0	0	0	0	0	0	0	0	0	0	0	0	0	0	0	0	0	0	0	0	0	0	0	0	0	0
TCGA-2G-AAHP-05A-11D-A42X-01	0	0.368	0	0.371	0	0	0	-0.374	0	-0.393	0.374	0.374	0.383	0.383	0.757	0.757	0.399	0	0.358	0.358	0	0	1.148	0	0	0.377	0.379	0	0	-0.402	0.382	0	-0.396	0	0	-0.372	0	0.785	0
TCGA-2G-AAHP-01A-12D-A42X-01	-0.543	-0.146	0.443	0	0	0	-0.546	-0.546	-0.548	-0.548	0	0	0	0.521	0.651	0.651	0	0	-0.576	-0.576	-0.556	-1.146	1.497	0.511	-0.548	0	0	0	0	-0.586	-0.586	-0.554	-0.554	0.372	0	0.532	0.532	0.5	0
TCGA-2G-AAHT-10A-01D-A432-01	0	0	0	0	0	0	0	0	0	0	0	0	0	0	0	0	0	0	0	0	0	0	0	0	0	0	0	0	0	0	0	0	0	0	0	0	0	0	0
TCGA-2G-AAHT-01A-11D-A42X-01	0.167	0.167	0	0.548	0	0	0	-0.395	-0.397	-0.397	0	0	0.399	0.399	0	0.376	0.008	-0.373	0	0	-0.396	-0.396	0.764	0	-0.385	0	0.403	0	-0.392	-0.411	-0.258	-0.385	-0.385	0	0	0	0	0.394	0
TCGA-2G-AAKD-10A-01D-A432-01	0	0	0	0	0	0	0	0	0	0	0	0	0	0	0	0	0	0	0	0	0	0	0	0	0	0	0	0	0	0	0	0	0	0	0	0	0	0	0
TCGA-2G-AAKD-01A-31D-A42X-01	0	0	-0.364	0	-0.253	0.139	-0.421	-0.421	-0.406	0	0	0	0.448	0.448	0.136	0.136	0	0	-0.423	-0.423	-0.414	-0.414	2.313	0	-0.417	0	0	-0.381	-0.381	-0.398	-0.398	-0.406	-0.406	0	-0.388	-0.381	0	0	-0.413
TCGA-2G-AAKG-10A-01D-A432-01	0	0	0	0	0	0	0	0	0	0	0	0	0	0	0	0	0	0	0	0	0	0	0	0	0	0	0	0	0	0	0	0	0	0	0	0	0	0	0
TCGA-2G-AAKG-05A-11D-A42X-01	0.128	0.128	0	0	0	0	0	-0.291	-0.313	-0.313	0	0	0	0	-0.328	0	-0.29	-0.29	-0.337	-0.337	-0.338	-0.338	0.617	0.276	-0.648	0	0	0.13	-0.22	-0.373	-0.373	-0.315	-0.315	0.217	0.217	0.292	0.292	0.256	0.252
TCGA-2G-AAKG-01A-11D-A42X-01	0.422	0	0	0	0.204	0.204	-0.41	-0.41	-0.386	-0.386	0	0	0.161	0	0.492	0.492	-0.38	-0.38	-0.414	-0.414	-0.405	-0.405	1.682	0	-0.413	0	0	-0.379	-0.379	0	0	-0.407	-0.407	-0.406	-0.406	0	0	0	0
TCGA-2G-AAKH-10A-01D-A432-01	0	0	0	0	0	0	0	0	0	0	0	0	0	0	0	0	0	0	0	0	0	0	0	0	0	0	0	0	0	0	0	0	0	0	0	0	0	0	0
TCGA-2G-AAKH-01A-11D-A42X-01	0.367	0	0	0	0.195	0	-0.263	-0.426	0.237	0	0	0	0.187	0.187	-0.205	0	0	0	0	0	0.058	-0.155	0.948	0.948	-0.141	0	-0.193	-0.259	-0.259	0.148	0.148	0	0	-0.218	-0.324	0	0.196	0.156	0.124
TCGA-2G-AAKL-10A-01D-A432-01	0	0	0	0	0	0	0	0	0	0	0	0	0	0	0	0	0	0	0	0	0	0	0	0	0	0	0	0	0	0	0	0	0	0	0	0	0	0	0
TCGA-2G-AAKL-01A-11D-A42X-01	0	0	0.272	0.272	-0.166	0.193	-0.204	-0.204	-0.212	-0.212	0.003	-0.35	0.89	0.89	0.896	0.896	0.237	0.755	-0.202	-0.202	0.367	0.185	1.981	0.354	-0.204	0.37	-0.172	-0.213	-0.213	0.365	0.365	-0.449	-0.449	-0.156	-0.156	0.377	0.377	0.347	-0.175
TCGA-2G-AAKM-10A-01D-A432-01	0	0	0	0	0	0	0	0	0	0	0	0	0	0	0	0	0	0	0	0	0	0	0	0	0	0	0	0	0	0	0	0	0	0	0	0	0	0	0
TCGA-2G-AAKM-01A-11D-A42X-01	0.136	0.136	0	0	0	0	-0.397	-0.397	-0.268	-0.268	-0.396	0	0.225	0.662	0	0	-0.284	-0.284	-0.381	-0.381	-0.384	-0.384	2.54	0	-0.526	-0.38	-0.284	-0.299	-0.299	0	0	-0.372	-0.372	-0.43	-0.43	-0.287	-0.082	0.321	0
TCGA-2G-AAKO-10A-01D-A432-01	0	0	0	0	0	0	0	0	0	0	0	0	0	0	0	0	0	0	0	0	0	0	0	0	0	0	0	0	0	0	0	0	0	0	0	0	0	0	0
TCGA-2G-AAKO-05A-11D-A42X-01	0	0	0	0	-0.142	-0.142	-0.138	-0.138	-0.152	-0.152	0	0	0.149	0.149	0.143	0.143	0	0	0	0	-0.141	-0.141	0.242	0	-0.13	0	0.139	-0.143	-0.143	0	0	-0.129	-0.129	0	0	0	0	0.163	0
TCGA-2G-AAKO-01A-11D-A42X-01	0	0	0	0	0.143	0.143	0	0	0	0	0.143	0.143	0.294	0.294	0.145	0.145	0	0	0	0	0	0	0.214	0.214	0	0.146	0.305	0	0	0	0	-0.154	-0.154	0.133	0.133	0	0	0.295	0
TCGA-2G-AAL5-10A-01D-A432-01	0	0	0	0	0	0	0	0	0	0	0	0	0	0	0	0	0	0	0	0	0	0	0	0	0	0	0	0	0	0	0	0	0	0	0	0	0	0	0
TCGA-2G-AAL5-01A-11D-A42X-01	0.58	0.58	0	0	0	0	-0.586	-0.586	-0.579	-0.579	0	0	0	0	-0.567	-0.567	-0.572	-0.572	-0.58	0	0	0	2.215	0	-0.57	0	-0.569	-0.559	-0.559	0	0	-0.56	-0.56	0	0	-0.561	-0.561	0	-0.576
TCGA-2G-AAL7-10A-01D-A432-01	0	0	0	0	0	0	0	0	0	0	0	0	0	0	0	0	0	0	0	0	0	0	0	0	0	0	0	0	0	0	0	0	0	0	0	0	0	0	0
TCGA-2G-AAL7-01A-11D-A42X-01	0.161	0.161	0	0	-0.12	-0.12	-0.316	-0.316	0	0	0	0	1.006	1.006	0.584	0.584	-0.22	-0.22	-0.341	-0.341	-0.274	-0.274	1.909	0.271	0	0.118	0.12	-0.273	-0.273	0.201	0.201	-0.276	-0.276	-0.259	-0.259	0.124	0.124	0.569	0
TCGA-2G-AALF-10A-01D-A432-01	0	0	0	0	0	0	0	0	0	0	0	0	0	0	0	0	0	0	0	0	0	0	0	0	0	0	0	0	0	0	0	0	0	0	0	0	0	0	0
TCGA-2G-AALF-01A-11D-A42X-01	0	0.373	0.776	0	0.632	0.632	0	0	-0.111	-0.111	-0.482	-0.482	0.494	0.494	0	0	0.438	0.438	0	0	0	0	1.665	0	-0.469	0.261	-0.489	0	0	0.384	0.384	0	0	0	0	0.349	0.349	0	0.562
TCGA-2G-AALG-10A-01D-A432-01	0	0	0	0	0	0	0	0	0	0	0	0	0	0	0	0	0	0	0	0	0	0	0	0	0	0	0	0	0	0	0	0	0	0	0	0	0	0	0
TCGA-2G-AALG-01A-11D-A42X-01	0.505	0.505	0.521	0	0.226	0.226	0	0	0	0	0.527	0	0.405	0.405	0	0.522	0	0	0	0	0	0	3.056	0.507	0	0	0.46	0.467	0.467	0.5	0.5	0	0	0	0	0.497	0.497	0	0
TCGA-2G-AALN-10A-01D-A432-01	0	0	0	0	0	0	0	0	0	0	0	0	0	0	0	0	0	0	0	0	0	0	0	0	0	0	0	0	0	0	0	0	0	0	0	0	0	0	0
TCGA-2G-AALN-01A-11D-A42X-01	0	0	0.48	0	0	0	-0.444	-0.444	-0.456	-0.456	0	0	-0.423	-0.423	0	0	-0.413	-0.413	-0.464	-0.464	-0.415	-0.415	2.629	0	-0.443	0	0	0	-0.339	0.106	0.106	-0.448	-0.448	-0.456	-0.456	0	0	0	0
TCGA-2G-AALO-10A-01D-A432-01	0	0	0	0	0	0	0	0	0	0	0	0	0	0	0	0	0	0	0	0	0	0	0	0	0	0	0	0	0	0	0	0	0	0	0	0	0	0	0
TCGA-2G-AALO-01A-12D-A42X-01	0.634	0.634	0.618	0.618	0	0	0	0	0	0	0.634	0.634	0.615	0.615	0.57	0.57	0	0	0	0	0	0	3.657	3.657	0	0	0	0.673	0	0.639	0.639	0	0	0	0	0.65	0.65	1.013	0
TCGA-2G-AALP-10A-01D-A432-01	0	0	0	0	0	0	0	0	0	0	0	0	0	0	0	0	0	0	0	0	0	0	0	0	0	0	0	0	0	0	0	0	0	0	0	0	0	0	0
TCGA-2G-AALP-01A-12D-A42X-01	0	0	0	0	-0.527	0	-0.548	-0.548	-0.532	-0.532	0	-0.517	0.452	0.452	-0.533	0	-0.523	-0.523	-0.543	-0.543	-0.544	-0.544	2.394	0.498	-0.545	0	-0.522	0	0	0	0	-0.529	-0.529	-0.556	-0.556	-0.534	0	0.573	-0.545
TCGA-2G-AALQ-10A-01D-A432-01	0	0	0	0	0	0	0	0	0	0	0	0	0	0	0	0	0	0	0	0	0	0	0	0	0	0	0	0	0	0	0	0	0	0	0	0	0	0	0
TCGA-2G-AALQ-01A-12D-A42X-01	0	0	0	0	0	0	-0.526	-0.526	-0.53	-0.53	-0.534	-0.534	0	0	0	0	-0.521	-0.521	-0.536	-0.536	-0.529	-0.529	1.86	0	-0.542	0	-0.54	0	0	-0.549	-0.549	-0.54	-0.54	-0.539	-0.539	0	0	0.534	0
TCGA-2G-AALR-10A-01D-A432-01	0	0	0	0	0	0	0	0	0	0	0	0	0	0	0	0	0	0	0	0	0	0	0	0	0	0	0	0	0	0	0	0	0	0	0	0	0	0	0
TCGA-2G-AALR-01A-21D-A42X-01	0.883	0.883	0.103	0.103	0.138	0.781	0	0	0	0	0.72	0	0	0	1.433	0	0.783	0	0	0	0.886	0	3.14	0.811	0	1.6	0	0	0	0.705	0.705	0.874	0	0	0	0.147	0.147	0.826	0
TCGA-2G-AALS-10A-01D-A432-01	0	0	0	0	0	0	0	0	0	0	0	0	0	0	0	0	0	0	0	0	0	0	0	0	0	0	0	0	0	0	0	0	0	0	0	0	0	0	0
TCGA-2G-AALS-01A-12D-A42X-01	0	0	0	0	0	0	-0.184	-0.184	-0.175	-0.175	0	0	0.467	0.467	0	0	-0.164	-0.164	0	0	-0.173	-0.173	1.246	0.141	-0.18	0	0	-0.115	-0.115	0	0	-0.173	-0.173	-0.17	-0.17	0	0	0.105	-0.161
TCGA-2G-AALT-10A-01D-A432-01	0	0	0	0	0	0	0	0	0	0	0	0	0	0	0	0	0	0	0	0	0	0	0	0	0	0	0	0	0	0	0	0	0	0	0	0	0	0	0
TCGA-2G-AALT-01A-11D-A42X-01	0	0	0	0	0	0	0	0	-0.41	-0.41	0	0	0.478	0.478	0	0	0	-0.46	-0.486	-0.486	-0.482	-0.482	1.797	0	0	0	0	0	0	0	0	-0.485	-0.485	-0.428	-0.428	0	0	0.55	0
TCGA-2G-AALW-10A-01D-A432-01	0	0	0	0	0	0	0	0	0	0	0	0	0	0	0	0	0	0	0	0	0	0	0	0	0	0	0	0	0	0	0	0	0	0	0	0	0	0	0
TCGA-2G-AALW-01A-11D-A42X-01	0	0	0	0	0	0	-0.513	-0.513	-0.116	-0.116	0	0	0	0	-0.497	-0.497	0	0	-0.509	-0.509	-0.498	-0.498	2.079	0	-0.517	-0.494	-0.495	0.112	-0.374	0	0	-0.501	-0.501	-0.516	-0.516	-0.119	-0.119	0.561	-0.494
TCGA-2G-AALX-10A-01D-A432-01	0	0	0	0	0	0	0	0	0	0	0	0	0	0	0	0	0	0	0	0	0	0	0	0	0	0	0	0	0	0	0	0	0	0	0	0	0	0	0
TCGA-2G-AALX-01A-11D-A42X-01	0.776	0.776	0.792	0	0	0	0	0	0	0	0.802	0.802	0.803	0	0.823	0.823	0	0	0	0	0	-0.799	2.275	2.275	0	0.398	0.785	0	0	0.731	0.731	0	0	0.647	0.647	0	0	0.773	0.411
TCGA-2G-AALY-10A-01D-A432-01	0	0	0	0	0	0	0	0	0	0	0	0	0	0	0	0	0	0	0	0	0	0	0	0	0	0	0	0	0	0	0	0	0	0	0	0	0	0	0
TCGA-2G-AALY-01A-11D-A42X-01	-0.436	0	0	0	0	0	-0.436	-0.436	-0.437	-0.437	0	0	0.419	0	-0.168	0.223	0	0	-0.444	-0.444	-0.228	-0.635	1.712	0	-0.435	0.368	-0.117	0	-0.443	-0.486	0	-0.438	-0.438	-0.121	-0.121	0	0	0.773	-0.218
TCGA-2G-AALZ-10A-01D-A432-01	0	0	0	0	0	0	0	0	0	0	0	0	0	0	0	0	0	0	0	0	0	0	0	0	0	0	0	0	0	0	0	0	0	0	0	0	0	0	0
TCGA-2G-AALZ-01A-11D-A42X-01	0	0	0	0	0	0.447	-0.225	-0.225	-0.471	-0.162	0	0	0	0	0	0	-0.221	-0.221	-0.244	-0.244	0	-0.21	0.675	0.675	-0.23	0	-0.227	0	0	0	0	-0.225	-0.225	-0.244	-0.244	-0.461	-0.461	0	0.149
TCGA-2G-AAM2-10A-01D-A437-01	0	0	0	0	0	0	0	0	0	0	0	0	0	0	0	0	0	0	0	0	0	0	0	0	0	0	0	0	0	0	0	0	0	0	0	0	0	0	0
TCGA-2G-AAM2-01A-11D-A434-01	0	0	0	0	0	0	-0.5	-0.5	-0.493	-0.493	0	0	0	0	0.441	0	-0.484	-0.484	-0.482	-0.482	-0.513	-0.513	2.883	0	-0.502	-0.459	-0.462	0	0	0	0	-0.493	-0.493	0	-0.492	-0.502	0.04	0.483	-0.515
TCGA-2G-AAM3-10A-01D-A437-01	0	0	0	0	0	0	0	0	0	0	0	0	0	0	0	0	0	0	0	0	0	0	0	0	0	0	0	0	0	0	0	0	0	0	0	0	0	0	0
TCGA-2G-AAM3-01A-11D-A434-01	0	0	0	0	0	0	-0.542	-0.542	-0.544	-0.544	0	0	0	0	0.58	0.58	-0.539	-0.539	-0.542	-0.542	-0.553	-0.553	2.883	0	-0.543	0	-0.226	0	-0.275	0	0	-0.545	-0.545	-0.276	-0.276	0	0	0.327	-0.546
TCGA-2G-AAM4-10A-01D-A437-01	0	0	0	0	0	0	0	0	0	0	0	0	0	0	0	0	0	0	0	0	0	0	0	0	0	0	0	0	0	0	0	0	0	0	0	0	0	0	0
TCGA-2G-AAM4-01A-11D-A434-01	0.813	0.813	0.783	0	0	0	0	0	0	0	0.831	0.831	0.864	0.864	0.781	0.569	0	0.783	0	0	0	0	3.611	0.804	0	0.521	0	0	0	0.704	0.704	0	0	0.677	0	0	0.765	1.525	0.345
TCGA-2X-A9D5-10A-01D-A437-01	0	0	0	0	0	0	0	0	0	0	0	0	0	0	0	0	0	0	0	0	0	0	0	0	0	0	0	0	0	0	0	0	0	0	0	0	0	0	0
TCGA-2X-A9D5-01A-11D-A434-01	-0.345	0	0	0	0	0	0	-0.38	-0.343	-0.343	0	0	0	0.343	0	0.676	0	0	-0.328	-0.328	-0.33	-0.69	0.331	0.331	-0.338	0.441	0	-0.355	-0.355	-0.371	0	-0.345	-0.345	0	0	0	0	0.253	0
TCGA-2X-A9D6-10A-01D-A437-01	0	0	0	0	0	0	0	0	0	0	0	0	0	0	0	0	0	0	0	0	0	0	0	0	0	0	0	0	0	0	0	0	0	0	0	0	0	0	0
TCGA-2X-A9D6-01A-11D-A434-01	0	0	0	0.152	0	0	0	0	-0.294	-0.294	0.513	0.288	0.574	0.574	0.28	0.28	0	0	0	0	0	0	0.277	0.277	0	0	0.282	0	0	0	0	0	0	0	0	0	0	0.571	0.277
TCGA-4K-AA1G-10A-01D-A437-01	0	0	0	0	0	0	0	0	0	0	0	0	0	0	0	0	0	0	0	0	0	0	0	0	0	0	0	0	0	0	0	0	0	0	0	0	0	0	0
TCGA-4K-AA1G-01A-11D-A434-01	-0.344	-0.113	0.219	0.219	0	0	-0.306	-0.306	-0.313	-0.313	-0.107	-0.107	0.78	0.78	0.231	0.231	0	0	0	0	-0.327	-0.882	0.744	0.744	0	0.226	0.699	0.187	-0.174	0	0.133	0.208	0.208	0	0	-0.229	0.087	1.303	0.259
TCGA-4K-AA1H-10A-01D-A437-01	0	0	0	0	0	0	0	0	0	0	0	0	0	0	0	0	0	0	0	0	0	0	0	0	0	0	0	0	0	0	0	0	0	0	0	0	0	0	0
TCGA-4K-AA1H-01A-11D-A434-01	0	0	0	0	0	0	0	0	0	0	0	0	0	0	0	0	0	0	-0.101	-0.101	-0.101	-0.101	0	0	0	0	0.105	0	0	0	0	0	0	0	0	0	0	0	0
TCGA-4K-AA1I-10A-01D-A437-01	0	0	0	0	0	0	0	0	0	0	0	0	0	0	0	0	0	0	0	0	0	0	0	0	0	0	0	0	0	0	0	0	0	0	0	0	0	0	0
TCGA-4K-AA1I-01A-11D-A434-01	0	0	0	0	0	0	0	0	-0.199	-0.199	0	0	0	0	0.29	0.29	0	0	0	0	-0.39	-0.39	0.214	0	-0.177	0.165	0.297	0	0	0	0	-0.163	-0.163	0	0	-0.151	0	0.236	0
TCGA-4K-AAAL-10A-01D-A437-01	0	0	0	0	0	0	0	0	0	0	0	0	0	0	0	0	0	0	0	0	0	0	0	0	0	0	0	0	0	0	0	0	0	0	0	0	0	0	0
TCGA-4K-AAAL-01A-11D-A434-01	0.138	0	0.969	0	0.165	0.165	0	-0.213	-0.243	-0.243	0	0	0.475	0.475	0.646	0.646	-0.33	-0.33	0	0	0.215	-0.108	1.945	0.652	-0.247	0.444	0	0	0	0.489	0	-0.248	-0.248	0.205	0.205	0.19	0.19	0.634	-0.251
TCGA-S6-A8JW-10A-01D-A437-01	0	0	0	0	0	0	0	0	0	0	0	0	0	0	0	0	0	0	0	0	0	0	0	0	0	0	0	0	0	0	0	0	0	0	0	0	0	0	0
TCGA-S6-A8JW-01A-11D-A434-01	0	0	0.198	0.198	0	0	-0.522	-0.522	0	0	0	0	1.049	1.049	0.513	0.513	0	0	-0.558	-0.558	-0.556	-0.556	2.757	2.757	0	0.511	0.491	0	0	0	0	-0.538	-0.538	0.385	0.385	0.227	0.227	1.051	0.416
TCGA-S6-A8JX-10A-01D-A437-01	0	0	0	0	0	0	0	0	0	0	0	0	0	0	0	0	0	0	0	0	0	0	0	0	0	0	0	0	0	0	0	0	0	0	0	0	0	0	0
TCGA-S6-A8JX-01A-11D-A434-01	0	0	1.289	0	0	0	-0.509	-0.509	-0.519	-0.519	0	0	0.93	0.93	0.514	0.514	0	0	-0.204	-0.204	-0.527	-1.102	3.657	0.448	-0.503	0.481	0.204	0	0	-0.437	-0.437	-0.513	-0.513	-0.107	-0.107	0	0	0.463	0.385
TCGA-S6-A8JY-10A-01D-A437-01	0	0	0	0	0	0	0	0	0	0	0	0	0	0	0	0	0	0	0	0	0	0	0	0	0	0	0	0	0	0	0	0	0	0	0	0	0	0	0
TCGA-S6-A8JY-01A-11D-A434-01	0	0	0	0	0	0	0	-0.469	-0.484	-0.484	0	0	0.518	0.518	0.468	0	-0.499	-0.499	0	0	-0.505	-1.016	3.657	3.657	-0.468	-0.464	0.466	0	0	-0.496	0	0	-0.481	0	0	-0.397	-0.397	0.506	0.429
TCGA-SB-A6J6-10A-01D-A437-01	0	0	0	0	0	0	0	0	0	0	0	0	0	0	0	0	0	0	0	0	0	0	0	0	0	0	0	0	0	0	0	0	0	0	0	0	0	0	0
TCGA-SB-A6J6-01A-11D-A434-01	0	0	0.213	0	0.144	0.144	0	-0.259	-0.32	-0.32	-0.154	-0.154	0.464	0.464	0.449	0.555	-0.215	-0.215	-0.123	0	-0.584	-0.584	0.435	0.435	-0.355	0.242	0.136	-0.187	-0.187	-0.283	-0.283	0	-0.365	0.36	0	0.245	0.057	0.774	0.398
TCGA-SB-A76C-10A-01D-A437-01	0	0	0	0	0	0	0	0	0	0	0	0	0	0	0	0	0	0	0	0	0	0	0	0	0	0	0	0	0	0	0	0	0	0	0	0	0	0	0
TCGA-SB-A76C-01A-11D-A434-01	-0.47	0	0.435	0	0	0	0	-0.424	-0.447	-0.447	0	0	0.461	0	0.455	0.455	0	0	-0.453	0	-0.514	-0.915	0.848	0	-0.428	0.662	0.323	-0.498	0	0	0	-0.45	-0.45	0	0	0	0	0.755	0.376
TCGA-SN-A6IS-10A-01D-A437-01	0	0	0	0	0	0	0	0	0	0	0	0	0	0	0	0	0	0	0	0	0	0	0	0	0	0	0	0	0	0	0	0	0	0	0	0	0	0	0
TCGA-SN-A6IS-01A-11D-A434-01	0	0.621	0	0	0	0	-0.364	-0.364	-0.384	-0.384	0	0	0.372	0	0.404	0.404	0	0	-0.385	0	-0.383	-0.383	1.413	0	-0.367	0	0	0	0	-0.392	0	-0.376	-0.376	0	0	0	0	0.359	0.655
TCGA-SN-A84W-10A-01D-A437-01	0	0	0	0	0	0	0	0	0	0	0	0	0	0	0	0	0	0	0	0	0	0	0	0	0	0	0	0	0	0	0	0	0	0	0	0	0	0	0
TCGA-SN-A84W-01A-11D-A434-01	-0.567	0	0	0	0	0	0	-0.573	-0.582	-0.582	0	0	0	0	0	0	-0.572	-0.572	-0.582	-0.582	-0.579	-0.579	2.096	0	-0.583	-0.578	0	0	0	0	0	-0.593	-0.593	0	-0.601	0	0	1.017	-0.59
TCGA-SN-A84X-10A-01D-A437-01	0	0	0	0	0	0	0	0	0	0	0	0	0	0	0	0	0	0	0	0	0	0	0	0	0	0	0	0	0	0	0	0	0	0	0	0	0	0	0
TCGA-SN-A84X-01A-11D-A434-01	0.668	0.668	0.704	0	0.457	0.678	0	0	0	0	0.681	0.681	0.624	0	1.241	1.964	0.628	0	0	0	0	0	2.462	0.545	0	0	0	0	0	0	0.639	0	0	0.633	0.633	0.685	0	0.485	0
TCGA-SN-A84Y-10A-01D-A437-01	0	0	0	0	0	0	0	0	0	0	0	0	0	0	0	0	0	0	0	0	0	0	0	0	0	0	0	0	0	0	0	0	0	0	0	0	0	0	0
TCGA-SN-A84Y-01A-11D-A434-01	0.458	0.458	-0.173	-0.173	-0.177	-0.177	-0.213	-0.213	0.431	0.431	0.479	0.479	0.497	0.333	1.087	1.087	0.282	-0.199	-0.239	-0.239	-0.206	-0.206	2.868	0.468	-0.224	0	0.864	0.391	0.391	0.434	0.434	-0.214	-0.214	-0.222	-0.222	-0.235	0.195	0.993	-0.225
TCGA-SO-A8JP-10A-01D-A437-01	0	0	0	0	0	0	0	0	0	0	0	0	0	0	0	0	0	0	0	0	0	0	0	0	0	0	0	0	0	0	0	0	0	0	0	0	0	0	0
TCGA-SO-A8JP-01A-11D-A434-01	-0.612	0	0.705	0.341	-0.144	0	-0.556	-0.556	-0.636	-0.636	0	0	0.701	0.701	0.942	0	-0.427	-0.613	-0.002	-0.236	-0.273	-0.956	0.663	0.204	-0.497	0	0	0	0	-0.422	0	0.304	-0.759	0	0	0.18	0.18	0.583	0.285
TCGA-VF-A8A8-10A-01D-A437-01	0	0	0	0	0	0	0	0	0	0	0	0	0	0	0	0	0	0	0	0	0	0	0	0	0	0	0	0	0	0	0	0	0	0	0	0	0	0	0
TCGA-VF-A8A8-01A-11D-A434-01	0.848	0.848	0.664	0.664	0.923	0.923	0	0	0	0	0.837	0	0.872	0	0.782	0.782	0	0	0	0	0	0	3.657	3.657	0	0	0	0	0	0.836	0.836	0	0	0.213	0.213	0	0	1.506	0
TCGA-VF-A8A9-10A-01D-A437-01	0	0	0	0	0	0	0	0	0	0	0	0	0	0	0	0	0	0	0	0	0	0	0	0	0	0	0	0	0	0	0	0	0	0	0	0	0	0	0
TCGA-VF-A8A9-01A-11D-A434-01	0	0.276	0	0	-0.275	-0.275	-0.269	-0.269	0.261	-0.025	0	0	0.517	0	0.303	0.303	0	0	0	0	-0.272	-0.559	0.856	0.269	-0.279	0	0.258	0	0	0	0	0	0	0.166	0.166	0	0	0.337	0.199
TCGA-VF-A8AA-10A-01D-A437-01	0	0	0	0	0	0	0	0	0	0	0	0	0	0	0	0	0	0	0	0	0	0	0	0	0	0	0	0	0	0	0	0	0	0	0	0	0	0	0
TCGA-VF-A8AA-01A-11D-A434-01	0	0	0	0	0	0	0	0	0	0	0.25	0.25	0.5	0.5	0.321	0.321	0.253	0.253	0	0	0	0	0.61	0.61	0	0.504	0.336	0	0	0	0	-0.259	-0.259	0.221	0.221	0	0	0.604	0
TCGA-VF-A8AB-10A-01D-A437-01	0	0	0	0	0	0	0	0	0	0	0	0	0	0	0	0	0	0	0	0	0	0	0	0	0	0	0	0	0	0	0	0	0	0	0	0	0	0	0
TCGA-VF-A8AB-01A-31D-A434-01	0	0	0	0	0	0	-0.238	-0.238	-0.25	-0.25	0	0	0	0	0.267	0.267	-0.254	-0.254	0	0	-0.255	-0.461	0.756	0.242	-0.247	0	0	0	0	0.162	0.162	-0.254	-0.254	0	0	0	0	0	0
TCGA-VF-A8AC-10A-01D-A437-01	0	0	0	0	0	0	0	0	0	0	0	0	0	0	0	0	0	0	0	0	0	0	0	0	0	0	0	0	0	0	0	0	0	0	0	0	0	0	0
TCGA-VF-A8AC-01A-11D-A434-01	0	0	0	0	-0.202	-0.202	-0.206	-0.206	-0.204	-0.204	0	0	0.586	0.586	0.235	0.235	0	0	-0.212	-0.212	-0.211	-0.211	0.837	0	-0.207	0	0	-0.215	-0.215	0	0	-0.419	-0.419	0	0	-0.207	-0.207	0.23	0
TCGA-VF-A8AD-10A-01D-A437-01	0	0	0	0	0	0	0	0	0	0	0	0	0	0	0	0	0	0	0	0	0	0	0	0	0	0	0	0	0	0	0	0	0	0	0	0	0	0	0
TCGA-VF-A8AD-01A-11D-A434-01	0	0	0	0	-0.334	-0.334	-0.322	-0.322	-0.268	-0.268	0	0	0.329	0.329	-0.353	0	0.314	0.314	0	-0.299	0	0	1.4	0.22	-0.327	0	-0.339	-0.358	-0.358	0.276	0.276	-0.685	-0.328	-0.35	-0.35	0	0	0	-0.375
TCGA-VF-A8AE-10A-01D-A437-01	0	0	0	0	0	0	0	0	0	0	0	0	0	0	0	0	0	0	0	0	0	0	0	0	0	0	0	0	0	0	0	0	0	0	0	0	0	0	0
TCGA-VF-A8AE-01A-11D-A434-01	-0.187	0	0	0	0	0	-0.176	-0.176	-0.183	-0.183	0	0	0.17	0	0.237	0.237	0	0	0	0	0	-0.296	0.176	0.176	-0.288	0	0.156	0	0	-0.145	-0.145	0	0	0	0	0	0	0.14	0.352
TCGA-W4-A7U2-10A-01D-A437-01	0	0	0	0	0	0	0	0	0	0	0	0	0	0	0	0	0	0	0	0	0	0	0	0	0	0	0	0	0	0	0	0	0	0	0	0	0	0	0
TCGA-W4-A7U2-01A-11D-A434-01	-0.459	0	0	0	0	0	-0.439	-0.439	-0.449	-0.449	0	0	0.483	0.483	0.473	0	-0.329	0.113	-0.467	-0.467	-0.944	-0.944	1.572	0.443	-0.435	-0.446	0	0	0	-0.476	0	-0.458	-0.458	0	0	0	0	0.469	0.424
TCGA-W4-A7U3-10A-01D-A437-01	0	0	0	0	0	0	0	0	0	0	0	0	0	0	0	0	0	0	0	0	0	0	0	0	0	0	0	0	0	0	0	0	0	0	0	0	0	0	0
TCGA-W4-A7U3-01A-12D-A434-01	0	0	0	0	0.247	0.247	-0.4	-0.4	-0.396	-0.396	0	0	0	0	0	0	0	0	-0.408	-0.408	0	0	1.856	1.856	-0.404	-0.249	0	0	0	0	0	-0.281	-0.281	0	0	0	0	0.416	0
TCGA-W4-A7U4-10A-01D-A437-01	0	0	0	0	0	0	0	0	0	0	0	0	0	0	0	0	0	0	0	0	0	0	0	0	0	0	0	0	0	0	0	0	0	0	0	0	0	0	0
TCGA-W4-A7U4-01A-12D-A434-01	0.209	0.209	0	0	0	0	-0.151	-0.151	0.151	0.151	-0.14	-0.14	0.693	0.693	0.93	0.93	-0.366	-0.366	-0.377	-0.377	-0.371	-0.371	1.867	0	0	-0.106	0.258	0	0	0.18	0.18	-0.379	-0.379	-0.323	-0.323	0.165	0.165	0.591	0
TCGA-WZ-A7V3-10A-01D-A437-01	0	0	0	0	0	0	0	0	0	0	0	0	0	0	0	0	0	0	0	0	0	0	0	0	0	0	0	0	0	0	0	0	0	0	0	0	0	0	0
TCGA-WZ-A7V3-01A-11D-A434-01	0	0	0	0	-0.401	0	-0.393	-0.393	0	0	0	0	1.119	0.708	0.407	0.407	0.39	0.39	0	0	-0.43	-0.82	1.39	0	-0.385	0.761	-0.399	-0.407	-0.407	0	0	-0.385	-0.385	0	0	-0.397	0	0.398	0
TCGA-WZ-A7V4-10A-01D-A437-01	0	0	0	0	0	0	0	0	0	0	0	0	0	0	0	0	0	0	0	0	0	0	0	0	0	0	0	0	0	0	0	0	0	0	0	0	0	0	0
TCGA-WZ-A7V4-01A-11D-A434-01	0	0	0	0	-0.184	-0.184	-0.185	-0.185	-0.186	-0.186	0	0	0.229	0.229	0.231	0.231	0	-0.194	-0.131	-0.131	-0.219	-0.219	0.396	0	-0.18	0	0	0	0	0	0	-0.182	-0.182	0	0	0	0	0.215	0
TCGA-WZ-A7V5-10A-01D-A437-01	0	0	0	0	0	0	0	0	0	0	0	0	0	0	0	0	0	0	0	0	0	0	0	0	0	0	0	0	0	0	0	0	0	0	0	0	0	0	0
TCGA-WZ-A7V5-01A-11D-A434-01	0.051	0.174	0.159	0.159	0.312	0.314	-0.153	-0.153	-0.165	-0.165	0	0.102	0.403	0.403	0.141	0.497	-0.16	-0.16	-0.172	-0.172	-0.177	-0.177	0.456	0	-0.154	0.158	0.184	-0.022	-0.171	-0.014	0.179	-0.159	-0.159	0.156	0.156	0.163	0.163	0.25	0.087
TCGA-WZ-A8D5-10A-01D-A437-01	0	0	0	0	0	0	0	0	0	0	0	0	0	0	0	0	0	0	0	0	0	0	0	0	0	0	0	0	0	0	0	0	0	0	0	0	0	0	0
TCGA-WZ-A8D5-01A-11D-A434-01	0	0	-0.109	0.202	0	0.389	0	0	-0.163	-0.163	0	0	0.771	0.384	0.48	0.48	-0.196	0	0.17	0.589	0	-0.372	1.531	0.26	-0.381	0	0	-0.21	-0.21	-0.206	-0.206	-0.121	-0.121	0	0	0	0	0.406	0.214
TCGA-X3-A8G4-10A-01D-A437-01	0	0	0	0	0	0	0	0	0	0	0	0	0	0	0	0	0	0	0	0	0	0	0	0	0	0	0	0	0	0	0	0	0	0	0	0	0	0	0
TCGA-X3-A8G4-01A-11D-A434-01	0	-0.172	0.115	0.115	0.689	0.689	-0.407	-0.407	-0.289	-0.289	-0.121	-0.121	0.216	0.216	0.164	0.164	0	0	-0.442	-0.442	0.164	-0.268	2.792	0.153	-0.428	0.179	-0.177	-0.135	-0.135	-0.472	0.572	-0.153	-0.153	-0.151	-0.151	0.388	0.388	0.384	-0.154
TCGA-XE-A8H1-10A-01D-A437-01	0	0	0	0	0	0	0	0	0	0	0	0	0	0	0	0	0	0	0	0	0	0	0	0	0	0	0	0	0	0	0	0	0	0	0	0	0	0	0
TCGA-XE-A8H1-01A-11D-A434-01	0	0	0	0	0	0	-0.268	-0.268	-0.259	-0.259	-0.269	-0.269	0	0	0.322	0.322	-0.275	0	-0.298	0	-0.28	-0.28	2.475	0.128	-0.262	0	0	-0.312	-0.312	0	0	-0.282	-0.282	-0.27	-0.27	-0.274	-0.274	0	-0.324
TCGA-XE-A8H4-10A-01D-A437-01	0	0	0	0	0	0	0	0	0	0	0	0	0	0	0	0	0	0	0	0	0	0	0	0	0	0	0	0	0	0	0	0	0	0	0	0	0	0	0
TCGA-XE-A8H4-01A-31D-A434-01	0	0	0.167	0.167	0	0	-0.215	-0.215	-0.219	-0.219	0	0	0.224	0.224	0.128	0.128	-0.21	0	0	0	-0.224	-0.436	1.141	0	-0.209	0	0	0	0	0	0	-0.47	-0.208	0	0	0	0	0.22	0.206
TCGA-XE-A8H5-10A-01D-A437-01	0	0	0	0	0	0	0	0	0	0	0	0	0	0	0	0	0	0	0	0	0	0	0	0	0	0	0	0	0	0	0	0	0	0	0	0	0	0	0
TCGA-XE-A8H5-01A-11D-A434-01	0	0.406	0.418	0.418	0	0	0	-0.438	-0.447	-0.447	0	0	0.842	0.435	0.841	0.841	-0.44	-0.022	0	0	-0.468	-0.468	2.997	2.997	-0.441	-0.456	0	0	-0.462	-0.464	0	-0.454	-0.454	0.353	0.353	0	0	0.433	0.397
TCGA-XE-A9SE-10A-01D-A437-01	0	0	0	0	0	0	0	0	0	0	0	0	0	0	0	0	0	0	0	0	0	0	0	0	0	0	0	0	0	0	0	0	0	0	0	0	0	0	0
TCGA-XE-A9SE-01A-21D-A434-01	0	0.604	0	0	0	0.214	-0.359	-0.359	-0.365	-0.365	0	0	0.348	0.348	0.357	0.357	-0.346	0	-0.362	0	-0.369	-0.369	2.42	0.646	-0.354	0	0.332	0	0.151	-0.416	-0.416	-0.366	-0.366	0.25	0.25	0	0	0.34	0.286
TCGA-XE-AANI-10A-01D-A437-01	0	0	0	0	0	0	0	0	0	0	0	0	0	0	0	0	0	0	0	0	0	0	0	0	0	0	0	0	0	0	0	0	0	0	0	0	0	0	0
TCGA-XE-AANI-01A-11D-A434-01	-0.558	-0.039	0	0	0	0	0	-0.541	-0.53	-0.53	0.511	0	0.536	0	0	0.559	0	-0.522	-0.561	0	0	-0.558	1.95	0	-0.554	0	0	0	0	0	0	-1.226	-1.226	-0.471	-0.474	0	0	0.548	0
TCGA-XE-AANJ-10A-01D-A437-01	0	0	0	0	0	0	0	0	0	0	0	0	0	0	0	0	0	0	0	0	0	0	0	0	0	0	0	0	0	0	0	0	0	0	0	0	0	0	0
TCGA-XE-AANJ-01A-11D-A434-01	-0.43	0.392	0	0	-0.424	0	-0.417	-0.417	-0.414	-0.414	0	0	0	0.393	0.435	0	-0.407	0.385	-0.377	0	-0.862	-0.862	1.697	1.697	-0.398	0	0	-0.423	-0.423	-0.415	0	-0.411	-0.411	0	0	-0.382	0	0.424	0.373
TCGA-XE-AANR-10A-01D-A437-01	0	0	0	0	0	0	0	0	0	0	0	0	0	0	0	0	0	0	0	0	0	0	0	0	0	0	0	0	0	0	0	0	0	0	0	0	0	0	0
TCGA-XE-AANR-01A-11D-A434-01	-0.441	0	0	0	-0.439	0	-0.446	-0.446	0	0	0	0	0.437	0.437	0.433	0.433	0	0	0	0	-0.443	-0.443	0.815	0	-0.442	0	0	-0.442	-0.442	0	0	-0.438	-0.438	0	0	0	0	0.426	-0.439
TCGA-XE-AANV-10A-01D-A437-01	0	0	0	0	0	0	0	0	0	0	0	0	0	0	0	0	0	0	0	0	0	0	0	0	0	0	0	0	0	0	0	0	0	0	0	0	0	0	0
TCGA-XE-AANV-01A-11D-A434-01	0	0	0	0	0.104	0.104	-0.311	-0.311	0	0	0	0	0.641	0.641	0.324	0.324	0	0	0	0	-0.336	-0.336	0.934	0.302	0	0.613	0.304	0	0	0	0	0	0	0.189	0.189	0	0	0.746	0.267
TCGA-XE-AAO3-10A-01D-A437-01	0	0	0	0	0	0	0	0	0	0	0	0	0	0	0	0	0	0	0	0	0	0	0	0	0	0	0	0	0	0	0	0	0	0	0	0	0	0	0
TCGA-XE-AAO3-01A-11D-A434-01	0	0.409	0	0	0	0	-0.437	-0.437	-0.459	-0.459	0	0	0.601	0.445	0.892	0.892	0	0.402	0	0	-0.477	-0.477	2.735	0.406	-0.426	0	0	0	0	0	0	-0.462	-0.462	0.297	0.297	0	0	0.861	-0.111
TCGA-XE-AAO4-10A-01D-A437-01	0	0	0	0	0	0	0	0	0	0	0	0	0	0	0	0	0	0	0	0	0	0	0	0	0	0	0	0	0	0	0	0	0	0	0	0	0	0	0
TCGA-XE-AAO4-01A-11D-A434-01	0.162	0.162	0	0.649	-0.311	-0.311	0	-0.303	-0.315	-0.315	0	0	0.334	0.334	0.337	0.337	0	0	0	0	-0.329	-0.329	0.927	0.309	-0.299	0	0.316	0	0	0	0	-0.312	-0.312	0.245	0.245	0	0	0.636	0
TCGA-XE-AAO6-10A-01D-A437-01	0	0	0	0	0	0	0	0	0	0	0	0	0	0	0	0	0	0	0	0	0	0	0	0	0	0	0	0	0	0	0	0	0	0	0	0	0	0	0
TCGA-XE-AAO6-01A-31D-A434-01	0.409	0.409	0	0	0	0	0	0	-0.436	-0.436	0	0	0.43	0.43	0.848	0.848	0	0.399	0	0	-0.431	-0.431	2.006	2.006	-0.426	0.432	0.401	-0.464	-0.464	0	0.341	0	-0.433	0.293	0.293	0	0	0.808	0.355
TCGA-XE-AAOB-10A-01D-A437-01	0	0	0	0	0	0	0	0	0	0	0	0	0	0	0	0	0	0	0	0	0	0	0	0	0	0	0	0	0	0	0	0	0	0	0	0	0	0	0
TCGA-XE-AAOB-01A-11D-A434-01	0	0	0	0	0	0	-0.187	-0.187	-0.271	-0.271	0	0	0	0	0.194	0.194	0	0	-0.321	-0.321	0	-0.272	1.241	0	-0.316	0.254	0	0	0	-0.329	0.292	-0.32	-0.32	0	0	0	0	0.247	0
TCGA-XE-AAOC-10A-01D-A437-01	0	0	0	0	0	0	0	0	0	0	0	0	0	0	0	0	0	0	0	0	0	0	0	0	0	0	0	0	0	0	0	0	0	0	0	0	0	0	0
TCGA-XE-AAOC-01A-11D-A434-01	0	1.581	0.776	0.776	0.779	0.779	0	0	0	0	0.661	0.661	0	0	0	0	0.756	0	0	0	0	0	2.366	0.784	0	0.785	0	0.78	0.78	0.728	0.728	0	0	0.624	0.624	0.805	0.805	0.771	0
TCGA-XE-AAOD-10A-01D-A437-01	0	0	0	0	0	0	0	0	0	0	0	0	0	0	0	0	0	0	0	0	0	0	0	0	0	0	0	0	0	0	0	0	0	0	0	0	0	0	0
TCGA-XE-AAOD-01A-11D-A434-01	0.239	0.239	0	0	0	0	0	0	-0.135	-0.135	0	0	0	0	0	0	0	0	0	0	-0.11	-0.21	0.964	0.113	0	0	0.118	0	0	0	0.354	-0.107	-0.107	0	0	0	0	0.393	-0.148
TCGA-XE-AAOF-10A-01D-A437-01	0	0	0	0	0	0	0	0	0	0	0	0	0	0	0	0	0	0	0	0	0	0	0	0	0	0	0	0	0	0	0	0	0	0	0	0	0	0	0
TCGA-XE-AAOF-01A-11D-A434-01	0	0	0.144	0.144	0	0	0	0	0	0	0	0	0	0	0.258	0.258	-0.26	-0.26	-0.269	-0.269	-0.265	-0.265	0.527	0	-0.253	0	0	0	0	0	0	-0.263	-0.263	0	0	0	0	0.241	0
TCGA-XE-AAOJ-10A-01D-A437-01	0	0	0	0	0	0	0	0	0	0	0	0	0	0	0	0	0	0	0	0	0	0	0	0	0	0	0	0	0	0	0	0	0	0	0	0	0	0	0
TCGA-XE-AAOJ-01A-12D-A434-01	0	0	0	0	0	0	-0.564	-0.564	-0.471	-0.471	0	0	-0.544	-0.544	0.488	0	0	0	0	0	0	0	3.304	3.304	-0.567	0.581	-0.192	-0.586	-0.586	-0.587	0	-0.568	-0.568	-0.222	-0.222	0	0	1.01	0
TCGA-XE-AAOL-10A-01D-A437-01	0	0	0	0	0	0	0	0	0	0	0	0	0	0	0	0	0	0	0	0	0	0	0	0	0	0	0	0	0	0	0	0	0	0	0	0	0	0	0
TCGA-XE-AAOL-01A-11D-A434-01	0.706	0.706	0	0.342	0	0	0.231	0.231	-0.218	-0.218	0	0	1.168	0.541	1.479	1.479	-0.391	-0.391	0.494	0.26	-0.829	-0.829	3.233	1.629	-0.437	0.735	0.273	0	0	-0.76	0	-0.405	-0.405	0.346	0.346	0	0	1.084	1.406
TCGA-XY-A89B-10A-01D-A437-01	0	0	0	0	0	0	0	0	0	0	0	0	0	0	0	0	0	0	0	0	0	0	0	0	0	0	0	0	0	0	0	0	0	0	0	0	0	0	0
TCGA-XY-A89B-01A-11D-A434-01	0	0	0	0	-0.275	-0.275	-0.269	-0.269	-0.275	-0.275	0	0	0.311	0.311	0.291	0.291	0	0	0	0	-0.293	-0.293	0.802	0	-0.269	0	0.293	-0.316	-0.316	-0.298	0	-0.285	-0.285	0	0	0	0	0.297	0
TCGA-XY-A8S2-10A-01D-A437-01	0	0	0	0	0	0	0	0	0	0	0	0	0	0	0	0	0	0	0	0	0	0	0	0	0	0	0	0	0	0	0	0	0	0	0	0	0	0	0
TCGA-XY-A8S2-01A-11D-A434-01	0	0	0.104	0.104	-0.449	0	-0.473	-0.473	-0.466	-0.466	0.142	0.142	0.684	0.87	0.12	0.12	0.136	-0.314	-0.478	-0.478	-0.458	-0.458	2.925	2.925	-0.403	0	0.322	-0.384	-0.384	0.143	0.143	-0.464	-0.464	-0.462	-0.462	-0.377	-0.377	0.137	-0.452
TCGA-XY-A8S3-10A-01D-A437-01	0	0	0	0	0	0	0	0	0	0	0	0	0	0	0	0	0	0	0	0	0	0	0	0	0	0	0	0	0	0	0	0	0	0	0	0	0	0	0
TCGA-XY-A8S3-01B-11D-A434-01	0	0	0.945	0	0	0	-0.547	-0.547	-0.567	-0.567	0	0	0.354	0.788	0.296	0.296	0.431	-0.12	-1.293	-1.293	0	-0.5	2.328	0	-0.552	0.234	0	0	0	0	0	-0.595	-0.595	-0.324	-0.584	-0.118	-0.118	1.038	-0.579
TCGA-XY-A9T9-10A-01D-A437-01	0	0	0	0	0	0	0	0	0	0	0	0	0	0	0	0	0	0	0	0	0	0	0	0	0	0	0	0	0	0	0	0	0	0	0	0	0	0	0
TCGA-XY-A9T9-01A-11D-A434-01	0	0.203	0	0	0	0	-0.277	-0.277	-0.289	-0.289	0	0	0.611	0	0.585	0.585	-0.13	-0.13	0	0	-0.295	-0.295	1.114	0	-0.278	0	0	-0.312	-0.312	-0.308	0	-0.291	-0.291	0.205	0.205	-0.134	-0.134	0.422	0.265
TCGA-YU-A90P-10A-01D-A437-01	0	0	0	0	0	0	0	0	0	0	0	0	0	0	0	0	0	0	0	0	0	0	0	0	0	0	0	0	0	0	0	0	0	0	0	0	0	0	0
TCGA-YU-A90P-01A-11D-A434-01	0.224	0.224	0.174	0.174	-0.186	-0.186	-0.249	-0.249	-0.257	-0.257	-0.238	-0.238	0.264	0.264	0.171	0.171	-0.224	-0.224	-0.259	-0.259	-0.242	-0.242	3.657	0.217	-0.183	-0.208	0	0.14	0.14	0	0.166	-0.249	-0.249	0.124	-0.147	0.222	0.222	0.467	0.134
TCGA-YU-A90Q-10A-01D-A437-01	0	0	0	0	0	0	0	0	0	0	0	0	0	0	0	0	0	0	0	0	0	0	0	0	0	0	0	0	0	0	0	0	0	0	0	0	0	0	0
TCGA-YU-A90Q-01A-11D-A434-01	0	0	0	0	0	0	0	0	-0.542	-0.542	0	0	0.533	0.533	0.537	0.537	0	0	0	0	-0.549	-0.549	0.5	0.5	-0.514	0	0.486	0	0	0	0	-0.535	-0.535	0	0	0	0	1.024	0
TCGA-YU-A90S-10A-01D-A437-01	0	0	0	0	0	0	0	0	0	0	0	0	0	0	0	0	0	0	0	0	0	0	0	0	0	0	0	0	0	0	0	0	0	0	0	0	0	0	0
TCGA-YU-A90S-01A-11D-A434-01	0	0	0	0	0	0	0	0	0	0	0	0	0.138	0.138	0	0	0	0	0	0	0	0	0	0	0	0	0	0	0	0	0	0	0	0	0	0	0	0	0
TCGA-YU-A90W-10A-01D-A437-01	0	0	0	0	0	0	0	0	0	0	0	0	0	0	0	0	0	0	0	0	0	0	0	0	0	0	0	0	0	0	0	0	0	0	0	0	0	0	0
TCGA-YU-A90W-01A-11D-A434-01	0	0.541	0.12	0.459	0	0.448	0	0	0	-0.324	0	0	0.964	0.964	1.224	1.224	0.265	0	0	0	0	-0.672	1.538	0.586	-0.692	0	0.565	0	0	-0.452	-0.452	-0.388	-0.388	0.444	0.444	0.24	0.24	0.924	0.798
TCGA-YU-A90Y-10A-01D-A437-01	0	0	0	0	0	0	0	0	0	0	0	0	0	0	0	0	0	0	0	0	0	0	0	0	0	0	0	0	0	0	0	0	0	0	0	0	0	0	0
TCGA-YU-A90Y-01A-11D-A434-01	0	0	0.237	0.237	-0.203	0.072	-0.213	-0.213	0	0	0	0	0.23	0.23	0.637	0.637	0.118	0.697	-0.22	-0.22	-0.117	-0.117	2.294	0.468	-0.21	0.262	0.205	0.236	0.236	0.262	0.262	-0.215	-0.215	-0.216	-0.216	0.212	0.212	0	-0.241
TCGA-YU-A912-10A-01D-A437-01	0	0	0	0	0	0	0	0	0	0	0	0	0	0	0	0	0	0	0	0	0	0	0	0	0	0	0	0	0	0	0	0	0	0	0	0	0	0	0
TCGA-YU-A912-01A-11D-A434-01	0	0	0	0	-0.458	-0.458	-0.462	0	-0.462	-0.462	0	0	0.5	0	0.525	0.525	-0.967	-0.474	0	-0.46	-0.47	-0.47	2.195	2.195	-0.458	0	0	0	0	-0.487	0	-0.453	-0.453	0	0	-0.433	0	0.509	0
TCGA-YU-A94D-10A-01D-A437-01	0	0	0	0	0	0	0	0	0	0	0	0	0	0	0	0	0	0	0	0	0	0	0	0	0	0	0	0	0	0	0	0	0	0	0	0	0	0	0
TCGA-YU-A94D-01A-11D-A434-01	0	0.394	0.64	0.64	0	0	0	0	0	0	0	0	0	0	0.775	0.775	0	0	0	0	0	0	1.425	0	0	0	0	0	0	0	0	0	0	0	0	0	0	0	0
TCGA-YU-A94I-10A-01D-A437-01	0	0	0	0	0	0	0	0	0	0	0	0	0	0	0	0	0	0	0	0	0	0	0	0	0	0	0	0	0	0	0	0	0	0	0	0	0	0	0
TCGA-YU-A94I-01A-11D-A434-01	-0.554	0.536	0.325	0	0.286	0.15	-0.565	-0.565	-0.55	-0.55	-0.175	-0.547	0	0	-0.545	-0.545	-0.548	-0.548	0.316	0.316	0	0	1.682	0	-0.554	0	-0.54	-0.56	-0.56	0	0	-0.575	-0.575	-0.502	0	0.163	0.163	0.606	-0.604
TCGA-YU-AA4L-01A-11D-A434-01	0	0	0	0	0	0	0	0	-0.556	-0.556	-0.533	-0.533	0	0	-0.512	-0.512	-0.542	0	0	0	0	0	1.758	1.758	-0.555	-0.544	-0.18	-0.497	-0.497	-0.349	0	-0.544	-0.544	-0.527	-0.527	0	0.126	0.46	-0.598
TCGA-YU-AA61-10A-01D-A437-01	0	0	0	0	0	0	0	0	0	0	0	0	0	0	0	0	0	0	0	0	0	0	0	0	0	0	0	0	0	0	0	0	0	0	0	0	0	0	0
TCGA-YU-AA61-01A-11D-A434-01	-0.114	0	0	0	0	0	-0.394	-0.394	-0.366	-0.366	0	0	0	0	0.102	-0.094	0.158	0.158	-0.372	-0.372	0	-0.402	0.886	0	0	0	0	-0.411	-0.411	0	0	-0.393	-0.393	0	0	0	0	0.572	-0.44
TCGA-ZM-AA05-10A-01D-A437-01	0	0	0	0	0	0	0	0	0	0	0	0	0	0	0	0	0	0	0	0	0	0	0	0	0	0	0	0	0	0	0	0	0	0	0	0	0	0	0
TCGA-ZM-AA05-01A-12D-A434-01	0.127	0.127	0	0	-0.119	0	-0.275	0	-0.273	-0.273	0.258	0.258	0.271	0.271	0.269	0.269	-0.11	0.121	0	0	-0.25	-0.25	0.419	0.239	-0.283	0.253	0.446	0	0	0	0	0	0	0.201	0	0.107	0.107	0.255	0
TCGA-ZM-AA06-10A-01D-A437-01	0	0	0	0	0	0	0	0	0	0	0	0	0	0	0	0	0	0	0	0	0	0	0	0	0	0	0	0	0	0	0	0	0	0	0	0	0	0	0
TCGA-ZM-AA06-01A-12D-A434-01	0	0	0	0	-0.387	-0.387	-0.38	-0.38	-0.396	-0.396	-0.408	0	0	0	0.508	0.508	-0.4	-0.4	-0.416	-0.416	-0.402	-0.402	0.45	0.052	-0.404	0	0	0	0	-0.43	-0.43	-0.39	-0.39	0	0	0	0	0.437	0
TCGA-ZM-AA0B-10A-01D-A437-01	0	0	0	0	0	0	0	0	0	0	0	0	0	0	0	0	0	0	0	0	0	0	0	0	0	0	0	0	0	0	0	0	0	0	0	0	0	0	0
TCGA-ZM-AA0B-01A-11D-A434-01	0.325	0.325	0	0	0	0	0	-0.321	-0.334	-0.334	0	0	0.313	0	0.346	0.346	-0.332	-0.332	-0.366	-0.016	0.212	-0.608	3.657	3.657	-0.329	0	0	0	0	0	0.284	-0.339	-0.339	0.239	0.239	-0.325	0	0	0
TCGA-ZM-AA0D-10A-01D-A437-01	0	0	0	0	0	0	0	0	0	0	0	0	0	0	0	0	0	0	0	0	0	0	0	0	0	0	0	0	0	0	0	0	0	0	0	0	0	0	0
TCGA-ZM-AA0D-01A-11D-A434-01	0	0	-0.141	0	0	0	-0.158	-0.158	-0.153	-0.153	0	0	0.315	0.315	0.155	0.155	0	0	-0.157	-0.157	-0.154	-0.154	0	0	-0.143	0.167	0.163	-0.16	-0.16	0	0	-0.296	-0.296	0.132	0.132	0	0	0.252	0
TCGA-ZM-AA0E-10A-01D-A437-01	0	0	0	0	0	0	0	0	0	0	0	0	0	0	0	0	0	0	0	0	0	0	0	0	0	0	0	0	0	0	0	0	0	0	0	0	0	0	0
TCGA-ZM-AA0E-01A-12D-A434-01	0	0	0	0	0	0	-0.242	-0.242	0	0	0	0	0.488	0.488	0.24	0.24	-0.491	0	0	0	-0.253	-0.253	0.962	0	-0.237	0.258	0.232	0	0	0	0	-0.242	-0.242	0.201	0.201	0	0	0.482	0
TCGA-ZM-AA0F-10A-01D-A437-01	0	0	0	0	0	0	0	0	0	0	0	0	0	0	0	0	0	0	0	0	0	0	0	0	0	0	0	0	0	0	0	0	0	0	0	0	0	0	0
TCGA-ZM-AA0F-01A-21D-A434-01	0	0	0	0	0	0	-0.131	-0.131	-0.131	-0.131	0	0	0.27	0.27	0.135	0.135	0	0	-0.133	-0.133	-0.131	-0.131	0.104	0	0	0	0.137	0	0	0	0	-0.13	-0.13	0	0	0	0	0.223	0
TCGA-ZM-AA0H-10A-01D-A437-01	0	0	0	0	0	0	0	0	0	0	0	0	0	0	0	0	0	0	0	0	0	0	0	0	0	0	0	0	0	0	0	0	0	0	0	0	0	0	0
TCGA-ZM-AA0H-01A-11D-A434-01	0	0.23	0	0	0	0	0	0	-0.224	-0.224	0	0	0.437	0.437	0.423	0.423	-0.147	-0.147	0	0	-0.278	-0.278	0.649	0.649	0	0	0.284	0	0	0	0	0	0	0	0	0	0	0.451	0
TCGA-ZM-AA0N-10A-01D-A437-01	0	0	0	0	0	0	0	0	0	0	0	0	0	0	0	0	0	0	0	0	0	0	0	0	0	0	0	0	0	0	0	0	0	0	0	0	0	0	0
TCGA-ZM-AA0N-01A-21D-A434-01	0	0.517	0	0	0	0.163	-0.262	-0.262	-0.366	-0.366	0.159	0	1.249	1.249	0.454	0.454	0	0	0.32	0.32	-0.302	-0.302	1.246	1.246	-0.27	0.256	0.491	-0.242	-0.242	0	0	-0.293	-0.293	0.393	0.393	-0.159	-0.159	0.774	0.429

[truncated: 25 more sheets: S1C-TGCT - Broad significance, S1C-OV - Broad by arm, S1C-OV - Broad significance, S1C-ESCA - Broad by arm, S1C-ESCA - Broad significance, S1C-CESC - Broad by arm, S1C-CESC - Broad significance, S1C-MESO - Broad by arm, S1C-MESO - Broad significance, S1C-READ - Broad by arm, S1C-READ - Broad significance, S1C-STAD - Broad by arm, S1C-STAD - Broad significance, S1C-BRCA - Broad by arm, S1C-BRCA - Broad significance, S1C-COADREAD - Broad by arm, S1C-COADREAD - Broad signific, S1C-COAD - Broad by arm, S1C-COAD - Broad significance, S1C-HNSC - Broad by arm …]
