# Supplementary material for: Evolution of chromosome-arm aberrations in breast cancer through genetic network rewiring
Source: Cell Rep. 2024 Mar 22;43(4):113988. doi: 10.1016/j.celrep.2024.113988 (PMC11063629; doi:10.1016/j.celrep.2024.113988)
Supplement: Table S2. Phylogenetic reconstruction of basal breast cancer, related to Figure 2 — (A) Phylogenetic reconstruction using bulk WGS data of PT/PDX basal breast cancer cohort. (B) Phylogenetic reconstruction using scDNA-seq data of PT/PDX GCRC1735 basal breast cancer. [file mmc3.xlsx]

## Sheet: S2A-Event table
Sample ID	Event Name	Clonal Status	Clonal Time Median	Clonal Time Low CI	Clonal Time High CI
GCRC1735	WGD	Clonal	0.815	0.795	0.845
GCRC1735	TP53	Clonal (Pre-WGD)
GCRC1735	Loss 1p	Clonal (Post WGD)
GCRC1735	Loss 2q	Clonal (Post WGD)
GCRC1735	Loss 3p	Clonal (Pre WGD)
GCRC1735	Gain 3q	Clonal	0.505	0.025	0.975
GCRC1735	Loss 3q	Late Subclonal
GCRC1735	Loss 4p	Clonal (Pre WGD)
GCRC1735	Loss 4q	Clonal (Pre WGD)
GCRC1735	Loss 5q	Clonal (Pre WGD)
GCRC1735	Loss 6p	Late Subclonal
GCRC1735	Gain 6q	Late Subclonal
GCRC1735	Loss 6q	Clonal (Post WGD)
GCRC1735	Loss 7p	Late Subclonal
GCRC1735	Gain 7q	Clonal	0.155	0.065	0.315
GCRC1735	Loss 8p	Clonal (Pre WGD)
GCRC1735	Loss 9p	Clonal (Pre WGD)
GCRC1735	Loss 10p	Clonal (Post WGD)
GCRC1735	Loss 10q	Clonal (Post WGD)
GCRC1735	Loss 11p	Clonal (Post WGD)
GCRC1735	Gain 11q	Late Subclonal
GCRC1735	Loss 11q	Clonal (Pre WGD)
GCRC1735	Loss 12q	Clonal (Pre WGD)
GCRC1735	Loss 13q	Clonal (Post WGD)
GCRC1735	Gain 14q	Clonal	0.495	0.025	0.975
GCRC1735	Loss 14q	Clonal (Pre WGD)
GCRC1735	Loss 16p	Late Subclonal
GCRC1735	Loss 16q	Clonal (Post WGD)
GCRC1735	Loss 17p	Clonal (Pre WGD)
GCRC1735	Gain 17q	Clonal	0.595	0.395	0.815
GCRC1735	Loss 17q	Clonal (Pre WGD)
GCRC1735	Loss 18q	Late Subclonal
GCRC1735	Loss 19p	Clonal (Post WGD)
GCRC1735	Gain 19q	Late Subclonal
GCRC1735	Loss 19q	Clonal (Pre WGD)
GCRC1735	Loss 20p	Late Subclonal
GCRC1735	Loss 20q	Late Subclonal
GCRC1735	Loss 21p	Late Subclonal
GCRC1735	Loss 21q	Clonal (Post WGD)
GCRC1735	Loss 22p	Clonal (Post WGD)
GCRC1735	Loss 22q	Clonal (Post WGD)
GCRC1735	Gain Xp	Late Subclonal
GCRC1735	Loss Xp	Clonal (Pre WGD)

## Sheet: S2A-Timing table
Sample	Event	Age	Age_Low_CI	Age_High_CI	Age_At_Sampling
GCRC1834	WGD	63.7	53.8	65.5	72.4
GCRC1834	MRCA	70.4	69.9	71	72.4
GCRC1834	C3	71.4	70.9	71.7	72.4
GCRC1834	C4	72.4	72.4	72.4	72.4
GCRC1840	WGD	67.2	62.9	68.3	71.5
GCRC1840	MRCA	70.5	70.1	70.7	71.5
GCRC1840	C2	71.5	71.5	71.5	71.5
GCRC1840	C3	70.6	70.3	70.8	71.5
GCRC1851	WGD	33.4	22.2	37.4	48.4
GCRC1851	MRCA	46.9	46.3	47.4	48.4
GCRC1851	C2	47.7	47.5	48	48.4
GCRC1851	C6	48.4	48.4	48.4	48.4
GCRC1851	C5	47.5	47.1	47.8	48.4
GCRC1851	C4	47	46.5	47.5	48.4
GCRC1863	WGD	62	53.6	63.2	67.4
GCRC1863	MRCA	67.1	67	67.2	67.4
GCRC1863	C4	67.3	67.2	67.4	67.4
GCRC1863	C5	67.4	67.4	67.4	67.4
GCRC1863	C2	67.2	67.1	67.2	67.4
GCRC1868	MRCA	37.7	37.1	38.2	39.1
GCRC1868	C6	39.1	39.1	39.1	39.1
GCRC1868	C3	38.5	38.3	38.8	39.1
GCRC1868	C5	38.6	38.2	38.9	39.1
GCRC1868	C4	38.8	38.7	38.9	39.1
GCRC1868	C2	37.9	37.4	38.3	39.1
GCRC1876	MRCA	74.8	72.5	75.4	77.5
GCRC1876	C3	76.8	76.6	77	77.5
GCRC1876	C6	77.5	77.5	77.5	77.5
GCRC1876	C4	75.8	75.3	76.3	77.5
GCRC1882	WGD	72.6	60.7	73.9	79.2
GCRC1882	MRCA	73.3	62.9	74.6	79.2
GCRC1882	C2	77.4	75.5	78	79.2
GCRC1882	C3	79.1	79	79.2	79.2
GCRC1882	C5	79.2	79.2	79.2	79.2
GCRC1886	WGD	55.2	54.6	55.8	57.3
GCRC1886	MRCA	55.8	55.3	56.2	57.3
GCRC1886	C2	56.9	56.6	57.1	57.3
GCRC1886	C3	57.3	57.3	57.3	57.3
GCRC1905	WGD	43.8	42.5	44.7	46.6
GCRC1905	MRCA	45.1	44.7	45.6	46.6
GCRC1905	C4	46.6	46.6	46.6	46.6
GCRC1905	C2	45.4	45	45.8	46.6
GCRC1915	WGD	40.5	28.6	43.1	53.2
GCRC1915	MRCA	51.5	51	52	53.2
GCRC1915	C6	53.2	53.2	53.2	53.2
GCRC1915	C3	51.7	51.2	52.1	53.2
GCRC1915	C5	52.1	51.7	52.4	53.2
GCRC1939	WGD	39.3	38.1	40.4	43.2
GCRC1939	C2	43.2	43.2	43.2	43.2
GCRC1939	C3	42.3	42	42.6	43.2
GCRC1939	MRCA	40.7	39.9	41.5	43.2
GCRC1945	MRCA	55.8	55.7	56	56.4
GCRC1945	C2	56.1	55.9	56.2	56.4
GCRC1945	C5	56.4	56.3	56.4	56.4
GCRC1945	C4	56.4	56.4	56.4	56.4
GCRC1963	WGD	34.2	28.7	36	40.4
GCRC1963	MRCA	39.4	39	39.7	40.4
GCRC1963	C2	40.1	39.9	40.2	40.4
GCRC1963	C3	40.4	40.4	40.4	40.4
GCRC2001	C4	66.2	65.4	66.6	67.4
GCRC2001	MRCA	64.5	63.5	65.3	67.4
GCRC2001	C2	67.4	67.4	67.4	67.4
GCRC2001	C5	66.4	65.7	67	67.4
GCRC2006	WGD	23.1	15.4	24.9	33.4
GCRC2006	MRCA	32.3	31.9	32.8	33.4
GCRC2006	C6	33.4	33.4	33.4	33.4
GCRC2006	C5	32.8	32.4	33.1	33.4
GCRC2029	WGD	27.7	19.3	36.5	53.3
GCRC2029	MRCA	46.3	39.4	48	53.3
GCRC2029	C3	51.8	51.3	52.2	53.3
GCRC2029	C4	49.3	47.3	50.5	53.3
GCRC2029	C5	53.3	53.3	53.3	53.3
GCRC2029	C2	46.9	40.6	48.4	53.3
GCRC2047	C3	68.8	68.5	69	69.5
GCRC2047	MRCA	68	67.4	68.4	69.5
GCRC2047	C2	69.2	69.1	69.3	69.5
GCRC2047	C6	69.5	69.5	69.5	69.5
GCRC2061	WGD	34.3	30.5	35.5	38.3
GCRC2061	MRCA	36.3	35.4	37	38.3
GCRC2061	C2	38.1	38	38.2	38.3
GCRC2061	C3	37	36.5	37.5	38.3
GCRC2061	C4	38.3	38.3	38.3	38.3
GCRC2089	WGD	21.4	15.6	28.1	68.2
GCRC2089	C5	68.2	68.2	68.2	68.2
GCRC2089	MRCA	65.2	64.5	65.9	68.2
GCRC2089	C4	66.8	66.3	67.3	68.2
GCRC2089	C3	65.3	64.6	66	68.2
GCRC1735	WGD	61.5	52.9	63.1	69.1
GCRC1735	C3	69.1	69.1	69.1	69.1
GCRC1735	MRCA	67.1	66.5	67.6	69.1
GCRC1735	C2	67.6	67.1	68	69.1
GCRC1738	MRCA	40.4	39.5	41.3	43.2
GCRC1738	C7	41.7	41.1	42.2	43.2
GCRC1738	C6	43.2	43.2	43.2	43.2
GCRC1738	C5	40.6	39.9	41.4	43.2
GCRC1738	C3	41.3	40.7	42	43.2
GCRC1784	WGD	50.3	45.5	51.4	54.3
GCRC1784	MRCA	50.8	46.7	51.7	54.3
GCRC1784	C9	53.5	53.1	53.8	54.3
GCRC1784	C4	54.1	54	54.2	54.3
GCRC1784	C2	51.8	49.5	52.5	54.3
GCRC1784	C5	51.6	49	52.4	54.3
GCRC1784	C12	54.3	54.3	54.3	54.3
GCRC1828	C5	46.4	46.3	46.4	46.4
GCRC1828	C6	44.9	43.8	46.4	46.4
GCRC1828	MRCA	39.3	37.6	40.9	46.4
GCRC1828	C4	42	40.8	43.5	46.4
GCRC1828	C3	40.3	38.8	41.9	46.4

## Sheet: S2B-Copy num profiles
Chromosome	Start	End	Arm	Cytobands	clonal_A	clonal_B	clonal_total	SC1_A	SC1_B	SC1_total	SC3_A	SC3_B	SC3_total
1	0	5000000	p	p36.33,p36.32	0	2	2	0	2	2	0	2	2
1	5000000	10000000	p	p36.32,p36.31,p36.23,p36.22	0	2	2	0	2	2	0	2	2
1	10000000	15000000	p	p36.22,p36.21	0	2	2	0	2	2	0	2	2
1	15000000	20000000	p	p36.21,p36.13	0	2	2	0	2	2	0	2	2
1	20000000	25000000	p	p36.13,p36.12,p36.11	0	2	2	0	2	2	0	2	2
1	25000000	30000000	p	p36.11,p35.3,p35.2	0	2	2	0	2	2	0	2	2
1	30000000	35000000	p	p35.2,p35.1,p34.3	1	2	3	1	2	3	1	2	3
1	35000000	40000000	p	p34.3,p34.2	1	2	3	1	2	3	1	2	3
1	40000000	45000000	p	p34.2,p34.1	1	2	3	1	2	3	1	2	3
1	45000000	50000000	p	p34.1,p33	1	2	3	1	2	3	1	2	3
1	50000000	55000000	p	p33,p32.3	1	2	3	1	2	3	1	2	3
1	55000000	60000000	p	p32.3,p32.2,p32.1	1	2	3	2	2	4	1	2	3
1	60000000	65000000	p	p32.1,p31.3	1	2	3	2	2	4	1	2	3
1	65000000	70000000	p	p31.3,p31.2,p31.1	1	2	3	1	2	3	1	2	3
1	70000000	75000000	p	p31.1	1	2	3	1	2	3	1	2	3
1	75000000	80000000	p	p31.1	1	2	3	1	2	3	1	2	3
1	80000000	85000000	p	p31.1,p22.3	1	2	3	1	2	3	1	2	3
1	85000000	90000000	p	p22.3,p22.2	1	2	3	1	2	3	1	2	3
1	90000000	95000000	p	p22.2,p22.1,p21.3	1	2	3	1	2	3	1	2	3
1	95000000	100000000	p	p21.3,p21.2	1	2	3	1	2	3	1	2	3
1	100000000	105000000	p	p21.2,p21.1	1	2	3	1	2	3	1	2	3
1	105000000	110000000	p	p21.1,p13.3	1	2	3	1	2	3	1	2	3
1	110000000	115000000	p	p13.3,p13.2	1	2	3	1	2	3	1	2	3
1	115000000	120000000	p	p13.2,p13.1,p12	1	2	3	2	2	4	1	2	3
1	120000000	125000000	overlaps_centromere	p12,p11.2,p11.1,q11	1	2	3	2	2	4	1	2	3
1	125000000	130000000	q	q11,q12	3	2	5	3	2	5	3	2	5
1	140000000	145000000	q	q12,q21.1	3	2	5	3	2	5	3	3	6
1	145000000	150000000	q	q21.1,q21.2	2	2	4	2	2	4	2	2	4
1	150000000	155000000	q	q21.2,q21.3	2	2	4	2	2	4	2	2	4
1	155000000	160000000	q	q21.3,q22,q23.1,q23.2	2	2	4	2	2	4	2	2	4
1	160000000	165000000	q	q23.2,q23.3	2	2	4	2	2	4	2	2	4
1	165000000	170000000	q	q23.3,q24.1,q24.2	2	2	4	2	2	4	2	2	4
1	170000000	175000000	q	q24.2,q24.3,q25.1	2	2	4	2	2	4	2	2	4
1	175000000	180000000	q	q25.1,q25.2	2	2	4	2	2	4	2	2	4
1	180000000	185000000	q	q25.2,q25.3	2	2	4	2	2	4	2	2	4
1	185000000	190000000	q	q25.3,q31.1	2	2	4	2	2	4	2	2	4
1	190000000	195000000	q	q31.1,q31.2,q31.3	2	2	4	2	2	4	2	2	4
1	195000000	200000000	q	q31.3,q32.1	2	2	4	2	2	4	2	2	4
1	200000000	205000000	q	q32.1	2	2	4	2	2	4	2	2	4
1	205000000	210000000	q	q32.1,q32.2	2	3	5	1	4	5	2	3	5
1	210000000	215000000	q	q32.2,q32.3,q41	2	3	5	1	4	5	2	3	5
1	215000000	220000000	q	q41	2	2	4	2	2	4	2	2	4
1	220000000	225000000	q	q41,q42.11,q42.12	2	2	4	2	2	4	2	2	4
1	225000000	230000000	q	q42.12,q42.13	2	2	4	1	2	3	2	2	4
1	230000000	235000000	q	q42.13,q42.2,q42.3	1	2	3	0	2	2	1	2	3
1	235000000	240000000	q	q42.3,q43	1	2	3	0	2	2	1	2	3
1	240000000	245000000	q	q43,q44	1	2	3	0	2	2	1	2	3
1	245000000	248956422	q	q44	1	2	3	0	2	2	1	2	3
2	0	5000000	p	p25.3,p25.2	2	1	3	2	1	3	2	2	4
2	5000000	10000000	p	p25.2,p25.1	2	1	3	2	1	3	2	2	4
2	10000000	15000000	p	p25.1,p24.3	2	1	3	2	1	3	2	2	4
2	15000000	20000000	p	p24.3,p24.2,p24.1	2	1	3	2	1	3	2	2	4
2	20000000	25000000	p	p24.1,p23.3	2	1	3	2	1	3	2	2	4
2	25000000	30000000	p	p23.3,p23.2,p23.1	2	1	3	2	1	3	2	2	4
2	30000000	35000000	p	p23.1,p22.3	2	1	3	2	1	3	2	2	4
2	35000000	40000000	p	p22.3,p22.2,p22.1	2	1	3	2	1	3	2	2	4
2	40000000	45000000	p	p22.1,p21	2	1	3	2	1	3	2	2	4
2	45000000	50000000	p	p21,p16.3	2	1	3	2	1	3	2	2	4
2	50000000	55000000	p	p16.3,p16.2,p16.1	2	1	3	2	1	3	2	2	4
2	55000000	60000000	p	p16.1	1	1	2	1	1	2	1	2	3
2	60000000	65000000	p	p16.1,p15,p14	1	1	2	1	1	2	1	2	3
2	65000000	70000000	p	p14,p13.3	1	1	2	1	1	2	1	2	3
2	70000000	75000000	p	p13.3,p13.2,p13.1,p12	1	1	2	1	1	2	1	2	3
2	75000000	80000000	p	p12	1	1	2	1	1	2	1	2	3
2	80000000	85000000	p	p12,p11.2	1	1	2	1	1	2	1	2	3
2	85000000	90000000	p	p11.2	1	1	2	1	1	2	1	2	3
2	90000000	95000000	overlaps_centromere	p11.2,p11.1,q11.1	1	1	2	1	1	2	1	2	3
2	95000000	100000000	q	q11.1,q11.2	1	1	2	1	1	2	1	2	3
2	100000000	105000000	q	q11.2,q12.1	1	1	2	1	1	2	1	2	3
2	105000000	110000000	q	q12.1,q12.2,q12.3,q13	1	1	2	1	1	2	1	2	3
2	110000000	115000000	q	q13,q14.1	1	1	2	1	1	2	1	2	3
2	115000000	120000000	q	q14.1,q14.2	1	1	2	1	1	2	1	2	3
2	120000000	125000000	q	q14.2,q14.3	1	1	2	1	1	2	1	2	3
2	125000000	130000000	q	q14.3,q21.1	1	1	2	1	1	2	1	2	3
2	130000000	135000000	q	q21.1,q21.2,q21.3	1	1	2	1	1	2	1	2	3
2	135000000	140000000	q	q21.3,q22.1	1	1	2	1	1	2	1	2	3
2	140000000	145000000	q	q22.1,q22.2,q22.3	1	1	2	1	1	2	1	2	3
2	145000000	150000000	q	q22.3,q23.1,q23.2,q23.3	1	1	2	1	1	2	1	2	3
2	150000000	155000000	q	q23.3,q24.1	1	1	2	1	1	2	1	2	3
2	155000000	160000000	q	q24.1,q24.2	1	1	2	1	1	2	1	2	3
2	160000000	165000000	q	q24.2,q24.3	1	1	2	1	1	2	1	2	3
2	165000000	170000000	q	q24.3,q31.1	1	1	2	1	1	2	1	2	3
2	170000000	175000000	q	q31.1	1	1	2	1	1	2	1	2	3
2	175000000	180000000	q	q31.1,q31.2,q31.3	1	1	2	1	1	2	1	2	3
2	180000000	185000000	q	q31.3,q32.1	1	1	2	1	1	2	1	2	3
2	185000000	190000000	q	q32.1,q32.2	1	1	2	1	1	2	1	2	3
2	190000000	195000000	q	q32.2,q32.3	1	1	2	1	1	2	1	2	3
2	195000000	200000000	q	q32.3,q33.1	1	1	2	1	1	2	1	2	3
2	200000000	205000000	q	q33.1,q33.2,q33.3	1	1	2	1	1	2	1	2	3
2	205000000	210000000	q	q33.3,q34	1	1	2	1	1	2	1	2	3
2	210000000	215000000	q	q34,q35	1	1	2	1	1	2	1	2	3
2	215000000	220000000	q	q35	1	1	2	1	1	2	1	2	3
2	220000000	225000000	q	q35,q36.1,q36.2	1	1	2	1	1	2	1	2	3
2	225000000	230000000	q	q36.2,q36.3	1	1	2	1	1	2	1	2	3
2	230000000	235000000	q	q36.3,q37.1,q37.2	1	1	2	1	1	2	1	2	3
2	235000000	240000000	q	q37.2,q37.3	1	1	2	1	1	2	1	2	3
2	240000000	242193529	q	q37.3	1	1	2	1	1	2	1	1	2
3	0	5000000	p	p26.3,p26.2,p26.1	2	1	3	2	1	3	2	1	3
3	5000000	10000000	p	p26.1,p25.3	2	1	3	2	1	3	2	1	3
3	10000000	15000000	p	p25.3,p25.2,p25.1	2	1	3	2	1	3	2	1	3
3	15000000	20000000	p	p25.1,p24.3	2	1	3	2	1	3	2	1	3
3	20000000	25000000	p	p24.3,p24.2	2	1	3	2	1	3	2	1	3
3	25000000	30000000	p	p24.2,p24.1	2	0	2	2	0	2	2	0	2
3	30000000	35000000	p	p24.1,p23,p22.3	2	0	2	2	0	2	2	0	2
3	35000000	40000000	p	p22.3,p22.2,p22.1	2	0	2	2	0	2	2	0	2
3	40000000	45000000	p	p22.1,p21.33,p21.32,p21.31	2	0	2	2	0	2	2	0	2
3	45000000	50000000	p	p21.31	2	0	2	2	0	2	2	0	2
3	50000000	55000000	p	p21.31,p21.2,p21.1,p14.3	2	0	2	2	0	2	2	0	2
3	55000000	60000000	p	p14.3,p14.2	2	0	2	2	0	2	2	0	2
3	60000000	65000000	p	p14.2,p14.1	2	0	2	2	0	2	2	0	2
3	65000000	70000000	p	p14.1,p13	2	0	2	2	0	2	2	0	2
3	70000000	75000000	p	p13,p12.3	2	1	3	2	1	3	2	1	3
3	75000000	80000000	p	p12.3,p12.2	2	1	3	2	1	3	2	1	3
3	80000000	85000000	p	p12.2,p12.1	2	1	3	2	1	3	2	1	3
3	85000000	90000000	p	p12.1,p11.2,p11.1	2	1	3	2	1	3	2	1	3
3	90000000	95000000	overlaps_centromere	p11.1,q11.1,q11.2	2	4	6	2	4	6	2	5	7
3	95000000	100000000	q	q11.2,q12.1	2	1	3	2	1	3	2	1	3
3	100000000	105000000	q	q12.1,q12.2,q12.3,q13.11	2	1	3	2	1	3	2	1	3
3	105000000	110000000	q	q13.11,q13.12,q13.13	2	1	3	2	1	3	2	1	3
3	110000000	115000000	q	q13.13,q13.2,q13.31	2	1	3	2	1	3	2	1	3
3	115000000	120000000	q	q13.31,q13.32,q13.33	2	1	3	2	1	3	2	1	3
3	120000000	125000000	q	q13.33,q21.1,q21.2	2	1	3	2	1	3	2	1	3
3	125000000	130000000	q	q21.2,q21.3,q22.1	2	1	3	2	1	3	2	1	3
3	130000000	135000000	q	q22.1,q22.2	2	1	3	3	1	4	2	1	3
3	135000000	140000000	q	q22.2,q22.3,q23	4	1	5	4	1	5	4	1	5
3	140000000	145000000	q	q23,q24	4	1	5	4	1	5	4	1	5
3	145000000	150000000	q	q24,q25.1	4	1	5	4	1	5	4	1	5
3	150000000	155000000	q	q25.1,q25.2	4	1	5	4	1	5	4	1	5
3	155000000	160000000	q	q25.2,q25.31,q25.32,q25.33	4	1	5	4	1	5	4	1	5
3	160000000	165000000	q	q25.33,q26.1	4	1	5	4	1	5	4	1	5
3	165000000	170000000	q	q26.1,q26.2	4	1	5	4	1	5	4	1	5
3	170000000	175000000	q	q26.2,q26.31	4	1	5	4	1	5	4	1	5
3	175000000	180000000	q	q26.31,q26.32,q26.33	4	1	5	4	1	5	4	1	5
3	180000000	185000000	q	q26.33,q27.1,q27.2	4	1	5	4	1	5	4	1	5
3	185000000	190000000	q	q27.2,q27.3,q28	4	1	5	4	1	5	4	1	5
3	190000000	195000000	q	q28,q29	4	1	5	4	1	5	4	1	5
3	195000000	198295559	q	q29	2	1	3	2	2	4	2	1	3
4	0	5000000	p	p16.3,p16.2	0	2	2	0	2	2	0	2	2
4	5000000	10000000	p	p16.2,p16.1	0	2	2	0	2	2	0	2	2
4	10000000	15000000	p	p16.1,p15.33	0	2	2	0	2	2	0	2	2
4	15000000	20000000	p	p15.32,p15.31	0	2	2	0	2	2	0	2	2
4	20000000	25000000	p	p15.31,p15.2	0	2	2	0	2	2	0	1	1
4	25000000	30000000	p	p15.2,p15.1	0	2	2	0	2	2	0	1	1
4	30000000	35000000	p	p15.1	0	2	2	0	2	2	0	1	1
4	35000000	40000000	p	p15.1,p14	1	2	3	1	2	3	1	1	2
4	40000000	45000000	p	p14,p13,p12	2	2	4	2	2	4	1	2	3
4	45000000	50000000	overlaps_centromere	p12,p11	2	2	4	2	2	4	2	2	4
4	50000000	55000000	overlaps_centromere	q11,q12	2	2	4	2	2	4	2	2	4
4	55000000	60000000	q	q12,q13.1	2	2	4	2	2	4	2	2	4
4	60000000	65000000	q	q13.1	2	2	4	2	2	4	1	2	3
4	65000000	70000000	q	q13.1,q13.2,q13.3	2	2	4	2	2	4	1	2	3
4	70000000	75000000	q	q13.3	2	2	4	2	2	4	1	2	3
4	75000000	80000000	q	q13.3,q21.1,q21.21	0	2	2	0	2	2	0	2	2
4	80000000	85000000	q	q21.21,q21.22,q21.23	0	2	2	0	2	2	0	2	2
4	85000000	90000000	q	q21.23,q21.3,q22.1	0	2	2	0	2	2	0	2	2
4	90000000	95000000	q	q22.1,q22.2,q22.3	0	2	2	0	2	2	0	2	2
4	95000000	100000000	q	q22.3,q23	0	2	2	0	2	2	0	2	2
4	100000000	105000000	q	q23,q24	0	2	2	0	2	2	0	2	2
4	105000000	110000000	q	q24,q25	0	2	2	0	2	2	0	2	2
4	110000000	115000000	q	q25,q26	0	2	2	0	2	2	0	2	2
4	115000000	120000000	q	q26,q27	0	2	2	0	2	2	0	2	2
4	120000000	125000000	q	q27,q28.1	0	2	2	0	2	2	0	2	2
4	125000000	130000000	q	q28.1,q28.2	0	2	2	0	2	2	0	2	2
4	130000000	135000000	q	q28.2,q28.3	0	2	2	0	2	2	0	2	2
4	135000000	140000000	q	q28.3,q31.1	0	2	2	0	2	2	0	2	2
4	140000000	145000000	q	q31.1,q31.21	0	2	2	0	2	2	0	2	2
4	145000000	150000000	q	q31.21,q31.22,q31.23	0	2	2	0	2	2	0	2	2
4	150000000	155000000	q	q31.23,q31.3,q32.1	0	2	2	0	2	2	0	2	2
4	155000000	160000000	q	q32.1	0	2	2	0	2	2	0	2	2
4	160000000	165000000	q	q32.1,q32.2,q32.3	0	2	2	0	2	2	0	2	2
4	165000000	170000000	q	q32.3,q33	0	2	2	0	2	2	0	2	2
4	170000000	175000000	q	q33,q34.1	0	2	2	0	2	2	0	2	2
4	175000000	180000000	q	q34.1,q34.2,q34.3	0	2	2	0	2	2	0	2	2
4	180000000	185000000	q	q34.3,q35.1	0	2	2	0	2	2	0	2	2
4	185000000	190000000	q	q35.1,q35.2	0	2	2	0	2	2	0	2	2
4	190000000	190214555	q	q35.2	1	1	2	1	1	2	1	1	2
5	0	5000000	p	p15.33,p15.32	2	1	3	2	1	3	1	2	3
5	5000000	10000000	p	p15.32,p15.31,p15.2	2	1	3	2	1	3	1	2	3
5	10000000	15000000	p	p15.2	2	1	3	2	1	3	1	2	3
5	15000000	20000000	p	p15.1,p14.3	2	1	3	2	1	3	1	2	3
5	20000000	25000000	p	p14.3,p14.2,p14.1	2	1	3	2	1	3	2	2	4
5	25000000	30000000	p	p14.1,p13.3	2	1	3	2	1	3	1	1	2
5	30000000	35000000	p	p13.3,p13.2	2	1	3	2	1	3	1	1	2
5	35000000	40000000	p	p13.2,p13.1	2	1	3	2	1	3	1	1	2
5	40000000	45000000	p	p13.1,p12	2	1	3	2	1	3	1	2	3
5	45000000	50000000	overlaps_centromere	p12,p11,q11.1	2	1	3	2	1	3	2	2	4
5	50000000	55000000	overlaps_centromere	q11.1,q11.2	2	1	3	2	1	3	1	2	3
5	55000000	60000000	q	q11.2,q12.1	2	1	3	2	1	3	2	2	4
5	60000000	65000000	q	q12.1,q12.2,q12.3	2	1	3	2	1	3	2	2	4
5	65000000	70000000	q	q12.3,q13.1,q13.2	2	0	2	2	0	2	2	0	2
5	70000000	75000000	q	q13.2,q13.3	2	0	2	2	0	2	2	0	2
5	75000000	80000000	q	q13.3,q14.1	2	0	2	2	0	2	3	0	3
5	80000000	85000000	q	q14.1,q14.2,q14.3	2	0	2	2	0	2	3	0	3
5	85000000	90000000	q	q14.3	2	0	2	2	0	2	3	0	3
5	90000000	95000000	q	q14.3,q15	2	0	2	2	0	2	3	0	3
5	95000000	100000000	q	q15,q21.1	2	0	2	2	0	2	2	0	2
5	100000000	105000000	q	q21.1,q21.2	2	0	2	2	0	2	2	0	2
5	105000000	110000000	q	q21.2,q21.3	2	0	2	2	0	2	2	0	2
5	110000000	115000000	q	q21.3,q22.1,q22.2,q22.3	2	0	2	2	0	2	1	0	1
5	115000000	120000000	q	q22.3,q23.1	2	0	2	2	0	2	1	0	1
5	120000000	125000000	q	q23.1,q23.2	2	0	2	4	0	4	2	0	2
5	125000000	130000000	q	q23.2,q23.3	2	0	2	4	0	4	2	0	2
5	130000000	135000000	q	q23.3,q31.1	2	0	2	4	0	4	2	0	2
5	135000000	140000000	q	q31.1,q31.2	2	0	2	4	0	4	2	0	2
5	140000000	145000000	q	q31.2,q31.3	2	0	2	4	0	4	2	0	2
5	145000000	150000000	q	q31.3,q32	2	0	2	4	0	4	2	0	2
5	150000000	155000000	q	q32,q33.1,q33.2	4	0	4	5	0	5	4	0	4
5	155000000	160000000	q	q33.2,q33.3	4	0	4	5	0	5	4	0	4
5	160000000	165000000	q	q33.3,q34	4	0	4	5	0	5	4	0	4
5	165000000	170000000	q	q34,q35.1	5	0	5	6	0	6	5	0	5
5	170000000	175000000	q	q35.1,q35.2	5	0	5	6	0	6	5	0	5
5	175000000	180000000	q	q35.2,q35.3	6	0	6	7	0	7	6	0	6
5	180000000	181538259	q	q35.3	6	0	6	7	0	7	6	0	6
6	0	5000000	p	p25.3,p25.2,p25.1	1	2	3	1	2	3	1	2	3
6	5000000	10000000	p	p25.1,p24.3	1	2	3	2	2	4	1	2	3
6	10000000	15000000	p	p24.3,p24.2,p24.1,p23	1	2	3	2	2	4	1	2	3
6	15000000	20000000	p	p23,p22.3	1	2	3	2	2	4	1	2	3
6	20000000	25000000	p	p22.3	1	2	3	2	2	4	1	2	3
6	25000000	30000000	p	p22.3,p22.2,p22.1	1	2	3	2	2	4	1	2	3
6	30000000	35000000	p	p22.1,p21.33,p21.32,p21.31	1	2	3	1	2	3	1	2	3
6	35000000	40000000	p	p21.31,p21.2	1	2	3	2	2	4	1	2	3
6	40000000	45000000	p	p21.2,p21.1	1	2	3	1	2	3	1	1	2
6	45000000	50000000	p	p21.1,p12.3	1	2	3	1	2	3	1	1	2
6	50000000	55000000	p	p12.3,p12.2,p12.1	1	2	3	1	2	3	1	1	2
6	55000000	60000000	overlaps_centromere	p12.1,p11.2,p11.1,q11.1	1	2	3	1	2	3	1	1	2
6	60000000	65000000	q	q11.1,q11.2,q12	1	2	3	1	2	3	1	2	3
6	65000000	70000000	q	q12,q13	1	2	3	1	2	3	1	2	3
6	70000000	75000000	q	q13	1	2	3	1	2	3	1	2	3
6	75000000	80000000	q	q13,q14.1	1	2	3	1	2	3	1	2	3
6	80000000	85000000	q	q14.1,q14.2,q14.3	1	2	3	1	2	3	1	2	3
6	85000000	90000000	q	q14.3,q15	1	2	3	1	2	3	1	2	3
6	90000000	95000000	q	q15,q16.1	1	2	3	1	2	3	1	2	3
6	95000000	100000000	q	q16.1,q16.2	1	2	3	1	2	3	1	2	3
6	100000000	105000000	q	q16.3	1	2	3	1	2	3	1	2	3
6	105000000	110000000	q	q21	1	2	3	1	2	3	1	2	3
6	110000000	115000000	q	q21,q22.1	1	2	3	1	2	3	1	2	3
6	115000000	120000000	q	q22.1,q22.2,q22.31	1	2	3	1	2	3	1	2	3
6	120000000	125000000	q	q22.31	1	2	3	1	2	3	1	2	3
6	125000000	130000000	q	q22.31,q22.32,q22.33	1	2	3	1	2	3	1	2	3
6	130000000	135000000	q	q23.1,q23.2,q23.3	1	2	3	1	2	3	1	2	3
6	135000000	140000000	q	q23.3,q24.1	1	2	3	1	2	3	1	2	3
6	140000000	145000000	q	q24.1,q24.2	0	2	2	0	2	2	0	2	2
6	145000000	150000000	q	q24.2,q24.3,q25.1	0	1	1	0	1	1	0	2	2
6	150000000	155000000	q	q25.1,q25.2	0	1	1	0	1	1	0	2	2
6	155000000	160000000	q	q25.2,q25.3	0	1	1	0	1	1	0	2	2
6	160000000	165000000	q	q25.3,q26,q27	2	1	3	2	1	3	2	1	3
6	165000000	170000000	q	q27	2	1	3	2	1	3	2	1	3
6	170000000	170805979	q	q27	2	1	3	2	1	3	2	1	3
7	0	5000000	p	p22.3,p22.2,p22.1	1	1	2	0	2	2	1	1	2
7	5000000	10000000	p	p22.1,p21.3	1	1	2	0	2	2	1	1	2
7	10000000	15000000	p	p21.3,p21.2	1	1	2	0	2	2	1	1	2
7	15000000	20000000	p	p21.2,p21.1	1	1	2	0	2	2	1	1	2
7	20000000	25000000	p	p21.1,p15.3	1	1	2	0	2	2	1	1	2
7	25000000	30000000	p	p15.3,p15.2,p15.1,p14.3	1	1	2	1	1	2	1	2	3
7	30000000	35000000	p	p14.3,p14.2	1	1	2	1	1	2	1	3	4
7	35000000	40000000	p	p14.2,p14.1	1	1	2	1	1	2	1	3	4
7	40000000	45000000	p	p14.1,p13	1	1	2	1	1	2	1	3	4
7	45000000	50000000	p	p13,p12.3,p12.2	1	1	2	1	1	2	1	3	4
7	50000000	55000000	p	p12.2,p12.1,p11.2	1	1	2	1	1	2	1	3	4
7	55000000	60000000	overlaps_centromere	p11.2,p11.1	1	1	2	1	1	2	1	3	4
7	60000000	65000000	overlaps_centromere	p11.1,q11.1,q11.21	1	1	2	1	1	2	1	2	3
7	65000000	70000000	q	q11.21,q11.22	1	1	2	1	1	2	1	3	4
7	70000000	75000000	q	q11.22,q11.23	1	2	3	1	2	3	1	4	5
7	75000000	80000000	q	q11.23,q21.11	1	2	3	1	2	3	1	4	5
7	80000000	85000000	q	q21.11	1	2	3	1	2	3	1	4	5
7	85000000	90000000	q	q21.11,q21.12,q21.13	1	2	3	1	2	3	1	4	5
7	90000000	95000000	q	q21.13,q21.2,q21.3	1	2	3	1	2	3	1	4	5
7	95000000	100000000	q	q21.3,q22.1	1	2	3	1	2	3	1	4	5
7	100000000	105000000	q	q22.1,q22.2,q22.3	1	2	3	1	2	3	1	4	5
7	105000000	110000000	q	q22.3,q31.1	1	2	3	1	2	3	1	4	5
7	110000000	115000000	q	q31.1	1	2	3	1	2	3	1	4	5
7	115000000	120000000	q	q31.2,q31.31	1	2	3	1	2	3	1	4	5
7	120000000	125000000	q	q31.31,q31.32,q31.33	1	2	3	1	2	3	1	4	5
7	125000000	130000000	q	q31.33,q32.1,q32.2	1	2	3	1	2	3	1	4	5
7	130000000	135000000	q	q32.2,q32.3,q33	1	1	2	1	1	2	1	3	4
7	135000000	140000000	q	q33,q34	0	1	1	0	1	1	0	2	2
7	140000000	145000000	q	q34,q35	0	1	1	0	1	1	0	2	2
7	145000000	150000000	q	q35,q36.1	0	1	1	0	1	1	0	2	2
7	150000000	155000000	q	q36.1,q36.2	0	1	1	0	1	1	0	2	2
7	155000000	159345973	q	q36.2,q36.3	0	1	1	0	1	1	0	2	2
8	0	5000000	p	p23.3,p23.2	0	2	2	0	2	2	0	2	2
8	5000000	10000000	p	p23.2,p23.1	0	2	2	0	2	2	0	2	2
8	10000000	15000000	p	p23.1,p22	0	2	2	0	2	2	0	2	2
8	15000000	20000000	p	p22,p21.3	0	2	2	0	2	2	0	2	2
8	20000000	25000000	p	p21.3,p21.2	0	2	2	0	2	2	0	2	2
8	25000000	30000000	p	p21.2,p21.1,p12	0	2	2	0	2	2	0	2	2
8	30000000	35000000	p	p12	0	2	2	0	2	2	0	2	2
8	35000000	40000000	p	p12,p11.23,p11.22,p11.21	0	2	2	0	2	2	0	2	2
8	40000000	45000000	overlaps_centromere	p11.21,p11.1	1	2	3	1	2	3	1	2	3
8	45000000	50000000	overlaps_centromere	p11.1,q11.1,q11.21	1	2	3	1	1	2	1	2	3
8	50000000	55000000	q	q11.21,q11.22,q11.23,q12.1	1	2	3	1	1	2	1	2	3
8	55000000	60000000	q	q12.1	1	2	3	1	1	2	1	2	3
8	60000000	65000000	q	q12.1,q12.2,q12.3	1	2	3	1	1	2	1	2	3
8	65000000	70000000	q	q12.3,q13.1,q13.2,q13.3	1	2	3	1	1	2	1	2	3
8	70000000	75000000	q	q13.3,q21.11,q21.12,q21.13	1	2	3	1	1	2	1	2	3
8	75000000	80000000	q	q21.13	1	2	3	1	1	2	1	2	3
8	80000000	85000000	q	q21.13,q21.2	1	2	3	1	1	2	1	2	3
8	85000000	90000000	q	q21.2,q21.3	1	2	3	1	1	2	1	2	3
8	90000000	95000000	q	q21.3,q22.1	2	2	4	2	1	3	2	2	4
8	95000000	100000000	q	q22.1,q22.2	2	2	4	2	1	3	2	2	4
8	100000000	105000000	q	q22.2,q22.3	2	2	4	2	1	3	2	2	4
8	105000000	110000000	q	q22.3,q23.1,q23.2	2	2	4	2	1	3	2	2	4
8	110000000	115000000	q	q23.2,q23.3	3	2	5	3	1	4	3	2	5
8	115000000	120000000	q	q23.3,q24.11,q24.12	3	2	5	3	1	4	3	2	5
8	120000000	125000000	q	q24.12,q24.13	3	2	5	3	1	4	3	2	5
8	125000000	130000000	q	q24.13,q24.21	3	1	4	4	1	5	3	3	6
8	130000000	135000000	q	q24.21,q24.22	3	1	4	4	1	5	3	3	6
8	135000000	140000000	q	q24.22,q24.23,q24.3	3	1	4	4	1	5	3	3	6
8	140000000	145000000	q	q24.3	3	2	5	3	1	4	3	2	5
8	145000000	145138636	q	q24.3	3	1	4	3	1	4	2	3	5
9	0	5000000	p	p24.3,p24.2,p24.1	2	2	4	2	2	4	2	2	4
9	5000000	10000000	p	p24.1,p23	2	2	4	2	2	4	2	2	4
9	10000000	15000000	p	p23,p22.3	2	2	4	2	2	4	2	2	4
9	15000000	20000000	p	p22.3,p22.2,p22.1,p21.3	2	0	2	2	0	2	2	0	2
9	20000000	25000000	p	p21.3	0	0	0	0	0	0	0	0	0
9	25000000	30000000	p	p21.3,p21.2,p21.1	2	0	2	1	0	1	2	0	2
9	30000000	35000000	p	p21.1,p13.3	2	0	2	2	0	2	2	0	2
9	35000000	40000000	p	p13.3,p13.2,p13.1,p12	2	0	2	2	0	2	2	0	2
9	40000000	45000000	overlaps_centromere	p11.2,p11.1,q11	2	1	3	2	2	4	2	1	3
9	45000000	50000000	overlaps_centromere	q11,q12	2	3	5	2	3	5	2	3	5
9	60000000	65000000	q	q12,q13	2	1	3	2	2	4	2	1	3
9	65000000	70000000	q	q21.11,q21.12	2	1	3	2	2	4	2	1	3
9	70000000	75000000	q	q21.12,q21.13	2	1	3	2	2	4	2	1	3
9	75000000	80000000	q	q21.13,q21.2,q21.31	2	1	3	2	2	4	2	1	3
9	80000000	85000000	q	q21.31,q21.32,q21.33	2	1	3	2	2	4	2	1	3
9	85000000	90000000	q	q21.33,q22.1,q22.2	2	1	3	2	2	4	2	1	3
9	90000000	95000000	q	q22.2,q22.31,q22.32	2	1	3	2	2	4	2	1	3
9	95000000	100000000	q	q22.32,q22.33,q31.1	2	1	3	2	2	4	2	1	3
9	100000000	105000000	q	q31.1	2	1	3	2	2	4	2	1	3
9	105000000	110000000	q	q31.1,q31.2,q31.3	2	1	3	2	2	4	2	1	3
9	110000000	115000000	q	q31.3,q32,q33.1	2	1	3	2	2	4	2	1	3
9	115000000	120000000	q	q33.1,q33.2	2	1	3	2	2	4	2	1	3
9	120000000	125000000	q	q33.2,q33.3	2	1	3	2	2	4	2	1	3
9	125000000	130000000	q	q33.3,q34.11	2	1	3	2	2	4	2	1	3
9	130000000	135000000	q	q34.11,q34.12,q34.13,q34.2,q34.3	2	1	3	2	2	4	2	1	3
9	135000000	138394717	q	q34.3	1	1	2	1	2	3	1	1	2
10	0	5000000	p	p15.3,p15.2,p15.1	1	1	2	1	1	2	1	1	2
10	5000000	10000000	p	p15.1,p14	1	1	2	1	1	2	1	1	2
10	10000000	15000000	p	p14,p13	1	1	2	1	1	2	1	1	2
10	15000000	20000000	p	p13,p12.33,p12.32,p12.31	1	1	2	1	1	2	1	1	2
10	20000000	25000000	p	p12.31,p12.2,p12.1	1	1	2	1	1	2	1	1	2
10	25000000	30000000	p	p12.1,p11.23	1	1	2	1	1	2	1	1	2
10	30000000	35000000	p	p11.23,p11.22,p11.21	1	1	2	1	1	2	1	1	2
10	35000000	40000000	overlaps_centromere	p11.21,p11.1,q11.1	1	1	2	1	1	2	1	1	2
10	40000000	45000000	overlaps_centromere	q11.1,q11.21	1	1	2	1	1	2	1	1	2
10	45000000	50000000	q	q11.21,q11.22,q11.23	1	1	2	1	1	2	1	1	2
10	50000000	55000000	q	q11.23,q21.1	1	1	2	1	1	2	1	1	2
10	55000000	60000000	q	q21.1,q21.2	1	1	2	1	1	2	1	1	2
10	60000000	65000000	q	q21.2,q21.3	1	2	3	1	2	3	1	2	3
10	65000000	70000000	q	q21.3,q22.1	1	1	2	1	1	2	1	1	2
10	70000000	75000000	q	q22.1,q22.2	1	1	2	1	1	2	1	1	2
10	75000000	80000000	q	q22.2,q22.3	1	1	2	1	1	2	1	1	2
10	80000000	85000000	q	q22.3,q23.1	1	1	2	1	1	2	1	1	2
10	85000000	90000000	q	q23.1,q23.2,q23.31	1	1	2	1	1	2	1	1	2
10	90000000	95000000	q	q23.31,q23.32,q23.33	1	1	2	1	1	2	1	1	2
10	95000000	100000000	q	q23.33,q24.1,q24.2	1	1	2	1	1	2	1	1	2
10	100000000	105000000	q	q24.2,q24.31,q24.32,q24.33,q25.1	1	1	2	1	1	2	1	1	2
10	105000000	110000000	q	q25.1	1	1	2	1	1	2	1	1	2
10	110000000	115000000	q	q25.1,q25.2,q25.3	1	1	2	1	1	2	1	1	2
10	115000000	120000000	q	q25.3,q26.11,q26.12	1	1	2	1	1	2	1	1	2
10	120000000	125000000	q	q26.12,q26.13	1	1	2	1	1	2	1	1	2
10	125000000	130000000	q	q26.13,q26.2,q26.3	1	1	2	1	1	2	1	1	2
10	130000000	133797422	q	q26.3	1	1	2	1	1	2	1	1	2
11	0	5000000	p	p15.5,p15.4	1	1	2	1	1	2	1	1	2
11	5000000	10000000	p	p15.4	2	1	3	2	1	3	2	1	3
11	10000000	15000000	p	p15.4,p15.3,p15.2	2	2	4	2	2	4	2	2	4
11	15000000	20000000	p	p15.2,p15.1	2	2	4	2	2	4	2	2	4
11	20000000	25000000	p	p15.1,p14.3	2	2	4	2	2	4	2	2	4
11	25000000	30000000	p	p14.3,p14.2,p14.1	1	2	3	1	2	3	1	2	3
11	30000000	35000000	p	p14.1,p13	1	2	3	1	2	3	1	2	3
11	35000000	40000000	p	p13,p12	1	2	3	1	2	3	1	2	3
11	40000000	45000000	p	p12,p11.2	1	2	3	1	2	3	1	2	3
11	45000000	50000000	p	p11.2,p11.12	1	2	3	1	2	3	1	2	3
11	50000000	55000000	overlaps_centromere	p11.12,p11.11,q11	1	2	3	1	2	3	1	2	3
11	55000000	60000000	q	q11,q12.1	1	2	3	1	2	3	1	2	3
11	60000000	65000000	q	q12.1,q12.2,q12.3,q13.1	1	2	3	1	2	3	1	2	3
11	65000000	70000000	q	q13.1,q13.2,q13.3	1	2	3	1	2	3	1	2	3
11	70000000	75000000	q	q13.3,q13.4	0	2	2	0	2	2	0	3	3
11	75000000	80000000	q	q13.4,q13.5,q14.1	0	2	2	0	2	2	0	3	3
11	80000000	85000000	q	q14.1	0	2	2	0	2	2	0	3	3
11	85000000	90000000	q	q14.1,q14.2,q14.3	0	2	2	0	2	2	0	3	3
11	90000000	95000000	q	q14.3,q21	0	2	2	0	2	2	0	3	3
11	95000000	100000000	q	q21,q22.1	0	2	2	0	2	2	0	2	2
11	100000000	105000000	q	q22.1,q22.2,q22.3	0	2	2	0	2	2	0	1	1
11	105000000	110000000	q	q22.3	0	2	2	0	2	2	0	1	1
11	110000000	115000000	q	q22.3,q23.1,q23.2,q23.3	0	2	2	0	2	2	0	2	2
11	115000000	120000000	q	q23.3	0	2	2	0	2	2	0	3	3
11	120000000	125000000	q	q23.3,q24.1,q24.2	0	2	2	0	2	2	0	3	3
11	125000000	130000000	q	q24.2,q24.3	0	2	2	0	2	2	0	3	3
11	130000000	135000000	q	q24.3,q25	0	2	2	0	2	2	0	3	3
11	135000000	135086622	q	q25	0	2	2	0	2	2	0	3	3
12	0	5000000	p	p13.33,p13.32	2	2	4	2	2	4	2	4	6
12	5000000	10000000	p	p13.32,p13.31	2	2	4	2	2	4	2	4	6
12	10000000	15000000	p	p13.2,p13.1,p12.3	2	2	4	2	2	4	2	4	6
12	15000000	20000000	p	p12.3,p12.2	2	1	3	2	1	3	1	4	5
12	20000000	25000000	p	p12.2,p12.1	2	1	3	2	1	3	2	2	4
12	25000000	30000000	p	p12.1,p11.23,p11.22	2	1	3	2	0	2	2	1	3
12	30000000	35000000	overlaps_centromere	p11.22,p11.21,p11.1	2	1	3	2	0	2	2	1	3
12	35000000	40000000	overlaps_centromere	p11.1,q11,q12	2	1	3	2	0	2	2	1	3
12	40000000	45000000	q	q12	2	1	3	2	0	2	2	1	3
12	45000000	50000000	q	q12,q13.11,q13.12	2	1	3	2	0	2	2	1	3
12	50000000	55000000	q	q13.12,q13.13,q13.2	2	0	2	2	0	2	2	0	2
12	55000000	60000000	q	q13.2,q13.3,q14.1	2	1	3	2	1	3	2	1	3
12	60000000	65000000	q	q14.1,q14.2,q14.3	2	1	3	2	0	2	2	1	3
12	65000000	70000000	q	q14.3,q15	2	0	2	2	0	2	2	0	2
12	70000000	75000000	q	q15,q21.1	2	0	2	2	0	2	2	0	2
12	75000000	80000000	q	q21.1,q21.2,q21.31	2	0	2	2	0	2	2	0	2
12	80000000	85000000	q	q21.31	2	0	2	2	0	2	2	0	2
12	85000000	90000000	q	q21.31,q21.32,q21.33	2	0	2	2	0	2	2	0	2
12	90000000	95000000	q	q21.33,q22	2	0	2	2	0	2	2	0	2
12	95000000	100000000	q	q22,q23.1	2	0	2	2	0	2	2	0	2
12	100000000	105000000	q	q23.1,q23.2,q23.3	2	0	2	2	0	2	2	0	2
12	105000000	110000000	q	q23.3,q24.11	2	0	2	2	0	2	2	0	2
12	110000000	115000000	q	q24.11,q24.12,q24.13,q24.21	2	0	2	2	0	2	2	0	2
12	115000000	120000000	q	q24.21,q24.22,q24.23	2	0	2	2	0	2	2	0	2
12	120000000	125000000	q	q24.23,q24.31	2	0	2	3	0	3	2	0	2
12	125000000	130000000	q	q24.31,q24.32,q24.33	2	0	2	3	0	3	2	0	2
12	130000000	133275309	q	q24.33	2	0	2	3	0	3	2	0	2
13	0	15000000	p	p13,p12,p11.2
13	15000000	20000000	overlaps_centromere	p11.2,p11.1,q11,q12.11	2	1	3	2	1	3	2	1	3
13	20000000	25000000	q	q12.11,q12.12,q12.13	2	1	3	2	0	2	1	1	2
13	25000000	30000000	q	q12.13,q12.2,q12.3	2	1	3	2	0	2	1	1	2
13	30000000	35000000	q	q12.3,q13.1,q13.2,q13.3	2	1	3	2	0	2	1	1	2
13	35000000	40000000	q	q13.3,q14.11	2	1	3	2	0	2	0	1	1
13	40000000	45000000	q	q14.11,q14.12	2	1	3	2	0	2	1	1	2
13	45000000	50000000	q	q14.12,q14.13,q14.2	2	1	3	2	0	2	1	1	2
13	50000000	55000000	q	q14.2,q14.3,q21.1	2	1	3	2	0	2	1	1	2
13	55000000	60000000	q	q21.1,q21.2	2	1	3	2	0	2	1	1	2
13	60000000	65000000	q	q21.2,q21.31	2	1	3	2	0	2	1	1	2
13	65000000	70000000	q	q21.31,q21.32,q21.33	2	1	3	2	0	2	1	1	2
13	70000000	75000000	q	q21.33,q22.1,q22.2	2	1	3	2	0	2	1	1	2
13	75000000	80000000	q	q22.2,q22.3,q31.1	2	1	3	2	0	2	1	1	2
13	80000000	85000000	q	q31.1	2	1	3	2	0	2	1	1	2
13	85000000	90000000	q	q31.1,q31.2,q31.3	2	1	3	2	0	2	1	1	2
13	90000000	95000000	q	q31.3,q32.1	2	1	3	2	0	2	1	1	2
13	95000000	100000000	q	q32.1,q32.2,q32.3	2	1	3	2	0	2	1	1	2
13	100000000	105000000	q	q32.3,q33.1,q33.2	2	1	3	2	0	2	1	1	2
13	105000000	110000000	q	q33.2,q33.3,q34	2	1	3	2	0	2	1	1	2
13	110000000	114364328	q	q34	2	1	3	2	1	3	1	2	3
14	0	15000000	p	p13,p12,p11.2
14	15000000	20000000	overlaps_centromere	p11.2,p11.1,q11.1,q11.2	2	0	2	2	0	2	2	0	2
14	20000000	25000000	q	q11.2,q12	3	0	3	3	0	3	3	0	3
14	25000000	30000000	q	q12	3	0	3	3	0	3	3	0	3
14	30000000	35000000	q	q12,q13.1,q13.2	3	0	3	3	0	3	3	0	3
14	35000000	40000000	q	q13.2,q13.3,q21.1	3	0	3	3	0	3	3	0	3
14	40000000	45000000	q	q21.1,q21.2	3	0	3	3	0	3	3	0	3
14	45000000	50000000	q	q21.2,q21.3	3	0	3	3	0	3	3	0	3
14	50000000	55000000	q	q21.3,q22.1,q22.2	3	0	3	3	0	3	4	0	4
14	55000000	60000000	q	q22.3,q23.1	3	0	3	3	0	3	4	0	4
14	60000000	65000000	q	q23.1,q23.2,q23.3	3	0	3	3	0	3	4	0	4
14	65000000	70000000	q	q23.3,q24.1,q24.2	3	0	3	3	0	3	4	0	4
14	70000000	75000000	q	q24.2,q24.3	3	0	3	3	0	3	4	0	4
14	75000000	80000000	q	q24.3,q31.1	3	0	3	3	0	3	4	0	4
14	80000000	85000000	q	q31.1,q31.2,q31.3	3	0	3	3	0	3	4	0	4
14	85000000	90000000	q	q31.3,q32.11	3	0	3	3	0	3	4	0	4
14	90000000	95000000	q	q32.11,q32.12,q32.13	3	0	3	2	0	2	3	0	3
14	95000000	100000000	q	q32.13,q32.2	3	0	3	3	0	3	4	0	4
14	100000000	105000000	q	q32.2,q32.31,q32.32,q32.33	3	0	3	3	0	3	3	0	3
14	105000000	107043718	q	q32.33	3	0	3	3	0	3	3	0	3
15	0	15000000	p	p13,p12,p11.2
15	15000000	20000000	overlaps_centromere	p11.2,p11.1,q11.1	2	1	3	2	1	3	2	2	4
15	20000000	25000000	q	q11.1,q11.2	2	1	3	2	1	3	2	2	4
15	25000000	30000000	q	q11.2,q12,q13.1	2	1	3	2	1	3	2	2	4
15	30000000	35000000	q	q13.2,q13.3,q14	2	0	2	2	0	2	2	0	2
15	35000000	40000000	q	q14,q15.1	2	0	2	2	0	2	3	0	3
15	40000000	45000000	q	q15.1,q15.2,q15.3,q21.1	2	0	2	2	0	2	3	0	3
15	45000000	50000000	q	q21.1,q21.2	2	0	2	2	0	2	3	0	3
15	50000000	55000000	q	q21.2,q21.3	2	0	2	2	0	2	3	0	3
15	55000000	60000000	q	q21.3,q22.1,q22.2	2	0	2	2	0	2	3	0	3
15	60000000	65000000	q	q22.2,q22.31	2	0	2	2	0	2	3	0	3
15	65000000	70000000	q	q22.31,q22.32,q22.33,q23	2	1	3	2	1	3	2	2	4
15	70000000	75000000	q	q23,q24.1,q24.2	2	1	3	2	1	3	1	2	3
15	75000000	80000000	q	q24.2,q24.3,q25.1	2	1	3	2	1	3	0	3	3
15	80000000	85000000	q	q25.1,q25.2,q25.3	2	1	3	2	1	3	0	3	3
15	85000000	90000000	q	q25.3,q26.1	0	1	1	0	1	1	0	2	2
15	90000000	95000000	q	q26.1,q26.2	2	1	3	2	1	3	0	3	3
15	95000000	100000000	q	q26.2,q26.3	2	1	3	2	1	3	0	3	3
15	100000000	101991189	q	q26.3	1	2	3	1	2	3	0	3	3
16	0	5000000	p	p13.3	1	2	3	1	2	3	2	1	3
16	5000000	10000000	p	p13.3,p13.2	1	2	3	1	2	3	2	2	4
16	10000000	15000000	p	p13.2,p13.13,p13.12,p13.11	1	2	3	1	2	3	2	2	4
16	15000000	20000000	p	p13.11,p12.3	1	2	3	1	2	3	2	2	4
16	20000000	25000000	p	p12.3,p12.2,p12.1	1	2	3	1	2	3	2	2	4
16	25000000	30000000	p	p12.1,p11.2	1	2	3	1	2	3	2	2	4
16	30000000	35000000	p	p11.2	1	2	3	1	2	3	2	2	4
16	35000000	40000000	overlaps_centromere	p11.2,p11.1,q11.1,q11.2	1	2	3	1	2	3	2	2	4
16	45000000	50000000	q	q11.2,q12.1	1	2	3	1	2	3	2	3	5
16	50000000	55000000	q	q12.1,q12.2	1	2	3	1	2	3	1	2	3
16	55000000	60000000	q	q12.2,q13,q21	1	2	3	1	2	3	1	2	3
16	60000000	65000000	q	q21	1	2	3	1	2	3	1	2	3
16	65000000	70000000	q	q21,q22.1	1	2	3	1	2	3	1	2	3
16	70000000	75000000	q	q22.1,q22.2,q22.3,q23.1	1	1	2	1	1	2	1	1	2
16	75000000	80000000	q	q23.1,q23.2	1	1	2	1	1	2	1	1	2
16	80000000	85000000	q	q23.2,q23.3,q24.1	1	1	2	1	1	2	1	1	2
16	85000000	90000000	q	q24.1,q24.2,q24.3	1	1	2	1	1	2	1	1	2
16	90000000	90338345	q	q24.3	1	1	2	1	1	2	1	1	2
17	0	5000000	p	p13.3,p13.2	0	2	2	0	2	2	0	2	2
17	5000000	10000000	p	p13.2,p13.1	0	2	2	0	2	2	0	2	2
17	10000000	15000000	p	p13.1,p12	0	2	2	0	2	2	0	2	2
17	15000000	20000000	p	p12,p11.2	0	2	2	0	2	2	0	2	2
17	20000000	25000000	overlaps_centromere	p11.2,p11.1	0	2	2	0	2	2	0	2	2
17	25000000	30000000	overlaps_centromere	p11.1,q11.1,q11.2	0	3	3	0	3	3	0	3	3
17	30000000	35000000	q	q11.2,q12	0	3	3	0	3	3	0	3	3
17	35000000	40000000	q	q12,q21.1	0	3	3	0	3	3	0	3	3
17	40000000	45000000	q	q21.1,q21.2,q21.31	0	3	3	0	3	3	0	3	3
17	45000000	50000000	q	q21.31,q21.32,q21.33	0	3	3	0	3	3	0	3	3
17	50000000	55000000	q	q21.33,q22	0	3	3	0	3	3	0	3	3
17	55000000	60000000	q	q22,q23.1	0	4	4	0	5	5	0	4	4
17	60000000	65000000	q	q23.1,q23.2,q23.3,q24.1	0	4	4	0	4	4	0	5	5
17	65000000	70000000	q	q24.1,q24.2,q24.3	0	4	4	0	4	4	0	5	5
17	70000000	75000000	q	q24.3,q25.1	0	4	4	0	4	4	0	5	5
17	75000000	80000000	q	q25.1,q25.2,q25.3	0	4	4	0	5	5	0	4	4
17	80000000	83257441	q	q25.3	0	4	4	0	5	5	0	4	4
18	0	5000000	p	p11.32,p11.31	2	1	3	2	1	3	2	1	3
18	5000000	10000000	p	p11.31,p11.23,p11.22	2	1	3	2	1	3	2	1	3
18	10000000	15000000	p	p11.22,p11.21	2	1	3	2	1	3	2	1	3
18	15000000	20000000	overlaps_centromere	p11.21,p11.1,q11.1	2	1	3	2	1	3	2	1	3
18	20000000	25000000	overlaps_centromere	q11.1,q11.2	2	2	4	2	2	4	2	2	4
18	25000000	30000000	q	q11.2,q12.1	2	2	4	2	2	4	2	2	4
18	30000000	35000000	q	q12.1	2	2	4	2	2	4	2	2	4
18	35000000	40000000	q	q12.1,q12.2,q12.3	2	2	4	1	2	3	2	2	4
18	40000000	45000000	q	q12.3	2	2	4	1	2	3	2	2	4
18	45000000	50000000	q	q12.3,q21.1	2	2	4	1	2	3	2	2	4
18	50000000	55000000	q	q21.1,q21.2	2	1	3	1	1	2	2	1	3
18	55000000	60000000	q	q21.2,q21.31,q21.32	2	1	3	1	1	2	2	1	3
18	60000000	65000000	q	q21.32,q21.33,q22.1	2	1	3	1	1	2	2	1	3
18	65000000	70000000	q	q22.1,q22.2	2	1	3	1	1	2	2	1	3
18	70000000	75000000	q	q22.2,q22.3	2	1	3	1	1	2	2	1	3
18	75000000	80000000	q	q22.3,q23	2	1	3	1	1	2	2	1	3
18	80000000	80373285	q	q23	2	1	3	1	1	2	2	1	3
19	0	5000000	p	p13.3	2	0	2	2	0	2	2	0	2
19	5000000	10000000	p	p13.3,p13.2	2	0	2	2	0	2	2	0	2
19	10000000	15000000	p	p13.2,p13.13,p13.12	2	1	3	3	1	4	2	1	3
19	15000000	20000000	p	p13.12,p13.11,p12	1	1	2	1	1	2	1	1	2
19	20000000	25000000	overlaps_centromere	p12,p11	1	1	2	1	1	2	2	1	3
19	25000000	30000000	overlaps_centromere	p11,q11,q12	2	1	3	2	1	3	2	2	4
19	30000000	35000000	q	q12,q13.11	2	1	3	2	1	3	2	1	3
19	35000000	40000000	q	q13.11,q13.12,q13.13,q13.2	2	1	3	2	1	3	2	1	3
19	40000000	45000000	q	q13.2,q13.31,q13.32	2	0	2	2	0	2	2	0	2
19	45000000	50000000	q	q13.32,q13.33	2	0	2	2	0	2	2	0	2
19	50000000	55000000	q	q13.33,q13.41,q13.42	2	0	2	2	0	2	2	0	2
19	55000000	58617616	q	q13.42,q13.43	2	0	2	2	0	2	2	0	2
20	0	5000000	p	p13	1	1	2	1	1	2	2	1	3
20	5000000	10000000	p	p13,p12.3,p12.2	1	2	3	1	2	3	2	2	4
20	10000000	15000000	p	p12.2,p12.1	1	2	3	1	2	3	2	2	4
20	15000000	20000000	p	p12.1,p11.23	1	2	3	1	2	3	2	2	4
20	20000000	25000000	p	p11.23,p11.22,p11.21	1	2	3	1	2	3	2	2	4
20	25000000	30000000	overlaps_centromere	p11.21,p11.1,q11.1	1	2	3	1	2	3	2	2	4
20	30000000	35000000	overlaps_centromere	q11.1,q11.21,q11.22	1	2	3	1	2	3	2	2	4
20	35000000	40000000	q	q11.22,q11.23,q12	1	2	3	1	2	3	2	2	4
20	40000000	45000000	q	q12,q13.11,q13.12	1	2	3	1	2	3	2	2	4
20	45000000	50000000	q	q13.12,q13.13	1	2	3	1	2	3	2	2	4
20	50000000	55000000	q	q13.13,q13.2	1	2	3	1	2	3	2	2	4
20	55000000	60000000	q	q13.2,q13.31,q13.32,q13.33	0	3	3	0	3	3	0	3	3
20	60000000	64444167	q	q13.33	0	3	3	0	3	3	0	3	3
21	0	5000000	p	p13,p12
21	5000000	10000000	p	p12,p11.2	1	1	2	1	1	2	1	1	2
21	10000000	15000000	overlaps_centromere	p11.2,p11.1,q11.1,q11.2	1	2	3	1	2	3	2	2	4
21	15000000	20000000	q	q21.1	1	2	3	1	2	3	1	4	5
21	20000000	25000000	q	q21.1,q21.2	1	2	3	1	2	3	1	1	2
21	25000000	30000000	q	q21.2,q21.3	1	2	3	1	2	3	1	1	2
21	30000000	35000000	q	q21.3,q22.11,q22.12	1	2	3	1	2	3	2	1	3
21	35000000	40000000	q	q22.12,q22.13,q22.2	1	2	3	1	2	3	1	1	2
21	40000000	45000000	q	q22.2,q22.3	1	2	3	1	2	3	1	1	2
21	45000000	46709983	q	q22.3	1	2	3	1	2	3	1	1	2
22	0	10000000	p	p13,p12,p11.2
22	10000000	15000000	overlaps_centromere	p11.2,p11.1	1	1	2	1	1	2	1	1	2
22	15000000	20000000	overlaps_centromere	q11.1,q11.21	1	1	2	1	1	2	1	1	2
22	20000000	25000000	q	q11.21,q11.22,q11.23	1	1	2	1	1	2	1	1	2
22	25000000	30000000	q	q11.23,q12.1,q12.2	1	1	2	1	1	2	1	1	2
22	30000000	35000000	q	q12.2,q12.3	1	1	2	1	1	2	1	1	2
22	35000000	40000000	q	q12.3,q13.1	1	1	2	1	1	2	1	1	2
22	40000000	45000000	q	q13.1,q13.2,q13.31	1	1	2	1	1	2	1	1	2
22	45000000	50000000	q	q13.31,q13.32,q13.33	2	1	3	2	1	3	2	1	3
22	50000000	50818468	q	q13.33	2	1	3	3	1	4	2	1	3

## Sheet: S2B-CopyNumProfiles by chr arm
Chromosome arm	Clonal copy number	Clonal gain %	Clonal loss %	SC1 copy number	SC1 gain %	SC1 loss %	SC1 copy number change from clonal	SC3 copy number	SC3 gain %	SC3 loss %	SC3 copy number change from clonal
1p	2.75	0	25	2.88	12.5	25	0.13	2.75	0	25	0
1q	4.01	83.37	0	3.8	78.98	16.63	-0.21	4.05	83.37	0	0.04
2p	2.61	0	38.89	2.61	0	38.89	0	3.61	61.11	0	1
2q	2	0	100	2	0	100	0	2.99	0	1.49	0.99
3p	2.5	0	50	2.5	0	50	0	2.5	0	50	0
3q	4.16	58.09	0	4.24	66.12	0	0.08	4.16	58.09	0	0
4p	2.33	11.11	77.78	2.33	11.11	77.78	0	1.78	0	88.89	-0.55
4q	2.3	14.79	85.21	2.3	14.79	85.21	0	2.18	3.7	85.21	-0.12
5p	3	0	0	3	0	0	0	2.78	11.11	33.33	-0.22
5q	2.76	24.92	67.17	3.48	48.63	43.47	0.72	2.92	32.83	51.37	0.16
6p	3	0	0	3.55	54.55	0	0.55	2.73	0	27.27	-0.27
6q	2.68	0	18.05	2.68	0	18.05	0	2.82	0	18.05	0.14
7p	2	0	100	2	0	100	0	3	45.45	45.45	1
7q	2.38	0	36.4	2.38	0	36.4	0	4.12	74.2	25.8	1.74
8p	2	0	100	2	0	100	0	2	0	100	0
8q	3.79	57.96	0	3.11	36.93	42.04	-0.68	4.11	57.96	0	0.32
9p	2.5	37.5	62.5	2.38	37.5	62.5	-0.12	2.5	37.5	62.5	0
9q	2.96	0	4.33	3.96	95.67	0	1	2.96	0	4.33	0
10p	2	0	100	2	0	100	0	2	0	100	0
10q	2.06	0	94.37	2.06	0	94.37	0	2.06	0	94.37	0
11p	3.2	30	10	3.2	30	10	0	3.2	30	10	0
11q	2.19	0	81.27	2.19	0	81.27	0	2.63	0	24.97	0.44
12p	3.5	50	0	3.33	50	16.67	-0.17	5	83.33	0	1.5
12q	2.21	0	78.56	2.2	0	80.41	-0.01	2.21	0	78.56	0
13p	NA	NA	NA	NA	NA	NA	NA	NA	NA	NA	NA
13q	3	0	0	2.05	0	95.38	-0.95	1.99	0	95.38	-1.01
14p	NA	NA	NA	NA	NA	NA	NA	NA	NA	NA	NA
14q	3	0	0	2.94	0	5.74	-0.06	3.52	51.7	0	0.52
15p	NA	NA	NA	NA	NA	NA	NA	NA	NA	NA	NA
15q	2.45	0	48.79	2.45	0	48.79	0	3.06	18.29	12.2	0.61
16p	3	0	0	3	0	0	0	3.86	85.71	0	0.86
16q	2.55	0	44.86	2.55	0	44.86	0	2.77	11.03	44.86	0.22
17p	2	0	100	2	0	100	0	2	0	100	0
17q	3.53	53.06	0	3.78	53.06	0	0.25	3.81	53.06	0	0.28
18p	3	0	0	3	0	0	0	3	0	0	0
18q	3.45	45.15	0	2.63	18.06	54.85	-0.82	3.45	45.15	0	0
19p	2.25	0	75	2.5	25	75	0.25	2.25	0	75	0
19q	2.35	0	65.06	2.35	0	65.06	0	2.35	0	65.06	0
20p	2.8	0	20	2.8	0	20	0	3.8	80	0	1
20q	3	0	0	3	0	0	0	3.68	67.93	0	0.68
21p	NA	NA	NA	NA	NA	NA	NA	NA	NA	NA	NA
21q	3	0	0	3	0	0	0	2.63	15.77	68.46	-0.37
22p	NA	NA	NA	NA	NA	NA	NA	NA	NA	NA	NA
22q	2.19	0	81.12	2.22	2.66	81.12	0.03	2.19	0	81.12	0
