# Supplementary material for: Evolution of chromosome-arm aberrations in breast cancer through genetic network rewiring
Source: Cell Rep. 2024 Mar 22;43(4):113988. doi: 10.1016/j.celrep.2024.113988 (PMC11063629; doi:10.1016/j.celrep.2024.113988)
Supplement: Table S3. Chromosome 4p loss is associated with a proliferative state using inferred copy number from scRNA-seq, related to Figure 3 — (A) Gene expression and cell clusters as identified from scRNA-seq of normal breast epithelial tissue. (B) Relationship between transcriptional programs and inferred copy-number changes using scRNA-seq data of GCRC1735 PDX. [file mmc4.xlsx]

## Sheet: S3A-Expression
Gene/Cell ID	AAACGCTCATGGATCT_1	AAAGTCCTCTGTTGGA_1	AACAAAGTCTTCCTAA_1	AACCAACAGGATACAT_1	AACCACAAGCGATGCA_1	AAGACAAAGGCGTTAG_1	AAGATAGGTTCTCGTC_1	AAGCATCCAATACGAA_1	AAGCGTTAGGTACCTT_1	AAGCGTTCACGCAGTC_1	AAGCGTTTCTGTCGTC_1	AAGGAATCAACACTAC_1	AAGGAATCATGGCGCT_1	AAGGAATGTTCTCGCT_1	AAGTACCGTGTCATGT_1	AAGTCGTAGGTCCCGT_1	AATCACGAGACGTCCC_1	AATCACGTCTCTGGTC_1	AATCGTGTCACATCAG_1	AATGAAGTCGCCGTGA_1	ACAAGCTGTTTCGTTT_1	ACACTGAGTTCTCCTG_1	ACATTTCCAAGACGGT_1	ACCATTTAGAACGCGT_1	ACCATTTTCGGCCCAA_1	ACCGTTCAGAAACCCG_1	ACCGTTCCAAGGCAAC_1	ACGTTCCCATGAGTAA_1	ACGTTCCTCGTCGGGT_1	ACTACGATCCAATCTT_1	ACTATCTTCCGACATA_1	ACTATGGGTTGCATGT_1	ACTCCCACAAGTGATA_1	ACTCCCACATGAGAAT_1	ACTCTCGCAGTGTATC_1	ACTGTCCGTATCCTCC_1	ACTGTGAGTCGTCGGT_1	ACTTATCCAGAACTTC_1	ACTTCCGAGAGAATCT_1	ACTTTCATCATTTGTC_1	ACTTTGTAGGCATGGT_1	AGAAATGTCCGAAGGA_1	AGAACCTGTCGGAACA_1	AGACAAAAGCACTCTA_1	AGACAGGAGCCTGGAA_1	AGACAGGGTAATCAGA_1	AGCCACGGTCGTGGTC_1	AGCGATTGTCGGCACT_1	AGCGATTTCATACGAC_1
HLA-DRA	2.16212	0.0766225	-0.0943749	2.45188	0.112101	0.560565	0.0752314	5.04519	0.0631111	1.56665	5.42295	-0.136418	-0.0522718	-0.37623	1.89215	0.181353	-0.0316223	2.71787	-0.706822	1.22501	-0.0548688	0.043097	-0.347967	0.0738397	0.10657	-0.0683185	-0.0975362	-0.0875382	-0.39532	0.0659484	-1.04253	0.0142874	-0.094406	-0.204285	0.0705678	-0.275847	-0.390243	0.162211	0.111041	-0.0186025	0.0451956	-0.00309182	0.0131416	0.15173	-0.322296	0.0272384	-0.126799	0.240099	4.10118
ANKRD30A	0	-0.074986	0	0	-0.0389501	0	0	0.00547544	3.89228	0.0372742	0.127123	-0.15757	0.00820099	0	0	-0.024817	0.00820022	-0.761909	0	-0.0256526	-0.0791853	-0.0163801	-0.037096	3.83498	-0.0405085	-0.109742	5.25671	-0.107358	-0.309146	-0.0782495	-0.0574378	4.97757	-0.0690435	-0.0166518	3.08629	0	0.0243134	-0.0295814	0	0	-0.042052	-0.0386926	-0.0277542	-0.0270068	-0.132026	-0.0312931	-0.0457865	0.0140473	0
DCN	0.020756	-0.0547097	0.034022	0.0450621	0.085163	0.0195655	0.0646208	-0.0971921	0.0166426	0.00499142	0	-0.124732	-0.0913839	0.0021444	0.0516078	0.00842257	2.46617	-0.0733385	-0.208328	0.000384931	0.066614	0.0535655	0	0.0243593	0.0415064	1.30484	-0.030024	0.0648332	3.24922	0.0358263	0	-0.0164494	0.299656	-0.00552163	0.0160717	-0.228047	-0.0359113	0.0742712	0.0224551	-0.0861534	0	-0.0364754	-0.00190178	0.0661798	0.010422	0.0588304	-0.0888563	0.00271441	0.026554
HLA-DPA1	0.176854	0.00262219	0.256154	0.144069	0.159469	-0.00680024	0.300718	3.53231	0.138794	-0.00339027	3.94328	-0.0658707	-0.00357813	0.00945558	1.48241	-0.00379719	0.0488317	0.0607261	0.0575998	-0.051476	0.18876	0.345633	-0.020724	0.130213	0.642704	0.217014	0.118641	0.326719	0.0802845	0.708905	-1.29606	0.124707	-0.0816889	0.0170861	0.105173	0.0920953	0.0459253	0.670261	0.0527296	0.0205955	-0.065266	0.00351787	-0.0561983	0.691351	0.045728	1.29372	0.025434	0.0759594	3.31432
C1QB	0	0.0294674	0.00021111	0	0	0.0355268	-0.0492367	3.26201	0.00148968	0.00718624	2.05981	1.8454	0.000707062	0	0.0190729	0.0800364	0	0	0	0.00268196	-0.0129339	-0.0176504	0.00937868	0.000401785	0.013556	0	0	0	0	0.0291262	-0.00073783	0	0.00467471	0.015634	0.001998	0	0	0.0202416	0.0214476	0.00790501	0.00487475	0.236369	0.038189	0.0230605	0.00243183	-0.0450768	0.0467251	0	-0.0592366
LYZ	0.0589887	0.0231853	0.0322776	0.138564	0	0.0121131	0	2.04348	-0.0612666	0.0109549	4.13804	0	0	0.0558975	0	0.0936843	0	0.0140179	0.0326685	0.00127818	0	0	0	0.802692	0	0	0.302983	0	0.048641	0	0.00665446	0.174383	0.00520861	0	-0.0676504	0.0287872	0	0	0.00556308	-0.062966	0	0.0501155	0	0	0.038643	0	0.0072973	0	0
HLA-DPB1	-0.252332	0.00404063	-0.090213	1.78984	0.230498	0.233928	2.15079	4.29359	0.572992	-0.320349	4.77229	0.123276	-0.110467	-0.184373	2.21726	-0.160062	-0.0988911	-0.119166	-0.17451	0.261856	0.209102	0.169375	-0.196514	0.101879	2.18892	0.202768	-0.122294	0.296117	-0.283729	0.257722	-0.640844	0.0298585	-0.112085	-0.14641	0.0784544	-0.0315213	-0.155635	0.410462	-0.0507842	-0.102202	-0.126799	-0.140335	0.155213	0.438812	-0.149475	0.230596	-0.0954598	-0.0835461	1.91279
CD74	2.59386	0.520695	-0.626384	2.74015	-0.150215	-0.0556373	1.05395	4.97359	-0.132896	0.997128	4.29194	1.4008	0.247674	1.4387	1.64087	-0.747934	-0.318058	-1.20137	1.6547	1.40527	1.31932	-0.216004	0.383719	-0.121246	1.77416	-0.142606	0.229348	-0.0387145	1.281	0.527469	-0.874451	0.0287236	2.57106	-0.157655	0.640893	-0.36693	2.64897	0.502868	-0.200228	-0.48227	0.715161	-0.592436	1.0549	0.52228	0.35128	1.42582	-0.464096	0.259645	3.38446
HLA-DRB1	1.82645	0.0311821	-0.516743	1.32513	0.187219	0.208157	0.259328	4.45487	-0.150344	-0.250556	4.5386	-0.0977194	1.46916	-0.11985	1.07184	0.651444	-0.116784	-0.592413	-1.29613	1.25971	0.201116	0.146736	0.527619	-0.136491	0.205833	0.182244	0.421635	0.26847	-0.502288	0.247393	-0.0147901	0.258712	2.16822	0.729036	0.619644	-0.893387	-0.29417	0.23401	-0.380747	-0.174527	0.565937	-0.00706213	0.515889	0.113213	-0.0934451	0.329252	0.0335379	0.0833454	4.29069
HLA-DQA1	0	0.0101758	0	0	0.151269	-0.00863418	-0.0367463	3.22287	0.0007852	0.0031324	2.81389	-0.103845	0	0	0.082186	0.0450345	-0.0975961	-0.0614606	-0.252847	0	0.117139	0.0438505	0	0.000471795	0.0323907	0.1854	0	0.284856	0	0.0432095	-0.181429	-0.00408964	-0.000729664	0	0.000453097	-0.172585	-0.0420942	0.0408608	0	-0.212496	0	0.195855	0.0139325	0.0406936	0.000857254	0.00733803	0.00120086	-0.00755519	1.28286
CCL4	0	0	0	0	0.111106	0.00111927	0.331527	1.33658	-0.0113774	0.00325823	0.0709031	-0.286227	0	0	1.51831	0	-0.245116	2.77517	-0.120749	0.00561583	0.134152	0.440793	0.00923834	-0.0201249	2.51422	0.102482	2.13684	0.0697517	0	5.72214	-0.00287591	-0.255677	-0.032394	0.0114251	-0.00260276	-0.0602806	-0.0842231	3.71928	0	-0.134057	0.00479617	0	0.0728183	2.43317	0	0.478768	0.00198904	-0.0511146	0.492803
C1QA	-0.0540263	-0.0395737	-0.0143707	-0.0566373	0	0.00848702	0.00247829	3.22133	-0.00112356	0.0243608	1.34817	0.076315	0.0210788	-0.0247573	0.015784	-0.0547929	-0.0928525	-0.0342806	-0.292725	0.0205336	-0.0757035	0.0974043	0.0113888	-0.00112373	0.101655	-0.0917349	0	-0.074738	0.0212535	0.0110708	0.00792743	0	0.0229944	0.000414983	-0.00202877	-0.0706429	-0.205634	0.0492438	-0.0192084	-0.019151	0.0333645	-0.0634071	-0.0168717	0.0605493	-0.01668	-0.00810093	0.00830875	0.0295488	-0.0878507
COL1A2	0	0	0	0	0	0.0469359	0	0	0	0.0084126	-0.0216287	-0.0626887	0.0455243	0	0	0.0104439	0.0120308	-0.0669364	0	0	0	0	-0.0155597	0	0	0	0	0	0	0	-0.00382978	0	-0.03509	-0.0729875	0	0	0.0405022	0	0	0.0670794	0	0.00232117	-0.0719152	0	0	0	-0.0230029	0.017174	0
C1QC	0	0	0	0	0	0	0	3.56622	-0.0370573	0	1.5579	1.8316	0	0	0	0	0	0	0	0	0	0	0	-0.0394598	0	0	0	0	0	0	-0.00811939	0	0	0	-0.0412927	0	0	0	0	0	0	0	0	0	0	0	0	0	0
C5AR1	0	-0.0118586	0	0	0	-0.0139727	0	2.76706	-0.0925948	-0.0393134	0.0951563	-0.00568022	0	-0.0345132	0.0344557	-0.00346599	-0.0489286	0	0	-0.0767386	0	0	-0.120445	-0.0932271	0	0	-0.167794	0	0	0	-0.00808156	-0.118329	0	-0.0386989	0.388941	0	0	0	0	0	0.226924	0	0.265766	0.00512432	0	0	0.00120042	-0.484137	0
GNLY	0	0	0	0	0.00955146	0	0.00596383	0.0118956	0	0	0	0	0	0	2.78	0	0	2.95569	0	0	0	-0.0207678	0	0	0.810954	0	0	0	0	0.640613	-0.0484772	0	0	0	0	0	0	0.962779	0	0	0	0	0	0.940611	0	0.0126094	0	0	0.0732495
SCGB2A2	3.47381	2.69832	1.18459	0.495369	0.456964	0.836234	0.28753	0.369165	0.0414222	0.639968	1.11466	2.77332	1.50736	0.830201	0.982925	4.41654	1.42161	1.01196	0.873599	1.83722	0.287124	0.479804	0.728305	0.0229137	0.560024	0.5076	1.2641	0.365819	3.7942	0.530357	3.01409	1.10155	0.943956	5.23897	4.2353	2.9565	4.37309	0.541123	6.30485	2.27559	1.20684	2.18111	4.89645	0.546796	1.49929	0.309404	6.04359	1.60755	0.343788
AIF1	0	0.00150487	0	0	-0.0489094	0	-0.15309	1.77708	0.000362857	0.00754046	1.77851	0	0	0	0.0847467	0	0	0	0	0.0260608	-0.0505113	-0.161212	0.0308458	0	0.085359	0	0	-0.0276407	0	-0.0215301	0.0393136	0	0.0188748	0.0309728	0.00202938	0	0	0.142498	0	0	0.0280026	0	0.046902	0.11565	0	-0.228342	0.0134401	0	-0.214187
CCL3	-0.00129088	0	0	-0.00114813	0.00111051	0.0223994	0.00660057	0.257597	0	0	1.44824	0	0.0981706	-0.0650615	-0.126973	0.00440926	-0.201042	-0.0123992	-0.151336	0	0.00590396	0.0537201	0	0	0.0397589	0.00441671	0.0121097	0	0	0.0822405	0	-0.00382271	0.000625286	0	0	-0.024926	-0.011639	0.0513162	0	0.0207313	0	0.00290195	0	0.0551084	0.00522969	0.0146064	0	0.011295	0.0245991
SCGB1D2	0.50145	1.13394	1.06541	0.464551	0.29541	0.141648	0.0139064	0.125965	0.130604	0.404784	0.106222	2.66943	0.893747	0.263653	0.0788926	3.25888	0.743808	0.848292	0.790868	0.85939	0.28028	0.114193	1.01845	-0.279764	-0.000676992	0.345885	0.321963	0.359603	3.87224	0.0459093	1.58832	0.444204	0.298111	1.18395	2.60383	0.703321	0.659994	1.24044	4.33369	0.436471	1.04713	0.950974	2.17262	-0.0342672	0.441914	0.113218	2.38984	0.841442	0.186558
GPR183	-0.0783749	-0.0407149	-0.15098	-0.0214885	1.71901	-0.0430306	1.45392	3.72094	-0.00255947	-0.0158143	2.70446	-0.0304201	-0.0501066	-0.0124825	0.190518	-0.0650012	0.0355839	-0.0237461	-0.0606636	-0.00591631	2.37582	1.78007	-0.0365194	-0.00246942	2.99988	2.6712	0	1.71404	0.000355943	0.521582	0.963732	-0.00117461	0.00191067	-0.0526434	-0.00508389	0	0.0195186	0.41494	2.37089	0.0103102	-0.0134724	-0.0425958	0.310421	0.385493	-0.00536889	1.95806	-0.0174753	-0.0260888	2.81068
MEG3	0	0.0011412	0	0	0	0.0515176	0	0	0	0.03583	0	0	0	0	0	0.018594	0	0	0	0.0155817	0	0	0.00040648	0	0	0	0	0	0	0	0.00278837	0	0	0.00441727	0.000524303	0	0	0	0	0.00979075	0	0.0193753	0.0096856	0	0.0148737	0	0.0257841	0	0
FCER1G	0	0	0	0	0	0	0	1.85584	0	-0.00804588	2.83472	1.8316	0	0	1.45685	0	0	0	0	-0.049069	0	0	-0.0341581	0	-0.119294	0	0	0	0	-0.0790473	-0.00811939	0	-0.0683568	-0.0277591	-0.000134458	0	0	-0.104744	0	0	-0.0517549	0	-0.0264725	-0.109436	0	0	0	0	0
HLA-DQB1	1.4722	-0.100313	-0.188844	-0.308599	-0.0128609	-0.0834745	0.148992	1.60417	0.127339	-0.310356	4.16471	-0.198272	-0.126919	-0.117505	1.48545	-0.0790004	-0.0582221	-0.0957238	-0.395316	0.208678	0.0682908	0.14758	-0.115178	0.111171	0.175833	-0.11435	-0.120021	-0.0620661	-0.179621	0.157399	-0.556709	-0.0633704	-0.0483655	-0.132172	0.10969	-0.221901	-0.234178	0.219452	-0.407195	2.16328	0.313582	-0.11035	-0.0694804	0.208492	-0.16734	0.206164	-0.347604	-0.122855	2.79384
STC2	0.0455201	0	0.0249635	0.0175284	-0.0146371	0.00389567	-0.0713789	0	2.49996	0.00933725	-0.0307008	-0.356424	0.00462146	0.00372258	-0.0466336	0.00052214	-0.020025	-0.191925	-0.179502	0.0183436	-0.0217961	-0.0102797	0.00447198	3.48482	-0.00922864	0.0156214	0.00990277	0.0184702	-0.0428648	-0.00407429	-0.0534816	4.25907	-0.181747	0	3.06451	0.0134088	2.28261	-0.028894	0.026073	-0.024498	0.00398929	0.000343173	0.00349713	-0.0303887	-0.0032289	-0.0334265	0	0	-0.09947
CD83	0.1153	0.0828021	0.0678603	0.0948073	-0.116694	0.0716988	-0.136254	2.77984	-0.182462	0.0431138	1.42437	-0.105614	-0.085397	0.127331	0.49806	0.116779	-0.0458425	-0.162077	-0.161954	0.00148897	-0.188596	-0.027585	-0.105629	-0.21845	1.2462	-0.330587	-0.109208	-0.274909	-0.226525	0.00358958	-0.0224935	-0.420108	-0.0123501	0.0580215	-0.165757	-0.0356902	2.3459	-0.0289047	0.0239265	-0.110096	-0.121847	0.114995	1.29848	-0.0836351	1.18054	-0.0547414	0.0478882	-0.0442071	2.72965
TYROBP	0	0	0	0	0.000464389	0	0	2.97636	0	0	3.58142	0	0	0	1.18724	0	0	0	0	0	0	0.00788073	-0.0608264	0	0	0	0	0	0	0.00141194	0.00543165	0	-0.0683568	-0.00889239	0	0	0	0	0	0	-0.0515749	0	0	0	0	0	0	0	0
LTF	3.22927	0.0167191	2.10054	2.11089	-0.0167547	0.59865	-0.152991	0.0188462	0.204024	1.98649	-0.157483	1.50067	-0.509031	-0.109276	-0.146438	-0.447857	2.17025	-1.3275	-1.31312	2.52709	-0.0677549	-0.116932	2.09076	-0.541802	-0.13293	-0.0564241	0.75511	1.35151	2.40112	-0.187332	-0.239161	0.499603	-0.111949	2.73632	1.89135	1.10405	-0.495791	-0.112823	-0.215068	-0.624599	1.84243	1.78336	2.04771	-0.077678	0.259621	-0.0904271	0.358837	-0.309617	1.19935
A2M	-0.000704124	-0.101698	0	-0.00976089	0	-0.0105501	0	1.47909	0.000362857	-0.0444789	0.388597	-0.327224	-0.0260641	-0.0047896	0.131397	-0.021031	-0.0297655	-0.10909	0	0.326895	0	0	-0.159992	-0.000444083	0.00128059	0	-0.0113361	0	2.56022	0	1.8455	-0.00653903	-0.485005	-0.0424101	0.00202938	0	-0.0266155	0.00497871	0	0	-0.11004	-0.0555481	0.0441299	0.00875107	-0.0147217	0	-0.154988	-0.0510375	-0.00375998
MS4A6A	-0.0029129	0	-0.0027004	0	0.0158283	0	0.0284786	1.47112	0	0	2.95423	-0.00530316	0	0	-0.0691391	0	-0.00836052	0.11815	2.79807	0	0.0155361	0.0287914	0	0	0	0.00675182	0.00929972	0.00696076	0.0441004	0.0127819	0.0117046	0.0284186	0.00891331	0	0	-0.0229584	-0.00869433	0	0	0	0	0	0	0	0.0179275	0.0399537	0	0	0.0353606
G0S2	0.000226535	0	0	0.000201484	0.177774	0.0160488	0.0537923	0.173312	-0.0112755	0.06991	0.0198448	0	0	0.014373	0	0.00747173	0.0387523	0	0.0265446	-0.0196637	0.0686897	0.149683	-0.0117626	-0.0152805	0	0.047007	0	0.0339111	0	0	-0.0014116	0	0	-0.00577324	-0.0163143	0.00437391	0.012848	0	0	0.00485635	0.00779249	0.00780297	-0.0118439	0	0.00505469	0.0633159	0	0.00744363	0.0738218
IGFBP7	0	0.00418509	0	0	0	-0.00720399	0.00133681	-0.17657	0.174227	0.0115495	0	0.00361145	-0.07641	0.00769942	0.16353	0.00594071	-0.153076	-0.134324	-0.0370514	0.0149653	0.00688563	0.0573713	0.00739372	0.157649	-0.117862	0	-0.0154274	0	-0.117205	-0.0790473	4.4549	-0.0102649	4.31338	-0.00321143	0.182334	-0.0294529	-0.075461	-0.0991786	0	-0.0595143	0.0210009	0.0108883	-0.0196814	-0.0996532	-0.0990362	0.000822152	0.0177283	0.00974157	0
FABP4	-0.153594	0.020293	-0.0633964	1.79427	0.142965	0.110755	0.0534247	-0.355923	-0.0643831	0.0456664	0.179086	-0.0822621	-0.028205	-0.195649	-0.0466336	0.0351154	-0.242578	-0.423775	-0.616494	0.0292722	0.0714335	0.0475399	-0.204868	-0.0679905	0	0.12873	-0.158802	0.0318819	-0.497766	-0.0099609	1.64279	2.61301	5.82977	0.497958	-0.0492239	-0.187843	2.07445	-0.0169371	-0.0352706	-0.0161841	-0.0666569	0.888397	-0.162564	-0.0243119	1.00272	0.0357389	-0.0690152	0.17883	0.0228597
CST3	0.045921	-0.167891	-0.0543731	0.0718719	0.0545928	-0.307873	0.0185745	4.24169	3.36331	-0.0579966	4.97457	-0.276631	-0.0151403	0.0704997	-0.119485	0.576814	0.0384917	-0.889311	0.0930159	-0.095572	0.0923183	0.051528	0.581719	2.23757	0.00673853	0.0741081	0.0326896	0.0934691	-0.267702	0.0585116	0.906746	-0.0143293	2.49618	0.718396	1.77501	0.189016	0.00792051	0.056323	0.103823	-0.29641	0.172797	-0.0574287	0.692108	0.0218313	-0.264538	0.0301235	-0.00930935	-0.0632709	0.0289356
HBA2	0	1.06932	-0.027389	0	0	-0.00510573	0	-0.0067431	-0.0375612	-0.00230093	0.000781978	-0.3587	0.00311794	0	-0.0433468	-0.029535	0	-0.0728922	0	-0.00197416	0	0	-0.0209437	-0.0397943	-0.0567717	0	0	0	0	0	0.0412748	0	-0.061473	-0.0354648	-0.0424724	-0.00669868	9.36655e-05	-0.049701	-0.0149495	-0.0225167	-0.0187746	-0.0244289	-0.0642833	-0.0642168	-0.000712591	0	-0.0622972	0	0
CH25H	0	0	0	0	1.8796	0	0.343563	-1.17052	0	0	0.0480512	0	0	0	-0.0515384	0	0	0	0	0	0.384302	1.76578	0	0	2.33211	0.405803	0	0.602465	0	-0.172936	0.00759162	0	0.0010867	0	0	0	0	-0.226789	0	0	0	0	0	-0.234771	0	0.313314	0	0	0.492849
BASP1	0.00121188	-0.0382323	0	0.000773922	0	-0.0808759	0	0.401156	1.85318	-0.0236009	-0.0391094	-0.00578856	0.0115174	0.00569357	-0.0433468	0.659008	0	-0.082658	0	-0.00210488	0	0	-0.0418937	-0.342089	-0.0567717	0	-0.0296241	0	0	0	-0.00128598	-0.248598	-0.000729664	-0.0633342	-0.295593	0	0	-0.049701	0.0122178	-0.013912	-0.0133343	-0.0895071	-0.00200053	-0.0642168	-0.00394376	0	-0.0193134	0	-0.019301
SPARCL1	-0.0337424	0.0341221	-0.00646142	0.00824449	0	0.032066	0	0	0.414073	0.0207412	0.00538587	0.0686918	0.023903	0.00241432	-0.0466336	0.00274103	-0.143683	-0.135157	-0.0352082	0.00171432	0	0	0.0137675	-0.0480776	0	0	-0.0201274	0	-0.144707	0	1.74825	-0.02142	2.64916	0.019902	-0.0483444	-0.0856988	-0.0700535	-0.0169371	0.0216477	0.0420045	0.0220178	0.0399758	0.0238907	-0.0243119	-0.130161	0	0.0562514	0.0132823	0
CCDC80	-0.00661495	-0.0583042	0.156452	0.0611483	0	-0.0140825	0	0	0.0145455	-0.0156314	0	-0.00432952	0	-0.0360181	0	-0.000844344	0	0	-0.00290894	-0.0215496	0	0	0.259343	0.018979	0	0	0.101032	0	0.0460618	0	1.57816	0.0777457	-0.0121216	0.152055	0.0212302	0.0125587	0	0	-0.0598437	-0.11054	0.150741	-0.033234	0.117022	0	0.0216784	0	1.06051	0	0
APOE	0	0.114296	-0.027389	0	0	0.0234564	0	1.44577	0.053052	-0.0204878	0.033512	-0.192877	-0.129009	0	0	0.0795585	-0.0192471	-0.0321667	0	-0.0450895	0	0	0.0830108	0.053494	0	0	-0.0594666	0	0	0	-0.0153609	-0.0037549	-0.673772	0.139805	0.0436772	0.00382563	0.0243134	0	-0.0149495	0.247423	0.0421121	0.101271	0.658931	0	0.000134185	0	0.167408	-0.078388	0
NKG7	0	0	0	0	-0.0178246	0	0.00204395	0.0463386	0	0	0.000980582	0	0	0	3.80996	0	0	0	0	0	0.00590396	0.0135436	0	0	1.86956	0.00842288	0	0.00672535	0	0.0520505	0	0	0	0	0	0	0	1.25204	0	0	0	0	0	0.0194036	0	0.0271348	0	0	0.0348997
C15orf48	0	0.0189852	0	0	0	-0.0174127	0	-0.0928096	1.55347	-0.0198086	0	-0.023473	0	0	0	0.000441308	0.0240683	0.0139274	0.0058057	-0.0876987	0	0	-0.120025	-0.203361	0	0	-0.333274	0	-0.258887	0	-0.0161638	2.08437	0.00391157	-0.104876	0.609778	0.00461418	0.0118412	0	0	-0.0549838	-0.122961	0.0132883	-0.134785	0	1.14817	0	0.111627	0	0
C3	1.1536	-0.00562354	-0.258698	-0.690968	0.00622932	0.759018	0.0492582	1.74297	-0.0168469	-0.794726	0.0909894	2.33145	-0.244171	1.4362	0	-0.162633	-0.0121128	2.47189	-0.194542	1.15046	0.0213434	0.00858288	-0.190178	-0.0251265	-0.0254451	0.0054762	-0.150004	-0.00406058	-0.485159	-0.0819694	-0.0301977	-0.184348	-0.0154584	0.0881404	-0.0260816	-0.40574	-0.194331	-0.0330209	-0.0522641	-0.243818	1.07882	-0.16716	-0.104621	-0.0239848	-0.420623	0.00493202	0.0489646	-0.0119244	0.0509961
NLRP3	0.0639738	0	0.0113993	0.0962686	0.0170667	0	-0.0101828	1.50678	0	0	-0.00904816	0	0	0.23155	-0.135361	0	0	0	0.00513689	0	1.4588	1.29398	0	0	0.0700083	1.15859	0.0400948	-0.0543569	0.0349708	-0.00810767	0	0	0	0	0	0	0.0295616	0.040561	0.000575857	0	0	0	0	-0.00378814	0.00802499	0.0222211	0	0	-0.123616
CHI3L1	1.90226	0.503265	1.97557	0.0779375	-0.0837136	-0.293062	-0.0772287	0.0622409	-0.160017	-0.61245	-0.0520583	-0.638697	0.0122988	0.000176812	0	0.24855	0.0217958	-0.490129	2.47405	0.837197	-0.0791092	-0.0714524	-0.476846	-0.170754	0.00486475	-0.0590806	-0.0159022	-0.0303048	-0.244608	0.0112667	0.526965	-0.171067	0.0284383	0.80051	0.631106	-0.411681	2.76913	0.00629488	0.22458	-0.30095	1.54855	0.419691	0.748901	0.00320623	1.15026	-0.092752	0.786385	0.0903207	-0.141867
MS4A7	0	0	0.00185786	0	0	0	0	2.30869	0.0300582	-0.00351689	-0.093208	0.00543415	0	0	0	0	0	0.00621989	0.00860265	-0.0152218	0	0	-0.00625402	0.00780737	0	0	0.00587041	0	0	0	2.89798e-05	0.0464817	0	-0.0128492	0.514145	0.0479124	0	0	0	0	-0.0101646	0	-0.0211352	0	0	0	0	0	0
CXCL12	0	0.0144615	-0.00193121	0	0	0.0459533	0	0.804266	0.00080446	0.0101917	-0.0174024	0.0105112	0.0180962	0	-0.0505272	0.014492	0.00465349	-0.0738779	-0.0337683	-0.0122893	0	0	0	0.00229285	0	0	-0.0160601	0	-0.0287485	0	2.15145	-0.0105253	-0.0167214	0	-0.000102247	0	-0.0555245	0	0	0.0472165	0	0.0072371	-0.00446747	0	0	0	-0.00325093	0.00666543	0
SAA1	1.96496	2.67277	-0.307003	2.61059	0.0787132	-0.11763	-0.0422018	-0.942291	-0.469422	0.0514845	1.85208	1.75782	-0.277474	-0.31204	0.169354	0.798851	0.36868	2.94184	0.0186391	0.22135	0.0707956	0.0388229	1.62604	-0.457503	0.0491939	0.0837822	0.39464	0.0809666	-0.399171	0.0977044	-0.0419572	0.316756	-0.273788	2.96273	2.48727	-0.410206	2.92293	0.020253	-0.294943	-0.556427	0.746681	0.147586	1.61253	-0.0216316	0.813843	0.00244857	3.1382	-0.172401	-0.00911171
PLEK	0	0	0	0	0.000778971	0	0.00333319	0.525028	0	0	-0.0256851	0	0	0	0.196869	0	0	-0.0177488	0	0	0	0	0	0	0.0359323	0	0	0	0	0.0255383	0	-0.00347044	0	0	0	0	0	0.046663	0	0	0	0	0	0.0605799	0	0	0	0	1.27594
CLEC7A	0.0585411	0.071965	0.032226	0.134701	-0.021458	0.026512	0.0897447	2.97436	9.25887e-05	0.0318943	0.265876	0.0254485	0	0.0556095	0.0193781	0.0506421	0	0.014103	0.0327797	0.0795792	0.119051	0.0767948	0.0227296	0.000487032	0.0855718	-0.0241088	0.0294118	-0.00258583	0.0486479	0.108438	0.0005212	0	0.000702147	0.0188526	0.000806322	0.0318433	0	0.0870127	0.00559575	0	0.0434572	0.0435669	0.0254324	0.0725033	0.0387143	0.092965	0.0447977	0	0.0760371
TIMP3	0.0637531	0	0.0444283	0.0809831	0	0.0217208	-0.00488321	-0.0807338	0.0223267	0.0958609	-0.0709236	1.77704	0	0.035286	0	0.00640399	0.0063104	-0.60474	-0.239755	0.0263022	-0.0249894	1.33775	0.0187137	0.000802053	0	0	-0.0754213	0	2.46855	0	3.95304	2.53714	3.03464	0	0.0481159	-0.139798	2.08878	0	0.0339802	-0.08199	0.042987	0.0012217	0.00679341	0	-0.0354219	-0.00300573	-0.00729314	0.00744363	0
HLA-DMA	0.0791733	0.0666964	0.241427	0.140239	0	-0.0164018	0	3.04127	-0.199314	-0.0077244	1.83247	-0.0281149	-0.0575223	-0.0871914	1.37181	0.0453484	0.0752304	0.0435991	0.158313	0.243873	0	0	0.0353386	-0.234616	-0.0147651	0.00400617	0.129695	0.00672535	0.237876	1.28133	-0.0815375	-0.12347	0.00572926	0.0160569	0.289735	0.0683913	0.125072	-0.0075	0.0827328	-0.0257323	-0.011023	-0.0478616	-0.0928113	-0.00943425	0.302414	0	0.0396151	0.0122969	1.275
COL6A2	-0.0952054	-0.154153	-0.109533	-0.0497538	-0.0951438	-0.13702	-0.0452877	0.165679	-0.0861471	-0.171958	-0.014141	-0.708084	0	0	-0.115697	-0.159392	0	-0.102038	-0.234773	-0.220392	-0.143432	-0.0881428	1.52144	-0.0834628	0.0240369	1.15707	0.21384	-0.153332	2.72009	0	-0.0850785	0.164554	2.64652	1.42946	0.40303	2.07192	0	0.0178566	-0.0386258	-0.187014	-0.112678	-0.187495	-0.464914	0.0239561	1.43308	-0.0808042	-0.299457	0	-0.0841115
OLR1	0	0	0	0	0	0	0	1.12045	0	0.0372742	0.551892	0	0.00820099	0	0	0	0.0430575	0.00269179	0	0	0	0	-0.000824909	0	0	0	0	0	0	0	0.000615135	0.0010681	0	0	0	0	0.0434334	0	0	0.0100996	0	0	0	0	0	0	0	0.0225686	0
IL1B	0	0	0	0	0.000778971	0	0.00333319	0.0636658	0	0	2.03754	0	0	0	-0.103865	0	0	0	0	0	0	0	0	0	0	0	0	0	0	0	0	0	0	0	0	0	0	0	0	0	0	0	0	0	0	0	0	0	0.00606957
AGR2	0.00566916	0.00912544	-0.00836591	-0.00757793	0	0.0429042	0	-7.70176e-06	2.85706	0.00848056	-0.0210122	-0.0775072	0.00983522	0.00487385	0	0.0147023	-0.0582221	-0.0789679	-0.218207	0.381755	0	0	0.812651	0.21425	0	0	-0.763609	0	-0.00500427	0	-0.030059	-0.351936	-0.0153636	0.00640287	2.21313	-0.0278401	-0.210945	0	0.0104475	-0.0259744	0.0690534	-0.0258355	-0.00238742	0	-0.0125332	0	0	0	0
CPVL	0.00470193	0	0	0.00690565	0	0	0	1.64324	0	0	0.650955	0	0.00985472	0.0184267	0	0	0.00133397	0	0	0	0	0	0	0	0	0	0.000513406	0	0	0	-0.253957	0	0	0	0	0	0.000751267	0	0	0	0	0	0	0	0	0	0	0.00462168	0
FBLN1	0	0	0	0	0.117207	-0.0290508	0.0685494	0	-0.0375612	0	0	0	0	0	0	-0.00570581	0	0	0	0	0.0154821	0.00760333	0	-0.0397943	0	-0.00812572	0	0.011286	0	0	0	0	0	0	-0.0424724	0	0	0	0	-0.0381578	0	-0.00375416	-0.0143117	0	-0.00676571	0.0322524	0	0	0.0280936
BCL2A1	-0.069276	0	-0.229232	-0.0281436	-0.108332	0	0.0407732	-0.353767	0.00596648	-0.00432056	-0.00497115	0	0.059785	0.0273859	-0.0266589	0	0.0335479	0	0.00720681	0	-0.10172	0.0228307	-0.00143776	0.00997079	0.0716591	-0.229697	0.206314	-0.117397	-0.0717418	-0.00274748	0	0.14087	-0.049518	-0.00357271	0	-0.0178949	0.0295478	0.0833373	-0.231073	0	0	0	0	0.0580106	-0.0314703	0.0302322	0	0.055314	-0.0166951
TIMP1	-0.170301	-0.370337	2.00054	-0.197813	-0.018008	0.438244	0.070871	0.875108	0.431571	-0.6088	-0.0166189	-0.718882	-0.209441	-0.210472	0.147741	0.762423	0.0423724	-1.26949	0.128282	0.991123	0.145807	0.159619	0.860089	-0.389463	0.0120569	-0.106159	-0.091548	-0.0437705	-0.454076	0.0416527	0.629829	-0.216064	-0.988572	0.768552	0.401757	0.0733079	0.000668347	-0.000502041	-0.0921228	-0.0169372	0.526335	-0.321142	0.750695	-0.00988941	-0.258583	0.0772649	-0.0656618	-0.142354	0.0296335
IGFBP5	-0.0933699	0.0730659	-0.122132	0.061836	0	0.0832247	0	0.053588	0.232126	0.109146	-0.000160539	-0.201773	0	0.0612181	0	0.185724	-0.014839	-0.088292	0.00778311	0.106157	0	0	2.63763	0.220952	0	1.22446	0.0432005	-0.0182077	-0.0262693	0	-0.341285	0.0438538	-0.72198	0.103631	0.227654	0.00803279	-0.025043	0	-0.0350519	-0.0843265	2.25067	0.182778	0.188481	0	-0.0177888	0	0.0213187	0	0
CCL3L1	0	0	0	0	0	0	-0.00232255	0.286733	0	0	0.0271514	0	0	0	0.161639	0	0	-0.139682	0	0	-0.0074096	-0.0212204	0	0	0.0444	-0.00554575	0	0	0	0.0653464	0	-0.0273121	0.000983846	0	0	0	0	0.0523202	0	0	0	0	0	0.077742	0	-0.0136522	0	0	-0.0286501
VSIG4	0	0	0	0	0	0	0	1.14377	0	0	0.539244	0	0	0	0	0	0	0	0	0	0	0	0	0	0	0	0	0	0	0	0	0	0	0	0	0	0	0	0	0	0	0	0	0	0	0	0	0	0
FCGR2A	-0.00343352	0.0302667	-0.0136428	-0.0126428	0	0.00234091	0	1.97421	8.29834e-05	0.00161516	0.0906985	-0.0113235	0	0	0	0.0114641	-0.0582221	-0.0798349	-0.218207	0.000754601	0	0	0	0.00123294	0	0	0	0	-0.0172142	0	-0.0124012	-0.00408964	0.112763	0	0	-0.0435531	-0.210945	0	0	-0.0317608	0	0.010364	0	0	-0.0344865	0	0.00212877	0	0
FGL2	-0.020277	-0.00377079	-0.0027004	0.000143691	0	0	0	1.8919	0	0.0738672	0.722294	-0.0813286	0	0.0102837	-0.139193	0	0.0194108	-0.0763863	2.81705	-0.00956983	0	0	-0.0136909	0	0	0	0	0	-0.0027277	0	-0.0646086	0	-0.0367206	-0.0201068	0	-0.0198377	0.000484465	0	-0.0380243	0.0010905	-0.0176492	0	-0.0157167	0	0	0	-0.0165193	0.00531652	0.0157269
MNDA	0	0.0302667	0	0	0	0.00234091	0	0.27149	8.29834e-05	0.00161516	0.55985	0	0	0	0	0.0114641	0	0	0	0.000754601	0	0	0	0.00123294	0	0	0	0	0	0	0	0	0.000625286	0	0	0	0	0	0	0	0	0.010364	0	0	0	0	0.00212877	0	0.0157269
TAGLN	0.0122377	-0.0435666	1.61459	-0.00885703	0	0.0515176	0	-0.223508	0.0285418	-0.0154686	-0.040539	1.27664	-0.00300417	0.0215968	-0.0324805	0.018594	0.0167904	-0.551716	-0.109821	-0.0753306	0	0	1.84536	0.0395689	-0.0668623	0	0.221706	0	-0.147545	-0.104167	-0.240426	0.111264	-0.61659	-0.177433	0.0449015	2.21598	-0.0869149	-0.0632677	-0.5378	-0.0127259	0.684605	0.0193753	-0.13752	-0.069994	-0.0390958	0	-0.103584	0.0161288	0
CD68	0	0	0	0	0	0.0142242	0	1.62534	-0.0155789	-0.00804588	2.72127	0	0	0	0	0	0	0.00390536	0	-0.049069	0	0	-0.0341581	-0.00872291	-0.0357683	0	0	0	0	-0.0394841	0.5812	0.0160968	0	-0.0277591	0.492157	0	0	-0.0355541	0	0.0341762	-0.0517549	0	-0.0264725	-0.0186718	0.017409	0	0	0	0
PECAM1	0	0	0	0	0	0	-0.0189388	-0.084287	0	0	-0.0114838	0	-0.0448303	0	0.176861	0	0	-0.0177488	0	0	0	0	0	0	-0.0327127	0	0	0	0	-0.0664731	2.52375	-0.00347044	0	0	0	0	0	-0.0351097	0	0	0	0	0	-0.0311272	0	0	0	0	-0.0412861
PTN	1.00462	0.276156	1.76159	1.49124	0.233481	0.758178	1.45206	-0.00906011	-0.595334	1.12701	0.309427	0.424254	-0.281874	1.00708	-0.211206	1.73149	2.942	-0.667702	1.16712	1.57911	-0.0519281	0.0637834	0.386332	-0.603449	-0.0869311	0.0835827	-0.458603	0.071591	1.37449	1.21432	-0.14386	-0.173459	2.39794	2.4214	3.20867	1.24865	-0.871391	-0.0624301	1.95089	1.25819	1.5371	0.132175	2.06753	1.25277	0.235781	-0.022512	1.13951	-0.319361	-0.219186
PHACTR1	0	0	0	0	0	0.0142242	0	1.75453	0.0568643	0	-0.0439765	0	0	0	0	0	0	-0.00593069	0	0	0	0	0	0.0578671	0	0	0	0	0	0	-0.326881	0.0141735	0	0	0.0498737	0	0	0	0	0.0341762	0	0	-0.0143117	0	0.017409	0	0	0	2.42445
HBA1	0	-0.0907912	0	0	0	0.0160161	0	0	0.00223183	0.0179819	0.00981118	0	-0.0133988	0	-0.158547	-0.0325156	0	0	0	-0.0131327	0	0	0.0196044	0.00264311	0.010408	0	0	0	0	0.020258	0.00313296	0	0	-0.0108499	0.00293957	0	0.00117414	0.0123493	0	0.00578633	0.0459192	-0.0496461	-0.00803309	0.012384	0.00878952	0	-0.0644197	0	0
RGS1	0.0678447	0.0376978	0.111871	0.0628848	3.86114	0	0.79738	2.03016	0.35983	-0.00432056	1.23806	0	-0.0626768	0.0747203	0.741587	0.00875856	0.0949311	-0.0410947	0.0864265	0.00715502	0.870279	3.48543	0.0394216	-0.0994339	3.01643	2.97998	0	3.94232	0.00307156	1.5529	0.00665446	-0.00850561	-0.0131162	0.0228634	0.393077	0.100146	0.0247464	2.49351	0.0914056	0.00238239	0.0297938	0.0160923	0.00592811	1.10969	0.00659834	0.71002	0.013444	0.0115965	0.698454
VCAN	0.0373134	0.00773484	0.0608695	0.0804359	0	-0.0105501	0	-0.00441256	0.148357	-0.0128306	1.25847	0.00084857	0	0	0	-0.00545516	0.000988468	0.00428427	0	-0.00554168	0	0	0.040501	0.126045	0	0	0	0	0.0414657	0	-0.264905	0.00621258	-0.0647019	0.0610962	0.150322	0.051773	0	0	0.0403867	0.0348433	0.0128995	0.012224	0.00193595	0	0.0040966	0	0.0166306	0	0
CPE	-0.0521594	1.08728	-0.0341552	-0.028504	0	0	0	0	0.580895	-0.0391888	0	-0.130946	0	0	0	-0.0219832	0	-0.00562134	0	0.310389	0	0	0	0.125258	0	0	-0.00660055	0	-0.0789969	0	-0.0112106	0.0285	0.31238	0	0.115706	-0.101655	0	0	0	0	-0.00933881	-0.0193452	0	0	-0.0851638	0	-0.0528948	0	0
EREG	0	0	0	0	0	0	0	0.985215	0.629172	0.0543606	0	-0.215361	0.0473477	0	0	0	0	-0.0728922	0	-0.101408	0	0	-0.056487	-0.166522	0	0	-0.0188513	0	0.0984153	0	0.0185951	-0.0326708	-0.162698	-0.0719398	0.641245	0	0	0	0	-0.0225167	-0.0850263	0	-0.0991442	0	0.253084	0	0	0.00165018	0
GPNMB	0.0515669	-0.222301	0.043753	0.048685	0	0.298621	0	-0.196071	-0.0147886	-0.0740063	0.142327	-0.054728	-0.0591932	0.0185742	0	0.582139	-0.00454203	0	0.0924206	-0.0789177	0	0	-0.115621	-0.0263553	0	0	2.13684	0	0.0113932	0	0.0012565	-0.238519	0	0.661467	-0.0143327	0.0209043	-0.07013	0	0.0862036	-0.0211	-0.0667368	-0.193862	0.216789	0	-0.0268887	0	-0.0493725	-0.0298304	0
GSN	-0.338433	0.865081	1.48797	-0.525437	0.000464389	-0.276874	0	1.56034	1.24148	1.35681	0.31488	-1.2235	0.166509	-0.0536128	0.800549	0.935618	-0.155434	-1.11526	-0.419877	0.0455574	0	0.00788073	0.453982	0.63135	0.0658398	0	0.0501643	0	-0.978766	0.0691622	1.7052	-0.0690126	-0.969467	-0.1072	0.171137	-0.418643	-0.292389	0.0819778	-0.730208	-0.219838	0.597957	-0.612995	0.902939	0.0698204	-0.467021	0	0.788467	-0.0368833	0.0123252
CD1C	0	0	0	0	0	0	0	-0.138761	0	0	0	0	0	0	0	0	0	0	0	0	0	0	0	0	0	0	0	0	0	0	0	0	0	0	0	0	0	0	0	0	0	0	0	0	0	0	0	0	0
PTGDS	0	0	0	0	0	0	0	0	0	0	0	0	0	0	0.0850237	0	0	0	0	0	0	0	0	0	0.00143152	0	0	0	0	0	0	0	0	0	0	0	0	0.00556548	0	0	0	0	0	0.00978243	0	0	0	0	0
SERPINF1	0	0	0	0	0	0	0	0.517893	-0.00329745	0	-0.632452	0	0	0	0.012829	0	0	0	0	0	0	0	0	-0.00215096	0.121837	0	0	0	0	0.0812481	0	0	-0.924075	0	0	0	0	0.126249	0	0	0	0	0	0.152803	0	0	0	0	0.0156122
CYBB	0.000488928	0	-0.00193121	0.00677369	0.00806646	0	0.0418821	1.69879	0	0	0.474317	0	0.0180516	0.00910353	0	0	0.0636438	2.93428	-0.025347	0	0.028148	0.0465304	0	0	0	0.0148539	0.0248326	0	-0.000749078	0	-0.00122258	0.0197383	-0.0110475	0	0	0.0066941	-0.0356808	0	0	0	0	0	0	0	0.015616	0.0297693	0	0.116287	0.0429443
NRP2	-0.16831	0	-0.134461	-0.114199	0	0	0	0.955542	0	0	0	0	0	-0.00979527	0	0	0	0	0	0	0	0	0	0	0	0	0	0	-0.0812956	0	1.33938	0	0	0	0	-0.0155344	0	0	-0.0271698	0	0	0	0	0	-0.0785086	0	0	0	0
GSTA1	-0.0919856	0.117229	-0.0989225	1.85099	0	0.0500042	0	0	0.0370172	0.123099	0	0.030001	-0.00456419	-0.141011	-0.0691391	0.121425	0	-0.0384088	-0.0890853	0.646621	0	0	3.17201	0.0496289	0	0	0.314182	0	-0.376557	0	0.0218762	0.300814	-0.107624	0.139667	0.0523601	-0.0690824	0	0	-0.163304	-0.0910779	1.52423	1.15231	0.594519	0	1.09576	0	0.0521661	0.0107927	0
LUM	1.67432	0	-0.0327427	-0.0949981	0	0	0	0	-0.149118	0	-0.0175629	-0.0188197	0	-0.0308026	0	0	-0.014839	-0.150519	-0.244597	0	0	0	0	-0.148626	0	0	-0.0160601	0	-0.0927684	0	0	-0.0142656	-0.0200751	0	0.358302	-0.134894	-0.0963413	0	0.001599	0	0	0	0	0	-0.055542	0	0	0	0
STC1	0	-0.0591612	0	0	0	0.0151778	0	0	2.11188	0.00525293	0	-0.00300024	0	0	0	0.0109564	0	0	0	-0.0129803	0	0	-0.036414	2.2521	0	0	0.127584	0	2.57199	0	2.86742	0.287889	0	0.121376	1.4902	0	0	0	0	0.00269402	0.27857	-0.0969536	0.0137582	0	0	0	-0.0686285	0	0
TBX3	-0.212522	0.198355	-0.0838623	-0.131564	0.000770803	0.0861476	0.000667265	0.0526919	2.28426	0.0702045	0	0.0234658	-0.0709612	-0.134667	-0.0929299	0.222219	-0.185436	-0.0264243	-0.137628	0.117821	0	0.00146022	-0.0200038	1.73633	-0.156297	0	2.07859	0	-0.379801	-0.0877355	0.852769	-0.997524	0.00525597	0.696652	1.33705	-0.2886	-0.0401407	-0.133509	-0.0989776	-0.0922085	0.462241	1.17693	0.317979	-0.142096	1.12869	0.0024242	0.152617	-0.122855	0.00181901
DEFB1	1.38392	-0.128325	-0.521546	2.37172	0	0.095041	0	0	-0.00821599	0.182313	-0.033378	-0.0464158	0.0860764	-0.0862964	0	0.0193261	-0.180142	-0.499358	-0.37128	0.814264	0	0	-0.208233	-0.00774006	0	0	0.292791	0	-0.668386	0	-0.109346	0.237075	-0.069432	2.24479	-0.0218744	-0.505602	-0.314926	0	0.105144	-0.148943	1.03977	0.0448466	0.527395	0	-0.449076	0	-0.263573	0.0321285	0
COL3A1	0.0603375	0.0120319	0.0403334	0.0353188	0	0.00972791	0	-0.0590943	0.00101603	0.0501365	-0.0764621	0.0046208	0	0.00347569	0	0.00406889	0	-0.166841	-0.0305739	0.137966	0	0	0.130283	0	0	0	0	0	-0.162869	0	0.00206235	0	0.0219948	0.033922	0.00599865	0.00551162	-0.0804604	0	0.00964958	0	0.241662	0	0.0472324	0	0.0122671	0	0	0	0
IGFBP4	-0.0701573	-0.0115661	0.0290464	-0.00335778	0.12956	-0.0174625	0.036944	-0.417461	1.37347	-0.0122379	0.0133473	-0.549686	0.00135106	-0.0557662	1.06267	-0.0212848	-0.0787856	-0.907793	-0.0506275	-0.0149081	0.0249013	1.38593	-0.0174293	0.69174	-0.114716	0.0598062	-0.176457	0.10575	-0.368304	-0.0738272	0.0340236	2.49322	-0.0717719	-0.0112251	0.905573	0	-0.0768501	-0.118442	0.0428121	-0.240388	-0.0126541	-0.0159486	0.287245	1.23339	-0.160154	0.050553	0	-0.0547013	0.0621104
PIGR	2.27283	-0.203778	2.09279	1.78683	0.0247148	1.55111	0.0193889	0.133382	-0.0131696	2.40419	-0.0454439	2.15003	1.16131	2.50687	-0.00814201	-0.229093	2.19097	0.198008	2.47845	1.52462	-0.0582185	0.0104862	1.11347	0.0104847	0.0467997	-0.0536799	0.369767	-0.0620444	2.77562	-0.0379238	0.1146	0.486579	0.321469	0.164708	1.72476	-0.228108	-0.671106	-0.0242405	-0.0158609	1.87033	1.88763	1.29529	1.16033	-0.00561105	0.469173	-0.00273804	1.68365	-0.50874	0.0100313
CD163	0	0	0	0	0.0172652	0	0.00445694	0.6404	0.0551741	0	1.80783	0	0	0	0	0	0	0	0	0	0.0215384	0.0228103	0	0.084086	0	0.0185768	0.273692	0.0220661	0	0	0	0.174383	0	0	0.0528702	0	0	0	0	0	0	0	0	0	0	0.00713686	0	0	0.00811178
AXL	0.0585411	0	0.032226	0.134701	-0.00502108	-0.0789411	0	0.59894	-0.0114061	-0.0179771	-0.667773	0	0.00501442	0.0556095	0.0177181	-0.0223243	0.0030382	0.014103	0.0327797	0	0	0	0	-0.0125713	0.0657267	0	0.0294118	0	0.0486479	0.0779941	0	0	3.09867	0	-0.0178963	0.0288963	0	0.0590376	0.00559575	-0.0903412	0	-0.00495937	0	0.0509788	0.0387143	0.00382895	0	0.0189299	0.00920318
CD86	0	0	0	0	0	0	0	-0.124982	0	0	0.206867	0	0	0	0	0	0	0	0	0	0	0	0	0	0	0	0	0	0	0	0	0	0	0	0	0	0	0	0	0	0	0	0	0	0	0	0	0	0
CFH	0	0	0	0	-0.0048801	0	-0.0709311	-0.23134	-0.00541561	-0.0123391	0	-0.0261169	0	0	-0.111079	0	0	0.0288961	0	0	-0.0238411	-0.0231749	0	-0.00917387	0	-0.00277062	0	-0.0159731	-0.27258	0.00141194	0.738309	0	0	0	0	0	0	0	0	0	0	0	0	0	1.16773	-0.0440136	0	0.0198912	-0.00803799
KLRD1	0	0	0	0	-0.00649989	0	0.000730529	-0.0109998	0	0	0.00128095	0	0.0319059	0	2.28819	0	0.0456311	2.95569	0.0224452	-0.00448292	0	0.0676829	-0.023753	0	1.64043	0	0	0	0	0.209479	-0.102271	0	0	-0.00671029	0	0.0111981	0.0156522	0.305236	0	0.0357059	-0.0265523	0	-0.0149693	1.75818	0	0.0488242	0	0.00949827	-0.0332077
FCER1A	0	0	0	0	0	0	0	0.236192	-0.00112356	0	0.158805	0	0	0	0	0	0	0	0	0	0	0	-0.0131851	-0.00112373	-0.109077	0	0	0	0	-0.169763	-0.0040508	0	0	-0.00719877	-0.00243982	0	0	-0.0853398	0	0	-0.00874558	0	-0.0214731	-0.0709804	0	0	0	0	-0.0598692
ADAMTS1	0.0219046	0.00362016	0.0137394	0.0277322	0	0.0310011	0	-7.70176e-06	-0.00348332	1.5834	-3.8324e-05	-0.0545805	0.0725223	0.0179057	0	0.0434387	0.006024	-0.0321667	0	-0.118014	0	0	0.70472	-0.00442192	0	0	0	0	0.0113802	0	1.29837	-0.00408964	-0.0457132	-0.00188276	-0.0129976	0	0	0	0.0893788	0.00304587	0.302385	0.0540916	-0.107419	0	-0.00394376	0	0.0630741	0.00581761	0
KRT17	-0.141293	-0.817621	1.36324	-0.235772	-0.0125079	-0.424956	-0.0191182	-0.20628	-0.192104	-0.554323	-0.0650672	1.90843	-0.00435485	0	-0.0433468	-0.493518	-0.0251274	2.83234	3.29668	-0.658615	-0.0883676	0	3.57134	-0.21997	-0.0587479	-0.16131	0	1.20456	-0.180586	-0.00269113	-0.083025	-0.00374029	-0.197346	0.574737	-0.310083	-0.548664	-0.0357422	-0.049701	-0.612334	2.59801	0.0463979	-0.449182	1.63096	-0.0642168	-0.147776	-0.0201015	-1.00617	0	-0.129344
RNASE1	0	0	0	0	0.00209962	0	0.0481584	1.10556	-0.0359292	0	1.24041	-0.297053	-0.0960515	0	0	0	0	-0.0728922	0	0	0.00936982	0	0	-0.0398314	-0.109077	0	0	0	0	-0.169763	0.860297	0	-0.164334	0	-0.0514642	0	0	-0.0853398	0	-0.0225167	0	0	0	-0.0709804	0	0.0355151	0	0	-0.0180217
FCGR3A	0	0	0	0	0	0	0	2.47816	0	0	1.01618	0	0	0	-0.139193	0	0	0	0	0	0	0	0	0	0	0	0	0	0	0	0	0	0	0	0	0	0	0	0	0	0	0	0	0	0	0	0	0	0
LYVE1	0	0	0	0	0	0	0	1.24608	0	0	0	0	0	0	0	0	0	0	0	0	0	0	0	0	0	0	0	0	0	0	1.59173	0	0	0	0	0	0	0	0	0	0	0	0	0	0	0	0	0	0
C1orf162	0	-0.074986	0	0	0.029759	0	0.00427634	1.71562	-0.0117528	-0.00804588	-0.710902	0	0	0	0.351118	-0.024817	0	0	0	-0.0747216	0.145797	0.0343341	-0.0527162	-0.0125713	0.149542	0.0960512	0	0.128045	0	0.110434	0	0	0	-0.0418055	-0.019397	0	0	0.162302	0	0	-0.0800939	-0.0386926	-0.0466441	0.195629	0	-0.0163569	-0.0457865	0	-0.115983
XCL1	0	0	0	0	0.00946496	0	0.00573041	-0.000192601	0	0	0	0	0	0	0.174826	0	0	0	0	0	0.0252142	0.0411531	0	0	0.714166	0.0107385	0	0.0333077	0	0.576414	0.00215997	0	0	0	0	0	0	0.630526	0	0	0	0	0	0.778956	0	0.0637357	0	0	-0.0156916
THBS1	-0.0534503	-0.230227	-0.0341552	-0.0296521	0.0460867	0.0965408	0.0800804	-0.405627	-0.307604	1.54226	-0.00689913	-0.265064	0.0155848	-0.264005	0.0852733	0.419251	-0.466113	0.0267862	-0.413644	-0.181764	0.0525721	0.0549804	0.882774	-0.320031	-0.0587362	-0.0272564	0.0942069	1.86123	2.493	1.38213	-0.011189	0.0438059	-0.142684	-0.281226	-0.311699	-0.327483	-0.157456	1.21692	0	-0.0781276	0.426689	-0.234746	-0.384608	-0.0757803	-0.0869895	0.0774969	-0.202359	-0.23708	0.0375024
C1S	0	0.00150487	0	0	0	-0.00186493	-0.0189388	0	-0.00438812	-0.0067362	0	0	0	0	0	0	0	0	0	-0.0018263	0	0	-0.00281456	-0.00633885	0	1.22446	0	-0.0182077	0	0	-0.00107684	0	-0.00647526	-0.0103571	-0.00494428	0	0	0	0	0	0.0131971	0	0.0402511	0	0	0	0.0134401	0	-0.0345014
PEG10	-0.364497	-0.180817	-0.168829	1.46781	-0.0837136	-0.0651343	-0.0772287	-0.00136768	-0.0279225	2.09316	-0.0685371	-0.298335	-0.026847	1.55932	0.0193781	-0.131961	0.12365	0.0646156	-0.0744121	1.68763	-0.0619339	-0.0714524	0.864439	2.57136	0.0855718	1.1951	-0.609845	-0.0276408	-0.361609	0.104622	-0.021472	-0.203463	-0.0481842	-0.164741	0.346102	-0.236286	0.148218	0.0870127	-0.086916	-0.0585789	1.13716	1.27359	1.08758	0.0725033	-0.171905	-0.092752	0.84585	0.0874869	2.0373
MT2A	1.71507	-0.298614	-0.00266838	-0.00095374	0.91424	0.197245	2.08632	0.202534	2.21527	1.38795	1.31699	3.43517	2.40252	2.19053	0.211161	1.26833	-0.331107	-1.46641	0.363489	0.605887	0.867759	2.93608	1.11262	2.96768	0.858927	0.704243	-0.34611	2.56275	2.62286	0.321837	1.90125	3.74848	3.34316	-0.286325	3.15254	-0.0206443	-0.0997011	-1.13968	2.81851	-0.26833	0.809451	2.64512	1.67761	0.106218	1.37211	3.16595	0.229798	2.73677	-0.55833
SCGB3A1	0.966546	1.18742	1.30405	1.08046	0.169032	0.84571	0.128324	-0.0415546	0.363471	1.09758	0.147025	2.94647	1.5183	0.712286	-0.020496	1.1898	0.830782	1.02642	1.09197	0.650691	0.165923	0.211378	0.738542	0.308532	-0.0445619	0.26487	0.767635	0.195542	1.17134	-0.0940405	1.05922	0.424882	1.03538	0.758889	0.344607	1.19312	1.35959	-0.0629885	1.68838	0.275918	0.665275	1.28823	1.16902	-0.0370922	1.03218	0.195538	1.31271	4.03061	1.43546
HLA-DMB	0	0	0	0	0	0.335821	0.00133681	1.97999	0.177544	-0.0700994	0.221954	0	0	0	0.0960526	-0.0352015	0	0	0	-0.0158088	0.00688563	0.0573713	0	0.15647	-0.096522	-0.0459628	0.00587041	-0.00927308	0	-0.0481427	-0.512615	0.0464817	-0.00647526	0	0.165044	0	0	-0.0625702	0	-0.0185256	-0.00492085	-0.0191908	-0.0143117	-0.0508085	-0.0281442	0.000822152	0	0	1.27666
KLRB1	0	0	0	0	2.35377	0	2.02467	0.00021595	0	0	0.038716	0	0	0	3.41322	0	0	0	0	0	1.49009	2.77216	0	0	0.213803	1.9987	0	2.21433	0	2.45512	0.0360419	0	0.0162124	0	0	0	0	3.02587	0	0	0	0	0	2.92184	0	0.0182729	0	0	0.229491
GZMK	0	0	0	0	-0.0482003	0.00389567	0.087964	-0.00648613	0	0.00582036	0.0268486	0	0	0	1.32409	0.00052214	0	0	0	0.0031218	0.0536001	0.0504201	-0.00625402	0	0.0306092	-0.0124397	0	-0.19003	0	0.00984477	0	0	0	-0.0128492	-0.000209011	0	0	1.8307	0	0.00351081	-0.00617527	0.000343173	-0.0176381	0.0403019	0.000618538	2.44158	0	0	0.052353
SAA2	0.190912	1.75091	0.274768	0.177878	-0.00722042	-0.356908	-0.102555	-0.25328	-0.363158	-0.409762	0.00697136	1.50092	-0.149735	-0.00114789	0	-0.432957	-0.0106286	0.0964431	2.84992	-0.379518	-0.0666318	1.84273	-0.761207	-0.358761	0	0	0.257567	0	0.215052	0	0.00150172	0.18624	0.0709072	1.81283	1.73025	-0.0864369	0.20502	0	0.209781	-0.201955	-0.388873	-0.529577	0.627625	0	-0.0267131	-0.0636028	1.49847	-0.180661	-0.0100039
SCGB2A1	0.0355035	0.74897	-0.0764631	0.0616231	0	-0.311336	-0.00488321	1.02474	-0.25202	0.0211098	-0.0015597	-0.285755	-0.0911863	0.0568096	0	1.9238	0.0543305	2.92739	-0.0331784	0.119514	-0.0249894	1.36544	-0.210285	1.35872	0	0	-0.0413791	0	0.0180503	0.00590329	0.949465	-0.0684111	0.0160282	-0.0742434	0.540982	2.38258	-0.059884	0	-0.165365	-0.213885	-0.0688075	0.915927	-0.374879	0	0.00238204	-0.00300573	2.20376	-0.0683144	0
C1R	0	-0.0661895	0	0	0.0403768	-0.0213978	0.0552638	0	-0.00115899	-8.58396e-05	0.0088529	0.066982	0	0	0	-0.0443047	-0.153076	-0.11063	-0.0370514	-0.0384374	0.0633913	0.0485493	-0.107133	-0.0037056	0	0.0535666	-0.0217063	0.0751451	-0.0872132	0	-0.0170307	-0.0318918	-0.351192	-0.0383856	-0.0178746	-0.0294529	-0.075461	0	0	0	0.293377	-0.0684613	0.302685	0	-0.0686995	0.0334403	-0.147776	0	0.0256038
CSF1R	0	0.0305694	0	0	0	0.0322257	0	1.21494	0	0.011985	0.111711	0.0230699	0	0	0	0.0483061	0	0	0	0.00449124	0	0	0	0	0	0	0	0	0	0	0	0	0	0	0	0	0	0	0	0	0	0.0320681	0	0	0.00407795	0	0.013231	0	0
EMP3	0	0.020213	8.43759e-05	0.000833507	0.216498	0.0180825	0.323117	2.27858	-0.0910856	0.0912545	0.00183603	-0.0258006	0.0443792	0.000468338	1.50244	0.0385129	0.00969863	0.143433	0	0.145667	0.208312	1.52693	0	-0.0910441	-0.113131	1.65573	0.00568887	2.04107	0.064706	1.05443	-0.483792	0.0241271	3.50889	0	0.403301	0.0330903	0.0221455	-0.0262214	0.00297891	0	0.0150661	-0.0050837	0	0.0693456	0.0564058	-0.0278104	-0.00940241	0.00818225	2.75701
CLEC10A	0	0	0	0	0	0	0	-0.74178	0	0	0	0	0	0	0	0	0	0	0	0	0	0	0	0	0	0	0	0	0	0	0	0	0	0	0	0	0	0	0	0	0	0	0	0	0	0	0	0	0
PDK4	-0.234089	-0.599573	-0.332678	-0.126277	0.111948	-0.487004	-0.100199	1.88863	0.196744	1.34006	0.386353	-0.904178	-0.19213	-0.170572	0.0103944	0.51425	-0.156727	-0.287816	-0.676452	-0.376707	-0.0161273	-0.0406914	1.17282	2.23141	0	0.0319474	0.0311991	0.121793	-0.165454	0	0.0843239	-0.203232	-1.07457	1.95017	2.05316	-0.476813	-0.13195	0	-0.447106	-0.186402	-0.406981	-0.532495	0.315061	0	-0.0654389	-0.0393326	-0.682869	0.0822245	-0.0934087
THBD	0	0	0	0	0	0	0	1.92068	0.0848281	0	0	1.8316	0	0	0	0	-0.153076	-0.132173	-0.0370514	0	0	0	0	0.0853511	0	0	-0.0217063	0	-0.0872132	0	0.617948	-0.0318918	-0.0631124	0	0.0754906	-0.0294529	-0.075461	0	0	0	0	0	0	0	-0.0686995	0	0	0	0
FILIP1L	0.000768369	0.0383625	0.000501125	0.000417227	-0.00299447	0	-0.0657805	2.6173	0.700254	0	-0.00936252	0.0213648	0	0.0230768	-0.195575	0.00460342	0	8.1704e-05	0	0	-0.0656177	-0.0438613	0.0156444	1.04691	-0.062356	1.1486	-0.0325745	-0.15187	0.00116166	0.038149	1.40059	-0.106461	0	0.0202334	0.222693	0.00149536	0	-0.0398899	0	0	0.00122007	0.00404508	0.0114886	-0.0830737	0.00125271	-0.0121565	0.0409919	0.0181923	-0.17546
CTSS	1.55364	-0.0345386	-0.171228	-0.168996	0.046931	-0.0467536	-0.0563463	0.927921	0.0387589	1.61672	2.81624	-0.13182	0.0888966	-0.032149	0.836892	-0.109042	0	-0.0752136	-0.291152	0.276009	-0.12735	1.19054	1.26706	0.0212982	0.0938106	0.17484	0.0663449	-0.211489	-0.055368	1.28213	-0.517665	0.0646522	-0.0942435	-0.140812	0.00151765	-0.28501	-0.00324495	0.0810311	-0.0645557	-0.0775745	-0.273169	-0.0955957	0.0475203	0.0800845	0.119642	-0.0886388	0.0455834	0.119484	1.23148
MMP2	0	0	0	0	0.0175632	0	0.00806976	0.0526919	-0.00329745	0	0	-0.0721645	0	0	0	0	-0.153076	-0.132173	-0.0370514	0	0.0246051	0.0283474	0	-0.00215096	0	0.0098532	-0.0217063	0.0281576	-0.0872132	0.0046884	-0.0614838	-0.0318918	-0.0409625	0	0	-0.0294529	-0.075461	0	0	0	0	0	0	0	-0.0686995	0.0391382	0	0	0.0399126
IGF1	0	0	0	0	0.085163	0	0.0646208	0.560672	0	0	0.0600261	0	0	0	0	0	0	0.0656804	0	0	0.066614	0.0535655	0	0	0	0.0803808	0	0.0830409	0	0	-0.0292782	0.0128686	0	0	0	0	0	0	0	0	0	0	0	0	0	0.0588304	0	0	0.0516295
LST1	0	0	0	0	-0.00494278	0	-0.012827	0.301454	-0.0604982	-0.0123391	3.21017	-0.0261169	0.0469833	0	0.0149908	0	0.0890201	0.057565	0.0347005	0	0.0142411	0.0339186	-0.0179889	-0.0614459	0	0.0533661	0.00523749	0.0366132	-0.25158	0.00214211	-0.0202359	0.00769335	0.0060212	-0.0264664	0.444594	0.0199767	0.0502046	0	0	0.0228527	0	0	-0.0183929	0	1.18428	1.5102	0	0.102899	0.000886673
COL6A3	0	0	0	0	0	0	0	0	0	0	0	0	0	0	0	0	0	0	0	0	0	0	0	0	0	0	0	0	0	0	0	0	0.381558	0	0	0	0	0	0	0	0	0	0	0	0	0	0	0	0
HTRA1	-0.00663935	-0.042259	-0.00919165	-0.0109756	0	0.0066288	0.00247829	0.0938573	0.00104874	0.0093425	-0.017058	1.72808	0.00462146	0.00372258	-0.00509003	0.0134136	0	-0.836849	-0.0149399	0.0140526	0.0126641	0.0980367	0.0168512	0.00176101	1.2512	0	-0.0337968	0	-0.361072	-0.0904387	1.03538	-0.156654	-0.0701797	0.0108494	0.000114043	-0.088246	-0.0712984	-0.051544	0.026073	-0.0154398	0.0206599	-0.0288774	0.0201961	-0.0517754	-0.174428	-0.000387954	1.05406	0	-0.0343225
MUCL1	1.35478	-0.0932793	-0.324243	-0.276293	-0.132537	-0.079873	-0.0840432	-0.310542	4.52595	-0.0504075	-0.0815995	2.76509	-0.19296	-0.249862	-0.190897	-0.0459912	-0.407976	-1.37091	-0.436321	-0.0672491	-0.232648	-0.114656	-0.172328	1.27649	1.09776	-0.325914	-0.0320288	-0.173283	-0.970643	-0.183069	0.229391	3.79175	-0.324328	-0.109217	0.35869	-0.201449	-0.410052	-0.227444	2.25523	-0.0725401	-0.149585	-0.0592866	0.261251	1.10778	-0.443737	-0.096392	0.991297	-0.124666	-0.312217
SLPI	3.18088	0.764703	0.472607	2.85407	0.0784329	2.74034	-0.120544	1.26973	0.146145	1.39949	0.576231	3.32075	0.592724	1.91419	0.198247	1.33055	0.613369	0.909977	2.99816	2.28375	0.0462764	0.096364	1.68897	0.130788	-0.0669358	0.109661	0.374328	0.135859	2.99297	-0.196794	1.25871	0.584531	0.553449	0.818	0.894006	2.63847	0.571392	-0.0187883	0.765014	0.371946	2.06861	2.10701	1.76054	0.0249309	0.726016	-0.0530758	2.16206	3.5185	0.112823
LAPTM5	0	-0.0371231	-0.0012877	0	1.22934	0.0273284	0.170086	1.19649	-0.130124	0	3.59617	0.0474256	0.0473477	0	-0.14616	0.00335205	-0.167914	-0.141765	-0.070771	0	2.39716	1.58809	0.784184	-0.131235	-0.256356	1.59011	-0.0217063	1.53338	2.47801	-0.437548	0.805268	-0.0259947	-0.026909	-0.0423004	-0.128259	-0.0109191	-0.100504	1.84625	0	0.192058	0	0	0.0263849	1.64845	-0.0507059	1.13941	-0.0245313	0.00165018	2.17304
ACTA2	0	-0.0022533	0	0	0	0.00160179	0	-0.0067431	0.255099	-0.015816	0	1.73508	-0.000737547	-0.053157	0.0268488	0	-0.134911	0	-0.0407121	-0.0237636	0	0	-0.0546572	0.241799	0.0176801	-0.049969	-0.0284153	-0.0159984	0	0.0166104	-0.0479957	0.0172692	3.52763	0.0163505	0.233729	0	-0.118827	0.0192456	0	0.0025458	0.542729	0	0.104211	0.0236092	0	0	0.00284653	-0.222012	0
COL15A1	0	0	0	0	0	0	0	0	0	0	0	0	0	0	0	0	0	0	0	0	0	0	0	0	0	0	0	0	0	0	-0.693794	0	-0.379302	0	0	0	0	0	0	0	0	0	0	0	0	0	0	0	0
MMP19	0	0.0835372	0.0709129	0	0	0	0	-0.0491799	0	0	0	0.0506377	0	0	0	0.0110041	0.0285951	0.024669	0.00691207	0	0	0	-0.0264896	0	0	0	0.00404864	0	0.0162827	0	0.00144677	0.00594906	0.00465706	0	0	0.0133778	0.0140854	0	0	0	-0.0221753	0.00969733	0	0	0.0128224	0	0.0264199	0	0
CRTAM	0.000161558	-0.0777284	0	0.000143691	0.0206406	-0.082182	0.0690365	0.0132166	0.00121748	0.0423927	0.137863	-0.0549122	0	0.0102837	0.558581	-0.101734	0.0277713	0	0.0189892	-0.00921485	0.03619	0.11542	0	0.000346339	0.538106	0.017174	0	0.0141477	0	0.502936	0	0	0.327135	0	0	0.00312078	0.00917879	0.43525	0	-0.0140465	0	-0.0690959	0	0.457882	-0.0131578	0.0889982	-0.0447054	0.00531652	0.124404
PCOLCE	0	0	0	0	0	0	-0.0286242	0	0.0395037	0.00434511	-0.00231366	0	0.0242656	0	0	0	0.00623997	0.0940316	0	0.0108682	-0.0212157	-0.0536321	0.0241673	0.0430694	0	0	0	-0.0208354	0.0354504	0	0.00221766	0.0128151	0.00354264	0.00319649	0.0479338	0.0375747	0.0420458	0	0	0	0.0421101	0	0.0115255	0	0.0129774	0	0	0.00893783	-0.0493537
PLIN2	0.258489	1.196	0.193428	0.189534	1.73978	0.38288	0.344811	1.81015	0.100794	-0.0461259	1.8315	0.0887922	0.0176121	0.0741671	-0.153297	0.0391246	-0.144148	-0.408316	0.105783	0.291407	-0.106275	0.213825	0.870138	0.127682	-0.00252614	0.858235	0.0179679	-0.269884	-0.166551	0.102589	-0.201799	-0.0195514	0.0102258	1.02271	0.0955083	0.25132	-0.123133	0.0506987	0.16501	-0.0132886	0.664617	0.080777	0.801137	1.40272	-0.0850987	0.134964	0.0664123	-0.0626185	0.311123
IL1R2	0	0	0	0	0	0	0	-0.427	0	0	0	0	0	0	0	0	0	0	0	0	0	0	0	0	0	0	0	0	0	0	0	0	0	0	0	0	0	0	0	0	0	0	0	0	0	0	0	0	0
NOVA1	0	0	-0.147601	-0.0140373	0	0	0	0	1.10113	0	0	0	0	0	0	0	0	0	0	0	0	0	0	1.44397	0	0	0.0287161	0	0	0	0.409692	0.227264	-0.0401444	0	1.09967	0	0	0	-0.21469	0	0	0	0	0	0	0	0	0	0
AFF3	0	0.0159936	0	0	0.0588232	0.00109375	0.0205191	-0.144211	1.54664	-0.000533525	-0.0216287	-0.0888056	0	0	1.146	-0.00368921	0	-0.0669364	0	0.0436109	0.0400877	0.0338205	0.0555101	1.99819	0	0.0695499	0.339835	0.068983	-0.27258	0	-0.0251004	0.19453	-0.0373459	0.0608817	1.61544	0	0	0	0	0	0.0641791	-0.0328646	0.0702178	0	1.16773	0.0259876	0.0166791	0	0.01276
FABP5	-0.271185	-0.0898701	-0.0695939	-0.372055	0.123006	-0.10057	0.0066941	1.4595	-0.035507	-0.194693	0.428618	-0.115994	-0.105285	1.54146	1.13186	-0.117396	0.0104551	-0.0557486	0.0252331	0.143687	-0.0213934	1.34694	0.065864	-0.0514959	0.393308	0.0911344	2.02074	0.114449	-0.0724042	0.239521	1.55689	-0.291438	3.55806	0.188704	-0.0360435	-0.00819587	-0.103949	1.60718	-0.353947	-0.225068	-0.0483505	-0.0511411	0.101442	0.422475	-0.0134713	0.0588038	-0.0184679	-0.0208913	-0.00214379
IGFBP3	0.0180296	-0.0676085	0.0792795	0.00890341	0	-0.0773759	0	-0.000237063	0.414065	-0.0272372	0.00592585	1.79228	0	0	0.0637628	-0.117556	0	0	0.0159741	-0.0216787	0	-0.0465919	-0.0640352	-0.0495546	0.00129335	-0.0437465	0	-0.0303764	0.0274727	-0.0099609	2.17633	0	0.00359329	0.00346355	-0.0527151	0.0481772	0	0.00502832	0.021787	-0.0115204	0.29975	-0.0657964	-0.0104815	0.00883826	0.00476534	0	-0.00280751	0	0
CIITA	0	0	0	0	0	-0.00186493	0	0.177732	0	-0.0179774	0	-0.245126	0	0	0	0	0	0	0	-0.0660879	0	0	-0.0708172	0	0	0	0	0	0	0	-0.32784	0	0	-0.033455	0.000102247	0	0	0	0	0	-0.0673237	0	-0.0202925	0	0	0	0	0	0
ANGPTL4	-0.0332457	1.69247	0.0215364	0.0604027	0	0.514399	0	-0.0226229	0.808483	-0.625959	0.0123142	-0.926423	-0.0871403	-0.0952291	0	-0.361809	-0.146602	2.32805	0.134248	-0.233428	0	0	-0.302543	-0.228697	0	0	0.00951575	0	-0.268697	0	-0.165057	-0.0923989	-0.188976	0.146548	-0.271829	-0.180884	0.347915	0	-0.0552276	-0.0483729	0.446195	-0.267679	-0.165608	0	-0.17295	0	0.890092	0	0
CD36	0	0.0264503	0	0	-0.053121	0.0578061	0.00371243	0.904006	-0.000425663	0.00258928	-0.00558599	-0.0541657	0	0	0	0.00861895	0	2.19891	0	0.00447003	-0.0751849	-0.0796276	0.0012835	-0.000841311	0.00759854	-0.0650015	-0.122712	-0.076936	-0.284395	0.00145593	-0.71742	-0.226698	2.6069	0.00344294	0	0.047313	-0.0805586	0.00880659	0	0.332839	0	0.0186827	0.00381438	0	-0.0666062	-0.0244044	0.0360467	0	0.00224652
SOD3	0	0	0	0	0	0	0	0	0.859934	0	0	-0.0721645	0	0	0	0	0	0	0	0	0	0	-0.0304889	-0.132395	0	0	0.165931	0	0	0	-0.0308999	0.127687	-0.373967	-0.0168456	-0.149012	0.00195649	0	0	0	0	-0.0125816	0	-0.0272867	0	0.000469477	0	0	0	0
CSF2RA	0	0.013365	0	0	0	0	0	0.820855	0.000386525	0.000329946	1.1376	0	0	0	0	0.00145971	0	0	0	0.00179	0	0	-0.0060738	0.000351446	0	0	0	0	0	0	0.000740349	0	0	0.0338001	0.00182037	0	0	0	0	0	-0.032287	0.00268218	-0.0121346	0	0	0	0.0192712	0	0
TCF4	0.030503	0	0.0259327	0.014764	-0.101071	0	0	1.06601	-0.0135062	0	-0.0649067	0	0	0	-0.00677944	0	-0.152847	-0.138569	0.020027	0	0	0	-0.000824909	-0.0150408	0.0855718	-0.103477	-0.0240876	-0.0544921	0	0.104622	1.52496	-0.105853	-0.180885	0	-0.0212309	0	-0.116749	0.0870127	0.181732	-0.0781048	0	0	0	0.0725033	0	0	0	-0.227744	0.0124738
GNG11	0	0	0	0	0	0.00111927	0	0.0618651	0.00155408	0.00325823	0	0	0	0	0	0	0	0	0	-0.00282581	0	0	-0.0186609	0.000725545	0	0	0	0	2.57199	0	2.28824	0	-0.503373	-0.0035774	0.00431308	0	0	0	0	0.0017789	-0.0305529	0	0.0658176	0	0	0	0.00198904	0	0
LHFPL6	0.0121869	1.02711	0	0.00872711	0	-0.0548793	0	-0.185882	-0.00567092	-0.0379122	0	-0.248381	0.00394428	0.021466	0	-0.0760616	0.0167399	0	0.00220225	-0.0217769	0	0	0	-0.00969102	0	0	-0.114025	0	0	0	-0.00283438	-0.0941446	-0.140209	0	-0.00298606	0	0	0	0.00173979	0	-0.00292493	-0.0463384	0	0	0	0	-0.115457	0.0111363	0
MAP1B	-0.156059	-0.233357	-0.271753	-0.115932	0	0.207238	0	-0.0298871	0.00724311	2.50923	0	-0.189723	0.0061868	-0.0479313	0	0.479055	-0.102147	-0.0764686	-0.000177171	0.621509	0	0	0.375069	0.0110178	0	0	0.131038	0	-0.0786926	0	0.0286016	0.0820888	-0.593049	-0.279434	0.00119409	-0.110618	-0.10953	0	-0.218737	-0.278955	1.91628	-0.288058	0.265241	0	-0.137256	0	-0.283932	-0.216696	0
ITGAX	0	0	0	0	0	0	-0.00227864	0.415051	0	0	-0.00644045	-0.0965189	0	0	-0.196372	0	0	-0.0321667	0	0	0	0	0	0	0	0	0	0	0	0	-0.0401967	-0.00408964	-0.0203023	0	0	0	0	0	0	-0.00281899	0	0	0	0	-0.00394376	0	0	0	-0.11286
AC020656.1	0	-0.0202161	0	0	-0.0224726	-0.00510573	1.36284	0.969429	0.00112082	0.00579439	2.48822	-0.0339594	0	0	0.0268488	-0.00755184	0	0	0	-0.0116468	-0.0526819	-0.0351089	0.872326	0.00112095	0.0176801	0	0	0	0	0.0166104	0.00674693	0	0	0.0268018	0.00415078	-0.00669868	0	0.0192456	0	2.22985	0.0515265	-0.0050837	0.0367019	0.0236092	-0.000712591	-0.130862	-0.00190891	0	-0.131306
TMC5	0	0.0781053	0	0	0	0.0890665	0	0	2.08997	-0.0307875	-0.0151369	1.84146	0	0	0	0.112561	0	-0.313294	0	-0.210685	0	0	-0.0574877	2.74621	0	0	0.200478	0	-0.11808	0	-0.00824864	-0.0979389	-0.0117899	0.0437733	0.705881	-0.125137	-0.0695653	0	0	0.018664	-0.158654	0.107019	0.778724	0	-0.00264688	0	0.0932277	0	0
RNASE6	0	-0.0687134	0	0	0.000258153	-0.0108996	0.0481584	0.822447	0	0	1.31283	-0.0602158	0	0	0	-0.0481084	0	-0.00983606	0	0	0.00936982	-0.0311338	-0.000824909	0	0	0	0	0	0	-0.00559537	0	-0.00192326	0.0010867	0	0	-0.00757698	0	0	0	0	0	-0.0304699	0	0	0	0.0355151	-0.0232579	0	0.0380875
RAB31	0	0	0	0	0	0	0	1.64757	-0.112409	0	0.539244	-0.0139338	0	0	0	0	0	-0.116503	0	-0.00448292	0	0	0.746264	-0.109166	0	0	0	0	0	0	0	-0.0106544	2.78438	-0.00931566	0.39758	0	-0.00324495	0	0	-0.00427753	-0.0402653	0	-0.0225519	0	0	0	0	-0.0771514	0
ZEB2	0	0	0	0	-0.00350914	0	0.018254	1.83072	0	0	0.00622475	0	0	0	1.44264	0	0	0	0	0	0.0155361	-0.063994	0	0	0.117843	-0.028968	0	-0.00693864	0	2.13835	0	0	-0.0100982	0	0	0	0	0.196201	0	0	0	0	0	0.14889	0	0.0404477	0	0	0.00956249
MFGE8	1.29691	0.67006	1.63255	1.9343	-0.0754705	1.76361	-0.0149894	-0.017037	0.320928	2.28308	-0.0446587	1.70834	-0.915562	1.35033	-0.0410558	-0.549795	2.72742	-1.32258	-0.936893	2.14457	-0.0319308	-0.0925736	0.981257	-0.141575	-0.0701121	-0.0467721	-0.309681	-0.0555463	1.92618	0.00615827	0.387294	-0.315197	-0.375683	0.688955	0.664557	-0.549598	-0.116694	-0.0813256	-0.826853	-0.162968	1.34011	-0.335292	1.18047	-0.06811	1.32721	-0.0185931	-0.256061	1.83022	0.0803236
CLEC14A	0	0	0	0	0	0	0	0	-0.00112356	0	0	0	0	0	0	0	0	0	0	0	0	0	-0.0131851	-0.00112373	0	0	0	0	0	0	1.26974	0	0	-0.00719877	-0.00243982	0	0	0	0	0	-0.00874558	0	-0.0214731	0	0	0	0	0	0
SYNM	-0.281793	-0.563806	1.87542	-0.345414	1.06784	0.0290332	-0.110794	-0.173384	-0.301136	-0.671387	-0.065568	2.61827	-0.0639868	0.0699409	0.0384063	0.778028	1.92297	-0.269554	-0.560643	0.539378	-0.0578918	-0.0597625	1.16559	0.569606	-0.10873	1.1663	0.383117	-0.0940355	-0.28605	-0.198308	1.44603	0.203492	1.96803	1.82217	0.863726	2.47958	-0.201809	-0.0882209	-0.356753	1.95624	1.05186	1.7091	0.775364	-0.0598293	-0.296118	-0.0791855	1.20342	-0.111997	-0.0956283
FCGBP	0	0	0	0	0	0.00389567	0	0.395289	0	1.70894	0	0	0	0	0.0101763	0.00052214	0	0	0	-0.00939311	0	0	0	0	0.0355034	0	0	0	0	0.022887	0	0	0	0	0	0	0	0.036638	0	0.00351081	0.00398929	0.000343173	0.00349713	0.0626814	0.000618538	0	0	0	0
IRF8	0	0.0869826	0	0	0	0	0	0.151459	-0.032265	0	0.493609	0.0712695	0	0	0.676569	0.011249	0	0.0215426	0	0	0	0	-0.00632194	-0.0366636	0	0	0	0	0	0	-0.0110558	0	0.0120223	0	-0.0501433	0	0	0	0	0	0	0.00990094	0	0	0	0	0.027059	0	0
IL1RN	0	0.0372342	0.0230118	0	0.0588232	0	0.0205191	-0.178938	0.684614	0	-0.0174024	1.83191	0	0	0	0.00932892	0	-0.0738779	-0.0337683	0	0.0400877	0.0338205	0.784184	-0.0831706	0	0.0695499	-0.0160601	0.068983	-0.0287485	0	-0.00811939	-0.0105253	-0.0167214	0	-0.0825249	0.0317352	-0.0712984	0	0	0.0205479	0	0.0213954	0	0	0	0.0259876	0.137962	0	0.01276
PI15	0.0457524	-0.150894	0.0620527	0.00601076	0	-0.0675552	0	0	1.52463	-0.153177	0	-0.0741705	-0.0663006	-0.119291	0	-0.0940182	-0.00907059	0	0	0.478044	0	0	0	0.438646	0	0	0.0238903	0	0.0376161	0	0	0.217035	0	0	1.26855	0.00719518	-0.00510931	0	0.0125793	0	-0.0290703	-0.0779478	-0.019657	0	0.0363302	0	-0.0538153	-0.0313535	0
LTB	0	0	0.00138665	0.000972974	0.66885	0	0.344452	-0.0029451	0	0	0.0632132	0	0	0	-0.221123	0	0.0602773	2.98541	0.0351609	0	0.621241	1.78279	0	0	-0.133676	0.441579	0	0.770858	0.0342933	2.00344	0.000879823	0	0.00977635	0	0	0.0148448	0.0350682	1.04294	0	0.0263731	0	0	0	1.17696	0.00278255	3.54576	0	0.012585	1.49078
STX11	0.11038	0.996804	0.0362637	0.0430612	-0.30956	0	-0.202736	0.274092	-0.0779695	0	0.137094	-0.100589	-0.0930364	0.0102261	1.09022	-0.0219832	0	0.0125981	0.0509279	0	-0.221886	-0.204688	0	-0.0888966	1.09515	-0.402598	-0.415516	-0.425256	-0.00262172	-0.192959	-0.374343	-0.297407	-0.0162734	-0.0423004	-0.0820911	0.0365224	0	-0.176757	0.0177384	-0.0269537	0	-0.0525793	-0.0204233	-0.144551	0.02544	-0.116862	0.976637	2.58804	-0.0772429
CTSK	0	0.0198951	0	0	0.0233483	0.0380846	0.0215497	0.00013846	-0.0904049	0.00528851	0.0153208	0.0133515	0.0238889	0	0	0.0281342	0.00614309	0	0	0.013037	0.0220702	0.0199285	0.0136407	-0.0908887	0	0.016473	0	0.00844514	0	0	0.00113742	0	0.305905	0.0318611	0.394223	0	0.0208232	0	0	0.0315063	0.00774319	0.0278827	0.0184158	0	0.00522969	0.0258843	0.0189256	0.00879906	0.0403527
XCL2	0	0	0	0	0.00659593	0	0.0149442	-0.00135436	0	0	0	0	0	0	1.90352	0	0	2.95569	0	0	0.0219414	0.0107776	0	0	0.379803	-0.00905947	0	0.0133877	0	1.45959	0.0308963	0	0.0188748	0	0	0	0	0.371781	0	0	0	0	0	1.83795	0	0.025728	0	0	-0.0359474
SERPINA1	0	0	0	0	0	0	0	1.69566	0.272209	0	1.32337	0	0	0	0	0	0	0	0	-0.00808965	0	0	-0.0368957	0.205847	0	0	0.00822427	0	0	0	0.00101691	0.0653525	0	-0.012109	0.237769	0	0	0	0	0	-0.0479148	0	-0.0270128	0	0	0	0	0	0
MYBPC1	0	-0.00125345	0	0	0	-0.0343992	0	0	2.055	0	0	-0.0835812	0	0	0	-0.0042385	0	-0.00462315	0	0	0	0	0.784184	0.594362	0	0	-0.0922076	0	0	0	0	0.0884076	0	0	0.534044	-0.0428854	0	0	0	-0.0513992	0	0	-0.0143117	0	-0.032455	0	0	0	0
ITGB2	-0.212522	0.0577929	-0.0854339	-0.134363	0.10717	0.326882	0.0162011	2.16286	0.000231176	-0.0261103	1.51748	1.75906	0	-0.136242	2.23198	0.0474446	-0.467137	2.9034	-0.301739	-0.00378045	1.6264	2.21665	0.749611	-0.00149849	0.251298	-0.214825	0	-0.223912	-0.113989	0.282329	-0.0110903	-0.0210937	-0.00692555	-0.00904774	0.00224331	-0.369936	-0.137694	0.279059	-0.108929	-0.203842	0.339004	0.0699824	0.0561256	1.60997	-0.0592544	1.12684	0.0556488	-0.0511146	0.162006
FCN1	0	0	0	0	0	0	0	-0.591731	0	0	0	0	0	0	0	0	0	0	0	0	0	0	0	0	0	0	0	0	0	0	0	0	0	0	0	0	0	0	0	0	0	0	0	0	0	0	0	0	0
AARD	0.0195921	-0.022295	0.0160089	0.0096168	0	1.24835	0	0	0.0679564	-0.139484	0.0118192	-0.0114718	-0.0154854	-0.125273	-0.0864837	0.552549	-0.433275	0.010178	-0.171835	0.564902	0	0	0.543033	0.0382061	-0.00522558	0	0.00649398	0	0.025773	0	0.00318939	-0.0147094	-0.270407	-0.0796398	0.0659029	-0.031252	-0.359918	-0.0203161	0.000913708	2.13152	0.8111	0.718535	0.610796	-0.0357096	-0.0907187	0	0.141375	-0.0590462	0
COTL1	0	-0.180495	0	0	1.05134	-0.0708156	1.05837	0.78579	-0.0499438	-0.13921	1.91592	-0.184871	0.0122081	-0.0345132	2.2663	-0.111066	0.00527588	-0.704344	0.0347005	0.124765	1.305	-0.294446	-0.404178	-0.058627	-0.51864	2.0899	-0.258889	-0.216331	-0.242363	-0.0663832	-0.0997043	-0.341915	0.229511	-0.288142	-0.0741387	-0.00679932	-0.0528794	-0.516416	0	2.2527	-0.007743	-0.0959159	-0.263549	1.33081	-0.0969766	0.658773	-0.220769	-0.440812	0.860421
SOX4	-0.0957325	0.852216	0.095318	-0.383347	0.166734	1.42059	0.0292102	0.401128	3.9163	2.9073	0.0253761	1.51981	-0.16427	2.46895	0.0709321	1.17102	1.53005	-0.826977	-0.394127	1.63004	-0.0722055	-0.0824358	1.15334	2.95975	0.21473	0.0247757	0.392298	0.0431892	-0.257076	0.0669202	2.97075	0.199725	0.00377342	1.23276	2.22823	0.169757	-0.916768	0.172247	-0.352599	-0.574475	1.73241	0.290552	1.65722	0.272999	-0.0898126	-0.0216009	-0.851701	-0.543914	-0.0543427
PTX3	0	-0.0973292	0	0	0	-0.142245	0	0.0168763	-0.000297467	1.57061	0	-0.0522982	1.26226	0	0	-0.180941	0	-0.0112483	0	0.033101	0	0	0.760013	-0.000616726	0	0	0	0	0	0	-0.0188644	-0.04635	0	-0.0175059	-0.00705638	-0.0103161	0	0	0	-0.116643	0.869806	-0.187732	-0.1798	0	-0.0512194	0	-0.0576401	-0.011693	0
GRASP	-0.0029129	-0.0609715	-0.0104998	-0.00547354	-0.440366	0.0126505	-0.214557	2.36275	-0.076646	0.0271572	-0.108828	-0.0174564	0	0	2.04373	-0.00547631	-0.00836052	2.72948	2.76749	0.0566707	-0.328968	-0.271375	-0.0102874	-0.0860674	-0.00752291	-0.269428	0	1.37424	-0.191785	0.0104424	0.733065	-0.00756008	-0.0516975	-0.000482058	-0.0785394	-0.0229584	-0.0891547	-0.00308408	0	-0.00281899	0.0151423	-0.0239656	-0.0462791	-0.00417301	-0.0195945	0.764107	0.00563793	0	1.33844
INHBA	0	0	0	0	0	0	0	0.0567956	0.0176567	0	0	0	0	0	0	0	0	0	0	0	0	0	0.00209334	0.0249374	0	0	0.165931	0	0	0	0.000356703	0.127687	0	0	0.0176105	0	0	0	0	0	0	0	0	0	0	0	0	0	0
PRRX1	0	0	0	0	0	0	0	0	-0.000348981	0	0	0	0	0	0	0	0	0	0	0	0	0	-0.0141666	0	0	0	0	0	0	0	0	0	0.00225591	-0.00260537	-0.00201564	0	0	0	0	0	-0.013713	0	-0.00758263	0	0	0	0	0	0
STAC2	1.72516	1.13517	1.58753	1.71008	0	0.767459	0.0102504	-0.000149971	-0.338196	0.494279	-0.107992	1.93368	-0.152853	1.97168	-0.00632296	0.868607	2.34958	-1.09013	1.79785	0.277965	0.0217399	0.0191775	0.975398	-0.33804	-0.0668623	0.0201791	-0.341377	0.0174116	-1.43954	-0.104167	-0.152539	-0.116055	-0.845197	1.37043	1.94548	-1.34877	-0.694462	-0.0632677	-0.431278	1.97011	0.309202	1.16817	0.61107	-0.069994	0.284393	0	0.838537	0.0676767	0.0139263
NR2F1	0	0	0	0	0	0	0	0	0	0	0	0	0	0	0	0	0	0	0	0	0	0	0	0	0	0	0	0	2.57199	0	1.20978	0	0	0	0	0	0	0	0	0	0	0	0	0	0	0	0	0	0
SPI1	0	0	0	0	0	-0.0187332	0	0.797804	0.140126	-0.00555427	0.236281	-0.00578856	0	0	0	-0.00826506	0	0	0	0	0	0	0	0.171028	0	0	0.00685368	0	0	0	-9.54574e-05	0.0542672	0	0	0.143722	0	0	0	0	-0.011093	0	-0.0067917	0	0	0	0	-0.00729314	0	0
MSR1	0	0.0231853	0	0	0	0.0376384	0	2.72076	0	0.0109549	0.539244	0	0	0	-0.0532208	0.0936843	0	0	0	0.00127818	0	0	0	0	0	0	0	0	0	0	0	0	0	0	0	0	0	0	0	0	0	0.0501155	0	-0.018118	0	0	0.0072973	0	0
PRF1	0	0	0	0	0.000778971	0	0.00357565	-0.000695235	0	0	0	0	0	0	1.8849	0	0	0	0	0	0	0.0219887	0	0	2.56002	-0.049969	0	-0.0159984	0	1.41519	0	0	0	0	0	0	0	0.00844954	0	0	0	0	0	-0.143982	0	0.0102376	0	0	0.0331208
SPRY1	0.0610609	-0.000514168	0.00869891	0.0962686	1.1743	0.306921	-0.144561	-0.0264425	0.0631083	-0.120575	-0.754111	-0.105206	0	0.23155	0.875652	-0.0227705	-0.00836052	-0.00944989	2.8032	-0.0681438	-0.08665	-0.178144	-0.219997	0.0935928	0.381475	1.67453	-0.314096	-0.00832838	0.0349708	0.420227	0.522567	2.52503	0.342427	-0.182888	0.0617952	-0.0192511	0.0208673	1.69516	0.000575857	-0.0595139	0.272771	0.00449259	0.387674	0.406119	-0.0168743	-0.109079	-0.158259	0.055823	-0.170588
SLC39A6	-0.388371	-0.275953	-0.178337	-0.429978	0.101112	-0.0513898	0.132768	-0.0806909	2.37908	1.56218	0.0293105	-0.0490194	1.10264	1.68863	-0.175375	-0.448417	2.4857	2.93679	-0.0690511	0.187708	0.100723	0.0661444	0.410522	1.64191	-0.171488	1.31232	1.90506	0.0838361	-0.0212007	-0.0738272	0.582535	-0.499736	0.263164	-0.233926	1.71355	-0.175116	-0.134751	-0.168143	-0.364536	-0.379211	0.292657	0.765564	-0.0804185	1.16917	0.119652	0.145159	-0.149358	-0.296814	0.0761442
OLFM4	-0.535481	-0.0325931	-0.318955	-0.350778	-0.0301643	0.498981	-0.0817645	-0.0025377	-0.116856	2.48575	-0.0120221	-0.0889959	0	-0.178509	0	-0.147459	-0.388926	-0.182737	-0.205452	0.535605	-0.0816769	-0.0926506	0.135932	-0.11638	0	-0.0413646	-0.0217063	0	-0.35175	0	-0.043877	-0.0359814	-0.0403274	0.164312	0.696156	-0.370611	-0.102454	0	-0.181418	-0.0532942	0.0143504	-0.0702232	0.038909	0	-0.262602	-0.0859235	0.0319062	0.00531652	-0.0863428
FOXA1	-0.219839	0	-0.0387622	-0.333058	-0.0448341	0	-0.00882942	0	1.62898	-0.00369363	-0.00558599	0	-0.0167981	1.68427	0	0	0	0	-0.0174329	-0.00316907	-0.0931135	-0.0667838	-0.0469602	1.01777	0	-0.0372149	-0.18734	-0.106635	-0.14013	0	0.0012341	-0.14921	-0.00141497	-0.0851642	0.759768	0	-0.181152	0	-0.00195356	0	-0.0318148	0	-0.0667019	0	-0.0272452	-0.0818433	0	-0.0699928	0
FCGR2B	0	0	0	0	0	0	0	0.0698975	0	0	0.112206	0	0	0	0	0	0	-0.00983606	0	0	0	0	0	0	0	0	0	0	0	0	0	-0.00192326	0	0	0	0	0	0	0	0	0	0	0	0	0	0	0	0	1.2729
SH3BGRL3	-0.0274559	-0.0953916	-0.499421	0.152469	1.98496	0.251903	2.32069	1.87609	0.45463	-0.197689	0.788848	1.71882	0.163018	0.435596	1.37057	0.695034	0.313499	0.14973	2.96682	-0.155877	1.74797	1.69704	-0.370783	0.559247	1.53483	0.0329408	0.512362	2.43856	-0.00317921	2.47967	0.530309	0.321422	-0.460993	1.03232	0.72499	0.00237912	0.371661	1.48239	-0.243239	0.0189749	-0.189417	0.986408	-0.0738762	1.53667	0.263822	0.137239	-0.12713	0.317142	1.35307
BCAM	-0.161116	-0.184284	2.06318	1.80637	0	-0.125142	0	-0.0174617	2.21893	-0.124678	0	-0.0812735	-0.0776913	-0.152759	0	-0.188595	0.0528973	-0.0229368	-0.0454897	0.480334	0	0	-0.193727	1.74193	0	-0.0202009	0.101239	-0.00786063	-0.133091	0	0.869486	3.06392	-0.678084	0.696565	1.55106	-0.123654	0.00363453	0	-0.0152421	-0.0308539	0.24687	-0.128859	-0.0965781	0	-0.134759	0	1.00866	-0.0874595	0
TFCP2L1	0.116878	0.0335484	0.214731	0.101129	-0.0997293	0.573331	-0.119849	0.0247681	0.497419	-0.0977472	-0.00218246	0.145852	0.0993642	0.137482	-0.00874629	1.21413	-0.0262919	2.91878	-0.0287489	0.169098	-0.101727	-0.0798653	1.61607	0.44041	-0.169966	-0.0397653	2.20667	-0.0283147	0.0407311	-0.2051	0.172601	-0.102972	0.0173432	2.00135	1.27064	3.3515	2.32472	-0.150205	0.313429	0.43754	0.643606	0.756951	1.56298	-0.140771	0.00325239	-0.118342	1.68196	0.0673939	-0.0869933
SLCO2B1	0	0	0	0	0	0	0	0.367349	0	0	0	0	0	0	0	0	0	0	0	0	0	0	0	0	0	0	0	0	0	0	-0.110496	0	0	0	0	0	0	0	0	0	0	0	0	0	0	0	0	0	0
KCTD12	-0.0743515	0.151561	0	-0.00912829	0	0.0438482	-0.00232255	0.2754	-0.00754831	-0.0278469	-0.00715887	-0.00805732	0	-0.0631918	0	0.101744	2.9614	-0.0589528	-0.167828	0.200151	-0.0074096	-0.0212204	-0.261196	-0.00858951	0	-0.00554575	-0.0630699	0	-0.0807865	-0.000742079	2.27918	-0.0502047	-0.014144	-0.158997	-0.0174133	-0.0963575	-0.121204	0	0	0.154485	0.141479	0.0437045	0.32355	0	-0.062544	-0.0136522	0.0452148	-0.0585247	-0.00678473
AKAP12	0	0	0	0	0	0	0	-0.173384	0	0	0	0	0	0	0	0	0	0	0	-0.00448292	0	0	-0.023753	0	0	0	0	0	0	0	0.595265	0	-0.0468601	-0.00671029	0	0	0	0	0	0	-0.0265523	0	-0.0149693	0	0	0	0	0	0
GZMA	0	0	0	0	0.172148	0	0.114069	-0.00294868	0	0	0.0202406	0	0	0	1.8813	0	0	0	0	0	0.115677	0.150032	0	0	0.262401	0.0179938	0	0.00282251	0	0.305744	0	0	0.00204262	0	0	0	0	1.60114	0	0	0	0	0	0.335202	0	2.46276	0	0	0.176378
NNMT	1.64112	-0.704194	-0.0833919	-0.0836924	-0.15523	-0.195813	-0.12531	0	0.25388	-0.189929	0.000549135	-0.393573	-0.0738851	0.0920355	0	-0.403452	-0.0982816	1.9096	-0.295508	-0.438265	-0.195548	-0.10403	2.50034	-0.323988	0	-0.191271	0.201234	-0.204603	1.95484	0.000518318	0.549853	2.48897	0.278004	0.485253	2.34501	-0.355625	-0.159279	0	0.111046	0.204705	-0.755576	1.3517	0.227081	0	-0.325035	-0.112215	-0.354633	-0.0943289	-0.0542148
CAVIN2	0	-0.0417377	0	0	-0.0297109	-0.0253113	-0.0149105	0.801583	-0.00541561	-0.0431217	0	-0.105788	3.3326e-05	0.00241432	0	-0.0504567	0.00614026	-0.874	0.00184317	-0.0132954	0	0	-0.0202963	-0.00917387	-0.0304747	0	-0.0539761	0	2.03605	-0.00585067	3.09259	-0.168209	-0.62451	-0.0168456	-0.00141215	0	0.00540757	-0.0352961	0	0	-0.0125816	0	-0.0272867	0	1.02532	-0.00283725	0	-0.0669142	-0.00902869
FNIP2	0	-0.169017	0	0	-0.0468995	-0.0202835	-0.12941	2.68621	0.711462	-0.0373289	-0.00370593	-0.177483	0	0	-0.0229209	-0.0169834	-0.152847	2.8125	0	-0.103435	-0.100665	-0.182271	-0.0790133	-0.101562	-0.0394487	-0.0677005	-0.0332695	-0.038095	0	-0.125688	-0.548175	2.64024	-0.0146339	-0.0618969	-0.110074	-0.0428854	-0.116749	-0.0673299	0	-0.126176	0.276049	-0.0871078	-0.0987493	-0.0842534	-0.0274003	-0.0944755	-0.115375	-0.227744	-0.0560203
KLK7	0.00605216	1.58619	-0.280861	0	0	-0.0498828	0	0	-0.0069396	0.0388682	0.00844905	-0.364591	9.85811e-05	0.00712222	0.042696	1.33842	0.0525252	-0.0531784	-0.137657	-0.0800178	0	0	2.40968	-0.00850292	0.0317331	0	0.00466706	0	0.000941229	0.0104428	-0.000415553	0.00526943	-0.04621	0.380467	-0.013535	2.19434	0.0348133	0.0311616	-0.0298605	0.00569993	0.98744	-0.386357	0.915102	0.0521123	0.0231829	0	0.638203	0.0383683	0
SLC40A1	0	-0.0878039	0	0	-0.0203881	-0.0385695	0.0800804	0.930131	1.55733	-0.0579821	0.842008	-0.0437234	0	0	-0.0109943	-0.0634013	0	0	0	-0.0741825	-0.0515926	-0.0553394	-0.0611684	1.24682	-0.0314348	-0.0487289	-0.0454834	-0.0332872	-0.0210308	0.0247008	-0.538756	0.095447	-0.00141497	-0.130184	0.833294	-0.1255	-0.0805586	-0.0335152	0	-0.0816497	-0.073815	-0.0494462	-0.198656	-0.0333854	-0.000712591	0.0382673	-0.0793259	0	0.0224758
SFRP1	3.52437	1.7694	3.87326	0.246221	0.369674	2.26693	1.58734	0.102891	-0.0684209	3.49785	0.984317	1.59896	1.76048	2.80619	0	3.00528	3.12041	0.425635	3.24339	2.24728	0.263757	0.348198	3.69141	-0.0870226	-0.0660666	0.343423	0.186294	0.38415	3.04369	-0.14103	1.02065	0.465079	-0.144704	2.81585	2.1762	2.79218	0.252763	-0.0752039	-0.148164	-0.232948	3.13458	2.85515	3.21611	-0.0614858	2.21974	0.0834702	2.06661	-0.842564	0.0784359
TCHH	0	0	0	0	0	0	0	0.515109	0	0.00784577	0	0	0	0	0	0	0	0	0	0.027973	0	0	0.0796206	0	0	-0.0615451	0	-0.0427353	0	0	-0.0112106	0	0	0.105712	0.00322733	0	0	0	0	0	0.0698748	0	0.153543	0	0	0	0	0	0
NR4A3	0.188105	0.0228302	0.158796	0.0950728	-0.00680048	0.00597308	-0.167594	2.42522	0.195714	0.0556658	0.0212193	1.85953	0.0725223	0.02463	-0.20399	0.00410874	0.006024	3.05328	0.139593	-0.162867	1.94838	-0.36719	-0.32738	0.584897	-0.0478661	0.897292	-0.0449559	-0.194904	0.17289	-0.45737	0.0141262	-0.10564	-0.0660714	1.59996	0.206456	0.155705	0	0.996069	0.157456	0.0470878	0.168622	0.0157916	0.567588	-0.120764	0.299887	-0.185064	0.011467	-0.019175	2.09036
TPM2	-0.0959154	-0.129604	-0.170817	-0.207884	0	0.00722582	0	-0.037077	0.307818	0.0272059	0	-0.0169993	-0.00435485	0	-0.0938816	-0.0239985	0	-0.0044114	-0.017925	-0.0186723	0	0	-0.163564	0.296404	-0.0131943	-0.049969	0.0062789	-0.0159984	-0.28847	0.0111604	-0.0964704	0.0390261	3.56948	-0.0661961	0.318676	-0.190499	-0.00324495	1.19878	-0.169247	-0.0124351	-0.145672	-0.0713887	-0.0149292	-0.0563284	-0.109495	0	1.00939	0	0.0156122
TFPI	0	0	0	0	0	0	0	-0.0592309	1.00464	0	0	0	0	0	0	0	0	0	0	0	0	0	0.00127459	0.247425	0	0	0.116219	0	0	0	0.50606	0.198084	2.78629	0	1.01928	0	0	0	0	0	0	0	0	0	0	0	0	0	0
CXCL14	0	-0.0675722	0	0	0	0.040618	0	0.137464	-0.0709642	0.03583	0	-0.0602158	0.00501442	0	-0.0466336	-0.0295144	0.0030382	0	0	0.0155817	0	0	0.00040648	-0.0783101	0	0	0	0	0	0	0.00278837	0	0.580849	0.00441727	-0.0755153	-0.00757698	0	-0.0169371	0	2.23964	0	-0.0110946	0.0096856	-0.0243119	0.0148737	0	0.00252618	0.0189299	0
RRAD	0	2.71751	0	0	-0.107796	-0.0587779	-0.161731	-0.312045	-0.264721	-0.0592156	-0.0350446	-0.447173	0	0	-0.0505272	-0.133378	-0.245116	2.15028	-0.120749	-0.032362	-0.129875	-0.126396	-0.100237	-0.264535	0	-0.126418	0.110376	-0.0513024	-0.535944	0	-0.0591957	-0.0505656	-0.0532449	-0.197993	-0.269324	-0.0602806	-0.0842231	0	0	-0.122617	-0.0823908	-0.111854	1.17055	0	1.04592	-0.148111	0.822581	-0.0511146	-0.0866969
S100A4	0.187569	0.142181	0.174198	0.194115	2.40456	0.343827	3.12452	1.72326	0.131076	0.0753583	1.28217	0.0671092	-0.0296698	0.248847	1.71516	0.0729654	0.0672232	-0.0350443	0.0996679	0.0422407	3.51681	2.888	1.66354	0.122271	2.35878	1.76073	0.0480556	2.49099	0.172083	2.1278	0.00756291	0.0202474	4.03378	0.13281	0.106176	0.000546226	0.0490429	2.87464	0.0980963	-0.13242	0.170341	0.0355417	0.324227	2.3057	0.236239	2.28861	1.08991	0.0429504	0.372749
CLU	1.92062	2.09202	0.0755112	2.48409	-0.159512	1.0672	0.111529	0.0727209	1.85389	3.40348	0.0328942	0.309915	0.695498	3.26238	0.00253012	1.47187	3.28938	0.386378	3.14069	2.66955	-0.104914	0.0932851	2.3494	0.876851	0.0494937	-0.30947	0.399235	-0.320185	2.46713	0.161547	1.68987	0.45032	-0.978107	1.70478	2.85578	0.426454	0.29023	0.0532029	0.37189	0.270004	2.19052	3.31591	3.12013	0.0719784	1.94926	0.0794959	1.50533	0.925246	0.210446
GK	0	0.0549577	0	0	0.0545928	0.0201119	0.0199113	0.171072	-0.136424	0.0159698	-0.020859	-0.116404	0.0261045	0	0.00261529	0.0883519	0.0195257	-0.0585828	0.00988635	0.00175146	0.0992039	0.108899	0.780467	-0.179092	0.0276567	0.0741081	-0.0176861	0.0934691	0	0.0430876	-0.0596531	-0.24495	-0.0373459	0.0133159	-0.128169	-0.0428854	0.0171987	0.0261699	0	-0.0399807	-0.0145229	0.0929273	0.0146683	0.0289522	-0.0205783	0.0309456	0.0462781	0.0104622	0.0357204
SERPINB9	0	0.0383625	0	0	1.00566	0	-0.0990791	1.83668	0.0809082	0	-0.0633856	0.0209119	0	0	-0.0582717	0.00460342	0	-0.053582	0	0	-0.364485	0.0933279	0.0156444	0.916718	1.40683	1.29816	0	-0.391686	0	1.41125	-0.250876	-0.010477	-0.0030545	0.0202334	0.0793366	0	0	1.30392	0	0	0.00122007	0.00404508	0.0114886	2.27659	0	-0.13823	0.0409919	0	1.71708
KLRC1	0	0	0	0	0.00797109	0	0.0250519	-0.00762781	0	0	0	0	0	0	1.95414	0	0	0	0	0	0.00823489	0.0973819	0	0	0.0901075	0	0	0.00450349	0	0.15979	0	0	0	0	0	0	0	0.0172925	0	0	0	0	0	1.4115	0	0.0536766	0	0	0.0584292
SLC34A2	-0.232931	-0.0365845	-0.0894704	1.90961	0	-0.0181202	0	-0.0278807	0.0458437	1.28844	0.0115805	-0.0360898	0.0078521	-0.0888076	0	-0.127129	0.0465942	-0.0261069	-0.0247977	0.950721	0	0	0.16933	0.0494314	0	0	-0.0509285	0	-0.128376	0	-0.00011598	0.0164167	0.0285331	0.0881506	0.0679055	-0.107663	0.03613	0	0.0359734	0.0493807	0.698454	-0.119487	-0.0106185	0	-0.162657	0	0.0888493	0.0208914	0
ADM	0	-0.0236085	0	0	0.0365159	-0.0304599	0.0254304	1.35027	-0.149269	-0.0840692	-0.0235482	-0.0698939	0	0	0	-0.0631801	-0.153076	-1.31775	-0.0370514	-0.146566	0.0725042	0.0435505	-0.243504	1.89028	0	0.0575288	-0.0709824	0.0570917	-0.498122	0	0.654279	-0.209337	-0.0936671	0.758972	1.71888	-0.18581	-0.162376	0	0	0.00257191	0.20408	-0.0397911	0.0098568	0	-0.237521	0.0226684	-0.0811493	0	0.0421762
RBMS3	0	0	0	0	0.000464389	-0.00328258	0	0	0.000830828	-0.0251293	0.0014741	0	0.0469833	0	0	0	-0.0856269	0.057565	-0.060914	-0.0490858	0	0.00788073	0	0.000541905	0	0	0.00523749	0	0.0210004	0.00141194	1.84421	0.00769335	0.305801	0	0	-0.00679932	-0.0628354	0	0	0.0228527	-0.010744	0	-0.00940877	0	0.0101096	0	0	0.102899	0
ABCA8	0	0	0	0	0	0	0	0	-0.00541561	-0.0123391	0	-0.0261169	0	0	0	0	0	0	0	0	0	0	0	-0.00917387	0	0	0	0	-0.27258	0	-0.0221081	0	0	0	0	0	0	0	0	0	0	0	0	0	1.16773	0	0	0	0
WFDC2	0.750972	-0.903084	2.71327	1.55739	1.06784	-0.36824	-0.0744543	-0.0168443	1.41242	-1.17355	-0.00834718	-0.628159	1.10326	-0.371886	-0.0410558	-0.220582	2.23845	-0.517073	2.90456	1.05939	-0.0405613	-0.000405838	1.61906	1.95772	-0.043557	-0.0478619	0.137555	-0.0758278	-0.983404	-0.0038358	0.889376	0.0323609	0.453305	1.21038	1.33271	-0.837228	-0.0555939	-0.0555234	-1.16649	-0.168446	1.37906	0.0738534	0.756332	-0.0593969	0.608579	-0.0605096	0.412702	0.0286552	-0.00803799
LIF	-0.110089	0.963703	-0.0748345	-0.0913678	0.000464389	-0.100671	0	0.0560969	-0.195192	-0.163407	-0.0287128	-0.194346	-0.0663006	-0.106581	-0.106434	-0.185806	2.37705	-0.00303416	-0.315519	-0.0644928	0	0.00788073	0.766164	-0.194066	0.0191063	0	0.0458319	0	-0.116167	0.0588981	-0.10023	0.0679599	0.00330513	1.77588	0.563512	-0.195281	-0.252067	0.0261181	-0.0180132	-0.0697315	-0.0800492	-0.174708	-0.405769	0.0184356	-0.159209	0.0132865	1.06582	-0.0890468	0
FGR	0	0	0	0	0	0	0	0.189497	0	0	0	0	0	0	0	0	0	0	0	0	0	0	0	0	0	0	0	0	0	0	-0.314023	0	0	0	0	0	0	0	0	0	0	0	0	0	0	0	0	0	0
ACSL1	0.0774324	1.19245	0.0538664	0.0399736	0	0.0188697	-0.00488321	0.0256982	0.379139	1.61294	0.00665747	-0.0618319	-0.0733838	0.046517	-0.054369	0.00862615	0.0150816	0.00154919	0.025491	0.378172	-0.0249894	1.36338	-0.136971	-0.0899342	-0.045416	0	0.00265681	0	0.0143817	-0.0719096	0.000762158	0.00520847	0.0229091	0.643516	-0.10388	-0.00938132	0.0422208	-0.0359675	0.0610029	0.00148109	-0.11667	-0.00997154	0.484083	-0.0728741	-0.0182172	-0.0342988	0.0484604	0.197563	0.0123252
GPAT3	-0.00709865	0.0402064	0	-0.00114813	-0.0458264	-0.0700907	-0.0547091	-0.00849186	-0.00106421	-0.043727	0	0.0347705	0	-0.090487	0	-0.0146848	-0.220997	0	-0.151336	-0.0320505	-0.128239	-0.0245045	0.0677647	-0.00078753	0	-0.208516	-0.00985196	1.09971	0	0	-0.00635849	-0.00135967	0	0.160968	-0.00334457	-0.024926	-0.073233	0	0	-0.0950474	0.0534874	0.00371426	0.441942	0	-0.01364	1.48043	0.0583135	-0.0674193	-0.0420576
CTSL	0.0308969	-0.0126692	0.0164466	0.048447	0.133736	-0.107453	-0.0207605	1.17657	0.417428	-0.0539522	0.0089188	0.045913	-0.00878826	0.0444695	0	-0.0582012	0.00930853	0.0193363	0.0242206	-0.0873571	0.164754	0.0903797	-0.128544	-0.0731827	0	0.305511	2.33493	0.153954	0.00988618	-0.000742079	0.438693	-0.0450519	0.120511	0.715195	-0.045052	0	-0.0509673	0	0.0756852	-0.0843686	-0.098367	-0.0188972	0.240545	0	0	-0.0414101	0.00940018	-0.0210629	0.172867
ADIRF	-0.414769	0.669629	3.08249	1.7104	0.00642711	0.0888868	-0.049064	-0.21495	2.11956	-0.983392	-0.064475	-0.332446	-0.0435984	-0.426945	-0.0261576	1.17795	-0.591953	2.94608	-0.463992	0.538168	-0.0129339	-0.00185473	1.15427	2.26404	-0.103334	0	-0.3269	0	2.39833	1.11828	0.581098	-0.357443	3.44156	1.17363	1.31628	-0.814354	-0.305848	-0.0750329	0.235723	-0.213113	0.542974	-0.580271	-0.245343	-0.0703063	-0.210111	-0.0377537	1.87087	0.049239	-0.186068
CD109	0	-0.0100613	0	0	0	-0.0174625	0	0.350476	0.000362857	-0.00469739	0	0	0	0	0	-0.0212848	0	0	0	0.0111527	0	0	0.0300209	0	0	0	0	0	0	0	1.04805	0	0	0.0309728	0.00202938	0	0	0	0	0	0.0280026	-0.0159486	0.046902	0	0	0	0.0134401	0	0
FSTL1	-0.336297	-0.0674486	-0.465286	-0.378883	0	0.046766	0	0	-0.0318811	2.17842	-0.014141	-0.0638245	0.021887	0.121177	0	0.00156082	0.00468015	-0.0492132	-0.570581	0.469183	0	0	1.46127	-0.0311305	0	0	0.203965	0	-0.425115	0	0.870883	0.138884	-0.0836946	-0.00482612	-0.0533786	2.0406	0.0234147	0	-0.360353	-0.0109636	0.961653	0.0132918	0.0674478	0	-0.0868643	0	-0.0141587	0	0
FOXQ1	0	0.0629227	0	0	0	0.0192124	0	-0.0889814	0.0225064	0.0548517	0	-0.120206	-0.0206109	0	0	0.0731879	-0.138666	-0.00738172	-0.0014243	0.111628	0	0	-0.0611634	0.0298761	0	0	0.21384	0	0	0	0.00866369	0.136846	-0.00968423	1.06112	0.0189858	-0.0660412	-0.237169	0	-0.0172705	-0.0674719	0.0784409	0.0482218	0.715618	0	-0.0418098	0	0.137806	0	0
GADD45G	0.0274514	0.0516519	0.0108265	0.0173109	0.164536	0.125103	0.172686	0.941335	0.441945	-0.186132	-0.0166041	0.0794444	0	0.0175456	-0.00363673	0.207488	-0.087007	-0.01531	0.0773714	-0.0735763	0.106151	0.0756184	0.35883	2.50727	-0.164264	0.12223	0.0375147	0.058184	-0.0571482	1.3292	0.957446	-0.0987374	-0.00315995	0.498986	0.170307	-0.0600707	0.308346	-0.179358	0.0140159	-0.059296	0.976059	0.165906	0.140777	-0.209652	-0.0752861	1.22159	0.0592646	0	0.335297
APOC1	0.222834	0.0606042	0.0973514	0.143515	0	-0.0507107	0	0.454965	0.000272342	-0.109539	0.176253	0.155566	0.0812274	0.0682645	0	-0.0376271	0.0294175	0.0614062	0.13866	0.279741	0	0	0.0132167	0.00293336	0	0	0.0865259	0	0.13743	0	0.006451	-0.0011704	0.0124872	0.0407157	0.000581834	0.139065	-0.0434008	0	0.0788894	-0.00221424	-0.0102421	0.0228818	0.00212391	0	0.079101	0	0.0375068	0.0148076	0
RARRES2	-0.0255473	-0.0996284	0.0178804	-0.0793034	0	-0.133724	0	0	-0.0430626	-0.106581	-0.0228991	-0.111488	-0.183298	-0.0780512	0	-0.158204	0	0	0	-0.111363	0	0	-0.170516	-0.0478022	0	0	-0.18141	0	0.00523195	0	0.961312	-0.125405	-0.00505631	0.616747	-0.0484873	0.0382605	0	0	-0.384212	0.0205479	-0.0908224	-0.128088	0.580044	0	0.0197482	0	0.0589302	0	0
PTHLH	0	-0.202996	0	0	0	-0.0458952	0	0	2.14897	-0.0640665	0	-0.0867263	0	0	0	-0.071235	0	0	0	-0.155878	0	0	-0.0822855	0.120822	0	0	-0.166542	0	0	0	-0.00930191	-0.0710917	-0.142684	-0.0697009	0.127164	-0.118801	0	0	0	-0.0765991	-0.126619	-0.0962612	-0.0320788	0	-0.00536889	0	0.944077	0	0
HSPB8	0.00136573	-0.058866	0	0.00236139	0	0	-0.0492367	0	0.753119	0	0	-0.0133155	0.00863366	0.00529589	0	0	0.00909444	0	9.25946e-05	-0.0250552	-0.0129339	-0.0176504	-0.100486	-0.461651	0	0	-0.301779	0	0.00339227	0	-0.000141728	-0.140237	0.000630051	-0.0507187	0.0504011	0	0.0156832	0	0.00248217	0	0.261802	-0.0381079	-0.0578122	0	0	-0.0450768	-0.0784152	0	-0.0592366
CCL4L2	0.0188179	0.00912544	0	0.00231551	0.0357559	0.0126505	0.0641685	0.677286	0	0.0271572	0.0130474	0.00118352	0	0.0194941	1.30627	0.0121178	0.026366	-0.030015	0.0130266	0.0566707	0.0496961	0.17681	0.01952	0	0.901619	0.0283596	0.0235744	0.0192632	0.0204663	0.823473	0.00048647	0.00642094	0.00108395	0.00640287	3.14083e-05	0	0.0194724	0.921369	0	0	0.0462442	0.00835829	0.00914176	1.15865	0.0101194	0.0886442	0	0.0641782	0.131633
GLRX	0.147927	0.015426	0.198379	0.162413	0.422291	-0.08509	0.516847	-0.0297225	0.0881448	1.76613	0.223498	0.0777053	0.133322	0.00676542	-0.233231	0.0872753	0.0658953	0.0426106	0.0503444	0.323818	0.266463	0.285193	1.51038	0.0824294	0.0249695	0.0881603	-0.0432746	1.64064	0.314662	0.169319	-0.163661	-0.0461503	0.17269	-0.04883	0.0889073	0.126939	0.0417591	0.0710987	0.136485	-0.16923	-0.0146427	0.149197	0.0204908	-0.00521428	0.285171	1.47012	0.147575	0.067613	0.339722
MYLK	0	0	0	0	0	0	-0.0191182	-0.168298	0.0636845	0	0	-0.224889	0	0	0	0	0	-0.0728922	0	0	0	0	1.21824	0.0678681	-0.00197611	0	0	0	0	-0.00269113	-0.286956	0	-0.182806	0	0.0725796	0	0	0	0	-0.0225167	0	0	0	0	0	-0.0201015	0	0	-0.0414935
SLC25A37	1.54694	-0.555748	-0.102283	-0.151403	0.0982692	0.073132	-0.0373033	1.00589	-0.0474876	0.915336	-0.0666085	-0.325844	-0.0700761	-0.179454	0.960752	0.522571	2.35681	-1.00351	-0.499952	0.990732	0.0859715	-0.132613	0.644234	-0.100111	0.33565	0.100548	-0.197841	0.0849675	-0.803304	0.301667	0.488361	-0.401564	-0.0497653	0.912453	0.946333	-0.360299	1.93708	0.374001	-0.183344	-0.825276	0.603982	1.74385	1.51201	0.32383	0.707937	0.0342042	-0.0367228	-0.126662	0.000968552
EFHD1	0.29251	0.0188311	0.192019	0.365238	-0.0275626	-0.0172025	-0.122613	-0.161555	2.23521	1.68142	0.0236492	2.43393	0.0247819	0.533751	0	0.00258819	0.0400634	0.0426228	0.203415	-0.042338	-0.0457959	-0.150207	0.0721586	2.81447	-0.0276907	-0.0103015	0.000555084	-0.0155767	-0.176512	-0.138817	0.0315606	2.95572	-0.004645	0.109515	1.75601	0.12346	0.172898	-0.03556	0.311341	-0.0670509	0.657237	0.0584324	0.742274	-0.0188495	1.22307	-0.157825	0.0689664	-0.367299	-0.128761
MRC1	0	0	0	0	0	0	0	1.76782	0	0	0	0	0	0	0	0	0	0	0	0	0	0	0	0	0	0	0	0	0	0	0.952521	0	0	0	0	0	0	0	0	0	0	0	0	0	0	0	0	0	0
SERPING1	0	1.42331	0	0	-0.00299447	-0.159097	0	0.0133097	-0.111405	-0.105623	0	-0.291631	0	0	0	-0.270208	0	0.1276	0	-0.104158	-0.0656177	0	-0.051154	-0.12599	0	-0.0730899	0.361253	-0.11769	0.0441004	0	-0.141854	0.100179	0.321293	-0.0317541	-0.1526	0	0	0	0	-0.0180674	-0.0502945	1.14433	0.258451	0	0.00403567	0	-0.206653	0	0
SFRP2	0.0699914	0	0.0559951	0.0476564	0	0	0	0	0	0	0	0	0	0.00411418	0	0	0	0	0	0	0	0	0	0	0	0	0	0	0.0340661	0	0	0	0	0	0	0.0065253	0	0	0.0114017	0	0	0	0	0	0.032906	0	0	0	0
PMP22	0.0660115	0.0575227	0.0263104	0.041917	0	0.0134924	0	0.558782	-0.145162	0.00643072	-0.632452	0.0176623	0	0.0425333	0	0.0400411	0.0647497	0.00454179	0.0461087	0.00449124	0	0	-0.0860414	0.703122	0	0	0.105304	0	0.0335784	0	-0.384508	0.11155	-0.800665	-0.00889239	0.334987	0.0784819	0.00892467	0	0.0340565	-0.00311881	-0.0737502	0.0424203	0	0	0.00407795	0	0.159831	0	0
MFAP4	0	0	0	0	0	0	0	0	0	0	0	0	0	0	0	0	0	0	0	0	0	0	0	0	0	0	0	0	0	0	0.952521	0	0	0	0	0	0	0	0	0	0	0	0	0	0	0	0	0	0
VCAM1	0	0	0	0	0.0553988	0	0.0897447	0.000357992	-0.00475098	0	0.00402451	0	0	0	0	0	0	0	0	0	0.119051	0.0767948	-0.00632194	-0.00633885	0	0.0545904	0	0.038841	0	0.00381587	-0.239612	0	0	0	-0.00697366	0	0	0	0	0	0	0	0	0	0	0.092965	0	0	0.0635633
NAV2	-0.246485	-0.588455	-0.196987	-0.195063	0	0.44916	0	-0.000149971	0.792846	1.15593	-0.00636414	-0.1833	-0.166456	-0.107279	-0.0825778	-0.614829	-0.0396328	0.11503	-0.518319	1.12776	0	0	-0.515966	-0.186118	-0.158817	0	0.184113	0	-0.0589633	-0.122538	-0.0894341	0.0904617	-0.0518385	0.649275	-0.259375	-0.116862	-0.00900473	-0.172741	-0.177467	0.0439933	0.972551	-0.490372	-0.48604	1.1319	-0.0789113	0	-0.421877	2.59962	-0.00375998
CTSV	-0.283971	-0.105656	-0.163693	1.66069	0	-0.112037	0.000242456	0.000831119	0.0101668	-0.0678835	0	-0.239612	0	-0.232393	0.00961475	-0.085527	0	-0.0486533	-0.108786	-0.0908612	0	0.0219887	1.92055	0.0125072	0.0784427	0	0.0153342	0	-0.236887	0.143768	0.00201273	0.0603923	0	-0.0429451	0.00861173	-0.221505	0	0.0832022	-0.136826	-0.0404708	0.408448	-0.0547167	-0.0770894	0.057505	-0.21834	0.0102376	-0.0399524	0	0.014726
TFAP2B	0.0410948	-0.0945222	0.0106436	0.061054	0.00206517	-0.0781912	0.0289505	0	2.33271	-0.0139691	0.0167205	0.00855515	0.033054	0.144934	0	-0.11946	0.0473582	0.0474098	0.10794	0.0227082	0.0143758	0.0147773	1.25269	2.54356	0	0.00387094	0.156262	0	0.0316915	0.000518318	0.00530208	0.360189	0.0559321	0.195577	1.73575	0.0328493	0.120083	0	0.0265393	-0.0147003	-2.39745e-05	0.806807	0.833003	0	-0.00480814	0.0264989	0.930455	0.031388	0.00310602
GAS7	0	-0.0407149	0	0	0	-0.0256322	0	1.45311	0.00102341	-0.00401814	0	-0.102585	0	0	0.0103944	-0.0586923	0	0	0	0.00253483	0	0	-0.0456023	0.00174194	0	-0.0234822	0	-0.038951	0	0	-0.0281998	0	-0.0211092	-0.0497613	0.00075851	0	0	0	0	0.00332761	0.0137168	-0.0391494	0.314649	0	-0.000314201	0	-0.0550401	0	0
IL18	0.0193953	0	0.0626143	0.0112648	0	0.00389567	0	-0.0134539	0.000429738	0.0116056	0.00592585	-0.0487998	0.0156458	0.0210128	0	-0.00786359	0.0411651	-0.0558343	-0.0510297	0.0434202	0	0	0.0701119	0	0	0	0.0108538	0	0.030865	0	-0.00126906	0.00808711	0.00422334	0.0288289	0.00325486	2.43975	0.0439311	0	0.0242691	0.00351081	0.0794617	-0.0398435	0.0330061	0	0.0111634	0	0	0.0543053	0
CLSTN2	0	0	0	0	0	0	0	0	0.677929	-0.00432056	0	0	0	0	0	0	0	0	0	0	0	0	-0.0036242	0.646625	0	0	0.227172	0	0	0	-0.000617146	0.270077	0	-0.00357271	0.600375	0	0	0	0	0	0	0	0	0	0	0	0	0	0
MIR155HG	0	0	0	0	0.157844	0	-0.00474549	-0.231642	0.0115816	0	0.000999671	0	0	0	-0.0592735	0	0	0	0	0	0.128268	0.063839	0.00127459	0.0157257	-0.0608887	0.0763327	0.101032	0.0178473	0	-0.0179841	0.000217189	0.0777457	0.307342	0	0.0107226	0	0	-0.0648648	0	0	0	0	0	-0.0697909	0	0.0842051	0	0	-0.0497271
CPM	-0.00580777	-0.0189769	0.000169063	0	0	-0.0379657	0	2.22953	0.0102878	0.0291979	0.0125813	-0.097034	0	-0.00854174	0.0365764	-0.0242548	0.0528973	0.0287204	0.0469275	0.0208932	0	0	-0.0314552	0.0138756	0.151955	0	0.0960364	0	0.00252228	0.0712285	-0.145521	2.82052	-0.377836	-0.00360147	0.00824442	-0.0347906	0.0363894	0.106105	0	-0.0154142	-0.00270537	-0.0194865	0.760863	0.147154	-0.062491	0	-0.0124986	0.0104031	-0.0631676
THAP2	0.030503	-0.0656184	0.0536057	0.0175629	-0.195609	-0.0519937	-0.239577	-0.530963	-0.223388	0.00120871	-0.0535055	-0.0541567	0.0988477	0.00157458	-0.065721	0.645004	0.021746	0	0.0296697	-0.0230864	-0.193386	1.66561	0.687117	-0.246393	0.187785	-0.135563	0.280583	1.17815	0.00637845	0.127484	-0.0174603	0.00407421	0.301068	-0.0713853	0.840557	0	0.030723	0.134363	0.206633	0.00773723	0.253956	-0.104251	-0.130532	0.167556	0.011753	-0.219946	-0.019159	0.00254182	-0.222694
IL6	0	-0.0435205	0	0	0	-0.0787328	0	0.238352	-0.00582538	-0.0231974	-0.0142013	-0.0326142	0	0	0	-0.0711058	0	0	0	-0.0160947	0	0	3.45101	-0.00633885	-0.00922864	0	0	0	0	-0.0214203	-0.593397	0	0	-0.00802105	-0.0131791	0	0	-0.0119569	0	-0.0381578	-0.0451426	-0.04635	-0.0233443	-0.00607684	-0.0121346	0	-0.0264157	0	1.27134
PPIF	-0.233818	0.0543307	-0.0242332	-0.136884	-0.107027	0.192308	0.0758898	1.62707	0.641129	-0.160465	-0.0793895	0.0870354	-0.0296099	-0.27138	-0.0864837	-0.172877	-0.253016	-0.0643269	-0.300847	0.172763	-0.0341346	-0.0453678	0.0454299	1.19162	-0.0144542	-0.0487502	-0.207097	-0.092695	-0.126001	-0.0200084	0.0104604	-0.00294253	0.00970178	0.175267	-0.170771	-0.237594	0.0785059	-0.032273	-0.137002	-0.135188	0.304089	-0.270449	0.0274898	-0.0417864	-0.0723763	0.0600422	-0.141537	-0.173065	-0.0542767
C3AR1	0	0	0	0	0.0103735	0	-0.0234143	1.92185	0	-0.21614	1.32021	0	0	0	0.0360788	0	0	0	0	0	-0.0212157	-0.0536321	0	0	-0.0518212	0	0	-0.0208354	0	-0.124829	-0.00363952	0	0.000625286	0	0	0	0	-0.0233069	0	0	0	0	0	-0.0142507	0	0.000992791	0	0	-0.0903372
RHOQ	-0.00533868	0.764123	0.0243001	0.00872711	-0.227321	0.2962	-0.0883237	0.737952	0.509356	-0.0952671	-0.0233412	-0.256037	-0.0128538	0.0138873	-0.0408034	-0.100509	0.0167399	0.109181	0.00220225	-0.111467	-0.227141	-0.200022	-0.361027	-0.263803	-0.0126881	-0.0556656	0.224954	-0.15987	0.0413727	0.104628	-0.0126595	0.228811	0.0095386	-0.286263	0.481366	-0.0644922	0	-0.00485091	-0.0362845	-0.0453476	0.153575	1.17813	0.0737421	-0.0293329	-0.0327236	-0.175931	-0.360228	0.0629026	1.28972
FMO2	0.0903951	0.164359	0.0746296	0.0628739	0	0.532222	-0.000523907	0	0.0475828	0.355644	0.00122931	0.244429	0.0295216	0.100563	0	0.178166	0.0843576	0.0761894	0.178296	0.346496	0	-0.0476236	0.223391	0.0523218	-0.0254451	0	0.10842	0	0.141488	-0.0819694	-0.768825	0.0389192	0.293517	0.116612	0.0740246	0.342199	0.0419064	-0.0330209	0.0890574	-0.0715455	0.972281	1.18322	0.182479	-0.0239848	0.325659	-0.0221459	0.124113	0.0848187	0
ABCA6	0	-0.00659376	0	0	0	0.00389567	0	1.31879	0.000524043	-0.0101733	0	0	0	0	-0.00874629	0.00052214	0	0	0	0.0191744	0	0	-0.0260727	0.000347715	-0.0608887	0	0	0	0	-0.0353376	-0.108934	0	0	-0.0314051	0.00195962	0	0	-0.0648648	0	0.00351081	0.00976965	0.000343173	0.0254414	-0.0697909	0.000618538	0	-0.104837	0	0
BCAT1	0	0	0	0	0	0	0	0.719797	0	0	0	0	0	0	0	0	0	0	0	0	0	0	0	0	0	0	0	0	0	0	0.0300641	0	0	0	0	0	0	0	0	0	0	0	0	0	0	0	0	0	0
ATP2B1-AS1	0.024668	0.00326442	0.00386114	0.0381485	0.0452572	0.264432	0.0541762	0.00642003	-0.000731202	-0.0391259	0.353067	-0.0870673	0.0134936	0.0953617	0.00267675	-0.0172666	0	-0.0114313	0.00173292	0.00763602	0.00163576	0.0558367	-0.0337381	-0.00352113	0.312491	1.18111	0.0136016	0.00103482	0.0181632	0.373218	0.801245	-0.045407	0.00111783	0.0254887	-0.000480199	-0.0428854	0.0100276	0.299463	0.00270704	-0.192405	-0.0492206	-0.000471376	0.0258083	0.311728	-0.0882265	0.0480117	0	0	0.0461335
GEM	-0.20782	-0.038114	-0.0841462	-0.127457	-0.00455669	0.0179137	0	-0.103547	-0.147378	0.0137164	0	0	-0.0107562	-0.117815	0.751092	0.00747173	-0.344514	-0.0144582	-0.148695	0.0167933	0	0.00788073	1.20229	-0.144171	0	0	0.0329433	0	-0.131374	0.00141194	-0.00929136	0.0391481	-0.00968423	-0.0575211	-0.139551	-0.251332	-0.264845	0	-0.126199	0.00332761	0.00594712	0.00780297	0.273179	0	-0.00810313	0	-0.0245313	0.00462168	0
IFI6	0	0	0	0	1.14221	0.304222	-2.66031e-05	0.103777	-0.159469	-0.0981782	-0.358841	-0.00976403	0	0	0.879652	-0.0491428	0	0	0	0.29458	-0.0749182	1.77055	0	-0.157179	1.36264	-0.0329715	0	-0.12015	0	1.32434	-0.527349	0	-0.379302	0	0.362507	0	0	0.0837044	0	-0.037237	-0.00933881	-0.0306469	0	0.110206	-0.0281442	1.03378	-0.0123019	0	0.0399244
CNKSR3	0	-0.216532	0	0	0	-0.065405	0	-0.0486704	0.0689529	-0.116397	-0.000971941	-0.38307	0	0	0	-0.0422032	-0.020025	-0.903116	-0.164562	0.392948	0	0	0.414897	0.0722735	0	0	-0.0138844	0	2.30863	0	-0.596082	-0.294477	-0.0219134	-0.348411	0.0575336	-0.0684745	2.35067	0	0	-0.124284	0.0932628	-0.0636733	0.56443	0	-0.17578	0	0.662418	0	0
PCDH9	0	-0.0089561	0	0	0.000464389	0.0698812	0	-7.70176e-06	0.00490479	-0.0230302	-0.00644045	-0.00590872	0	0	0	0.035663	0.0703094	-0.00573828	0.0584375	-0.11817	0	0.00788073	-0.0611415	0.0056201	0	0	0.00458517	0	0	0.00141194	0.0105768	0.0161069	-0.000729664	-0.0924032	0.00640159	0.0107594	0.0400252	0	0	0.100644	-0.027472	0.0436288	-0.00514735	0	0.0123644	0	-0.0372999	0.0470469	0
TNFSF10	-0.350971	1.42887	2.77828	-0.251197	1.36443	0.496283	-0.0140922	0.0759509	1.01552	1.43758	0.0381891	-0.263111	0.090345	0.0331128	0.581271	0.554651	-0.51477	2.8494	-0.289807	2.0475	0.0104479	1.55426	1.83514	2.24791	1.12338	0.0219503	0.499956	0.0253628	-0.184082	1.15248	-0.0414615	0.516977	-0.0663448	2.20822	1.59106	-0.152153	-0.326285	-0.170951	2.27903	-0.28704	2.52979	1.81745	1.49809	-0.210156	-0.175255	0.0536468	-0.127731	0.100593	-0.0831653
CSTA	-0.0175256	0.0391777	0	0	0	0.0133128	0	-0.0067026	0.000362857	-0.045532	0.221583	0.0233863	0	0	0	0.0169031	0	0	0	0.222565	0	0	-0.0212147	0	0	0	0	0	-0.0027277	0	0.00224262	0	-0.925646	0.0584968	0.00204005	0	0	0	-0.0380243	0.00269402	0.281629	0.0142676	0.0434348	0	0	0	0.0904592	0	0
PTGS2	0.0116905	1.55394	0	0.00836884	0.000898887	0.0118702	0.00022999	-0.220076	-0.0617204	-0.00524638	-0.793685	-0.142707	0.00378138	0.0206048	0.00792328	-0.0563594	0.0160519	0	0.00211034	-0.0937417	0	0.0361124	-0.218972	-0.0657686	0.0866567	0	0.00326174	0	0	0.0134647	-0.00308679	0	0	-0.251668	-0.0928951	0	0	0.0606572	0.00166725	-0.0023222	-0.174424	0.883432	0.652877	0.0593531	0.00505469	-0.000757281	-0.0833643	0.0106794	1.2515
GLA	0.0470795	0.0276937	0.0737094	0.049168	-0.0499017	-0.0588174	0.101212	0.0856952	0.036558	-0.0758732	-0.0364636	-0.0669687	0.00395371	0.0281744	-0.319891	-0.00139475	0.0462078	-0.0144682	0.115988	0.328082	0.00266731	-0.00151404	0.0298179	0.863697	1.40137	1.08128	0.132792	1.18331	0.0370108	0.164967	0.477199	0.136556	0.00349258	0.0255605	0.000104209	0.274018	0.0242825	0.0571936	0.0324032	-0.0419443	0.00971735	0.0355853	-0.0154919	-0.0211092	-0.0220988	0.0158481	0.145282	0.0290792	0.0596075
KLK6	0.0805755	1.35011	0.0688531	0.0155433	0.0230178	-0.0319313	0.0264363	0	-0.120555	0.112358	0	-0.177421	0.00130051	0.0729506	-0.0410558	0.549703	0.100514	0.00185508	0.0436348	0.273221	0.0268742	0.0470393	1.76574	-0.122473	-0.043557	0.0156214	0.167438	0.0233479	0.0359615	0.0135102	-0.00447798	0.111277	0.00417278	-0.144561	-0.124751	0.0474271	0.0413091	-0.0555234	0.00255993	0.023452	1.03142	-0.185505	0.469758	-0.0593969	0.0369998	0.0453419	-0.117204	0.0777999	0.0255388
VMO1	0	0	0	0	0	0.00052182	0	0.150237	0.148881	-0.0382205	0	0	0	0	0	0.00117711	0	0	0	0.31122	0	0	0.0354088	0.126392	0	0	0	0	0	0	0.000522637	0	0	0.0441953	0.152673	0	0	0	0	0	0.00918667	0.00440701	0.0701822	0	0	0	0	0	0
IFNG	0	0	0	0	0.141907	0	0.122495	0.00121753	0	0	0	0	0	0	0.236951	0	0	0	0	0	0.21833	0.144006	0	0	-0.259711	0.163788	0	0.192604	0	0.000403492	0.0439585	0	0.0244883	0	0	0	0	1.04921	0	0	0	0	0	-0.154131	0	0.197101	0	0	0.139479
SRGN	0.161012	0.0748363	0.290531	0.231181	3.94558	0.160956	3.43816	3.72679	-0.0578368	-0.122705	2.29644	1.70762	0.0237598	0.0454462	4.14377	0.0849817	0.029887	-0.258138	0.0302195	0.10774	3.95719	4.41349	0.21261	-0.0613289	3.0111	4.35987	-0.0951082	3.91473	3.40637	4.19706	1.87382	-0.092491	0.250783	0.199557	0.451713	0.0854424	-0.153442	3.59678	0.109447	0.109341	0.236261	0.0581348	0.0702936	3.0965	1.26487	3.53864	0.110552	0.000259537	1.20538
MS4A4A	0	0	0	0	0.0193517	0	0.114343	0.0873612	0.000524043	0.000968312	1.32337	0	0	0	0	0	0	0.0288961	0	0.000830795	0.0485093	0.0384038	0.0296896	0.000347715	0	0.0108379	0	0.0310146	0	0	0.00543165	0	0	0.0393977	0.00195962	0	0	0	0	0	0.0149954	0	0.0622506	0	0	0.0837041	0	0.0198912	0.135509
PID1	0	-0.00280556	0	0	0	-0.00665149	0	0.4323	0	-0.00738307	-0.0513304	-0.00219407	-0.0347753	0	0	-0.000398804	-0.0348156	0	0	-0.0101784	0	0	0	0	0	0	0	0	0	0	-0.00254222	-0.001422	0	0	0	0	-0.103084	0	0	0	-0.00292493	0	0	0	0	0	-0.00894038	-0.0595744	0
PDGFRA	0.0402663	0.820748	0.0159227	0.0254363	0	0.170051	0	0.0076688	-0.0179531	1.43278	0	-0.288832	0	0.0257884	0	-0.232767	0.039208	0.00273336	0.0278603	-0.359568	0	0	-0.43285	-0.0158674	0	0	0	0	0.0202827	0	-0.0208278	0	-0.142684	0.535461	-0.0316338	0.0207949	0.00537493	0	0.0206126	-0.0437704	0.880173	-0.267618	0.89649	0	-0.0431105	0	0.706638	0	0
DUSP6	-0.00468477	-0.039806	-0.0186145	-0.0172502	0.00911254	-0.00860719	0.0958386	0.483549	0.149093	-0.0854033	1.72504	-0.152674	0	-0.0345132	0.219485	-0.0129098	-0.148393	-0.303393	-0.462288	0.241459	1.79928	0.0140021	0.685408	-0.356423	0.098586	1.26652	-0.25678	0.105797	-0.0234874	0.112414	1.22817	-0.523091	-0.594618	-0.0281169	-0.311438	-0.0661234	2.06609	0.102189	0	-0.118413	-0.13454	0.0094931	0.435099	0.132658	-0.0624565	0.0820137	-0.0113578	-0.484137	0.0127962
MITF	0	-0.00953365	0	0	0	0	0	0.742016	0	0	0	0	0	0	0	0	0	0	0	0	0	0	0	0	0	0	0	0	0	0	-0.0454916	0	0	-0.0367707	0	0	0	0	0	0	0	-0.0769047	0	0	0	0	-0.213326	0	0
RAMP2	0	0	0	0	0	-0.00134311	0	0	-0.159763	-0.159435	0	0.00952783	0	0	-0.0410558	0.00117711	0	0	0	-0.0431089	0	0	-0.000534858	0.699055	-0.043557	0	0	0	2.67041	-0.0038358	1.90955	0	-0.0950705	-0.00805162	-0.152481	0	0	-0.0555234	0	0	-0.0110598	0.00440701	-0.018549	-0.0593969	0.253084	0	0	0	0
MACC1	0.0601189	-0.288619	0.181425	0.106494	0.0279367	0.426594	0.0132796	0.308445	0.107195	-0.229808	0	-0.0627611	0.0657984	0.0498792	0.0170059	0.38533	0.0385601	0.0288961	0.0155569	0.0726489	0.0246051	0.0283474	1.05413	0.0914119	0.0437002	0.0098532	-0.00580111	0.0281576	0.0316442	0.0204959	-0.0449239	2.8054	0.0042179	0.967189	0.546643	-0.100718	0.0548453	0.0417912	0.0462705	0.217754	-0.0230651	-0.264299	0.026036	0.0336693	-0.0440416	0.040131	-0.234803	0.055487	0.0430714
SPRY2	0.00910268	-0.0688541	0.00527688	0.00506492	0	-0.0849169	0	0.983592	-0.140336	-0.0450308	0	-0.0645593	0.00983522	0.00487385	-0.127744	-0.0199854	-0.174647	-0.00203579	-0.0956145	-0.0212707	0	0	-0.172386	-0.131807	0	0	0	0	0.0122099	0	-0.275925	-0.0119568	-0.659139	0.578799	-0.164049	0.015713	-0.11304	0	0.0104475	-0.131119	-0.0388056	-0.0182017	0.360257	-0.018118	-0.0104077	0	1.02037	0	0
CCDC88A	0.00605216	0.0455884	0	0	0.0770379	0.54962	2.26338	1.85186	0.172367	1.58913	0.0231425	0.0303718	-0.0839312	0	-0.0127329	-0.0785084	0	-0.112092	0	-0.119609	-0.0420699	-0.0438616	0.863023	0.197809	-0.0818202	0.152196	-0.0518793	0.0394287	0.000941229	-0.0570976	0.35577	2.75165	0.261023	0.17335	0.164659	0.00195649	0	-0.0450519	0.0131406	-0.029343	0.350853	-0.0596771	0.104683	-0.061436	-0.0472432	-0.159883	0.0700441	-0.0771514	-0.140144
AR	-0.146465	0	-0.239066	-0.316006	-0.0564143	0	-0.0363398	-0.0298035	2.15969	0	-0.0189103	0	0	0	0	0	0	-0.391498	0	0	-0.0299965	-0.0593566	-0.0042286	0.461327	0	-0.0535387	2.16922	-0.093536	-0.310268	0	-0.00388362	-0.305235	0.283314	0	1.00696	-0.156357	-0.0869149	0	-0.15852	0	0	0	0	0	-0.1278	-0.0186759	0	0	-0.020631
SPARC	-0.437108	0.954577	-0.505266	-0.33563	0	-0.0978277	0	0.895248	-0.037689	-0.328643	-0.697359	-0.13607	0	-0.0802516	0	0.607837	-0.0172887	0	-0.480995	0.202576	0	0	-0.155292	-0.0397645	0	0	0	0	2.43173	0	0.671731	0	3.44493	-0.105006	-0.0451674	-0.158525	0	0	-0.528866	0	-0.179557	-0.160603	-0.10301	0	-0.0785086	0	-0.167682	0	0
BICC1	0	-0.0115661	0	0	0	-0.0174625	0	0	-0.00112356	-0.0122379	0	0	0	0	0	-0.0212848	0	0	0	-0.016305	0	0	-0.0221302	-0.00112373	0	0	0	0	0	0	-0.0040508	0	0	-0.00756183	-0.00243982	0	0	0	0	0	-0.0238676	-0.0159486	-0.0214731	0	0	0	0	0	0
AGR3	-0.166288	-0.0206924	-0.134461	-0.114199	0	-0.00835022	0	0	2.44559	-0.216193	0	-0.0231234	0	-0.0068212	0	-0.0296284	0	0	0	0	0	0	0	-0.068023	0	0	0.0419811	0	-0.0812956	0	-0.00552959	0.305696	0	0	1.9245	-0.0155344	0	0	-0.0271698	0	0	-0.0867862	-0.0311528	0	-0.0737595	0	-0.0166535	0.00870423	0
LDB2	0	0	0	0	-0.0267495	0	-0.02993	-0.00105196	0	0	0	-0.0721645	0	0	0	0	0	0	0	0	1.58312	-0.0442445	0	0	0	-0.0533653	0	-0.0430037	0	0	0.782887	0	-0.0527825	0	0	0	0	0	0	0	0	0	0	0	0	-0.0377534	0	0	-0.018159
LRP1	0	-0.0123392	-0.00779939	-0.00547354	0	-0.00665149	0	0.651169	0.0569088	0.0439084	1.31182	1.8294	3.3326e-05	0.00241432	0	-0.000398804	0.00614026	-0.166841	-0.0287307	-0.0205736	0	0	-0.0759103	0.0577219	-0.000790996	0	0.00157895	0	-0.191785	-0.00200852	0.00265192	0.00153797	-0.0509678	-0.0794438	0.0498127	0	-0.0750528	-0.000942753	0	0	0.296236	-0.0769047	0.287702	0	-0.0156507	0	-0.222266	0.0102372	-0.00165787
TCN1	-0.523494	-0.338724	-0.520914	-0.354948	0	-0.255757	0	0	-0.0624384	-0.511698	0.000274764	-0.183663	0.066281	-0.040802	0	-0.376893	0.00588958	0.0868393	-0.629384	1.88519	0	0	-0.167227	-0.0630558	0	0	0.0173851	0	-0.378765	0	-0.0215726	0.0174272	0.0302901	-0.00958023	0.442041	-0.178623	0.018006	0	2.05757	0.0101467	-0.296672	1.03473	-0.116473	0	1.08671	0	-0.248563	0.0168346	0
GPR34	0	0	-0.00779939	-0.00547354	0	0	0	-0.172622	0	0	0.475093	0	0	0	0	0	0	-0.166841	-0.0305739	0	0	0	0	0	-0.109077	0	0	0	-0.191785	-0.169763	0	0	-0.0509678	0	0	0	-0.0804604	-0.0853398	0	0	0	0	0	-0.0709804	-0.0156507	0	0	0	-0.0598692
NR2F2	0.193042	-0.00615586	0.130351	0.251553	0	-0.00706482	0	0	0.555351	-0.341592	-0.021983	-0.154801	-0.0906428	0.209885	0	0.0544667	0.0115826	0.0746564	0.112636	0.690743	0	0	0.990566	1.81437	0	0	0.269779	0	-0.175788	0	0.489164	0.295572	3.73551	0.332967	1.34718	0.0897802	0.0346266	0	0.0448079	-0.159854	0.125977	0.0685908	0.571372	0	1.25578	0	1.58797	-0.0158226	0
CCRL2	0	0	0	0	0.013767	0	0.0611348	-0.292335	0	0	0.00149494	0	0	0	0	0	0	0	0	0	0.0409228	0.146294	0	0	0.00992763	0.0148539	0	0.00322068	0	0.0276971	0.566599	0	0	0	0	0	0	0.00987183	0	0	0	0	0	0.00517421	0	0.0573594	0	0	0.0601193
DPT	0	0	0	0	0	0	0	0	0	0	0	0	0	0	0	0	0	0	0	0	0	0	0	0	0	0	0	0	0	0	0	0	0	0	0	0	0	0	0	0	0	0	0	0	0	0	0	0	0
CAMK2N1	-0.268797	1.16367	-0.223203	-0.207394	-0.112958	-0.114004	-0.119133	-0.0414907	0.552032	-0.0525871	-0.0225824	-0.231704	0	-0.0704563	0.0587283	0.523224	-0.0172887	0	-0.480995	-0.164325	-0.127584	-0.0277087	0.350014	0.547982	0.1126	-0.215765	0.286122	-0.243526	-0.0589633	0.0551034	-0.162746	0.0477887	-0.0041412	0.324953	0.231373	-0.169767	0	0.0173276	-0.287006	-0.0217568	-0.307677	-0.318925	0.206465	0.0517397	-0.0265338	-0.0858301	1.12282	0	-0.202653
CD7	0	0	0	0	1.65938	0.0173983	0.314475	0.104926	0.00148285	0.0117961	0.0518946	0	0	0	1.67897	0.00630882	0	0.0288961	0	0.00845115	0.120824	1.66284	-0.0779441	0.00174194	2.49754	-0.0343442	0	1.34094	0	0.49738	0.0162642	0	0.0217255	0.672027	0.00250779	0	0	2.10976	0	0.00332761	0.0124189	0.00344638	-0.0485399	1.35249	0.00505469	0.448239	0	0.0198912	0.54508
FOLR2	0	0	0	0	0	0	0	1.4285	0	0	0.124445	0	0	0	0	0	0	0	0	0	0	0	0	0	0	0	0	0	0	0	0	0	0	0	0	0	0	0	0	0	0	0	0	0	0	0	0	0	0
FBP1	0	0.00183232	0	0	0	0.000966501	0	0.00398738	0.713523	0	0	0.019827	0	0	0	0.00217869	0	0	0	0.0160421	0	0	0.000411621	0.928041	0	0	-0.193533	0	0	0	0.00783268	-0.434419	0.003774	0.0181916	0.751971	0	0	0	0	0	0.0051898	0.0228526	0.00993362	0	0	0	0.0408332	0	0
PLD4	0	0.00759801	0.00644923	0	0	0.0124627	0	0.853447	0.00152003	0.00356013	0.650955	0	0	0	0	0.0321301	0	0	0	0.000414121	0	0	0	0.00274684	0	0	0.0622843	0	0.00828349	0	0	0.0430395	0	0	0	0.00134977	0	0	0	0	0	0.0165485	0	0	0.00451199	0	0.00236978	0	0
ANPEP	1.52834	-0.366752	2.01012	-0.25783	0	0.790245	0	0.023563	-0.058597	1.09469	0	2.83184	-0.0717312	-0.356866	0	0.613401	2.49188	-0.0837104	2.42226	0.0645111	0	0	0.994403	-0.0484552	0	-0.0437465	0.240923	-0.0303764	-0.481196	0	-0.0472453	0.212865	0.0074109	-0.396319	0.982873	2.31624	-0.0331092	0	-0.190797	-0.209158	0.966685	-0.336415	0.290193	0	1.31976	0	-0.21765	-0.113433	0
MIA	-0.257473	-0.0505706	1.86541	-0.369237	0	0.593212	-0.105912	0	-0.0728831	-0.2475	0.00690644	-0.0635589	0.0210788	0.0122036	0.0446321	0.926343	0.0277713	0	-0.0259114	0.648821	-0.0314091	-0.0511187	1.44709	-0.0551415	0.0355034	0	0.296873	0	-0.136638	0.022887	0.142617	0.258726	-0.0944043	0.560474	0.405667	-0.0854205	0.10878	0.036638	2.69545	-0.0812746	0.714101	-0.0618294	-0.0944751	0.0678057	-0.154488	-0.0433273	-0.0840908	0.0348653	0
NTN4	1.78809	1.17801	0.09151	0.114723	0	0.587453	0	0	1.57957	-0.447334	0.0111111	-0.15225	0.189796	0.167201	0	1.14983	0.120146	-0.0252572	-0.058542	0.959263	0	0	-0.292685	0.885364	0	0	0.00488402	0	0.0604278	0	0.188656	0.154777	0.0490274	1.82939	1.30641	0.00257067	0.0581955	0	0.287483	-0.208864	0.746745	1.06104	0.799629	0	-0.0137989	0	-0.0929728	0.0358616	0
SERPINA5	0	0	0	0	0	0	0	0	1.08066	0	0	0	0	0	0	0	0	0	0	0	0	0	-0.0256439	0.263188	0	0	0.0137453	0	0	0	0	0.109004	0	-0.00471615	0.239929	0	0	0	0	0	-0.0248228	0	-0.0137258	0	0	0	0	0	0
KRT14	-0.285916	1.92376	-0.380963	-0.111599	1.07319	-0.116015	-0.00352319	-0.0067431	0.364209	-0.283358	-0.0290055	1.10689	-0.0328776	-0.0668921	0	-0.163858	0.022973	-0.251566	-0.623611	-0.633638	-0.0167202	-0.000405838	0.403979	0.310443	0	-0.0478619	0.0739497	-0.0758278	0.0171683	0	-0.0236042	0.0696827	1.12	-0.795369	0.307958	-0.454152	-0.0712984	0	2.93101	-0.197672	-0.431348	0.607344	0.748403	0	0.0134038	-0.016496	0.93428	0.055229	0
SRPX	0	0	0	0	0	0	0	0	0	0	0	0	0	0	0	0	0	0	0	0	0	0	0	0	0	0	0	0	0	0	0.5812	0	0	0	0	0	0	0	0	0	0	0	0	0	0	0	0	0	0
ANKRD36C	0.0587913	1.14714	-0.0520469	0.0380157	0.392522	0.0291956	0.371637	0.319231	0.301116	-0.325322	0.355577	-0.74438	0.00395371	0.051971	0.184887	0.565997	2.3693	-0.326648	-0.297016	0.64982	0.315155	0.440407	1.74508	0.192303	0.258618	0.18474	0.369358	1.51714	0.0204809	0.264655	1.64598	0.127609	-0.029375	1.61989	1.51172	4.32959	-0.134319	0.301854	0.0462462	-0.0178024	0.851987	0.693586	1.18042	0.270508	0.0647462	0.354756	1.40945	-0.14112	0.396521
PRLR	0.0120895	0.0252311	0.0346099	0.0121602	0	0.650686	0	-0.0259183	1.45701	-0.120788	0	-0.0334904	0.00915291	-0.198443	0	0.696455	-0.248371	0.00180146	-0.15797	0.265638	0	0	1.20105	1.58116	-0.0276093	0	2.16	0	0.00260308	-0.0568229	-0.0355451	-0.0738237	-0.0130149	0.026099	0.867522	-0.0127443	-0.231295	-0.0312282	0.0417408	-0.338209	-0.0178491	-0.080016	0.633503	-0.0294162	-0.07323	-0.0232795	0.0525733	-0.393195	0
CCL5	0	0	0	0	0.14457	0	0.62001	0.257626	-0.0370573	0	0.409778	-0.0391333	0	0	3.4595	0	-0.020025	-0.122606	-0.164562	0	1.03228	1.26571	-0.0111622	-0.0394598	4.10026	1.28831	-0.0593612	1.38306	0	0.940769	-0.0396244	-0.13606	0.0206311	-0.0216372	-0.0412927	0	2.35391	3.70689	0	-0.0280088	-0.0116064	0	-0.0244878	4.46022	0	1.40136	0	0	-0.977949
SLC16A10	0	-0.00125345	0	0	0.021937	-0.0591761	-0.194659	-0.250718	0.0186109	0	0.0169507	-0.0835812	0	0	-0.0410558	-0.0042385	0	-0.0114313	0	0	-0.113093	-0.163202	0	0.0243883	-0.089407	1.32776	0	1.32076	0	-0.24565	0	-0.045407	0	0	0.0194063	-0.0428854	0	-0.133919	0	-0.110913	0	0	0	-0.0971807	-0.0627917	-0.24886	0	0	-0.0983638
SLC12A2	-0.463714	0.935686	-0.118557	-0.461851	0.207607	1.79689	0.0725754	0.074398	0.703212	1.21095	-0.271098	-0.359672	0.0226181	2.38761	1.06009	-0.272297	-0.23509	-0.283808	-0.0926293	2.16141	-0.0216098	0.0653256	1.69592	-0.492726	0.118996	-0.00877283	-0.102016	0.056326	-0.152856	0.0490042	1.33195	-0.00774287	-0.121276	0.601042	0.000812118	-0.220461	-0.35851	0.0786985	2.11313	2.5231	1.55256	-0.0855792	1.6494	0.144847	0.128161	-0.0227749	-0.0799105	-0.0932091	0.0213735
B3GNT5	2.09442	-0.224252	-0.120123	-0.193803	-0.0564143	0.252882	0	1.11836	-0.128996	-0.184391	0.000541098	-0.196084	9.85811e-05	-0.0392334	0.0440429	-0.159086	0.0525252	-0.820847	-0.226872	0.318	-0.012666	0	0.875425	-0.14193	0.032883	-0.0432373	-0.0508879	-0.093536	-0.387804	0.0115174	-0.516021	-0.181831	-0.0897744	0.553773	-0.197902	-0.364208	0.0348133	0.0324986	-0.0144032	-0.182534	-0.308805	-0.17287	0.787294	0.0544849	-0.286844	0	0.909768	0.0383683	0
POSTN	0	0	0	0	0	0	0	0	0	0	0	0	0	0	0.0163389	0	0	0	0	0	0	0	0	0	0.101608	0	0	0	2.57199	0.107234	2.06989	0	0.5766	0	0	0	0	0.117532	0	0	0	0	0	0.0884922	0	0	0	0	0.0123252
PTPRE	0	-0.109714	0	0	-0.0431846	0.460609	-0.0201687	2.05067	0.90469	-0.199496	1.34107	-0.187554	0	0	-0.0722615	-0.212697	-0.245116	-0.00462315	-0.120749	0.170282	-0.0273511	0.0262979	-0.250953	-0.117794	-0.202921	0.088258	-0.0132425	-0.0167553	0	0.105365	0.920092	-0.0415833	0	-0.137737	-0.157241	-0.106917	-0.0842231	1.09802	0	-0.191955	0.13673	-0.13862	-0.129026	1.20132	-0.0701571	1.06997	-0.0723128	-0.0511146	0.0988899
KYNU	-0.00915268	0.0479701	-0.0432467	0.0212613	0.0124701	0.0425146	0.0678279	-0.412509	-0.0725907	-0.0470894	0.302543	0.0214455	0.0552469	0.0501897	0	0.0307938	0	0	0	0.910405	0.0269255	0.0105149	-0.0743431	-0.0588611	0	0.0219975	0	0.0220854	-0.0537479	0	-0.000554039	0	-0.0360121	-0.124994	0.747866	-0.011876	0	0	-0.0324947	0.0114821	-0.0348944	0.0476652	0.434118	0	-0.0102908	0.0288099	0.0568995	0	0.0289915
IGFBP2	0	-0.00357733	0	0	0	0.0302537	0	0	1.24997	0.0205122	0	0	0	0	0	0.0109703	0	0	0	0.00925811	0	0	0.0405235	0.0387661	0	0	0.00427238	0	0	0	0.983334	0.0338043	2.55343	0.0209883	0.0409454	0	0	0	0	0.00578633	0.0452115	0.00599286	0.0262935	0	0.00878952	0	0.0074935	0	0
DMXL2	0	-0.0497405	0	0	0	0.0126505	0	-0.0866393	0.0570193	0.0271572	0	1.81946	0	0	0	0.0121178	0	0	0	0.0566707	0	0	0.789537	0.0574172	0	0	0	0	0	0	-0.00763292	0	0	-0.00172413	0.0490691	0	0	0	0	0	0.0325312	-0.0297496	-0.000342645	0	0	0	-0.0784152	0	0
CALD1	0.07024	-0.154791	-0.19606	0.094524	0	0.806798	0	0.033456	-0.08353	-0.35683	-0.0343929	-0.338098	-0.170283	0.292741	0	0.326481	-0.20153	-0.726669	-0.561414	0.971683	0	0	2.10173	-0.0560933	0	-0.0437465	0.378882	-0.0303764	-0.0987342	0	2.52256	0.138846	-0.0164326	0.756054	0.718753	2.64234	2.08675	0	-0.0475772	-0.274921	1.97296	1.34003	1.48508	0	-0.111722	0	-0.386991	-0.0500565	0
LGMN	0.0455201	1.07965	0.0268947	0.0175284	0	-0.0217198	-0.00488321	0.0553179	-0.105926	-0.0023936	0.00107187	-0.145086	-0.0629314	0.00372258	0	-0.0987612	0.0461276	0.0376313	-0.0952149	0.024862	-0.0249894	1.33775	-0.100049	0.701859	0	0	0.00931563	0	0.010037	0	0.51803	2.55788	0.00464279	0.0601849	-0.128392	-0.0764672	0.0253256	0	0.026073	0.354326	0.268135	0.836119	0.0107853	0	0.0484141	-0.00300573	-0.0662146	2.59934	0
NFKB1	-0.189591	0.0754471	-0.00625819	-0.125648	1.41298	-0.143477	0.281351	1.70953	0.117622	1.60589	0.441969	-0.497629	0.00692435	-0.172654	0.246349	-0.0627345	-0.537917	-0.456022	-0.440509	-0.252733	0.251812	1.91035	0.494483	0.160442	0.691292	0.16917	0.089	1.26304	-0.231346	1.4551	0.398717	-0.364728	0.523761	-0.108447	-0.226845	-0.548431	2.1995	-0.544701	0.00832555	-0.322632	0.341498	-0.0236947	0.433391	1.25426	-0.250328	1.29431	0.0152357	2.66614	0.400102
VEGFA	-0.128206	1.02337	-0.122068	-0.0237283	0.0365159	0.356267	0.0254304	0.406195	0.866808	-0.372485	1.62601	-0.453585	0	0.190274	-0.0703272	-0.501095	-0.458999	2.62475	-0.183177	0.205324	0.0553289	0.0435505	-0.516148	0.882381	1.27917	0.0330401	0.332036	0.0449981	-0.118013	-0.0229201	-0.174933	2.46006	0.145402	0.799454	0.465109	-0.368351	-0.248185	-0.025216	-0.120129	-0.659418	-0.0891489	-0.459523	1.01322	-0.0322651	-0.317476	0.0226684	1.43238	-0.311559	0.0353914
TTN	0	0	0	0	-0.0464868	0	0.0758273	-0.362547	0.141832	0	0.026809	-0.224889	0	0	0.766275	0	-0.0975961	-0.0728922	-0.138803	-0.00448292	-0.0158921	0.0574507	-0.023753	0.12492	-0.135394	0.063931	0.00406065	0.0953613	0	-0.200808	0.2245	0.0322671	-0.0243115	-0.00671029	0.133159	-0.0255563	-0.0420942	-0.132266	0	-0.204226	-0.0265523	0	-0.0149693	-0.123709	0	0.120787	0	-0.00755519	0.110411
PDE4A	0	1.08728	0	0	1.43467	0	1.09757	-0.206319	0.596492	-0.00804588	0.014418	-0.0998518	0	0	1.69205	-0.0219832	0	0	0	-0.049069	-0.425017	-0.254377	-0.0341581	0.113618	1.30782	-0.424771	0.00647801	0.709419	0	-0.0147634	0.572671	0.051256	0.0188748	-0.0277591	0.0854293	0	0	-0.0104391	0	0	-0.0517549	-0.0193452	-0.0264725	0.0520189	0	-0.350435	-0.0528948	0	-0.279137
PIK3R3	0.0197989	-0.12392	-0.162837	0.0518048	0.000770803	-0.087833	0.000667265	-0.160779	-0.0321682	1.60656	-0.0113322	-0.00906143	0.00612799	0	0.0394478	-0.0665038	0.0926563	2.72438	2.87422	0.277416	0	0.00146022	-0.000369058	0.780911	0.135798	0	0.00618861	0	-0.0411022	0.161937	2.2661	-0.0138855	-0.131324	-0.105656	-0.0310586	-0.19099	-0.000894792	0.140353	0.0260308	0.10876	0.42897	-0.0177735	0.328746	0.123344	-0.0234157	0.023059	-0.0740526	0.0739944	0.00726222
ADAP2	0	-0.0022533	0	0	0	0	0	0.558658	0	0	0.30835	0	0	0	0	0	0	0	0	-0.00342497	0	0	-0.00283917	0	0	0	0	0	0	0	0	0	0	0	0	0	0	0	0	0	-0.00525702	0	0	0	0	0	0	0	0
LILRB2	0	0	0	0	0	0	0	0.731967	0	0	0	0	0	0	0	0	0	0	0	0	0	0	0	0	0	-0.049969	0	-0.0159984	0	0	0	0	0	0	0	0	0	0	0	0	0	0	0	0	0	0	0	0	0
IL10	0	0	0	0	0.0377538	0.0353355	0	0.121774	0	0.0177024	0	0	0	0	0.0857002	0.0125752	0	0	0	0.00562165	0	0.0119316	0	0	-0.030269	0.0365827	0	0.0192897	0	0.00214422	0	0	0	0	0	0	0	-0.00939101	0	0.00658769	0	0.00682709	0	-0.0131525	0.0100107	0	0	0	0
SLC8A1	0	0	0	0	-0.0564143	0	0	0.224591	0	0	0.486648	0	0	0	0	0	0	0	0	0	-0.012666	0	0	0	0	-0.0432373	0	-0.093536	0	0	-0.0564395	0	0	0	0	0	0	0	0	0	0	0	0	0	0	0	0	0	0
SERPINE2	0	-0.147691	-0.0012877	0	0.0400201	0.292144	0.0557109	-0.000270617	0.00113617	-0.0305033	-0.00824919	-0.305791	0	0	0.0938901	-0.140182	-0.014839	-0.0509572	-0.0337196	0.024895	0.0329889	0.0380021	0.0229399	0.00115571	0.23997	0.0273401	0	0.0391779	-0.00676815	0.108589	-0.596713	-0.00721073	-0.00335363	-0.00138906	0.00075233	-0.015438	-0.025043	0.177101	0	-0.015198	0.0697059	-0.105862	-0.00837071	0.25503	-0.0268557	0.0475805	-0.0959618	0	0.036296
SPTBN1	-0.0565348	0.0544806	-0.198563	-0.0973581	0.283003	0.351664	0.0475449	-0.0616556	0.924944	-0.0694134	0.0106515	0.0528417	0.0297462	0.175088	-0.137721	0.184414	0.0413211	-0.136744	-0.0107108	0.500492	0.196569	0.221221	0.452168	1.21891	-0.113074	0.200004	0.479807	0.325149	-0.297321	-0.13341	1.81451	0.39189	-0.0978264	0.877152	1.96261	-0.210631	-0.0215884	-0.129848	-0.143937	-0.653865	-0.0532914	0.211048	0.388578	-0.145875	-0.136452	0.0894408	0.0305444	0.120521	-0.042616
PLAC9	0	0	0	0	0	0	0	0.864606	0	0	-0.0643468	-0.0721645	0.120672	0	0	0	0.0355839	0.0027479	0	0	0	0	0	0	0	0	0	0	0	0	0.586294	0.000748652	2.87935	0	0	0	0.0195186	0	0	0.0103102	0	0	0	0	0	0	0	0.0132908	0
LCP2	0	0	0	0	0.00532038	0	0.211595	0.857921	0	0	-0.628431	-0.0139338	0	0	-0.380956	0	0	-0.0044114	0	0	0.072865	0.197679	-0.0155597	0	-0.270282	-0.0750437	0	0.037626	0	-0.253536	-0.0116097	-0.0106544	0.0177004	-0.0729875	0	0	-0.00324495	-0.29384	0	-0.00427753	0	0	-0.0719152	1.62124	0	0.135149	-0.0230029	0	-0.092021
HSPG2	0	-0.0289885	-0.0166653	0	0	0.0271356	0	-0.0067431	-0.010626	0.0200782	0	2.36754	0	0	0	0.0121178	0	-0.0518813	-0.0767831	0.0379161	0	0	1.05409	-0.0150271	0	0	0	0	-0.27258	0	-0.510385	0.0163249	0	0.576945	-0.0101366	2.39157	0	0	0	0.0348832	-0.0193871	0.00835829	0.164579	0	1.1854	0	-0.0245313	0	0
KRT15	4.11988	3.13704	4.52109	1.11485	0.394044	3.88785	0.370511	-0.0470035	-0.161124	4.05398	1.44134	3.10801	3.51689	3.84196	0.151128	3.57186	4.38914	0.762891	4.08684	3.47257	0.38663	0.199482	4.65833	0.711435	0.172791	1.6925	2.42208	0.237167	4.25548	0.289587	1.13212	1.75803	0.424252	3.27554	2.3248	3.80229	1.01891	0.225727	3.82583	4.38533	2.53729	4.03835	3.32433	0.220558	3.63608	1.38414	3.5204	4.09756	0.562305
CD93	0	0	0	0	0	0	0	1.0558	-0.00541561	-0.0123391	0	-0.105788	0	0	0	0	0	2.19378	0	0	0	0	0	-0.00917387	0	0	-0.055555	0	-0.535944	0	0.405687	-0.169747	-0.0532449	0	0	0	0	0	0	0	0	0	0	0	1.06064	0	0	0	0
JAML	0	0	0	0	0.440711	0	0.266716	0.606674	0	0	0.26645	0	0	0	0.383738	0	0	0	0	0	0.0956434	0.196828	0	0	2.62073	0.122004	0	1.4595	0	0.465572	0	0	0	0	0	0	0	0.409887	0	0	0	0	0	0.395144	0	0.248348	0	0	0.238776
LGALS1	-0.0355131	2.05715	0.0201361	-0.198892	0.476464	0.151191	1.96077	1.59647	-0.195765	-0.474066	0.906535	2.09944	-0.124329	-0.0861115	1.5366	0.72117	2.05632	-0.621306	2.57905	1.47355	1.21158	0.339733	1.36569	-0.196071	2.05104	0.47455	0.143029	0.964631	-0.483843	-0.0116222	2.20875	0.0466463	2.66474	0.528173	0.561911	-0.506712	-0.137966	-0.0335446	0.038991	-0.0874169	1.75925	-0.336515	0.378884	1.26382	-0.267084	-0.946987	1.50157	-0.0300972	1.76127
FRZB	0	-0.097098	0	0	0	0.0303171	0	0	0	-0.0881996	0	-0.0175386	0	0	0	0.0906171	0	0	0	0.483769	0	0	0	-0.000304657	0	0	0	0	0	0	-0.100172	0	0	-0.00552163	0	0	0	0	0	-0.0154398	-0.0291752	-0.0212265	-0.00190178	0	0	0	0.982946	0	0
PLXNC1	0	0	0	0	-0.108326	0	-0.161064	0.737692	0	0	-0.00636414	0	0	0	-0.109469	0	0	-0.00983606	0	0	-0.129875	-0.146941	0	0	-0.0483589	-0.0546192	0	-0.0283147	0	0.0108181	0	-0.00192326	0	0	0	0	0	-0.0241107	0	0	0	0	0	-0.0311396	0	-0.145687	0	0	-0.0720094
LAMB1	0	-0.00460861	0	0	0	-0.0109262	0	-0.125851	0	-0.0429476	0	-0.00360413	0	0	0	-0.000655102	0	0	0	-0.0398854	0	0	0	0	-0.014583	0	0	0	0	1.25062	-0.323614	0	0	0	-0.00168175	0	0	-0.0154357	0	0	-0.00480469	0	-0.0309893	-0.0157631	0	0	-0.0146861	0	0
ADRB2	0	-0.0961529	0	0	0.0842404	-0.0458889	0.103551	-0.15498	-0.0554441	-0.021833	1.2871	-0.0265984	-0.0347753	0	0.0939762	-0.0285046	-0.0348156	0.00390536	0	-0.08384	0.0398621	0.0162549	1.42066	0.78027	0.17823	-0.010355	0.00406065	-0.0837889	0	0.103171	-0.338935	0.0469419	0.0188748	-0.113913	-0.0697812	0	-0.103084	0.135809	0	-0.0430812	-0.112226	-0.000833949	0.204576	0.176095	0.008886	0.0743481	0.00701696	-0.0595744	0.0889068
CRABP2	1.29287	-0.0837759	2.13832	1.97229	-0.0125079	1.58823	-0.105912	-0.117081	0.338822	1.03272	1.24208	-0.464661	-0.413761	-0.719084	0.185405	-0.330349	0.119955	0.00441482	2.6093	1.63956	-0.0314091	-0.0511187	-0.241828	1.73146	0.125596	-0.0493745	-0.413266	1.28716	2.31714	0.0144056	0.00259181	-0.379596	-0.0405748	-0.194644	0.772732	-0.241602	0.0217439	0.0797388	-0.414249	-0.142584	1.47868	-0.25084	0.409314	0.126284	-0.110102	-0.0666068	-0.171029	-0.555221	0.00379462
DSP	-0.280429	1.3542	-0.300284	-0.558415	-0.0125079	0.492125	0	0.0553472	2.55921	1.43878	0.665495	-0.250315	-0.330234	1.63151	-0.0752441	0.440123	-0.521293	-0.559471	-0.203943	0.996721	0	0	2.30478	1.8604	0.0580511	-0.0493745	0.0616913	1.28716	-0.923308	0.103399	2.64224	0.178072	-0.107822	1.66882	1.69362	-0.305241	-0.0220391	0.0620085	0.0140812	-0.346055	1.61655	0.66278	0.072931	0.0290953	0.956028	0	1.45922	-0.278934	0.0123252
GZMB	0	0	0	0	0.0086659	0	0.000232948	0.0006019	0	0	0	0	0	0	-0.290899	0	0	0	0	0	0	0.0212979	0	0	-0.05074	0	0	0	0	-0.0225813	0	0	0	0	0	0	0	1.1887	0	0	0	0	0	-0.0605034	0	0.00987404	0	0	0.0264282
ARHGAP29	-0.48076	0.858461	-0.354066	-0.272485	0	0.0405352	0	-0.0445758	0.52552	0.785514	0.0122387	-0.56191	-0.237394	-0.240649	0.705395	0.287249	-0.139471	0.0222633	-0.93732	1.20476	0	0	1.67515	1.75462	-0.0315496	0	0.183171	0	-0.0462062	0	2.39625	0.198296	3.64754	1.18735	1.54503	-0.420757	0.0184759	-0.0143697	-0.306091	-0.147645	1.35246	0.629264	0.497394	-0.0219035	-0.085351	0	-0.270499	0.0193014	-0.0631676
TMEM176B	0.0565436	0.03237	0.00597005	0.0611365	0	0.103923	0	-0.532779	0.112211	-0.0639003	0.352965	0.0869714	0.0989428	0.0104627	0	0.0435425	0.0624289	0.00903381	0.0155871	0.53145	0	0	0.0188114	0.11668	0	0	0.0233232	0	-0.223915	0	-0.016067	0.0621127	0.00166704	0.00829992	0.124533	0.047313	0.0956714	0	0.0260538	0.116773	-0.0045744	0.0288513	0.0119236	0	1.23964	0	0.0337271	-0.0115215	0
MAN1A1	0	-0.0983676	0	0	-0.062299	0.335336	-0.172943	0.941268	-0.0494627	-0.401115	-0.00899707	-0.0578198	0	0	0.289443	-0.0503448	0	2.93794	0	0.0731639	-0.060423	-0.057681	-0.12316	1.52426	0.0450861	0.0164142	0	0.0845901	0	1.76172	-0.0702377	-0.00347044	0	-0.0616285	-0.0643226	-0.00669868	0	0.0122291	0	-0.0306378	0.191204	-0.0654748	-0.129597	0.0295463	-0.0238021	-0.142206	1.01149	0	-0.0255654
CCR7	0	-0.0407149	0	0	0.143425	-0.0430306	0.222039	-0.203825	0	-0.0158143	0.0108464	-0.0304201	0	0	0.0234966	-0.0650012	0	0	0	-0.00591631	0.186697	0.152733	0	0	-0.0100628	1.30017	0	0.00825342	0	-0.0664731	0	0	0	0	0	0	0	-0.0226452	0	0	0	-0.0425958	0	-0.0166489	-0.00536889	0.196716	-0.0174753	0	1.91064
LPCAT2	0.0762786	-0.00357733	0.0591738	0.0514811	0	-0.0422168	0	2.03822	-0.0279933	-0.0534655	-0.0982456	0	0	0.0087	0	-0.00570581	0.0348573	0.00659716	0.000369787	0.271185	-0.0626036	0	0.747428	-0.0287149	0	-0.0893374	0.0338744	-0.0440524	0.0132334	0	1.58269	0.0184083	-0.736542	-0.00707335	-0.0407415	0.0065253	-0.0614386	0	0.0249532	-0.056848	-0.0654631	-0.00375416	-0.0203147	0	0.0435493	0	0	0.00852126	0
FRMD6-AS1	0	0.0011412	0	0	0	0.048487	0	0.036256	0.0317443	0.0578027	0	-0.00578856	0	0	0	0.0103289	0.0703094	0.0264284	0.0584375	0.0317941	0	0	0.083555	0.00731829	0	0	0.222698	0	0	0	0.0183655	0.218554	0	0.0436552	0.838954	0.0107594	0.0400252	0	0	0.088816	0.0362653	0.0125836	0.0535075	0	0.0148737	0	0.0318622	0.0470469	0
TCOF1	0	-0.233817	0	0	-0.275056	-0.183588	-0.0819777	0.00261237	0.139946	-0.0635997	1.79889	-0.224471	-0.0930364	0	0.108581	-0.216167	-0.245116	-0.0257075	-0.120749	-0.159355	-0.348411	-0.229122	-0.201776	0.109567	-0.268785	-0.334167	0.101032	0.955938	-0.0299915	-0.264055	0.420457	0.0121191	-0.0189787	-0.187726	0.152561	-0.110743	-0.0842231	-0.280101	0	2.51826	0.166374	-0.172548	0.281314	1.08309	-0.0775223	-0.14594	-0.156282	-0.0511146	-0.182335
MEF2C	0	-0.0675878	0	0	0	-0.0073931	0	1.135	-0.00143701	-0.0278023	1.18608	0	0	0	0	-0.0815439	0	-0.147142	0	-0.110375	0	0	-0.0827508	-0.000428438	0	0	0	0	0	0	1.15133	-0.00685342	0.113492	-0.0709074	-0.00281596	-0.118801	0	0	0	-0.0685881	-0.118427	0.834541	-0.0985275	0	0	0	-0.0525269	-0.0771514	1.80619
FTL	3.63505	0.152121	2.90311	2.98752	1.9466	2.42583	1.92486	4.64052	2.18106	0.53489	4.77911	3.68479	3.5076	1.58767	2.05204	2.12198	3.23616	3.55988	0.503293	1.67626	2.33737	2.28689	1.54233	3.91149	3.66619	2.48358	4.79551	2.29645	4.04842	2.36156	1.8871	3.89492	4.00547	2.18501	1.95286	0.638354	0.576859	2.611	0.3866	0.0204402	2.56614	2.30128	2.10358	3.3423	2.62254	1.83621	3.04094	1.23913	3.18442
GZMH	0	0	0	0	0.0189436	0	0.0683736	0.00651353	0	0	0.00369748	0	0	0	0.137094	0	0	0	0	0	0.0100349	0.00862824	0	0	1.25498	0	0	0	0	2.2394	0	0	0.000625286	0	0	0	0	1.20369	0	0	0	0	0	1.28896	0	0.0370366	0	0	0.0652118
PLPP3	0.0133909	-0.0997089	0.019994	0.00664773	0	-0.0701839	0	0.00649967	0.640077	-0.0446471	0	-0.152526	0	0	0	-0.0328459	0	-0.00427183	0.006573	-0.0647864	0	0	-0.0807546	-0.120949	0	0	0.101032	0	0.00498408	0	-0.564205	0.0603923	0	-0.191965	0.361712	-0.0632461	0	0	0.0690611	-0.0331305	-0.0480675	0.0481849	0.399639	0	-0.0187122	0	-0.338849	0	0
TBC1D9	-0.0651331	-0.0775743	-0.0149136	-0.0431838	0	-0.0585238	0	1.28974	2.51032	-0.0919037	0.00678073	-0.313818	0.0780753	-0.122492	0	-0.0783002	-0.238039	-0.0259916	0.0736021	0.435822	0	0	0.570896	0.118875	0	0	-0.408812	0	-0.0994372	0	-0.434554	-0.317955	-0.0506937	0.5004	1.08134	-0.110854	0.0364448	0	0.088931	-0.0267295	-0.0952546	-0.0544859	0.334838	0	-0.12179	0	-0.137167	0.00507944	0
PIP	-0.0878127	-0.0551986	-0.227235	1.87366	0	-0.106509	0	0	0.699244	0.00396426	0.00105948	0.0491031	0.024473	-0.124547	-0.139193	1.03774	-0.0983445	-0.116586	-0.00701559	0.0277575	0	0	0.204161	0.758926	0	0	-0.12954	0	-0.19357	0	0.00676838	0.134978	-0.0132903	0.207466	0.700968	-0.197062	0.205693	0	0.0652324	-0.123284	0.149756	-0.113152	0.32835	0	-0.164798	0	-0.00733109	0.157343	0
TNFRSF9	0	-0.015655	0	0	0.00364877	-0.0428169	0.161631	-0.000299536	0	-0.013225	0.00180257	-0.0248289	0	0	0.9287	-0.0650012	0	0	0	-0.00144629	0.116986	0.110237	0.0012835	0.000127845	0.145474	-0.0153437	0	1.45584	0	0.236935	0	0	0	0.00344294	0	0	0	0.195442	0	0	0	-0.026495	0.00381438	0.135394	-0.00536889	0.230706	0.0185714	0	0.426524
MMP9	0	0	0	0	0.0434379	0.0142242	0.0806938	-0.546691	0	0	0	-0.0721645	0	0	0.0106148	0	0	0.00390536	0	0	0.0133556	0.0208205	-0.0273384	0.000479714	0	0.0365827	0	0.0192897	0	0.00214422	-0.0291638	0.0160968	-0.0146339	-0.0413298	0	0	0	0.00384554	0	0.0341762	-0.0087015	0	-0.00130548	0.00552282	0.017409	0.0333507	0	0	0.0333093
GIMAP7	0	0	0	0	0.0199356	0	-0.0530243	0.0570954	0	0	0.31324	0	0	0	0.921518	0	0	0	0	0	-0.00955142	0.0425817	0	0	0.0685808	-0.0138597	0	0.0320527	0	0.0588717	0.744152	0	0.0244883	0	0	0	0	1.27113	0	0	0	0	0	0.0412957	0	-0.0843963	0	0	-0.266328
KIT	-0.460623	-0.210652	-0.456971	-0.749851	0.194504	1.266	0.189295	-0.109117	0.235849	1.17237	-0.0163513	-0.23125	-0.526028	1.36207	0	1.04191	-0.559245	-0.60422	-0.540726	0.770365	0.171579	0.122645	1.90431	-0.224721	0.0388995	0.0902432	-0.241737	0.0645612	-0.875829	0.0397066	-0.0528203	-0.133617	-0.0685305	0.783818	1.0052	-0.144402	1.46143	0.0335828	-0.208995	-0.65755	1.39781	1.46684	1.55138	0.0230458	1.27454	0.168611	-0.377571	-0.587791	0.153527
RND1	0.101846	-0.00182185	0.118403	0.120926	-0.0162975	-0.0921133	-0.0402904	0	1.10226	-0.114208	0	0.0326051	0.0444898	0.222841	0.0930774	1.01307	0.0458946	0.0316119	0.0384339	0.172128	0	-0.00979536	0.043462	1.4388	0.0114711	0	0.341159	0	2.62827	0.092548	-0.034409	0.395902	0.0143947	0.0775089	1.11213	0.033396	0.0361628	0.022161	0.032827	-0.00728256	-0.0354274	0.770597	0.0345218	1.35081	0.0245144	-0.0647591	0.0123884	0.0274193	-0.0484335
DNAJC12	-0.212994	-0.160659	-0.129538	1.69151	0	-0.190494	0	0	1.61831	-0.115278	0	-0.094879	0	-0.212898	0	0.916336	0.026366	-0.0384088	-0.0957593	-0.065958	0	0	0.738701	0.0322021	0	0	2.37079	0	-0.137424	0	0.953721	0.0926908	0	-0.0301946	1.28826	-0.0788344	0.0194724	0	-0.136826	0	-0.0278087	-0.190852	-0.079899	0	-0.0956569	0	-0.0875584	0.0641782	0
KRT80	-0.00632638	1.05508	-0.242698	0	0	-0.00107031	0	0	-0.173049	-0.0969993	0.00377344	-0.403272	0.000525843	-0.0093042	0	-0.0223259	0	-0.0879143	-0.134501	0.255568	0	0	-0.205071	-0.174552	0	0	-0.0107321	0	0.0294646	0	-0.0150964	-0.00150117	0.00450926	0.694587	0.59628	2.29541	0.0141046	0	-0.00734593	-0.0131193	-0.10818	0.0377883	0.395866	0	-0.00238409	0	-0.136358	-0.104369	0
AL136987.1	0	0	0	0	0.0991846	0	0.0496668	0.135065	0	0	0.0127318	0	0	0	-0.16639	0	0	0	0	0	-0.026387	0.050711	0	0	-0.051084	0.0176434	0	-0.090176	0	1.29763	0	0	0	0	0	0	0	-0.0234506	0	0	0	0	0	-0.0281813	0	0.0689815	0	0	0.0764025
CD52	0	-0.00377079	0	0	2.44016	0	2.02166	-0.279527	-0.000503964	0	0.202462	0	0	0	0.771575	0	0	0	0	-0.016211	0.569212	2.92037	-0.0136909	-0.000334484	0.725539	2.27448	0	3.56818	0	2.64847	0.0338819	0	0.0203982	-0.0201068	-0.00117965	0	0	1.87685	0	0	-0.0176492	0	-0.0300284	3.74843	0	3.01694	-0.0165193	0	2.56087
CXADR	1.92544	-0.043114	-0.0689337	-0.599824	-0.0605211	-0.174139	-0.0309028	0.0632125	0.306063	-0.590779	-0.0539852	0.0420156	-0.0266028	1.69595	0.109802	-0.0931175	-0.122969	0.112256	-0.111231	0.992111	-0.0964006	-0.13326	-0.335382	0.293503	0	-0.0852024	-0.0616322	-0.105632	-0.475903	0	-0.00739283	0.0222416	-0.104557	-0.0423219	0.762288	-0.122314	-0.283307	0	0.0759095	-0.266011	0.213913	1.38809	1.05409	0	-0.29807	-0.0251104	0.0538178	-0.334564	-0.162214
ID4	0.21062	1.20737	0.207415	0.302687	-0.00299447	0.575809	0	0	0.279846	-0.341142	0.0206218	-0.436435	0.0243189	0.22445	0.20371	-0.177817	0.309653	0.133561	0.214767	0.077614	-0.0656177	0	0.601744	-0.190651	0.019067	-0.0730899	0.0133149	-0.11769	0.121632	0.0166104	1.66904	-0.0875972	0.462989	0.141562	0.641435	0.190861	0.0468413	0.0246377	0.383158	-0.162531	0.244251	1.58515	0.841885	0.0330868	-0.108657	0	0.707161	0.0215028	0
VTCN1	0.115085	1.05748	0.101473	0.0933784	0.0158784	1.03484	0.0301029	0	1.26971	-0.235585	0.00982334	1.65395	0.109331	0.080162	0.00721373	-0.182566	0.0266997	0	0.0282753	0.158758	0.0365099	0.0119798	-0.00752507	-0.331584	0	0.0241962	-0.0376991	0.0366302	0.0407544	0	-0.0115477	-0.191658	0.00134898	-0.110895	0.814148	-0.00109713	0.0364842	0	0.30482	-0.0303324	0.0522569	-0.152061	-0.134262	0	-0.0399673	0.0725717	-0.201362	0.0121789	0.0266295
STEAP4	0	0	0	0	0	-0.0538277	0	0	1.07279	0	0	0	0	0	0	-0.00570581	0	-0.00680811	0	0	0	0	0	0.0795529	0	0	-0.113156	0	0	0	0	-0.0883939	0.451992	0	0.07424	0	0	0	0	-0.0976721	0	-0.00375416	0	0	-0.0371024	0	0	0	0
CALCRL	0	0	0	0	0	0	0	0	0	0	0	0	0	0	0	0	0	0	0	0	0	0	0	0	0	0	0	0	0	0	2.90745	0	0	0	0	0	0	0	0	0	0	0	0	0	0	0	0	0	0
GAN	0.0133909	0.0652266	0.019994	0.00664773	-0.0400954	0.0603461	0.0456311	-0.034037	0.046393	-0.0212719	-0.00819696	0.0237865	0.00466765	0.0021444	-0.200382	0.104714	0	0.00164517	0.006573	-0.0628923	0.0492396	0.0212503	1.17982	0.0457239	0.154879	-0.110316	0	-0.0754762	0.00498408	0.0619525	0.402675	0	0.0213441	0.719666	0.0318454	-0.000283297	0	0.102485	0.0690611	-0.0226906	0.0334204	0.017204	0.0151318	0.154953	0.022008	0.0191366	0.0837387	0.00271441	-0.0210277
CNN3	1.18813	-0.613703	-0.163621	-0.721962	-0.0301643	-0.352926	-0.0817645	-0.00253	0.872498	-0.372878	0.00468646	2.24418	-0.111225	1.47899	-0.0384405	-0.461642	-0.110244	0.0297634	-0.0155828	0.647028	-0.0816769	-0.0926506	0.738591	0.5493	-0.0159003	-0.0413646	-0.314975	0	-0.927843	0.0392518	-0.479261	-0.0616227	-0.816502	0.517553	1.04291	-0.361402	-0.069632	-0.0293535	-0.0780377	-0.276122	0.0656649	0.447927	0.215106	-0.0304447	1.24755	-0.0859235	-0.388592	-0.128859	-0.0863428
SRGAP1	-0.0184835	1.39206	0.0700397	-0.0400901	0.0150995	0.163244	0.0267697	0.974642	0.293405	-0.117836	0	-0.259011	-0.0663006	-0.123828	0	0.421276	-0.011998	-0.068172	-0.0507899	0.269363	0.0365099	0.00991735	0.583236	-0.213943	-0.115143	0.0241962	2.14331	0.0366302	0.00498408	-0.0954195	0.799142	-0.178045	0	0.500153	-0.140651	2.42004	-0.00510931	-0.0833959	0.0758757	-0.0778203	-0.0900598	-0.297802	0.403547	-0.0689697	-0.0320054	0.0412786	-0.183744	-0.0313535	0.0205599
CALML5	-0.0832393	0.0744052	0.0531566	-0.00855588	0	0.170472	0	0	0.00188113	0.0468932	-0.0127391	0.251566	1.58468	0.00594227	0	0.0801819	-0.305911	-0.123706	-0.0543	0.0500315	0	0	-0.0162212	0.00595368	0	0	0.0956041	0	-0.176441	0	0.00722207	0.161645	-0.0115447	-0.0336803	0.00298127	0.072692	0.121949	0	0.0147584	0.113915	0.00927635	0.0518828	-0.0401037	0	-0.00809618	0	0.0547361	-0.0187643	0
HLA-DQA2	0.0252611	0.0383625	0.0209584	0.0194507	0.0256127	0	0.038721	2.55199	0	0	1.90628	0.0209119	0	0.0065776	0.248914	0.00460342	0.0294175	0	0.0603648	0	0.0802579	0.075652	0.0156444	0	0.232214	0.0784959	0.0116963	0.13042	0.00549976	0.162894	0.00665446	0	0	0.0202334	0	0.0133508	0.018006	0.202153	0.0269515	0	0.00122007	0.00404508	0.0114886	0.274437	0	0.102991	0.0409919	0.0129504	0.0538835
TIMP2	0	-0.0558248	0	0	0.0153167	-0.0341392	-0.138401	-0.598561	-0.275379	0.0397068	1.39984	-0.134738	0.0917716	0	0.0253524	-0.0446059	0	-0.0350503	0	0.105367	1.59187	-0.146363	-0.0120565	-0.280377	0.101156	-0.122753	0	-0.0738868	0.00637845	-0.0642583	1.79529	-0.00685342	0.301937	-0.0208124	-0.268551	-0.00669868	0	0.0385343	0	0	0.00651979	-0.0273894	0.306207	0.0519379	-0.000712591	-0.132293	-0.0420934	0.00254182	-0.127488
PDGFB	0	-0.0181497	0	0	0	-0.0190604	0	0.208909	-0.178464	-0.100691	0	-0.00810279	0	0	0	-0.00559742	0	0	0	0.215555	0	0	0	0.68645	0	0	0	0	0	0	0.344488	0	0	0	-0.180321	0	0	0	0	0	-0.0345611	0	0	0	0	0	-0.00894038	0	0
TNFRSF18	0	0	0	0	-0.00727677	0	0.102499	0.145282	-0.00475098	0	-0.0207363	0	0	0	-0.123457	0	0	-0.0243687	0	0	-0.043952	-0.0117307	-0.00632194	-0.00633885	-0.00522558	-0.134276	0	-0.127999	0	-0.00204132	-0.00107684	-0.00476484	0	0	-0.00697366	0	0	-0.0203161	0	0	0	0	0	-0.0357096	0	0.0837041	0	0	0.0187706
ERBB4	0	-0.112196	0	0	0	0.0173983	0	0	2.09742	0.0245682	0	0	0	0	0	-0.030823	0	0	0	0.0161482	0	0	0.153748	1.14704	0	0	2.25312	0	-0.0241533	0	0.00057977	-0.43993	-0.142684	0.142666	1.11405	0	0	0	0	0.00332761	0.493012	-0.0544466	0.233239	0	-0.00810313	0	-0.0685071	0	0
ATP1B3	-0.427692	-0.412303	-0.286808	1.64864	2.55912	0.121733	0.0873808	2.45876	0.990597	1.35073	-0.0976422	1.52343	-0.0614299	-0.294767	2.39638	0.476745	2.21936	-0.931808	-0.797861	0.166573	1.18015	2.64111	1.68186	0.544405	-0.166876	1.99061	0.177664	2.65737	-0.621511	-0.0985343	0.999214	2.76982	-0.0136518	0.503931	0.479359	2.6526	-0.199177	2.40539	-0.305124	0.177118	0.426233	-0.262803	0.874962	1.54054	1.10941	1.51794	1.56131	-0.104456	1.36952
CRISPLD2	0	1.08728	0	0	0.00622932	0	-0.0137197	-0.127958	-0.000571776	-0.00230093	-0.010319	-0.0998518	0	0	0	-0.0219832	0	0	0	-0.00197416	0.0213434	0.0434008	-0.0097815	-0.00308387	0	0.0554452	-0.0671575	0.0119379	-0.0210308	0	-0.0413763	-0.0761676	-0.00141497	-0.0138276	0	0	-0.0805586	0	0	0	-0.00716816	-0.0193452	-0.0254838	0	0	0.0149214	-0.0528948	0	-0.0240777
MDK	-0.165665	-0.718298	-0.200842	2.2684	0	1.06848	0	0	1.93206	-0.570146	0.00855591	-0.387193	0.108008	1.5471	0.0295782	-0.10974	-0.373528	-0.125353	-0.182292	0.878883	0	0	0.440951	0.361521	0.00973933	0	0.440153	0	-0.15398	0	0.46528	0.48807	-0.00416345	-0.0961722	1.79397	-0.214144	-0.167988	0.0100527	0.122181	-0.43525	1.42375	0.290564	0.333309	0.0148246	-0.265559	0	-0.271224	-0.0402947	0
RILPL2	-0.0488662	-0.216072	0.0116175	0.118377	-0.268293	0.419275	0.937201	1.23488	0.66175	0.0590254	0.180297	1.67519	0.0626939	0.0521875	0.320248	-0.241199	-0.0320468	-0.47386	0.186385	-0.0707585	-0.59022	0.958873	0.029508	1.17363	0.200977	1.05835	0.252278	-0.411223	-0.173672	0.150756	0.374041	0.0403324	-0.0239142	0.11905	-0.133173	0.0463307	-0.096005	0.10745	0.0991614	-0.16224	-0.00345165	-0.229653	0.0162499	0.0660694	-0.21738	-0.498821	-0.0500631	0.134933	-0.387151
MYL9	0.020756	0	2.14933	0.0450621	0	-0.0255253	0	-0.000149971	0.584242	0	-0.0132633	0.00233186	-0.0960515	0	0	0	-0.244595	-0.741573	-0.120749	-0.0166136	0	0	1.95352	0.0956434	0	0	-0.0496846	0	-0.240349	0	0.199038	-0.121914	0.491889	-0.0136491	0.101154	-0.10918	-0.0842231	0	0.00272476	-0.250577	0.24054	0	0	0	-0.0966641	0	0	-0.0511146	-0.00375998
ABCA10	0	-0.00432683	0	0	0.00806646	0	0.0418821	0.000677574	0	0	0.00149494	0	0	0	0	0	0	0	0	0	0.028148	0.0465304	-0.03605	0	0	0.0148539	0	0	0	0	0	0	0	-0.0464609	0	0	0	0	0	0	-0.00281784	0	-0.0264491	0	0	0.0297693	-0.0687941	0	0.0429443
CD8A	0.0081423	0	0.0325891	0.0119398	0.0429719	0	0.0724714	0.0164372	0	0	0.0100312	0	0.0169409	0.0316415	0.115947	0	0.00231682	0	0.00939522	0	0.0406953	0.0112359	0	0	2.2263	0.0243863	0.000891962	0.0272598	0	0.156519	0	0	0	0	0	0.0248819	0.00130502	1.99027	0.00329533	0	0	0	0	0.170651	0	0.0543354	0	0.00800904	0.106668
TPM1	-0.461888	0.557751	2.71	1.42551	1.47288	0.328878	-0.0725263	0.873291	2.27781	-0.679808	-0.0152942	-0.360118	1.70842	1.53166	-0.0399073	0.927387	-0.26176	-0.0959263	-0.225102	0.420223	-0.0469251	0.00523741	2.47558	2.50379	-0.0993391	-0.0660786	-0.226653	-0.104689	-0.826549	-0.00631608	-0.878146	0.058155	2.4987	2.06339	2.44864	-0.35783	-0.234683	-0.0677632	0.0994763	0.138725	1.81767	1.09887	0.682203	-0.0494369	1.09365	-0.0572263	-0.640304	0.180584	0.0379305
BHLHE41	0.00158679	0.933149	0.0958559	0	0	-0.214119	0	0.50951	0.00109092	0.00776982	0.29894	-0.0803719	0.0238697	0	0	1.06794	0.000845871	-0.834743	0	0.0854795	0	0	1.64804	0.00168379	0	0	-0.055555	0	-0.26049	0	0.905464	-0.18773	-0.398201	0.156547	0.00629042	-0.105137	0	0	0.0034465	-0.482375	0.98456	0.979717	1.61281	0	-0.121541	0	1.03276	0.00304508	-0.00678473
ZFHX4	0	0	0	0	0	0	0	0	0	0	0	0	0	0	0	0	0	0	0	0	0	0	0	0	0	0	0	0	0	0	0	0	0	0	0	0	0	0	0	0	0	0	0	0	0	0	0	0	0
PLTP	0.020756	-0.00320694	0.0358799	0.0450621	0	-0.0116036	0	1.14714	0.00108214	-0.306894	0.489471	1.76508	-0.0598967	-0.0318777	0	-0.0213955	0	-0.737096	0.00860265	0.198572	0	0	-0.158244	0.00176077	0	0	-0.055555	0	-0.240349	0	-0.0459516	-0.17167	-0.0353647	-0.0776021	-0.00201857	0.0497816	0	0	-0.00192702	-0.0064774	0.655529	-0.040301	0.237144	0	-0.105501	0	0.0085502	0	-0.00375998
CTSC	0.0494422	0.0585635	0.062476	0.0260178	0.102757	-0.0697701	0.238405	-0.0285702	-0.065877	0.0975974	0.818036	-0.0687674	0.0168887	0.0393819	1.21567	0.00291798	0.0576654	0.00156319	0.0709161	0.33259	0.18355	0.130376	0.112654	0.790503	0.0639453	1.39282	0.0470035	1.47704	0.163894	0.0827511	0.044266	-0.0457828	0.00499827	0.190656	-0.0732722	-0.0217343	0.0307888	0.0401516	0.0492976	-0.1499	0.0440093	0.0380289	0.0424194	0.0460328	0.253302	0.178575	0.217602	0.120521	0.306623
DERL3	0	0	0	0	0.000464389	0	0	0.103524	0	-0.0391888	0.00138211	0	0.000346019	0	0	0	0	0.0141389	0	0.310389	0	0.00788073	0	0	0	0	0	0	0	0.00141194	0	0.00279061	0	0	0	0	0.0192028	0	0	0	-0.00933881	0	0	0	0	0	0	0	0.00537301
MCTP1	0	0.00059998	0	0	0	0.0166381	0	-0.272662	-0.0569146	0	0	0.0402279	0.00501442	0	0	0.00203076	0.0030382	0.00221286	0	0	0	0	0	-0.0559794	-0.0130278	0	0	0	0	-0.0974034	0.612975	0.00831802	0	0	-0.0449988	0.0206173	0	-0.0322769	0	0.0248171	0	0	0	-0.00637017	0.0155955	0	0	0.0189299	0
LGALS2	-0.0765271	-0.0843863	-0.0341552	-0.028504	0	-0.0441495	0	-0.133698	0	-0.116078	0.454809	-0.14271	-0.0186362	0.0021444	0	-0.0591201	-0.0141378	-0.00432749	0	0.220957	0	0	-0.000824909	0	0	0	0	0	-0.0827895	0	-0.000887116	0	0	-0.00357271	0	-0.108353	0	0	-0.0528691	0.0209896	-0.0285983	-0.0309276	-0.00534539	0	-0.0858764	0	-0.0630245	-0.0851144	0
IGFBP6	0	0	0	0	0	0	0	0	0	0	-0.0681532	0	0	0	-0.00632296	0	-0.206358	-0.0159348	0	0	0	0	0	0	-0.0668623	0	0	0	0	-0.104167	-0.0424111	-0.00434134	-0.0748321	0	0	0	-0.113189	-0.0632677	0	-0.0597886	0	0	0	-0.069994	0	0	0	-0.0504448	0
HLA-DOA	0	-0.00905304	0	0	0	-0.00732126	0	0.326262	0	-0.0319304	0.132771	-0.00348615	0	0	0	-0.00306719	0	0	0	-0.0499466	0	0	0	0	0	0	0	0	0	0	-0.000887116	0	0	0	0	0	0	0	0	0	-0.0131555	0	0	0	0	0	0	0	0
SLC1A3	0.000488928	0.011103	0	0.00677369	0	0.00350555	0	1.14529	-0.0202749	-0.0294637	0.00357614	0.0111575	0.0180516	0.00910353	0	-0.00792387	0.0636438	0.0524722	0.00842123	-0.188049	0	0	-0.19283	-0.0201269	0	0	0.0408927	0	0.0279995	0	0.000358254	0.0302636	0.00567389	-0.237434	-0.0339333	0.0066941	0.0356176	0	0	-0.00358651	-0.2307	0.932615	0.0318716	0	0.015616	0	-0.0578447	0.116287	0
LMO2	0.100566	0.0325467	0.0748751	0.0844859	0	0.0117841	0	0.529096	-0.00149319	-0.0407757	0	0.0327034	0	0.0397772	0	0.0340841	0.0321535	0	0.027009	0.305899	0	0	-0.00720891	-0.00164065	0	0	0.00130944	0	0.043728	0	0.773077	0	0	0.0115308	-0.00394534	0.0132655	0.0106768	0	0.0542421	0.00502597	-0.0217307	0.0335782	-0.0283077	0	0.0363302	0	0.0127384	0.00618647	0
C1orf54	0	-0.0115661	0	0	0	-0.0174625	0	-0.24789	-0.00475098	-0.00789274	0	0	0	0	0.0261119	-0.0212848	0	0	0	-0.0220504	0	0	-0.0291795	-0.00633885	0.0516936	0	0	0	0	0.0430876	-0.0437578	0	0	0.00283343	-0.00673695	0	0	0.0440265	0	0	0.346691	-0.0159486	0.0115255	0.0529083	0	0	0	0	0
CDH1	-0.143892	-0.347878	-0.0501365	1.80762	0.0108181	-0.142665	0.00791637	0	1.78915	-0.144019	-0.0630141	-0.527153	0	-0.20117	0	-0.222795	-0.114631	-0.099713	-0.191796	0.228963	0.00882116	0.0148579	-0.588594	2.03876	-0.0340996	0.0101187	-0.127478	0.0277229	-0.372056	-0.0664731	-0.0478892	-0.119135	0.162402	0.730905	0.548994	-0.098541	-0.0344652	-0.0405018	-0.0152421	-0.0744489	0.749074	-0.33361	0.640799	-0.0406049	1.06015	0	-0.386197	0.0956352	0.0136382
MCAM	-0.0299088	-0.0572131	-0.00104592	-0.0738659	0.00359723	0.383442	1.24165	-0.0029834	0.013144	0.0275728	-0.016376	1.81368	-0.0492277	-0.0646749	0.0277844	-0.0116405	0	-0.0307258	0.0287782	0.178461	-0.139156	-0.066787	1.3687	0.0223727	0.0351989	0.0468938	0.262428	0.0411732	0.0111194	1.84577	0.356705	0.177638	-0.385638	-0.164934	0.00283172	0.00770853	-0.00324495	0.0405433	-0.159421	0.22823	0.331312	-0.0508345	0.481615	0.0568181	-0.0120929	-0.206086	-0.217574	0.0069795	-0.28213
RAB3IP	-0.0521594	-0.0118144	-0.207896	-0.0425413	-0.0191076	0.106472	-0.0341086	-0.000190065	0.265271	-0.0443014	-0.00623883	-0.166231	-0.136393	0	0.11768	0.102978	-0.16894	-0.151003	-0.124775	0.187608	-0.00669149	-0.0167703	0.389307	-0.213108	0.0596488	-0.0227993	-0.017434	-0.0210181	-0.160927	0.0226828	-0.10944	2.75832	-0.0904833	0.951729	0.786445	-0.278929	-0.0559136	0.0599969	-0.204929	-0.0534689	0.339747	0.029312	0.104693	0.0922826	-0.126353	1.01317	-0.105146	-0.0264992	-0.0281316
DPYSL3	-0.00819062	-0.0270448	0.0345147	-0.00523196	0	-0.0504997	0	0.0632125	0.0218737	-0.0461363	0	-0.10429	-0.0771343	-0.0383977	0	-0.01626	0	-0.00462315	0.0100476	-0.00520891	0	0	0.857506	0.0288802	0	0	0.21384	0	0	0	1.46136	0.1472	-0.0100982	0.0350466	0.0233762	-0.0163348	0	0	-0.0786183	-0.0455394	0.0868536	0.0525886	0.142502	0	-0.0471767	0	0.0307993	0	0
ALDH2	-0.131508	0.0281248	-0.0698299	1.85193	0	0.00260139	0	0.490036	0.482596	-0.199089	1.01523	-0.0440782	0.0101812	-0.130394	0	0.0689576	0.0166352	0.00169477	0.0243087	0.0966246	0	0	0.0201907	1.31413	0	0	0.0937985	0	-0.104861	0	-0.0595444	0.108524	0.0375746	-0.0215743	0.404052	-0.0654489	0.0625616	0	-0.00330795	-0.0303458	0.0592347	0.0646804	-0.00565579	0	-0.0800841	0	0.022714	0.0628025	0
RHOBTB3	0	0.0107148	0	0	0	0.0104546	0	1.46742	0.453046	-0.00351689	-0.00636414	0	0	0	-0.0505272	0.0205073	0	-0.00983606	0	-0.0152218	0	0	0.00312466	0.790702	0	0	2.60917	0	0	0	-0.0424111	-0.28488	0	0.00278482	-0.0305086	0	0	0	0	0.00260876	-0.0052898	0.0325096	0.0170538	0	0	0	0.0314942	0	-0.00375998
ADAM28	0	0	0	0	0.000464389	0	0	1.12909	0.0681764	0	-0.00636414	0	0	0	0	0	0	-0.00983606	0	0	0	0.00788073	-0.0111622	0.0500954	0	0	0.00427238	0	0	0.00141194	0	0.0318811	0	-0.0216372	0.0174207	0	0	0	0	0	-0.0116064	0	-0.0244878	0	0	0	0	0	-0.00375998
ITGB6	-0.100133	-0.466858	-0.18489	-0.222442	-0.0182018	0.414188	1.42347	0.00667234	0.346504	1.2168	0.142107	1.49973	-0.071516	0.00356835	0	0.662881	-0.135403	-0.0445388	-0.252247	0.0996492	-0.0426469	-0.000742753	1.00963	-0.123705	0	0	0.00703655	0	-0.275324	0.00590329	-0.0455648	0.00412476	-0.0507627	-0.213801	0.337491	-0.397543	-0.433478	0	-0.0546127	-0.235641	-0.213257	0.413644	-0.330811	0	-0.223893	-0.105803	0.740747	0.0178607	-0.106279
AL121944.1	-0.00923038	-0.145183	0.0473592	0.0348078	0.121493	-0.0163004	-0.147178	-3.37114e-05	-0.211295	0.00546168	-0.0181404	-0.0360811	-0.0592351	-0.171221	-0.061193	0.0139365	-0.413145	0.0379296	-0.0723115	0.00538416	2.04237	-0.034383	-0.290934	0.620069	1.40573	-0.0311148	2.18817	0.0281603	0.0377266	0.324051	0.005516	-0.235227	0.00883438	1.27519	1.3297	0.299715	-0.215863	0.120017	-0.0864873	-0.173063	0.469575	-0.0347919	0.895136	0.090676	-0.021272	-0.0924171	1.07115	-0.193208	-0.0306243
PDGFRB	0	0	0	0	0	0	0	0	0	0	0	0	0	0	0.0440429	0	0	0	0	0	0	0	0	0	0.00527367	0	0	0	0	-0.0453055	0	0	3.16785	0	0	0	0	0.00127034	0	0	0	0	0	0.0250688	0	-0.0232795	0	0	0
ALOX5AP	0	0.0232108	0.0243001	0	0.0266621	0.037535	1.52283	2.39116	0	0.0110012	2.03642	0	0	0	0.186856	0.0922271	0	0	0	0.00128505	-0.0104711	1.37148	0	0	2.47533	-0.248449	0	1.19673	0	1.6294	0	0	-0.00316243	0	0	0.00516923	0	-0.0450018	0	0	0	0.050029	0	1.93433	0	-0.115719	0.00733015	0	-0.275419
ITGA5	0	-0.074986	0	0	0	0	0	0.881327	-0.169261	-0.0220959	0	1.8316	0	0	0.167358	-0.024817	0	0	0	-0.0778404	0	0	-0.0306843	-0.173286	0.0105065	0	0	0	0	0.0494781	0.260715	0	0	-0.025346	-0.176636	0	0	0.0147802	0	0	-0.0568198	-0.0386926	-0.0489948	0.0239213	0	0	-0.0457865	0	0
HAVCR2	0	0	0	0	-0.15561	0	-0.0761314	1.0705	0	-0.00804588	0	0	0	0	-0.0864837	0	0	0	0	-0.049069	-0.134627	-0.125473	-0.0341581	0	-0.00522558	-0.0601209	0	-0.102832	0	0	0	0	0	-0.0277591	-0.000134458	0	0	-0.0203161	0	0	-0.0517549	0	-0.0264725	-0.0357096	0	-0.0964185	0	0	-0.0473507
IRAK3	0	-0.00731385	0	0	0	0	0	1.74148	0.621713	-0.0203849	0.111711	-0.0340227	0	0	-0.074523	0	0	2.95569	0	-0.049069	0	0	-0.0370337	-0.156327	0	0	0	0	-0.27258	0	1.45916	0	0	-0.037258	-0.170169	0	0	0	0	0	-0.053218	-0.00187102	-0.0319926	0	1.16773	0	-0.0172795	0	0
C2CD4B	0	0	0	0	0	0	0	0	0.317604	0	-0.0216287	-0.0199421	0	0	0	0	0	-0.0556974	0.0437543	0	0	0	0	0.298345	0	0	0.00647801	0	0	0	-0.770841	0.051256	-0.0373459	0	0.776113	0.0564095	0	0	0	0.0267489	0	0	0	0	0	0	0.00441253	0	0
HCST	0.0440876	-0.150165	0.181425	0.0935525	1.34549	-0.156258	1.36908	0.652313	0.0507454	-0.0533879	0.0805112	-0.0697352	-0.164047	0.00529589	2.36764	-0.175118	0.0331628	2.94816	0.00589829	-0.0415723	2.02244	1.10755	-0.00625761	0.0750168	-0.0210488	1.0959	0.0033996	1.88487	0.0647065	2.03038	0.0364583	0.0170034	0.0290295	0.0333993	0.051504	0.0171728	0.0275244	1.66448	0.0487526	-0.0525191	-0.0433924	-0.103183	-0.0280469	2.16909	0.037045	1.55906	0.0101543	-0.00691844	-0.135163
NTRK2	-0.520125	0.535076	1.80653	-0.776296	0	0.546068	0	0	-0.271505	-0.917012	-0.00363661	-0.725791	-0.131132	3.10399	0	1.32682	-0.275317	0.177911	-0.225363	0.624018	0	0	-0.398113	-0.27127	0	-0.0202009	0.127581	-0.00786063	2.14089	0	-0.000535924	0.209781	-0.702983	0.285431	1.42428	-0.598653	-0.0876351	0	-0.14093	1.82533	0.665379	-0.0778984	0.817341	0	-0.267007	0	-1.06777	-0.00295373	0
OASL	0	0	0	0	-0.0457791	0	-0.23254	-0.0492813	-0.00210004	0	0	0	0	0	-0.315235	0	0	0	0	-0.0166136	-0.0452304	-0.163542	0.746104	-0.00246942	1.20524	-0.111245	0	2.65203	0	-0.185924	-0.000601422	0	0	0	-0.0033346	0	0	-0.092118	0	0	0.319703	0	0	-0.113259	0	-0.250703	0	0	-0.152111
SEMA5A	0	0	0	0	0	0	0	-0.0103446	0	0	0	0	0	0	0	0	0	0	0	0	0	0	0	0	0	0	0	0	0	0	0	0	-0.63803	0	0	0	0	0	0	0	0	0	0	0	0	0	0	0	0
FXYD1	0	0	0	0	0.232367	-0.00186493	0.0698885	0.000919396	-0.0028149	-0.0142767	0.0142588	-0.224889	0	0	0	0	0	-0.0728922	0	-0.0278871	0.148344	0.103174	0	-0.00454707	0	0.121115	-0.0671575	0.12738	-0.0210308	0	0	-0.0761676	2.38903	0	0	0	-0.0805586	0	0	-0.0225167	-0.00610395	0	-0.00534539	0	0	0.0919136	0	0	0.109542
IL7R	0	0.0478736	0.0667111	0	2.38193	0.0168911	3.06656	0.0463783	-0.0350019	0.0031324	-0.0266017	1.85002	0.120672	0	-0.500488	0.053793	0	0.00566149	0.0194202	0.00715502	2.36791	3.50833	0.0394216	-0.0372505	2.57073	3.17417	0	2.28558	0	1.44277	0.0877244	0.00873108	0.0379894	0.0264361	-0.0510111	0.0513178	0.00252792	1.9599	0.00681457	0.0129501	0.0297938	0.211947	0.0198606	2.42978	0.00480102	2.90476	0.0261458	0.00459187	-0.725717
TLR4	0	0	0	0	0	0	0	-0.0445661	0	0	0.30835	0	0	0	0	0	0	0	0	0	0	0	0	0	0	0	0	0	0	0	0.759452	0	0	0	0	0	0	0	0	0	0	0	0	0	0	0	0	0	0
KLK10	0.0120895	1.14459	0.016759	0.0121602	0	0.0413485	0	0	-0.000845917	0.0322538	0.00736426	0.0491873	0.00692435	0.00473731	-0.0296983	0.0966518	0.0133101	0.0923868	0.0897105	0.0153285	0	0	1.95413	0.000277421	-0.0862488	0	0.0869273	0	0.0108866	-0.0662519	0.0109286	0.0994408	0.0244009	-0.0267972	-0.00324616	0.0101114	0.279884	1.14837	0.0231225	0.0194884	0.396857	0.0464645	0.0677076	-0.114025	0.0130239	0	-0.00312648	0	0
HMOX1	-0.0493369	0	-0.0249724	-0.0300428	0	0	0	-0.227443	-0.000348981	0	0	-0.245126	0	-0.0360181	0	0	0	0	-0.00290894	0	0	0	-0.0526672	0	-0.0146754	0	0	0	-0.00155932	0	-0.0699527	0	0	-0.0655724	-0.00201564	0	0	-0.00940933	-0.106114	0	-0.0340209	0	-0.0333759	-0.00203146	0	0	0	0	0
PLVAP	0	0	-0.027389	0	0	0	0	0.29658	0	0	0	0	0	0	0	0	0	0	0	0	0	0	0	0	0	0	0	0	0	0	-0.370904	0	-0.035013	0	0	0	0	0	-0.0149495	-0.116443	0	0	0	0	0	0	0	0	0
AC023157.3	0	-0.0315895	0.0381453	0	0.0508512	0.0321951	0.0333467	0.302768	0.65102	0.0728913	0.0036951	-0.0288863	0	0	0	-0.0502988	0.0810318	0.0343642	0.0673493	0.0963014	0.0641501	0.0584084	0.159954	0.201848	0	0.0431588	0.02102	0.072721	0	0	0.727457	0.163917	0	0.0451296	1.2647	0.0165833	0.0461291	0	0	0.151818	0.151982	-0.0684313	0.404953	0	0.0208296	0.0226684	-0.00235304	0.0542217	0.0558143
EPB41L3	0	0	0	0	0	0	0	1.55849	0.141832	0	0	0	0	0	0.0149581	0	0	0	0	0	0	0.000979474	-0.0273384	0.12492	0.126601	0	0.00406065	0	0	0.0741617	-0.142821	0.0322671	0	-0.0413298	0.133159	0	0	0.0715551	0	0	-0.0087015	0	-0.00130548	0.0759227	0	0.0148849	0	0	0
CLEC12A	0	0	0	0	0	0	0	0.169043	0	0	0	0	0	0	0	0	0	0	0	0	0	0	0	0	0.0388995	0	0	0	0	0.0358908	0	0	0	0	0	0	0	0.0335828	0	0	0	0	0	0.0230458	0	0.00372186	0	0	0.0089458
NFIB	-0.269871	1.52449	0.0428396	2.26674	0.136716	1.35461	0.173915	0.190455	1.31805	2.86885	0.838982	-0.0693513	0.52021	1.69269	0.14202	1.97736	2.58863	-0.220387	3.35707	1.08447	-0.0565315	0.0364562	2.27602	0.117127	0.131748	0.0108379	0.639846	-0.0728076	2.0086	0.0411178	1.66632	0.752252	-0.0641336	2.01796	2.085	1.82197	0.371295	0.153124	0.629617	3.16003	2.36606	1.19632	2.38458	0.169841	1.86382	0.0439632	1.57104	3.15434	0.0127495
OVOL1	-0.218329	-0.269315	-0.389382	-0.134363	-0.0376549	-0.254106	-0.150842	-0.000270617	-0.455643	1.35584	-0.0241547	-0.237751	-0.0243299	-0.144784	0	-0.317885	-0.22132	-0.0880412	-0.307975	-0.269813	-0.0486704	-0.057319	-0.530676	1.11208	0	0	0.0440409	-0.00487775	-0.107221	0	-0.0556808	-0.219754	-0.0381486	1.26373	-0.0129644	1.8983	-0.0854704	0	-0.138376	-0.178021	0.0582915	0.590334	-0.104718	0	-0.00556306	-0.126459	-0.427203	-0.112821	-0.227797
TGFBI	0	-0.0294739	0	0	0.0532606	-0.0202162	0.128053	1.11505	-0.000701145	-0.0133309	0.0168157	-0.0266096	0	0	0	-0.0405896	0	0	0	-0.0355247	0.116832	0.131956	-0.0607049	-0.000177324	0	0.0448131	0	0.0562837	0	0.00214422	-0.00367057	0	0.113492	0.0543923	-0.0038821	0	0	0	0	0.00332761	-0.0944779	-0.0590568	0.00261035	0	0.00505469	0.114484	0.0319594	0	0.109851
LINC00672	0	-0.0934466	0	0	-0.0376549	-0.0581727	-0.0978153	-0.161555	0.176789	0.00938571	-0.0126709	0.0309673	0	0	0.212855	-0.0755479	0	0.0425234	0.0593574	-0.0388246	-0.0486704	-0.057319	0.0111234	0.160507	0.0586062	0	0	-0.00487775	0	0.0738111	0.00718218	0	0	-0.037642	0.194609	0.0765255	0	0.0615452	0	0.00569394	0.0394041	-0.0571742	0.526665	0.0673914	0.00638408	-0.0750543	-0.0301695	0	-0.11076
PTPN14	-0.14974	-0.33697	-0.0553893	1.81909	0.0158283	0.0889119	0.0284786	1.02622	-0.0332128	-0.49154	0.00622475	1.45146	0.0294744	-0.112449	0.042696	0.345938	0.0726263	2.95231	-0.0763084	0.491617	0.0155361	0.0287914	-0.479809	-0.0310184	0.0317331	0.00675182	0.180522	0.00696076	-0.133091	0.0232248	1.7957	0.197107	0.120211	0.850961	-0.0420739	-0.165817	0.0413302	0.0311616	0.0311189	0.293887	0.125834	-0.389754	-0.187037	0.0521123	-0.164324	0.0399537	0.75808	0.0637602	0.0353606
RASEF	-0.0197022	-0.176724	-0.101562	0.0784448	0	0.250709	0	-0.0590943	1.52094	-0.175577	0.00833403	-0.00578856	0.0596018	-0.0130021	0	-0.185636	-0.0845291	-0.0112483	-0.0513791	0.0378393	0	0	-0.213998	0.692756	0	0	0.0886891	0	-0.045933	0	-0.0160954	3.17132	0.0033706	0.937386	0.337532	-0.0323784	-0.0768501	0	0.160491	0.0200181	-0.19752	-0.236937	-0.165076	0	-0.0977439	0	-0.136378	-0.0585247	0
SNAI2	0	-0.0305482	0	0	0	-0.0290335	0	0	-0.0761063	1.68572	0	-0.0207086	0	0	0	-0.037054	0	0	0	-0.0373536	0	0	0	-0.0845271	0	0	0	0	0	0	-0.0992853	0	0.306255	0	-0.110661	0	0	0	0	0	0	-0.0204347	-0.0143117	0	0	0	-0.0154115	0	0
SORBS2	0.118295	1.52181	0.0714866	0.247912	0	0.662539	0	0	0.477299	-0.218027	-0.00118589	-0.439723	-0.209915	0.0317771	0.0106148	-0.128845	-0.240749	-0.137898	-0.393734	0.452201	0	0	1.00687	-0.0131192	0	0	2.85098	0	0.0573689	0	0.210511	-0.309812	-0.0468841	1.10329	0.821189	-0.0916757	2.78703	0.00384554	0.0766116	-0.00392158	1.13628	-0.192671	1.22002	0.00552282	-0.0832403	0	-0.227566	-0.37375	0
MYBL1	0.00181739	0	0.000157015	0	1.27991	0.00220335	-0.119003	-0.00395865	0.061603	-0.00783744	0.0194473	0	0.000525843	0.0026732	1.29486	0.0124941	0	0	0	-0.0318354	-0.219313	-0.077411	-0.0585004	0.908698	-0.130734	-0.154322	0.00735493	1.0744	0	-0.144969	0.00155855	0.0342297	0.122407	-0.0190272	0.0312447	0.00195649	0	-0.0750527	0.0159249	0.00225118	0.295825	0.0816762	-0.0430295	-0.0875753	0.00473819	-0.0425938	0.00309572	0.00782778	0.0406184
ATP13A3	0.096088	-0.0998951	0.0481328	0.0583436	-0.044335	-0.279722	-0.0816508	0.214542	1.37807	-0.468515	0	1.79546	0.0252885	0.0766054	0.953258	0.450548	0.0612734	0.0425234	0.0875736	0.722	-0.165671	-0.0734779	-0.107715	-0.107936	0.158591	-0.105027	0.305589	-0.0297492	0.0570142	1.3027	-0.19677	0.243617	0.00539308	0.68768	0.367116	0.083736	0.0332907	0.123031	0.00964958	-0.0461748	0.45817	-0.230668	0.725287	0.125741	0.0299872	-0.111162	-0.200018	0.157872	-0.184257
CA12	0	-0.15876	0.024943	0	0	-0.0268664	0	-0.127716	2.03682	-0.214671	1.6419	-0.186867	0.071421	0.0432568	0	-0.114213	0.0727038	-0.0459335	0.0293774	0.589909	0	0	0.494564	1.82334	0	0	0.324951	0	0.0271541	0	0.0130223	3.1526	0.00542228	-0.269262	1.46447	0.0361628	0.0569936	0	0.0186183	-0.219701	0.187846	-0.14779	0.382603	0	0.0141054	0	1.00584	0.0133452	0
AC025164.1	0	0.00631287	0	0	0.178084	0.00236988	0.251364	-0.311036	0	-0.0166601	0.0139769	0.0088304	0	0	0.836077	-0.0212848	0.0888008	0.0333791	0.0738064	0.321619	0.203115	0.110152	0.0513959	0	-0.187989	0.137006	0.00579107	1.38678	0	0.00541683	0.875834	0.0255083	0.000702147	0.109295	0.00190012	0.0135891	0.0505518	-0.145681	0	0.113819	-0.000467574	-0.0138588	0.0763075	-0.121853	0	0.340897	0.0255381	0.0594202	0.208338
EBF1	0	-0.0173968	0	0	0	-0.0105501	0	-0.00103998	0	-0.0128306	-0.0205654	0	0	0	0	-0.021031	0	-0.00983606	0	-0.00554168	0	0	0	0	0	0	0	0	0	0	-0.19897	-0.00192326	0	0	0	0	0	0	0	0	0	0	0	0	-0.0147217	0	0	0	1.2729
SRARP	0	-0.0687134	0	0	0	-0.0108996	0	0	0.174836	0	0	1.77138	0	0	0	-0.0481084	0	0	0	0	0	0	0	1.81932	0	0	0.0131326	0	0	0	-0.00811939	0.103948	0	0	0.671652	-0.00757698	0	0	0	0	0	-0.0304699	0	0	0	0	-0.0232579	0	0
CTLA4	0	0	0	0	0.229652	0	0.198897	0.00634211	0	0	0.0295917	0	0	0	0.050186	0	0	0	0	0	0.158043	0.358312	0	0	0.0034035	0.125847	0	0.234761	0	-0.00452401	0	0	0.000970522	0	0	0	0	0.00151495	0	0	0	0	0	0.00912356	0	0.362419	0	0	0.301521
PAWR	0.0135884	1.44534	0.0244314	0.0301262	0	0.0491353	0	-0.00491339	1.01079	-0.460639	0.00344711	-0.273683	0.0611465	0.00605284	-0.0675077	0.844758	0.0603373	-0.0539174	0.0553807	0.190192	0	0	0.969943	-0.000677425	-0.119294	0	2.28178	0	2.63117	-0.0790473	1.08309	1.93104	-0.119522	0.703259	1.71281	-0.0175705	0.05412	-0.104744	0.0192956	-0.016098	0.180464	1.1909	0.175783	-0.109436	-0.091428	0	-0.0305488	-0.0354789	0
OLFML3	0	0	0	0	0	0	0	0.415646	0	0	-0.0649067	0	0	0	0	0	0	0	0	0	0	0	0	0	0	0	0	0	0	0	0	0	-0.0683568	0	0	0	0	0	0	0	0	0	0	0	0	0	0	0	0
TINAGL1	-0.156026	-0.387492	-0.248807	-0.285256	0.00307526	0.277719	0.00326891	-0.0174617	0.414835	-0.386462	0.00172159	-0.372435	-0.139247	0.0529932	0	-0.384236	-0.166518	2.94595	-0.0872312	0.354639	0	0.00579771	0.707841	-0.0477105	0	0	0.20569	0	-0.0614023	0.0025337	-0.157839	0.110766	2.51544	1.03935	-0.0591541	-0.012192	-0.0929768	0	-0.259752	-0.293202	0.77884	-0.255765	0.474377	0	0.0410562	0.00956186	-0.156048	-0.0251695	0.0302416
CFP	0	0	0	0	0	0	0	-0.183335	-0.00112356	0	0	1.8316	0	0	0	0	0	0	0	0	0	0	-0.0131851	-0.00112373	0	0	0	0	0	0	-0.0121702	0	0	-0.00719877	-0.00243982	0	0	0	0	0	-0.00874558	0	-0.0214731	0	0	0	0	0	0
LINC00342	-0.043046	0.0197326	0.00799901	-0.0212498	0.0736566	0.128744	0.0999134	-0.0295381	-0.00969602	0.0973286	-0.0102593	-0.0791552	0	0	-0.106434	0.065467	0	-0.0292939	-0.0946231	0.216448	0.116667	0.0725556	0.0960815	-0.0011828	0	0.0389686	0.21384	0.0296558	-0.0655862	0	0.0130772	0.164554	-0.00695498	-0.0150431	-0.0214707	-0.226952	0	0	-0.0318113	-0.15438	0.176578	0.0895459	0.390414	0	0.00346291	0.080294	1.20281	0	0.0589534
TFF3	0	0	0	0	0	-0.0290508	0.00552975	-0.0115802	0.509078	0.00340489	-0.0142013	0	0	0	-0.111079	-0.00570581	0	0	0	0.0121396	0	0	0.0405213	0.600768	0	0	0.155388	0	3.2262	0	1.82888	0.142155	0	0.0458768	1.27749	0	0	0	0	-0.0381578	0.030324	-0.00375416	0.0666343	0	-0.00676571	0	0	0	1.28673
DSE	0	0.00912544	0.00100512	0	0.0499381	0.0119348	-0.0245366	-0.180411	-0.00210004	0.0141703	0.0057693	0.0158734	0	0	-0.115389	0.0121178	0.0115826	0.0160849	0.02632	0.00224093	-0.0907834	0.0711838	-0.191688	-0.00246942	-0.377093	-0.0424431	0	-0.109676	0.00528292	-0.110059	-0.00054074	0.000996248	0.00359646	-0.0226883	-0.00330319	0.0120502	0.0195474	0.865043	0	0	0.452748	0.00835829	-0.0380199	-0.425944	0.00293969	0.0265371	-0.00528959	0	-0.0379099
FAM20C	1.49751	-0.107411	2.03881	-0.230521	0	-0.205492	-0.000523907	0.129683	-0.143951	-0.329139	-0.0878058	-0.0389732	-0.208747	-0.117395	-0.0433468	-0.151378	-0.288319	-0.368612	2.43338	0.612501	0	-0.0476236	0.47727	-0.138219	-0.0822169	0	0.0629209	0	-0.160262	-0.0819694	-0.0149669	-0.0666454	-0.094722	0.594613	0.659314	-0.346227	-0.187878	-0.0827219	-0.395473	-0.255143	-0.379541	0.726063	0.651755	-0.0882015	-0.186391	-0.0221459	-0.238672	-0.271961	0
TWIST1	0	0	0	0	-0.00649989	0	0	0	0.0968719	0	0	0	0	0	0	0	0	0	0	0	0	0	0	0.100791	-0.0120303	0	0	0	0	-0.0101852	0	0	0	0	0.0987504	0	0	-0.0149449	0	0	0	0	0	-0.00858712	0	0	0	0	0
DMD	-0.0477501	-0.133356	-0.0247283	-0.0300428	0	0.354843	0	-0.158354	-0.0237835	1.63918	0.00429838	0.0537926	0.0349299	-0.0360181	0	1.0357	-0.00450834	0.120682	-0.128074	0.230352	0	0	-0.291108	-0.0184554	0	0	0.216885	0	0.00131411	0	0.0361947	0.167038	0.0123857	-0.0701464	-0.0474473	-0.0267584	0.00221244	0	-0.0779576	2.3869	-0.262934	-0.141465	0.538803	0	0.0244585	0	-0.291452	0.052999	-0.0661067
AP1S2	-0.0418341	0.00274255	-0.058712	-0.0204758	1.26349	-0.00530968	0.0279064	-0.256383	-0.0629022	-0.0145624	1.28845	-0.00101055	-0.0560355	0.00569357	0.769072	0.0117189	0	-0.00983606	0	0.0026673	-0.0120127	0.0188288	0.756562	0.796752	0.0272895	-0.118246	0	1.22972	-0.0655862	0.0914721	-0.301391	-0.00192326	-0.00857406	-0.0366409	-0.0656366	-0.0143093	0	0.0347798	-0.026408	-0.0236535	0.00225704	0.00835829	-0.0918924	0.027281	-0.0251646	0.0455892	-0.00894038	0	-0.0929302
AP000851.1	-0.078981	-0.183157	-0.36886	-0.196402	0	-0.123596	0	0	-0.00572416	-0.0338344	0.00606801	-0.0118412	0.0242185	0.00529589	0	1.46664	0.000733924	-0.00944989	2.71573	0.0394498	0	0	-0.0644899	-0.00392083	0	0	0	0	-0.256921	0	-0.0052708	0	-0.0577277	-0.0839017	-0.0130483	-0.349167	0.00698892	0	-0.0409114	0	-0.00505613	-0.233488	0.284934	0	-0.0932225	0	-0.0956771	0	0
ABCA9	0	0	0	0	0	0	0	-0.0842039	0	0	0	0	0	0	0	0	0	0	0	0	0	0	0	0	0	0	0	0	0	0	0	0	0	0	0	0	0	0	0	0	0	0	0	0	0	0	0	0	0
MT1M	-0.0971423	-0.0352897	-0.0768825	1.90264	0	0.0265212	0	0	-0.0354677	0.0473967	0	0.00397116	-0.0801805	0.0787919	-0.0296983	0.000721817	-0.020856	2.92123	-0.0843182	0.014993	0	0	-0.0407228	-0.0365154	-0.0862488	0	-0.0401241	0	-0.0981198	-0.0662519	-0.681825	0.0163249	-0.75687	-0.0901821	-0.0286647	-0.0788344	-0.0409297	1.14837	-0.0146662	0.0348832	-0.02435	0	0.249918	-0.114025	-0.0800789	0	-0.00835304	-0.0298304	0
SELENOP	2.28148	1.8038	0.557696	2.59926	-0.060107	1.62916	-0.163773	2.4898	2.37007	1.79789	1.17937	-0.264919	0.519648	0.459507	0.121916	2.29382	0.673129	2.57135	0.18517	2.07106	-0.0716381	-0.0723483	1.3085	1.71065	1.19261	0.0280937	0.338413	0.0618781	2.91394	0.0426129	1.30935	0.279546	-0.15222	2.1576	1.83175	0.895679	0.630477	-0.0912566	3.32082	0.191767	1.4591	2.13638	1.88915	-0.109631	0.506945	-0.0596216	1.5415	0.712859	0.160221
PPP1R2C	0	0	0	0	1.2325	0	0.14049	0.000815881	0	0	0.0228325	0	0	0	0.0437872	0	0	0	0	0	0.154907	0.129136	0	0	-0.0198975	-0.0233536	0	0.0962578	0	0.11856	0	0	0	0	0	0	0	-0.00648919	0	0	0	0	0	0.0381322	0	0.138296	0	0	0.145612
TM6SF1	0	0	0	0	0	0	0	-0.273293	0	0	0	0	0	0	0	0	0	0	0	0	0	0	0	0	0	0	0	0	0	0	-0.774375	0	0	0	0	0	0	0	0	0	0	0	0	0	0	0	0	0	0
FAP	0	0.00912544	0	0	0	0.0126505	0	0	-0.000348981	0.0271572	0	0.0591738	0	0	0	0.0121178	0	0.0425234	0.0593574	0.0566707	0	0	0.00535337	0	0	0	0	0	0	0	0.592897	0	0	0.0037975	-0.00198423	0.0765255	0	0	0	0.119221	0.0325312	0.00835829	0.00155913	0	0	0	0.00598607	0	0
EMILIN2	0.0639738	-0.0952857	0.0113993	0.0962686	-0.0259959	-0.0339134	0.0307006	0.588101	-0.00451875	-0.0549922	0	-0.0389867	0	0.23155	0	-0.0606761	0	0	0.00513689	0.304473	1.59315	-0.0375657	-0.00632194	-0.00617715	0	-0.0533653	0.0400948	-0.0430037	0.0349708	0	-0.00107684	0	0	-0.00552163	-0.00659931	0	0.0295616	0	0.000575857	0.00971107	-0.00933881	-0.0774015	-0.00190178	0	0.00437539	-0.0126948	-0.0924538	0	0.00686844
TFPI2	0	0.00466525	0	0	0	0.0112234	0	0	0.0176567	0.0164021	0	0.00320284	0	0	0	0.00398634	0	0	0	0.0392859	0	0	0.0121051	0.0249374	0	0	0.165931	0	0	0	1.67865	0.127687	-0.046728	0.0229366	0.0179443	0	0	0	0	0	0.0205855	0.0173937	0.0342935	0	0	0	0.0262439	0	0
NEFM	0	0.022908	0	0	0.00740017	0.0463301	0.00371243	0	0.00622629	0.0428834	0	-0.00463511	0	0	0	-0.0145434	0	0	0	0.033739	0	0	0.0834648	0.00772457	-0.00707684	0	0	0	0	0.00145593	0.00717703	0	0	0.0292586	0.0107438	0	0	-0.000602744	0	0.0302709	0.118606	0.0256137	-0.00633318	-0.00203146	0.0195347	0.000705913	0.103736	0	0.00224652
BBOX1	1.65818	-0.00399544	0.00901771	0.137235	0.00209962	0.291636	-0.0201966	0	-0.0884564	-0.387918	0.0514067	-0.0282275	0.0545597	0.199728	-0.0410558	0.963491	0.0805208	0.102249	-0.084719	1.01822	-0.00356405	-0.0176504	0.349694	-0.0902042	-0.0455331	0	-0.0239049	0	0.353566	-0.00652693	0.0110773	-0.0245314	0.088345	1.61955	0.378869	-0.232781	0.194047	-0.0555234	0.151678	0.0641887	0.519218	1.57691	0.650313	-0.0593969	0.380329	-0.0296633	0.305604	0.0826672	-0.0588827
EDNRB	0	0	0	0	0	0	0	0	0	0	0	0	0	0	0	0	0	0	0	0	0	0	0	0	0	0	0	0	0	0	-0.0112106	0	-0.477417	0	0	0	0	0	0	0	0	0	0	0	0	0	0	0	0
RNASET2	0.0571096	0.0230983	0.0533147	0.0744806	0.545948	0.100433	0.52604	2.14806	0.943487	0.0787077	0.804879	0.119056	0.117085	0.215126	0.944345	0.0313308	0.10832	0.100919	0.0422298	0.350986	1.91222	0.0616368	0.20078	1.70733	0.256001	1.49887	0.0505178	1.45761	0.111637	0.155645	0.00878979	0.279514	-0.0322519	0.190103	0.413001	0.0321325	0.159687	0.328479	0.0284283	0.0561431	0.157607	0.0400107	0.0611237	0.315793	0.0940818	0.248536	0.25062	0.0950242	0.542074
CD69	0	0	0	0	0.556853	0	2.76719	0.191176	0	0	-0.134267	0.0152541	0	0	1.44275	0	0.0078048	-0.00262911	0.0644096	0	1.97644	0.584875	0	0	0.811659	2.59573	0.0231574	1.87772	0	2.62298	0.00318705	0.0433207	0.004572	0	0	0	0.273613	2.39661	0	0.0109241	0	0	0	2.16773	0	1.74942	0	0	3.13659
ZNF165	-0.256812	0.0667691	-0.19792	-0.310642	0.00642711	-0.167389	0.000172767	1.07438	0.785092	1.64491	0.00271598	-0.135097	-0.0151428	-0.282942	-0.0502759	-0.0149617	-0.32949	-0.0227844	-0.129988	-0.0787907	-0.0626036	0.043483	-0.0815091	0.932751	-0.0710776	-0.139306	0.125723	-0.0600509	-0.297409	-0.152908	0.00237444	0.0300704	-0.0609123	0.0552716	0.0842008	2.47921	-0.0378437	-0.110631	-0.2423	-0.211722	0.276689	0.0489109	0.286811	-0.11245	-0.199449	0.00732313	0.025906	-0.190206	-0.00678473
SLC43A2	0.0776268	0.00478356	0.0620527	0.0527486	0.0260415	0.357189	0.0473474	0.397243	0.88702	-0.114123	0	-0.047661	0	0.00453678	0	-0.0183887	0.0703094	0.0264284	0.0584375	0.445532	0.0545701	0.0336914	-0.0595722	0.129454	0.00921318	0.0434479	0.105617	0.0474222	-0.234964	0.0494781	-0.0105715	0.0979423	0	-0.0967968	0.112457	0.0179546	0.0400252	0.0097519	0.0125793	0.00630935	-0.0522101	0.00705098	0.296181	0.00995873	1.18308	0.0334403	-0.084024	0.0470469	0.0119656
HIC1	-0.0493369	0	-0.0249724	-0.0300428	0.0395312	0	-0.0221956	0.0937175	0	0	-0.00686175	0	0	-0.0360181	0.161235	0	0	0	-0.00290894	0	-0.0467457	-0.0504651	0	0	0.0515537	1.27267	0	-0.120705	-0.00155932	0.0625614	0.952521	0	0.31238	0	0	0	0	0.0575593	-0.106114	0	0	0	0	0.0633084	0	-0.0205787	0	0	-0.0290484
BNIP3L	0.059704	-0.0462852	0.0829833	0.0845438	-0.0930692	0.578855	-0.119425	1.05605	0.904475	-0.129495	0.0386378	0.0670205	0.0912021	0.0756198	0.983667	-0.0364882	0.362628	0.101492	0.222057	-0.0154152	-0.0812814	-0.143278	-0.270557	0.65726	-0.0489198	-0.0751435	0.109096	1.29966	2.57178	1.15991	1.1965	-0.0107468	0.362123	0.535891	1.06036	0.360752	0.201715	-0.0454244	0.112594	0.0482152	0.732062	-0.0595451	0.675539	-0.0195282	-0.148323	-0.189052	1.42613	2.2525	-0.326038
OGN	0	-0.0112824	0	0	0	-0.00909327	0	0	0	-0.00906741	0	-0.00219407	0	0	0	-0.00701716	0	0	0	-0.0109653	0	0	0	0	0	0	0	0	0	0	-0.00254222	0	0	0	0	0	0	0	0	0	-0.00292493	-0.000987859	0	0	0	0	-0.0111064	0	0
SGK3	-0.0538526	-0.148071	0.0396241	-0.0357693	0.122278	-0.103571	0.150562	0.319177	1.89173	-0.122895	0.0223467	-0.21813	-0.00220079	-0.0949492	0.0696437	0.612059	2.39224	-0.0827857	-0.0553212	-0.193815	-0.0363794	0.0913575	-0.145706	1.29885	0.0884198	-0.00869385	-0.0714341	-0.0461763	0	0.118295	-0.197383	2.94141	-0.138562	-0.17689	1.76058	0.174473	-0.0359113	0.0844904	0.0345421	-0.0570938	-0.155866	-0.128844	-0.229027	0.13586	0	0.120449	-0.0906557	-0.0442305	0.037333
TBXAS1	0	0	0	0	1.12155	0	0.103111	0.425248	-0.000503964	0	0.33331	0	0	0	0	0	0	0	0	0	0.0444411	0.0557732	-0.0859924	-0.000334484	0	0.00086942	0	-0.0146519	0	0	0	0	0	0.672027	-0.00117965	0	0	0	0	0	-0.00606877	0	-0.0657732	0	0	0.0373134	0	0	0.0607296
NRIP3	0.0455201	-0.00432683	0.0268947	0.0175284	-0.103521	0	-0.197894	-0.179447	-0.148407	0	-0.0191882	0	0.00462146	0.00372258	0.162177	0	0	0.00455906	0.0188284	0	-0.168912	-0.238202	-0.181717	1.37248	-0.118477	-0.0650015	0.0454747	-0.102649	0.010037	-0.213452	-0.00536985	-0.185788	0.00464279	-0.0874187	0.665538	0.0134088	0	-0.129095	0.026073	0	-0.117938	0	-0.141665	-0.108595	0.00931038	-0.166316	-0.0687941	0	-0.168134
CLEC4E	0	0	0	0	0	0	0	0.872605	0	0	0	0	0	0	0	0	0	0	0	0	0	0	0	0	0	0	0	0	0	0	0	0	0	0	0	0	0	0	0	0	0	0	0	0	0	0	0	0	0
TM4SF18	0.0361459	0.0353974	0.0424776	0.0539517	0	0.00410898	0	0	0.459219	-0.0142185	0	0.032843	0.00983522	0.00945967	0	0.0306575	0	0.000866961	0.000369787	-0.0076468	0	0	0.0631973	0.470343	0	0	-0.153776	0	0.0354233	0	-0.163583	-0.301433	0.00449084	-0.047185	0.152465	0.0181462	0	0	0.0464542	0.00169132	0.0734883	0.0328659	-0.0294501	0	0.0235858	0	0.00612211	0	0
FPR3	0	0	0	0	0	0	0	-0.153639	0	0	0	0	0	0	0	0	0	0	0	0	0	0	0	0	0	0	0	0	0	0	0	0	0	0	0	0	0	0	0	0	0	0	0	0	0	0	0	0	0
MAF	-0.0546193	-0.000748434	0	-0.0860401	2.27609	0.333956	0.0979196	1.71778	-0.00126467	-0.0871764	0.639039	0	-0.186593	-0.21184	0.0908059	-0.0352015	-0.00907059	-0.00983606	0	-0.0442258	2.22618	2.86736	0.0148216	-0.00145822	0.588456	1.39996	-0.00349216	-0.388729	-0.0564738	0.413901	0.876215	-0.00192326	-0.000190212	0.023774	-0.00327185	0	0.0140934	0.515971	-0.022608	-0.0185256	0.00789603	-0.0191908	-0.0252174	0.544121	-0.0281442	0.032977	0.0134401	-0.0313535	0.272376
NEK10	0	0.00428659	0	0	0.00669371	0.00852627	0.0497822	0.000522808	-0.110112	0.00702366	0.00462947	0.0211922	0	0	0	0.017964	0	0	0	0.00681998	0.0213434	0.0640872	0.0539693	0.710365	0	0.0554452	0.0103395	0.0119379	0	0.00141194	-0.0116457	0.0819477	0	0.117945	-0.104174	0	0	0	0	0.252936	0.0320827	0.0169498	0.109763	0	0	0.027078	-0.0194154	0	0.0509961
CTTNBP2NL	0.0290172	-0.106645	0.0276937	0.0454756	0.0150995	-0.107599	0.0267697	0.730866	0.869498	-0.0777156	0	0.020423	0.00394428	0.0548671	0	0.585728	0.0167399	0	0.00220225	-0.1227	0.0365099	0.0119798	-0.180237	0.0623166	-0.000790996	0.00399528	0.0193163	0.0287696	0.0186294	-0.00200852	1.39077	0.0661862	0.00325092	-0.0109284	0.0611627	0.0259056	0	-0.000942753	0.019941	-0.00286025	0.465268	-0.187238	-0.047921	0	0.00495278	0.0725717	-0.0452842	0.0374443	0.018902
SMOC2	0	0	0	0	0	0.335821	0	0	-0.0176373	-0.0496205	0	-0.0721645	0	0	0	-0.0352015	0	0	0	-0.0158088	0	0	0	-0.0177763	0	0	0	0	0	0	-0.0291638	0	-0.0146339	0	-0.0159748	0	0	0	0	-0.0185256	0	-0.0191908	0	0	-0.0281442	0	0	0	0
COL6A1	-0.0743515	-0.122187	-0.0166653	-0.00912829	0.0844653	0.260702	0.0360586	-0.0104709	0.00808635	-0.177638	0	-0.404363	0	-0.0631918	0.0365764	-0.0768665	-0.0845291	-0.0851282	-0.242206	-0.205468	0.0668091	0.0539345	-0.153705	0.0156194	0.000188506	0.0773279	0.0750442	0.0790897	2.49121	-0.164588	-0.0734373	0.0766352	-0.63803	-0.100452	-0.00317609	2.24454	-0.0768501	-0.0110873	0	-0.198399	-0.206672	-0.128513	0.105708	0.0496802	-0.089542	0.0939421	-0.29239	-0.0585247	-0.0848276
SYNPO2	-0.0959154	-0.225739	-0.169517	-0.207884	0	-0.132484	0	0	0.00954229	-0.0494416	0	-0.00434112	0	0	0	-0.0923731	0	0	-0.017925	-0.0858082	0	0	1.97614	0.015073	0	0	0.165931	0	-0.28847	0	-0.00549508	0.127687	-0.0620366	-0.10587	0.00138542	-0.163723	0	0	-0.0373422	-0.150938	-0.0891161	-0.122137	-0.127386	0	-0.104021	0	0.867897	0	0
MTRNR2L12	0.252423	-0.235359	2.31848	0.214763	0.0602577	1.46404	0.322913	0.110273	0.511603	-0.367558	0.454663	-0.323299	0.12053	-0.0988878	0.317175	0.571549	0.258087	0.270425	0.0853779	0.191297	0.0185846	1.51174	0.596246	1.25146	0.375207	-0.0126473	0.0917912	0.0996853	0.319931	0.31679	-0.771421	0.333325	-0.27091	1.29995	1.29878	0.0634223	0.104622	0.335343	0.114539	-0.31151	1.2118	1.77416	0.799027	0.296913	-0.00387526	1.2599	0.997832	0.214094	0.406391
LPL	0	-0.00280556	0	0	0	0.028684	0	-0.33482	-0.00587505	-0.0512265	0.0014741	-0.0422448	0.0469833	0	0	0.0121764	0.0890201	0.0531536	0.0347005	-0.0415431	0	0	-0.0455607	-0.00917387	0	0	0.00523749	0	-0.25158	0	-0.391349	-0.00296107	3.76953	-0.0415081	-0.00696556	0.0199767	0.0469597	0	0	0.0251629	-0.0302475	0.00682709	0.21334	0	1.19429	0	-0.00894038	0.102899	0
DAAM1	0.0442366	1.41566	-0.210262	0.0646322	0.115619	0.190849	-0.0878166	0.449268	1.17747	-0.469463	-0.0694739	-0.701587	0.0378127	0.169213	0.103252	0.41131	-0.0909069	-0.108813	-0.341884	0.393899	-0.0522519	-0.0484153	1.09115	1.55052	0.208969	0.0520406	0.229927	0.0876753	0.0354961	0.113882	-0.033673	0.0547645	-0.0363767	-0.189529	1.03243	2.65036	2.22241	0.238913	-0.0350257	-0.245386	1.84465	-0.249983	0.291618	0.284764	0.00282268	0.917717	-0.311947	0.095496	1.65314
FHL1	0	0	0	0	0.0782566	0	0.0685494	0.00410438	0	0	0	0	0	0	0	0	0	0	0	0	-0.0637032	-0.00671424	0	0	0	-0.101673	0	-0.0949367	0	0	-0.632167	0	2.73258	0	0	0	0	0	0	0	0	0	0	0	0	0.0322524	0	0	0.0280936
ACKR1	-0.0124086	0	-0.024559	-0.0262368	0	0	0	0	-0.00541561	-0.0123391	-0.051085	1.74605	-0.0778718	-0.0915547	0	0	-0.206434	-0.365228	-0.339345	0	0	0	0	-0.00917387	0	0	-0.0348933	0	-0.485513	0	-0.168169	-0.0339868	-0.139613	0	0	-0.0535033	-0.458424	0	-0.082144	-0.0580705	0	0	0	0	1.11456	0	0	-0.222012	0
CD33	0	0	0	0	0	0	0	-0.0374768	0	0	0	0	0	0	0	0	0	0	0	0	0	0	0	0	0	0	0	0	0	0	0	0	0	0	0	0	0	0	0	0	0	0	0	0	0	0	0	0	0
LIMCH1	0.0120895	-0.172649	0.0103098	0.0121602	0	0.000509499	0	-0.0500264	1.45799	1.27792	-0.000971941	-0.0786167	0.00692435	0.00473731	0	-0.152127	-0.015033	-0.122606	-0.143017	1.13233	0	0	-0.269087	1.04789	0	-0.0437465	0.042783	-0.0303764	0.00260308	0	0.273613	0.0310702	-0.0210616	-0.157918	1.62418	-0.110604	2.35403	0	0.0231225	-0.0779753	0.070334	0.836838	0.275645	0	0.000807405	0	-0.0760645	0	0
PDZD2	0	-0.00905304	0	0	-0.00130153	0.0751725	0	-7.70176e-06	0.714792	-0.116334	-0.00644045	0.00702506	0.0180962	0	0	0.0210989	0.00465349	-0.0321667	0	0.145537	0	-0.022005	-0.0337588	0.226582	0	0	0.00726725	0	0	-0.00395475	0.991847	0.0536581	0.31165	-0.0180238	0.255225	0	0.0157739	0	0	0.0509852	-0.0741469	-0.0171775	0.233654	0	0.00606689	0	0.0132534	0.00666543	0
POLG2	0	-0.375604	-0.0166653	0	0.0595176	0.108784	0.118514	0.0363944	0.472134	-0.163388	0.0164079	-0.176277	0	0	0	0.782958	0	-0.058737	-0.0767831	-0.0876795	0.0655314	0.0698127	0.0371833	-0.00796808	-0.109077	0.0364448	0.0062789	0.0643256	0	-0.165074	0.879795	0.0377237	0	0.0644447	-0.0207909	2.27277	0	-0.0853398	0	-0.107149	0.0381268	0.596943	0.276948	-0.0709804	-0.0464408	0.108395	-0.238148	0	0.114408
TNFSF13B	0	0	0	0	0.00859541	0	0.0916197	0.218708	0	-0.0391888	1.03567	0	0	0	0	0	0	0	0	0.310389	0.036037	0.074405	0	0	0	0.0930772	0	0.00616169	0	0.00141194	0.00215997	0	0.000625286	0	0	0	0	0	0	0	-0.00933881	0	0	0	0	0.0463619	0	0	0.0169581
JDP2	-0.200216	1.3841	-0.236496	-0.141808	0.125183	0.611773	0.118053	0.962148	1.6449	1.44948	0.634589	1.54672	-0.159843	-0.182574	0	0.447973	-0.451755	-0.0627106	-0.134244	-0.399336	0.0996029	0.0915676	0.519219	0.122983	0	0.107721	-0.0749937	0.122219	-0.122684	0	-0.251829	0.0571825	0	-0.221726	0.167323	-0.28371	-0.251844	0	-0.149063	-0.0880405	-0.286782	-0.217892	0.299732	0	-0.0726333	0.106411	-0.25837	-0.121871	-0.0432251
PCLAF	0.0544675	0.0289963	0.050868	0.0639948	0	0.0938841	0	0.0240905	0.000367336	-0.0185299	0	0.0179286	0.0213526	0.033818	0.0365764	0.0703418	0.0317059	0.000866961	0.0174813	0.559193	0	0	0	0.000433411	0.151955	0	0.0436039	0	0.109717	0.0712285	0	0.0265261	0.0166878	0	0.000587269	0.0597526	0.0189476	0.106105	0.0327105	0.0111701	-0.0160197	0.045681	0	0.147154	0.0702607	0	0.0075463	0.120521	0
SCARA5	0	0	0	0	0	0	0	0	0	0	0	0	0	0	0	0	0	0	0	0	0	0	0	0	0	0	0	0	0	0	0	0	0	0	0	0	0	0	0	0	0	0	0	0	0	0	0	0	0
CALHM6	0	0.0195302	0	0	0	0.042599	0	0.1616	6.56886e-05	-0.0148276	0.441121	0.00242793	0	0	0	0.0148064	0	0	0	0.353129	0	0	0.0228066	0	-0.144846	0	0	0	0	-0.209247	0.00281332	0	0	0.0166902	0.00025885	0	0	-0.120894	0	0.0390991	0.0277537	0.0129888	0.0201932	-0.0896522	0	0	0.0365735	0	-0.126831
KLRF1	0	0	0	0	0	0.00052182	0	-0.00995022	0	0	0	0	0	0	1.8226	0.00117711	0	0	0	0	0	0	0.00571916	0	-0.00346556	0	0	0	0	0	0.000522637	0	0	0.00479753	0.000391428	0	0	-0.00962792	0	0	0.00353009	0.00440701	0.00793157	-0.0181594	0	0	0	0	0
ADAMTS9	-0.0029129	0	-0.0027004	0	0	0.000515404	0	0	0.0181808	0.00288857	0	-0.263766	0	0	0	0.0011629	-0.00836052	-0.00944989	2.79807	-0.00744064	0	0	1.93631	0.0252851	0	0	0.165931	0	0	0	2.28031	0.127687	0	0.0464737	0.0196842	-0.0229584	-0.00869433	0	0	-0.0951004	0.340271	0.00435659	0.0739656	0	0	0	0	0	0
CMYA5	-0.146465	-0.470307	-0.204957	-0.316006	-0.0900261	0.0332429	0.114343	0.036256	0.625083	-0.301324	0	-0.490568	0.0750492	0	0	-0.452043	0	-0.0728922	0	0.402018	-0.08737	-0.105504	-0.261097	0.612015	0	-0.106637	0.168227	-0.108029	-0.162723	0	-0.00803216	0.226476	-0.0407976	1.34921	1.04864	-0.00267	0	0	-0.15852	2.68833	-0.104092	0.485437	0.659405	0	-0.153502	0.038323	-0.397673	0.0404828	0.135509
PLAU	0	0	0	0	0	0	0	1.586	0.0107508	0	0	0	0	0	0	0	0	0	0	0	0	0	-0.025215	0.0151838	0	0	0.101032	0	0	0	0.000217189	0.0777457	0	0	0.0107226	0	0	0	0	0	-0.0221753	0	0	0	0	0	0	0	0
PLXDC1	0	-0.0937855	0	0	-0.185321	-0.0390213	-0.0907994	0.448701	-0.00100032	-0.0435032	0	-0.0168016	0	0	0.119417	-0.0430209	0	0	0	-0.0518378	-0.134627	-0.103484	0.0216649	-0.0012904	-0.015491	-0.0601209	0	-0.102832	0	0.0160666	-0.000887116	0	0	0.0141376	-0.002127	0	0	-0.023208	0	0	0.0100762	-0.0710029	0.326595	0.0199837	0	-0.0994866	-0.0836083	0	-0.0668165
FAM84B	0.220713	1.55917	0.234552	0.173094	-0.0952336	-0.0800908	-0.132693	0.0515438	0.54073	-0.22247	-0.0260172	1.73722	0.094349	0.285747	0	-0.110514	-0.504131	-0.0389632	-0.0488399	0.040939	-0.0136802	-0.077414	1.47898	1.36157	0	-0.0856722	0.196445	-0.0218534	-0.201932	0	-0.201038	0.143517	0.0185	1.5862	1.12587	0.0344811	0.0406589	0	0.298254	-0.112489	0.322739	-0.118198	0.211493	0	1.13293	-0.132089	-0.314035	-0.249913	-0.248402
MT1E	1.77136	1.913	-0.342025	-0.280285	-0.107207	0.665451	-0.0559467	-0.0249341	0.62017	-0.82082	-0.0387309	1.15161	1.33179	-0.0853696	0.00460701	0.618406	0.163702	0.0704058	-0.173076	0.442846	-0.138727	-0.11919	0.893557	0.152351	-0.10571	-0.195983	-0.214857	-0.250613	-0.360321	-0.121446	0.347107	0.0578713	-1.59699	0.855248	1.71168	-0.547594	0.157118	-0.150991	-0.218867	-0.430804	0.548886	1.79825	0.611404	1.2056	0.706171	-0.0193699	0.615718	3.29107	0.0689577
NCALD	0.120353	1.49802	-0.104315	-0.0625072	-0.0827264	0.691773	0.011888	0.00351494	-0.0880587	1.76086	-0.00856907	-0.352273	1.87573	0.11357	0.118031	-0.221718	-0.177134	-0.0497165	-0.31628	0.10262	0.0087591	0.024823	-0.083387	-0.103657	0.121552	-0.133267	0.0341167	-0.0694108	2.6714	0.11104	-0.0319542	0.0649506	0.00937751	-0.214533	-0.135957	3.00601	-0.161991	0.169384	1.87467	-0.144678	-0.0295832	0.112065	1.11399	0.141021	2.36091	0.0384227	1.49063	-0.418148	-0.00615065
PCDH18	0	0	0	0	0	0	0	0	-0.00112356	0	0	0	0	0	0	0	0	0	0	0	0	0	-0.0131851	-0.00112373	0	0	0	0	0	0	-0.0040508	0	0	-0.00719877	-0.00243982	0	0	0	0	0	-0.00874558	0	-0.0214731	0	0	0	0	0	0
LCP1	0	0.0201792	0	0	1.64973	0.0191964	0.18672	0.355658	-0.113468	0.00909424	0.238758	0.0401769	0.113389	0.0375009	2.21853	0.0245806	0.0138122	0.0386811	0	0.00629764	0.414279	0.232345	0	-0.140911	-0.0122549	1.72287	0.256178	0.588133	0	2.25425	0.00162746	-0.059688	0.017638	0	-0.108977	0	0.0407708	-0.0766756	0.015752	0	0	0.0134219	0	1.43839	0	2.02131	0.010109	0.0449226	0.29062
IFI27	-0.043046	0	-0.058712	-0.0212498	0	0	0	-0.0067431	-0.00541561	-0.0123391	-0.014141	-0.0261169	0	0	0.0661546	0	0	3.51038	0	0	0	0	0	-0.00917387	0.161694	0	0	0	-0.338167	0.0712285	0.848143	0	-0.0756784	0	0	-0.0143093	0	0.116158	-0.0386258	0	0	0	0	0.161978	1.14256	0	0	-0.0771514	0
MLPH	0.018417	0.066905	0.0955984	0.0367485	-0.0564143	-0.175561	0	0.0526919	1.65159	-0.082363	-0.0633958	0.0509444	0.0800193	0	0	1.01632	0.0873858	0.212958	0.0464896	0.611898	-0.012666	0	0.0746181	1.92193	-0.0357683	-0.0432373	2.27168	-0.093536	-0.212117	-0.0394841	-0.114154	-0.000843809	-0.0382404	0.0277481	1.2097	0.0632527	0.0624228	-0.0355541	0.0566421	-0.090077	0.0720867	-0.252881	0.657656	-0.0186718	1.17497	0	-0.21722	0.0638011	0
MPP1	0.0521194	0.0135709	0.00688829	0.0499858	0	0.0473446	0	-0.653592	0	0.0440496	-0.644007	0	0.0338637	0.123528	-0.0193039	0.0244364	0.0266643	-0.143457	-0.0099075	0.0618217	0	0	-0.00707893	0	-0.0862488	0	0.0136016	0	-0.15984	-0.0662519	-0.101142	0	-0.0509678	-0.0128492	-0.00055897	0.0323626	-0.0667841	1.14837	0.024827	0.0306239	-0.00375193	-0.019781	-0.0377449	-0.114025	-0.0129413	0	0	0.0148242	0
FAM49A	-0.0633624	-0.325317	0.00317872	0.00160202	0	-0.156564	0	1.75218	-0.00493949	-0.128408	-0.0281454	-0.0971331	-0.089149	-0.0926741	0.0215951	0.892279	-0.0831952	-0.0503081	-0.0510094	0.0872119	0	0	-0.342393	-0.00890237	0.0455673	0	-0.0254742	0	-0.0805883	-0.00217567	-0.122046	-0.0376697	0	0.4137	-0.0145392	0	-0.0760988	0.0228484	-0.0265825	-0.0622772	0.106848	-0.250751	0.196608	0.0171852	-0.0793264	0	-0.196789	-0.053903	-0.00415467
EFNB2	0.104749	-0.203772	2.09644	0.0422014	-0.0241848	0.347861	-0.105436	0.00279618	0.43339	-0.0983573	-0.027481	-0.0877411	0.0457222	0.000868049	0.245002	0.673122	2.22867	-0.051806	-0.287269	-0.116126	-0.151721	-0.0957947	0.876683	-0.417792	0.084678	-0.155675	0.236163	-0.176142	0.0601028	0.046338	1.60256	0.00974026	0.0147194	0.419863	0.657729	-0.252938	-0.105507	0.105069	0.019316	-0.0814498	0.182018	0.859124	0.660106	0.0961823	0.0602862	-0.132789	-0.461264	0.0473121	-0.0979016
IGSF10	0	0	0	0	0	0	0	0	0	0	0	0	0	0	0	0	0	0	0	0	0	0	0	0	0	0	0	0	0	0	0	0	0	0	0	0	0	0	0	0	0	0	0	0	0	0	0	0	0
MSRB3	0	0	0	0	0	0	0	0	0	0	0	0	0	0	0	0	0	0	0	0	0	0	0	0	0	0	0	0	0	0	2.03408	0	-0.00647526	0	0	0	0	0	0	0	0	0	0	0	0	0	0	0	0
C5AR2	0	0.0289963	0	0	0	0.0938841	0	0.106906	0.127738	0.0520991	0	0.0131314	0	0	0	0.0703418	0	0	0	0.0388948	0	0	0.0345535	0.116153	0	0	0.00427238	0	0	0	0	0.0338043	0	0.0458768	0.104198	0	0	0	0	0.0111701	0.030324	0.045681	0.0666343	0	0.0192827	0	0.0075463	0	0
PIK3C2G	0.180992	-0.196312	0.0948784	0.188092	0.000770803	0.410723	0.000667265	0	0.429409	-0.146626	0.0119755	1.78654	0.179425	0.289169	0	0.907946	-0.103418	-0.171848	0.0689664	0.676998	0	0.00146022	0.965748	-0.0498951	0.0108415	0	0.0723763	0	0.270676	0.0230149	0.0453114	-0.122927	0.0340473	0.139942	0.412038	0.0934864	-0.102259	0.013244	0.148673	2.74437	0.236253	-0.173015	0.615977	0.0112307	0.463936	0.0024242	0.0952781	-0.141716	0.00181901
P2RY14	0	0	0	0	0.000778971	0	0.00333319	0.588753	0	0	0	0	0	0	0.0222046	0	0	0	0	0	0	0	0	0	0	0	0	0	0	0	0	0	-0.536307	0	0	0	0	0	0	0	0	0	0	0	0	0	0	0	0.00606957
NPC2	-0.151203	0.615727	-0.102144	-0.294208	0.836819	-0.0197834	-0.0221656	2.72639	0.926731	1.9637	2.86808	-0.596583	-0.11693	1.70622	0.0667812	0.657136	-0.125937	-0.980558	0.0613491	0.253343	-0.302636	-0.190603	-0.435653	1.41674	1.34269	-0.379303	-0.13897	0.91065	-0.656238	0.101281	0.75335	-0.156773	0.0654719	0.872751	0.896526	-0.113676	-0.380657	0.0267183	-0.320472	-0.117225	0.923559	-0.311638	0.591656	-0.0178944	0.811892	-0.0734118	-0.363762	0.0175261	-0.0663965
SAMHD1	0	0.113269	0.096152	0	-0.277653	0.00373672	-0.41161	1.95224	-0.0909713	-0.0443809	0.384458	-0.18623	-0.0358013	0	0.584225	0.0135544	-0.0348156	0	0	0.22904	-0.298868	1.02458	-0.106819	-0.0906065	1.6313	-0.0577576	0	-0.0480433	0	0.0669792	-0.508167	-0.001422	-0.00808626	-0.0580913	-0.0790287	0.0106896	-0.160127	1.12013	0	-0.0121237	-0.147717	0.00851976	-0.0731971	1.16777	0.0100107	-0.389125	0.0235212	-0.0595744	-0.113079
SH2B3	0	-0.0295289	0	0	0.000464389	-0.0225682	-0.0640258	1.29803	-0.0664887	-0.0145388	-0.0300043	-0.0339594	0	0	0.216992	-0.0288366	0	-0.0321667	0	-0.0334958	0	-0.0525485	-0.0681575	-0.0648433	-0.14766	0	0	0	0	-0.207483	0.590619	-0.00408964	-0.232542	-0.0306731	0.425286	-0.00669868	0	-0.180948	0	-0.00281899	0.299953	-0.0210323	-0.0527705	-0.155109	-0.00465635	-0.0343025	-0.00940241	0	1.20159
MXRA5	0	0	0	0	0	0	0	0	-0.00210004	0	0	0	0	0	0	0	0	0	0	0	0	0	0	-0.00246942	0	0	0	0	0	0	0	0	0	0	-0.0033346	0	0	0	0	0	0	0	0	0	0	0	0	0	0
NID1	0	0	0	0	0	0	0	-0.0412763	0	0	-0.000971941	-0.0391333	0	0	0	0	-0.020025	-0.122606	-0.164562	0	0	0	0	0	0	0	-0.0593612	0	0	0	-0.182172	-0.13606	-0.0123501	0	0	0	2.35391	0	0	-0.0280088	0	0	0	0	0	0	0	0	0
BGN	0	0	0	0	0	0	0	0	-0.00329745	0	0	0	0	0	0	0	0	0	0	0	0	0	0	-0.00215096	0	0	0	0	0	0	0	0	-0.209606	0	0	0	0	0	0	0	0	0	0	0	0	0	0	0	0
RAMP1	0	-0.0103065	0	0	0	-0.0417205	0	0.00881673	-0.0401161	-0.0319304	0	-0.0870673	0	0	0.751092	-0.00730569	0	-0.00462315	0	-0.0499466	0	0	0	-0.0538779	0	0	0.00647801	0	0	0	-0.000887116	0.0339026	0	0	1.67477	-0.0428854	0	0	0	-0.0513992	-0.0131555	0	0	0	-0.032455	0	0	0	0
THEMIS2	0	0	0	0	0	0	0.00022999	1.5626	0	0	0	0	0	0	0.925776	0	0	0	0	0	0	0.0208581	0	0	0.00549931	0	0	0	0	0.047286	0	0	0	0	0	0	0	0.030897	0	0	0	0	0	0.035145	0	0.0097112	0	0	-0.0650386
SLC2A3	0.00958069	0	0.0170612	0.0209626	2.09716	0	1.4817	0.540783	0.00180722	0	0.0229775	0	0	0	1.52819	0	0	-0.391498	0.00177731	0	2.58523	-0.125302	0.00442924	0.00509163	1.63652	2.53778	0.0679252	2.794	-0.0972847	0.182565	-0.251456	0.023749	-0.348133	0	0.00155213	-0.140032	-0.00543529	1.47047	0.00370992	0	0	0	0	0.278677	-0.0436132	1.37141	0	0	1.51206
TMEM176A	0.0289991	-0.0200722	0.0710893	0.0556295	0	-0.0297831	0	1.05758	0.11696	-0.110306	0.663305	0	0.00612799	0.00458582	0	-0.0357612	0.00612002	0	0.00461868	0.679576	0	0	0.00571916	0.1056	0	0	0.00406065	0	0.0684464	0	0.000522637	0.0325168	0.022268	0.00479753	0.139014	0.0387776	0.0181699	0	0.0628532	0	-0.017695	-0.0232707	0.00793157	0	0.0246427	0	0	0.010495	0
EFEMP1	0	0	0	0	0	0	0	0	0	-0.0204789	0	0	-0.0960515	0	0	0	0	0	0	0	0	0	-0.000824909	0	0	0	0	0	0	0	0.942338	0	-0.524537	0	0	0	0	0	0	0	-0.00492085	0	0	0	0	0	0	0	0
ICAM4	0	0.00495529	0	0	0.0449917	-0.0181492	0.0487899	-0.811945	-0.359626	-0.226478	0	-0.427233	0	0	0	0.0304485	0	-0.0841405	0	-0.0579348	0.074619	0.000327745	0.0370758	-0.369658	0	0.0554344	0	0.0952638	0	-0.0099609	-0.370931	-0.04635	-0.0264599	0.0931377	-0.387064	0	0	0	0	-0.120846	-0.0203402	0.0168391	0.0274593	0	-0.050122	0.0491433	0.0307465	0	0.00999883
LRG1	0.00181739	-0.00659425	0.000157015	0	0	0.0202258	0	-0.0134589	0.137439	-0.0151402	0	1.83553	0.000525843	0.0026732	0	0.000642017	-0.0165643	0.0729822	-0.0120966	0.629649	0	0	0.890577	0.136851	0	0	0.264261	0	0	0	-0.00233564	0.249759	0.00509502	0.165166	0.629665	0.0633695	0.00403494	0	0.0159249	0.144115	0.0886001	0.065246	0.136207	0	0.0093234	0	0.0543838	0.0544943	0
CXCL5	-0.00814377	-0.025776	0	0	0	-0.0247769	0	0.039474	0	0	0	-0.0278621	-0.0801805	-0.0119774	0	0	-0.020856	-0.00680811	0	0	0	0	-0.0378656	-0.000836257	-0.0130278	0	-0.0138146	0	0	-0.0974034	0	-0.0299602	0	-0.163559	0	0	-0.0704913	-0.0322769	0	-0.0595143	-0.00515641	-0.00659399	-0.147625	-0.00637017	-0.0494629	0	-0.101895	-0.0648755	0
SHISA2	0	0	0	0	0	0	0	0	0.236203	0	0	0	0	0	0.0149581	0	0	0	0	0	0	0.000979474	-0.0202963	1.03174	0.117372	0	0.00111244	0	0	0.0527414	-0.224489	0.089384	0	-0.0168456	1.24112	0	0	0.0595982	0	0	-0.0125816	0	-0.0272867	0.0698458	0	0.0148849	0	0	-0.00532047
DST	-0.068023	-0.240298	0.0262216	-0.0219328	0.121531	0.751593	0.16401	1.42697	-0.0993713	-0.355235	0.0967075	2.08884	0.0433395	-0.264391	0.0119651	0.532055	-0.0137746	0.018737	-0.119733	0.584956	0.08774	0.0891149	1.76219	-0.0687161	0.022623	0.101571	0.287832	0.0585283	-0.308552	0.00760307	3.58736	0.165852	-0.162305	1.4462	0.942967	2.52394	0.280651	0.0310823	0.0865781	0.0990925	1.57106	-0.243685	1.76615	0.0338727	1.0572	0.148964	0.854759	-0.184722	0.201664
NCEH1	0.0624273	-0.023214	-0.106307	0.0272237	-0.0605211	0.00785462	0	-0.169537	0.117523	0.0405012	0.0104462	0.016517	0	0.00503986	-0.0433468	0.0205169	0.0135666	0.0472004	0.0901504	0.131812	-0.0751849	-0.0796276	0.160865	0.0697443	-0.0567717	-0.0650015	0.0105727	-0.076936	0.0292461	0	0.587196	0.0365355	0.0146296	0.120935	0.929693	-0.00220997	0.0781511	-0.049701	0.0435239	0.00176877	0.204211	-0.0186668	0.720205	-0.0642168	0.0203375	-0.0251104	0.0476275	0	0
CD72	0	-0.0382323	0	0	0.0184655	0.273678	-0.0273319	0.23496	0	-0.0676671	-0.042263	0	0.0166264	0.00769942	0.00792328	0.632072	0	0.0046566	0	-0.0179137	-0.0398785	0.000116784	0	0	0.125679	0.0316528	0	-0.00279105	0	0.166617	0	0	0	0	0	0	0	0.108211	0	-0.0185256	0	-0.101906	0	0.0904509	-0.0281442	-0.0177812	-0.0120203	0.00974157	-0.0811196
DSC2	-0.428997	-0.1189	1.95321	1.60494	0	0.496066	0	0.126331	-0.0758595	1.82403	0.300489	-0.149147	0.074199	1.6658	0.037996	0.730773	0.0786149	0.178522	-0.390076	1.05537	0	0	1.54096	-0.109558	0.0259844	0	0.26458	0	-0.00783764	0.0198666	0.00920177	0.146502	0.364729	1.76745	1.17031	2.5032	0.217169	0.0532008	-0.185788	0.253918	1.31509	1.04498	0.47445	0.0345041	0.153461	0	-0.0989138	-0.203184	0
CYP1B1	0	-0.0223255	0	0	0	0.539009	0	-0.119159	0.0279778	-0.12487	0	0	0	0	0	-0.0966152	-0.174647	0	-0.0956145	-0.0718802	0	0	-0.156701	0.0428891	0	0	0	0	0	0	-0.000601422	0	0	-0.0466281	0.0250296	0	-0.11304	0	0	-0.0314063	0.252226	-0.0602117	1.37319	0	-0.0477127	0	-0.0375648	0	0
RUNX1T1	0	0	0	0	0	0	0	0	0	0	0	0	0	0	0	0	0	0	0	0	0	0	0	0	0	0	0	0	0	0	-0.307797	0	0	0	0	0	0	0	0	0	0	0	0	0	0	0	0	0	0
CD34	0	0	0	0	0	0	0	-7.70176e-06	0	0	-0.00644045	-0.0746776	0	-0.18206	0	0	-0.00292744	-0.0448557	0	0	0	0	0	0	0	0	-0.0413014	0	0	0	1.6423	-0.022492	-0.0218389	0	0	-0.0225676	0	0	0	-0.0367657	0	0	0	0	-0.00394376	0	0	-0.143539	0
CHML	0.00910268	-0.0998362	0.00527688	0.00506492	1.0603	-0.0133171	-0.0694171	0.452959	0.644561	-0.00358874	-0.0543517	-0.0183262	0.0626617	0.00487385	0.0193781	-0.0326216	0	0.000866961	0	-0.0787613	-0.0953562	-0.0821519	-0.139045	-0.135901	0.0855718	-0.0611744	0.0062789	-0.0161309	0.0122099	0.117404	-0.165956	0.0496805	0	-0.0386242	1.12828	0.015713	0	0.0870127	0.0104475	-0.0525036	0.460491	-0.0226704	-0.0377769	0.0725033	0.0231744	-0.0963874	-0.0156627	0.0745808	-0.156632
CITED1	0	0	0	0	0	0	0	0	0.262407	0	0	0	0	0	0	0	0	0	0	0	0	0	-0.00983806	0.270417	0	0	0.00685368	0	0	0	-0.00167575	0.0542672	0	0	0.261458	0	0	0	0	0	0	0	0	0	0	0	0	0	0
GRN	-0.126766	-0.0100531	-0.264676	-0.0799859	-0.128416	-0.0759305	-0.172641	2.14817	1.0557	-0.107684	2.24443	-0.125994	-0.004706	0.0700275	-0.0114634	0.641844	-0.0186764	-0.885606	-0.0305739	-0.175671	-0.230398	-0.192411	1.25254	0.851323	1.29614	-0.0726018	-0.0401038	-0.121885	-0.797187	0.0377392	1.5154	-0.0512485	-0.117417	0.668203	0.515557	-0.0315582	-0.149724	-0.00548308	-0.0992339	0.0237828	0.618565	-0.123319	0.482714	-0.0323902	0.984553	-0.243838	-0.178442	-0.0223023	-0.0805056
NRP1	-0.00819062	-0.00172167	0	-0.00523196	0	0.0117133	0	0.926238	0.00104643	0.0119535	0	-0.000987715	-0.0771343	-0.0383977	0	0.00808871	0	2.95569	0	0.0369507	0	0	-0.00379843	0.00174194	0	0	0	0	0	0	0.145517	0	-0.379302	-0.0118475	0.00149397	0	0	0	-0.082144	0.00332761	0.0264968	0.026299	0.600759	0	0.00505469	0	0.0453329	0	0
TRBC2	0.000488928	0	0	0.00677369	0.684686	0	0.669374	0.0238086	0	0	0.12818	0	0.0180516	0.00910353	1.87022	0	0.0636438	0.0524722	0.00842123	0	0.277032	2.88871	0	0	0.337729	1.52909	0.0408927	2.07349	0.0279995	2.74058	0.00176305	0.0302636	0.0111802	0	0	0.0066941	0.0356176	0.493082	0	0	0	0	0	1.93548	0.015616	2.021	0	0.116287	0.664005
PALMD	0.0756281	0.0462666	0.16919	0.0993846	0	0.0342972	0	-0.161555	0.0207627	0.228691	0.00665747	-0.0197882	0.169637	0.0979098	0	0.00634365	0.191746	-0.0397271	0.0459786	0.105294	0	0	0.864774	0.0330644	0	0	0.0212547	0	0.127724	0	0.62391	0.0205223	0.0117153	0.0671203	0.0195732	2.49825	0.054082	0	0.295746	0.10701	0.0947232	0.0084877	0.37628	0	0.28013	0	0.0745919	0.0241168	0
CA8	-0.143311	0.0302385	-0.128654	-0.0689036	0	-0.0217505	0	0	0.713002	-0.0862235	0.00159628	-0.107781	0.012446	0.0787576	0	0.0472677	-0.0141378	-0.00738172	0.0026081	0.779348	0	0	0.0467905	0.205236	0	0	0.191398	0	-0.0570531	0	0.605477	0.138107	0.00419127	0.0993013	0.222829	-0.0840089	0.0150791	0	-0.109022	2.48953	-0.0235793	0.227164	0.0613474	0	-0.133835	0	0.071354	-0.085287	0
AC015912.3	0	-0.0573704	0	0	0.0175632	-0.0482278	-0.0205544	-0.222516	0	-0.0305291	-0.00686175	-0.0741705	0	0	0	-0.0536796	0	0	0	-0.0115985	0.00338939	-0.0441893	0	0	0	0.0098532	0.00148212	0.00732223	0	0.000630795	0.464603	0.0225619	0	0	0	0	0	0	0	0.00580317	0	-0.0269931	0	0	0	0.0391382	-0.0536221	0.175506	-0.0094411
SAMSN1	0.055798	0	0.030505	0.0702433	2.03872	0	0.411095	-0.0835659	0.0293858	0	-0.0653714	0	0.132124	0.0680955	2.17187	0	0.006024	2.93794	0	0	2.049	0.282983	0	0.0425414	2.60276	0.178485	0	2.24769	0.0232185	0.818946	-0.00298563	-0.00347044	0.00730473	0	0.0304264	0	0	3.41658	0.227415	0	0	0	0	2.93322	0	0.382621	0	0.00581761	0.128072
TRBC1	0	-0.00847688	0	0	2.03498	-0.00244179	0.205151	0.00465033	0	-0.00168435	0.0239949	0	0	0	-0.0835863	-0.00661835	0	0	0	-0.00078687	2.74019	0.3334	0	0	1.59443	0.0526604	0	1.3667	0	-0.434548	0.0500866	0	0.028886	0	0	0	0	1.52285	0	0	0	-0.000987859	0	2.40667	0	1.76306	-0.00216605	0	-0.0134161
CD300C	0	0	0	0	0	0	0	0.0687733	0	0	0	0	0	0	0	0	0	0	0	0	0	0	0	0	0	0	0	0	0	0	0	0	0	0	0	0	0	0	0	0	0	0	0	0	0	0	0	0	0
KIAA1324	0.0516457	0.0609905	0.0227802	0.0744144	0.0513156	0.822368	0.0333467	0.0107933	1.35513	0.172583	0.00802006	-0.00776656	1.30271	0.190679	0	0.0965175	0.0493499	0.0858977	0.0392104	0.746282	0.0641501	0.0662891	0.407215	1.63946	0	0.0431588	0.0524182	0.072721	0.0553282	0.00141194	0.0278128	0.10325	0.333793	1.17097	1.23321	0.0706335	0.0264159	0	0.00641697	0.134382	0.525068	0.148776	0.955348	0	-0.0141953	0.0226684	0.221931	0.0562834	0.0558143
CREM	0.0285865	-0.0723258	0.0901076	0.0889561	2.23785	0.0264391	2.32339	3.38025	0.958362	-0.000996338	1.78169	-0.080152	-0.14101	0.0309292	2.86518	-0.0493557	0.102295	0.089715	0.0407704	0.656599	2.39281	2.68637	0.0313208	-0.23694	3.07669	1.83193	0.240726	2.99476	-0.120588	1.04797	0.990259	0.19658	0.0810805	-0.0462412	-0.189986	0.0586034	0.0818237	2.69698	-0.0501492	0.0171659	0.0176542	0.0261514	0.285801	0.125299	1.23596	2.56964	0.0654111	0.125331	0.107827
TRPS1	-0.181762	-0.198613	1.89887	-0.199207	-0.255565	1.24107	1.26074	0.383314	2.00034	-0.287529	0.31085	2.15539	-0.18313	1.65833	-0.185812	1.11666	-0.81048	2.24409	-0.785606	0.950194	1.48067	-0.265571	1.79121	1.81918	-0.285649	-0.258295	0.193723	1.11397	-0.599686	-0.504595	-0.0695222	0.0475723	-0.0220718	0.894683	1.4463	1.85213	-0.398192	-0.303392	-0.221192	2.58497	1.81051	1.98841	1.25414	-0.338961	1.07815	1.20799	1.09668	2.09655	-0.0965065
FGFBP1	-0.268797	-0.00240339	-0.224491	-0.207394	0	-0.00671823	0	0	0.00884785	-0.0505753	-0.000160539	-0.258177	0	-0.0704563	0	-0.000403036	-0.0321277	2.92248	-0.514715	-0.0142271	0	0	1.07774	0.015073	0	0	0.165931	0	-0.0657315	0	-0.00798473	0.123946	-0.00173455	-0.087691	-0.00394852	-0.185205	-0.025043	0	-0.287006	0	-0.108005	0.00351787	-0.13003	0	-0.0102094	0	0.000965889	0	0
CD300E	0	0	0	0	0	0	0	0.0804745	0	0	0	0	0	0	0	0	0	0	0	0	0	0	0	0	0	0	0	0	0	0	0	0	0	0	0	0	0	0	0	0	0	0	0	0	0	0	0	0	0
MAOA	0	0.0869826	0	0	0	0	0	0.0161506	0.0297455	0	0.00696037	0.0712695	0	0	0	0.011249	0	0.0215426	0	0	0	0	0	0.0330791	0	0	0	0	0	0	-0.31798	0	0.0120223	0	0.520085	0	0	0	0	0	0	0.00990094	0	0	0	0	0.027059	0	0
MYO6	1.66492	0.762352	-0.0212054	-0.0472589	0.0104838	0.760286	-0.148365	0.0525979	1.58101	1.25743	-0.0687235	1.33994	0.0160504	-0.00874345	0.613799	-0.117441	-0.147057	-0.285293	-0.360242	1.03818	-0.0397141	-0.0223273	1.58626	1.13818	-0.0216077	0.00675182	1.86818	0.00696076	-0.326416	1.18955	0.377432	-0.685272	-0.478818	1.86266	1.42878	-0.309951	2.37314	-0.0300996	0.0134811	1.83854	-0.161135	0.819645	0.921283	0.00120743	1.05809	-0.0706667	-0.199121	-0.692033	0.0164724
ARRDC3	-0.281633	-0.00929207	0.249834	1.71078	0.246412	0.700967	0.261275	1.28159	0.11964	-0.20196	1.33619	0.120346	-0.25058	1.736	0.507315	0.750758	0.123555	-0.0242371	0.214417	1.91244	0.0608043	1.55319	2.55075	0.120463	0.205574	-0.0244222	0.0605365	-0.0459441	2.33809	0.235098	0.859675	0.27874	0.871551	0.087908	0.103237	-0.0976676	-0.00186373	0.282591	0.127588	3.69614	0.275018	2.47481	2.41814	0.237667	0.13935	1.36737	1.32724	-0.174821	0.268623
SPAG9	0.0207654	-0.150899	0.0228926	0.0293452	0.0373136	-0.124617	1.24618	2.4446	1.07712	-0.0351446	-0.0234838	-0.141507	0.0921326	0.0598302	1.33083	0.755309	2.06425	0.1385	2.63635	-0.0683835	1.61641	1.63266	1.2734	0.778293	0.966789	1.7785	0.26355	2.33643	0.0151973	-0.342621	1.52137	-0.0852925	0.408553	2.11721	1.22707	-0.24995	2.16423	1.9705	0.0737117	2.33518	0.022299	-0.0155969	0.401125	-0.430136	-0.0820822	-0.245601	0.990768	-0.167777	1.63972
CD4	0	0.0376728	0	0	0.0676616	0.0151778	0.132344	0.049283	0	0.00957349	0.0362309	-0.22174	0	0	0.0788184	0.0169031	-0.152847	-0.138569	0	0.00363324	2.10911	0.0251832	0.0282191	0	0.0113169	0.162515	-0.0240876	-0.0655867	0	0.0331462	-0.00295075	-0.105853	0	0.0713554	0	0	-0.116749	0.016415	0	-0.0754108	0.00938158	0.0142676	0.0348548	0.00725427	0	1.20097	0.0770192	-0.227744	0.152181
ITGA6	-0.134656	-0.091202	-0.227728	-0.227672	0.940925	-0.145497	-0.0132657	0.0944884	-0.0799009	2.21827	0.276631	1.7211	-0.0669115	-0.184233	-0.213564	-0.195918	-0.187279	-0.0902458	-0.0601549	-0.27133	-0.115509	-0.118361	-0.502889	-0.0658069	-0.281263	-0.207394	0.252132	-0.35522	-0.786952	-0.153736	1.47023	0.179178	-0.0752433	0.399614	0.720079	-0.252384	-0.154397	-0.292466	-0.0637502	-0.174124	0.188688	-0.25438	0.686294	1.65106	1.28313	-0.101627	1.44695	-0.378883	-0.108413
SLC11A1	-0.0780131	0.00912544	-0.0630577	-0.12696	0	0.0126505	0	-0.301299	0	-0.00768648	0.0951563	0.00118352	-0.0492277	-0.0821654	0	0.0121178	0	0	0	0.376531	0	0	-0.0260842	0	0	0	0	0	-0.00195313	0	0.00194314	0	-0.00505631	0.000343915	0.000268114	0	0	0	-0.357589	0	0.0123186	0.00835829	0.0206672	0	0	0	0	0	0
TSC22D1	2.51459	1.98549	0.32839	3.77058	-0.11566	1.40541	-0.157743	-0.191219	2.67418	0.994577	-0.57958	1.66258	0.492634	0.746445	0.417204	1.12889	2.66426	-0.834106	-0.194013	1.28097	-0.102706	-0.193791	3.89477	2.69751	0.127495	0.0151644	0.721734	-0.0625051	-0.309972	0.0189064	0.0838341	0.228879	-0.963693	2.07822	1.94109	-0.143551	0.425301	1.37696	0.367391	-0.982624	0.950352	1.17177	2.2836	0.109674	0.701576	-0.28178	1.50487	0.31023	-0.108397
SMIM3	0	1.08728	0.00185786	0	-0.434493	-0.0273902	0.948757	-0.51001	-0.0118656	-0.0142767	-0.0126709	-0.0944177	0	0	-0.0803907	-0.0303689	0	0.00621989	0.00860265	-0.0278871	1.18781	-0.46773	-0.0498878	-0.0125713	-0.241583	-0.457832	0.000426754	-0.446536	0	0.993296	-0.327859	0.00653353	0	-0.0744069	-0.0199955	0.0479124	0	0.974352	0	-0.0612912	-0.0286866	-0.0595319	0.279135	1.58288	0	-0.533233	-0.0528948	0.055823	-0.363435
ALCAM	0.243861	1.03935	-0.12542	0.113292	-0.0278171	0.574227	1.29191	-0.0490398	0.715912	-0.115991	0.106731	1.7189	-0.025732	0.0363379	0.0788184	-0.15031	0.0946651	-0.133336	-0.020412	0.318839	-0.0765229	-0.0351089	0.808327	1.6832	0	-0.0437465	1.6668	-0.0303764	0.0623737	0	1.54872	-0.999984	-0.0496295	-0.0343424	0.964764	2.50936	-0.108073	0.00505388	2.31504	-0.0153326	0.00580497	-0.106172	0.974071	0.00725427	0.0407377	-0.174876	0.240774	-0.0449581	-0.143104
RGS5	0	0	0	0	0	0	0	-0.187473	-0.00475098	0	0	0	0	0	0	0	0	0	0	0	0	0	-0.00632194	-0.00633885	0	0	0	0	0	0	-0.00107684	0	3.64597	0	-0.00697366	0	0	0	0	0	0	0	0	0	0	0	0	0	0
ATP1B1	2.01991	1.65686	-0.269692	1.62773	1.38816	0.143675	-0.000969676	1.30466	2.69173	1.40151	0.0951083	1.88453	-0.017807	-0.134799	0.220839	1.22933	3.29597	0.19589	2.60269	0.738277	-0.355512	-0.305946	2.4285	2.72167	0.608742	-0.358999	2.73572	-0.495224	3.31568	0.464619	1.01878	-0.0652898	0.0584143	2.06674	3.27514	-0.161414	0.764875	0.493266	-0.185861	1.73312	1.38452	2.03898	1.33016	1.86635	0.261507	-0.0338934	0.892006	-0.0875202	0.0700895
CD3EAP	0.000226535	-0.00342617	0.00185786	0.000201484	0	0.0193862	0	0.0848173	-0.276712	0.217607	0.0148399	0.0667253	0.0261959	0.014373	0	0.0275449	0.229714	0.120858	0.13944	0.213266	0	0	0.0133601	0.990147	0	0	-0.00966666	0	0.0271541	0	0.0142267	-0.23709	0.0210895	0.0517683	-0.294269	0.125641	0.0765386	0	0	0.0104429	0.0204472	0.0235232	0.448463	0	-0.0205008	0	0.0308053	0.0719809	0
SHANK2	1.59088	-0.058585	-0.0915766	-0.147747	0	0.415173	0	0	0.32912	-0.229676	0	-0.130622	0	-0.0438811	0	-0.0770859	0	-0.0925314	-0.117751	0.63342	0	0	-0.282133	0.281516	0	0	0.00196117	0	-0.0948678	0	-0.100405	-0.00345539	0	0.551981	0.812048	-0.152953	0	0	-0.0109803	-0.466539	0.163548	0.0499772	0.154772	0	-0.225894	0	0.106988	2.56305	0
CNN1	-0.0926395	0	-0.162506	-0.0447517	0	0	0	0	0.00106142	-0.0220959	0	0	0	0	0	0	0	0	-0.0606636	-0.0521877	0	0	-0.0121263	0.000692309	0	0	0	0	0	0	0	0	-0.42919	-0.0112996	-0.00189968	0	0	0	2.30484	0	-0.0284808	0	-0.0288232	0	0	0	0	0	0
SPON2	-0.00129088	0.0822837	0.0709129	-0.00114813	-0.0517031	-0.0343992	-0.211122	-0.013275	-0.0120418	0	-0.0487701	-0.0329435	0	-0.0819453	-0.109923	0.00676556	-0.220997	-0.00462315	-0.151336	0	0.0131661	-0.114763	0.763887	-0.0148147	-0.353854	0.0359331	0	0.031304	0	-0.26549	0	-0.0173534	0	-0.0168456	-0.0204881	-0.0599277	-0.073233	-0.328348	0	-0.0601109	-0.0125816	0.00969733	-0.0415983	0.984981	-0.032455	-0.130976	0.0264199	-0.0424267	-0.118763
WTAP	2.24147	-0.39052	-0.155026	-0.0827956	1.16263	-0.196806	1.39879	1.32949	1.23784	1.22937	-0.0386186	-0.316512	0.161324	0.0852709	0.536023	-0.209474	-0.242349	-0.795571	-0.0799799	-0.00469854	-0.236542	0.0729781	2.28061	1.43268	0.938826	0.991044	-0.0873499	-0.151371	-0.329157	1.1236	-0.409387	-0.214391	-0.0271892	2.37879	0.338592	-0.0783589	0.0307911	1.35579	0.09696	-0.182268	0.217044	-0.254582	0.27429	1.40387	-0.056074	1.0826	0.925314	-0.474428	0.932212
RABEP1	0.0383526	0.0887008	0.0328163	0.038385	-0.284658	0.569635	-0.360921	0.107692	2.05967	0.0679884	-0.0470804	0.0840863	0.00466765	0.0403589	-0.16702	0.113262	0.0321535	0.00164517	0.033582	0.0637529	-0.246911	-0.339989	0.227475	1.86165	1.04247	-0.174904	0.0186456	-0.1989	0.011096	-0.312318	0.495702	0.292831	0.00270578	0.278186	1.72185	0.0152084	0.0106768	-0.254032	0.110724	0.0431518	1.16568	0.128636	0.608319	-0.24928	0.0311641	-0.505769	0.203907	0.0176051	-0.242565
LRRC8C	0	-0.0987858	0	0	-0.357959	-0.0930736	-0.192745	-0.306972	0	-0.0305291	0.00262478	-0.0741705	0	0	0.72411	-0.141848	0	0	0	-0.0160814	-0.223213	-0.244843	-0.045487	0	-0.0934922	-0.181404	0	-0.186919	0	-0.0629777	2.33278	0	0.14132	-0.0235558	-0.00141215	0	0	-0.109408	0	-0.0111683	-0.0391338	-0.129931	-0.042256	-0.087257	0	-0.222661	-0.0863599	0	-0.0968782
LGALS9	0.148025	0.0519189	0.206278	0.149726	0	0.345253	0	-0.0177869	0.142836	-0.0435133	0.00754212	0.0838091	-0.00060539	-0.0172724	-0.157712	0.000774993	0.0905293	0.0757139	0.0412735	-0.0572916	0	0	-0.1197	0.119899	-0.014583	0	0.00523749	0	0.133223	1.25062	-0.632973	0.0171801	0.0234887	0.0190671	0.13781	0.101568	0.0502046	-0.0323728	0.150826	0.0618315	0.457812	0.0321075	-0.0961314	-0.040075	0.0597303	0	0.0692255	0.0681116	0
PLPP1	0	0.0390683	0	0	-0.0303728	0.0348537	0.0473474	0.00714289	-0.0226943	0.0903335	0	-0.076448	-0.0206109	0	-0.0659691	0.0353674	-0.138666	-0.761909	-0.0014243	0.222183	0.0419042	-0.018619	0.134634	-0.0283042	-0.0398347	-0.00445621	-0.236965	-0.073019	-0.287517	0.0368078	0.785604	-0.295152	-0.101078	0.0859692	-0.026658	0	-0.237169	-0.0222391	-0.0172705	0	0.217572	0.0288493	0.0958315	-0.0115079	-0.120244	0.0334403	0.0268693	0	0.0119656
AVPI1	0.0851505	-0.019311	0.113045	0.105723	0.015868	-0.0100282	0.0688504	0.0206478	-0.145437	-0.0256152	0.0283987	0.00105273	0	-0.0221404	-0.0160979	-0.0198539	-0.0346304	-0.0330526	-0.123484	-0.0530514	0.00892426	1.30234	-0.00400298	-0.148112	-0.163132	0.0307308	0.00148212	0.0308147	0.0977442	-0.213833	-0.0029525	0.0225619	0.00781119	0.0162395	-0.157857	-0.107899	-0.0170867	-0.151723	0.0294614	0.00580317	-0.034451	0.00440701	0.243807	-0.157008	0.0538317	-0.0173162	0.00553962	0.175506	0.0311937
TTC6	0	0	0	0	0	0	0	0	0.97828	0	0	0	0	0	0	0	0	0	0	0	0	0	0	0.048237	0	0	-0.0232603	0	0	0	0	-0.184198	0	0	0.709696	0	0	0	0	0	0	0	0	0	0	0	0	0	0
LSMEM1	0	-0.684133	0	0	-0.101071	-0.128074	-0.0191182	0.0441002	0.423215	-0.177525	0	-0.36988	0	0	-0.0433468	-0.298135	-0.00292744	-0.012689	0	-0.280072	-0.0626036	0	0.413142	0.413453	-0.133382	-0.192815	0.00685368	-0.0985445	0	-0.0198611	0.560767	0.0358648	0	0.946463	0.428731	-0.164621	0	-0.103516	0	0.212572	-0.190405	-0.318799	-0.420519	-0.10618	0.0043421	-0.0201015	0.595922	0	-0.0414935
LXN	-0.00100715	-0.124823	-0.14003	-0.0337765	0	0.285906	0	0.0696132	-0.056316	-0.0926112	0.0130003	-0.340243	0.000850331	0.0403896	-0.0505272	-0.0161759	0.026366	0.0847721	0.0885885	-0.0772524	0	0	0.637755	0.80703	0	0	0.20413	0	0.0788726	0	-0.0327784	0.152096	-0.0713462	-0.228027	-0.0547578	0.0814566	0.0577515	0	-0.180323	-0.0108146	0.23662	-0.0463299	0.263189	0	-0.0440321	0	-0.294972	0.079862	0
MTSS1	0.0533021	0.0383625	0.0288079	0.0290567	-0.00663632	0	-0.0567412	0.476786	0.0860848	0.0802474	0.00257832	0.0209119	0	0.0269919	0.260865	0.00460342	0.02635	0	0.0749612	0.00726162	1.68547	0.0180483	0.0148195	0.0759495	-0.00749434	0.0270006	0.0206818	0.0377094	0.0278482	0.00661461	0.554351	0.0396625	0	0.0202334	0.0715417	0.018453	0.0192563	-0.00674912	0.0370427	0	0.00122007	0.00404508	0.0114886	0.0345103	0.0100071	-0.0558574	0.0409919	0.0443954	-0.0595322
ATP2B1	-0.00819062	-0.0758888	0.024943	-0.00523196	0.940094	-0.0691111	1.2764	1.82518	1.00014	1.58667	0.481646	0.0142673	-0.0663173	-0.0383977	1.19088	-0.0295799	0.0725506	0	0.000749382	0.152519	-0.449842	-0.193734	-0.0703617	-0.239843	-0.0392715	1.73229	-0.205164	-0.854877	-0.0241533	-0.0662562	1.4914	-0.313559	0.00826036	-0.100064	-0.166255	0.0330496	0.123434	-0.0279641	-0.073068	-0.0342389	-0.124066	-0.102169	-0.133778	1.27654	-0.0112663	-0.153455	0.0378412	0	1.03359
HLA-DRB5	0	0	0	0	0.111196	0.0173983	0.0967628	3.22333	0.0142083	0.0862952	1.62936	0.00952783	0	0	0.34639	0.00630882	0	0	0	0.00845115	0.131079	0.114075	0.0093229	0.020268	0.151165	0.0997144	0.101032	0.136659	0.0984153	0.087181	-0.352801	0.0777457	0.00644652	0	0.0132304	0	0	0.223713	0	0.00332761	0.0201663	0.00344638	0.00292169	0.194571	0.258138	0.0876298	0	0	0.154121
LY6D	0.192035	0.00967363	0.102516	0.08672	0	0.63052	0	0	0.000650651	-0.251325	0.00606801	0.017248	0.101607	0.0651687	0	-0.0349767	0.02635	0.12093	0.125889	0.632151	0	0	-0.0556261	0.00452608	0	0	0.0908115	0	0.143362	0	-0.0424538	0.130412	0.0169769	-0.00378662	-0.00490731	0.0796732	0.0192563	0	0.0818095	0.0935453	-0.0589202	-0.0240597	-0.0206721	0	0.103128	0	0.0222642	0.0651294	0
LY86	0	0	0	0	0	0	0	0.231326	0	0	0	0	0	0	0	0	0	0	0	0	0	0	0	0	0	0	0	0	0	0	0	0	0	0	0	0	0	0	0	0	0	0	0	0	0	0	0	0	0
CST7	0	0	0	0	1.09937	0.0353355	0.153327	0.0496702	0	0.0177024	0.0397156	0	0	-0.18206	2.25922	0.0125752	0	0	0	0.00562165	1.42047	1.3139	0	0	1.1329	-0.202966	-0.0413014	0.881483	0	-0.107332	0	0	0.000625286	0	0	0	0	1.91219	0	0.00658769	0	0.00682709	0	-0.226762	0.0100107	1.56332	0	-0.143539	0.226003
BATF	0	0.0118602	-0.00193121	0	-0.228939	0	-0.145239	-0.00425092	1.41406	0.00931128	-0.017895	0	0	0	0.102683	0.00145971	-0.153076	-0.206051	-0.0708196	0.00251703	-0.0676477	1.79459	-0.0324508	1.0956	-0.0851089	-0.217652	2.54984	-0.137233	-0.115962	-0.238034	-0.0893848	-0.388101	-0.104323	0.00985912	0.627801	-0.0294529	-0.146759	-0.0981288	0	0	-0.0352661	0.00268218	-0.036565	-0.0495133	-0.0686995	1.44178	0.00583113	0	-0.195611
TAF9	0.107503	0.0845116	0.155747	0.265092	-0.0931432	0.652292	-0.111477	-0.290494	0.257393	1.58673	0.0881881	0.0445376	0.186836	0.223227	0.76854	-0.0101915	0.202009	-0.00849958	0.219285	0.23597	-0.158762	-0.0796938	0.775986	0.648237	0.164124	-0.0825714	0.231597	-0.105562	0.139357	1.44291	0.497814	0.0765296	0.0275694	0.0193579	0.256489	0.068873	0.0970944	0.162097	0.0976577	0.0295224	0.00519779	0.00816083	0.0635682	0.121332	-0.0275483	-0.0845446	0.120479	-0.00219772	-0.0806162
COBL	-0.0401607	-0.0449087	0.0367627	0.072933	0	0.820485	0	0	-0.177939	1.49214	0.0109328	-0.107101	0.879145	-0.157268	0	0.911333	-0.0974538	0.0377715	-0.0450301	0.141	0	0	0.498787	-0.25014	0	0	0.176438	0	-0.334271	0	-0.022573	-0.164078	0.0299281	0.991486	-0.202331	-0.0948554	-0.147756	0	-0.020193	-0.545046	0.172449	-0.305802	0.348987	0	1.1357	0	-0.177219	-0.501044	0
ZNF385A	0	-0.0137113	0	0	0	0.0328457	0	0.918422	0.229086	0.0463344	0	-0.174642	0	0	0	0.0658482	0	0	0	0.0324312	-0.0883676	0	-0.0874446	0.189196	0	-0.111936	-0.408516	-0.0825987	0	0	0.533035	-0.220344	-0.149159	-0.0186821	1.05439	0	0	0	0	-0.034647	-0.0601672	0.0250689	-0.0278359	0	-0.00614717	0	-0.049616	0	-0.0878507
PLD3	-0.0932128	-0.0770665	0.0381679	-0.203816	0.0462327	0.382589	0.0166048	-0.417427	0.572024	1.62193	0.624741	0.0866598	0.0207997	1.71462	-0.106434	1.04401	0.0585704	0.0382244	0.167721	-0.122466	0.109027	0.06535	-0.250796	0.0799409	0.00486475	0.131566	-0.101307	0.106724	0.0465509	0.0146574	0.00989474	0.0415214	0.135794	0.708678	0.613301	0.180463	-0.0479409	0.00629488	0.0526392	0.192499	0.479763	1.23242	0.0115951	0.00320623	0.0596441	1.062	-0.0982779	-0.111868	-0.0231917
PROX1	0	0	0	0	0	0	0	0.0468949	-0.035429	2.22739	0	-0.0535439	0	0	0	0	0	0	0	-0.03635	0	0	0	-0.0354173	0	0	0.0993296	0	0	0	0.648998	0.0638414	-0.0108599	0	-0.0446273	0	0	0	0	0	0	0	0	0	0	0	0	0	0
RHOU	0.0835049	-0.22293	0.21817	0.167476	0	0.334356	0	0.457699	0.268939	2.15715	-0.0130917	-0.202341	0.164421	0.0404108	0.050186	0.881664	-0.149682	0.0393328	-0.0104812	-0.242934	0	0	0.832783	0.207381	0.0154338	0	0.0446571	0	0.0884792	0.00892791	0.67758	0.119599	0.0253998	0.0101588	0.278395	0.339447	-0.0918432	0.0164598	0.309408	-0.0904116	-0.0171284	1.10964	0.250185	0.0177107	-0.0155796	0	0.0263361	-0.0530321	0
MGAT1	0.044816	-0.114362	0.0270832	0.00776754	-0.218667	-0.167586	-0.12518	1.82664	0.723994	1.62716	0.0683034	1.65672	-0.0382223	0.0232708	-0.0432494	-0.132398	-0.274881	-0.423879	-0.101921	-0.0900994	1.3733	-0.221658	-0.264202	0.250895	-0.105922	-0.15371	0.105498	-0.209706	-0.149284	1.20248	1.53156	0.17811	-0.00521103	-0.213394	0.206811	-0.253691	-0.197753	1.08615	0.0637951	-0.302449	0.167077	-0.0783603	-0.144812	-0.165061	-0.0821504	-0.179384	-0.0711803	-0.102152	-0.0930489
CDO1	0	0	0	0	0	0	0	0	0.0573682	0	0	0	0	0	0	0	0	0	0	0	0	0	0	0.0577219	0	0	0	0	0	0	-0.326881	0	0	0	0.0510534	0	0	0	0	0	0	0	0	0	0	0	0	0	0
EFNA5	0.0168302	1.06331	0.0276937	0.0367485	0	-0.0506724	0	0	-0.0662754	0.0174562	0	-0.145118	-0.0167981	-0.00757875	0	1.28723	0	0.000505293	0	0.406559	0	0	0.906016	-0.0665257	0	0	0.0352765	0	0.0186294	0	0.939033	0.0796083	0.00163184	0.510708	-0.0826568	0.0284639	0	0	0.0182012	0.0354454	0.975618	-0.176138	0.27816	0	0.0573478	0	-0.0626426	-0.0699928	0
SEMA6A	-0.0919354	-0.2231	-0.190934	-0.275214	0.00206517	-0.0955801	0.0289505	0	0.364883	-0.0854531	0.00432286	-0.11654	-0.0990037	-0.0575609	0.050186	-0.206446	0	0	0	-0.0395889	0.0143758	0.0147773	1.87352	0.316768	0.0154338	0.00387094	0.10304	0	-0.133807	0.00944622	-0.562936	0.170462	-0.0136066	-0.0981799	0.325106	-0.00206536	0	0.0164598	-0.189004	0.00336868	0.269595	-0.216677	0.793495	0.0177107	-0.0648667	0.0264989	-0.272719	-0.0249927	0.00310602
IL13RA1	0	-0.111211	0	0	-0.0564143	0.443449	0	0.807335	0.947156	1.41823	1.42088	0.0186291	-0.0779553	0	0	0.0187971	0.00465349	0	0	-0.184159	-0.012666	0	0.946671	0.353212	0	-0.0432373	-0.0273469	-0.093536	0	0	-0.203552	-0.21658	0	-0.131362	0.490164	0	0.0157739	0	0	0.0251052	0.865923	-0.00283726	0.174062	0	-0.0132705	0	0.978961	0.00666543	1.27666
PPP1R9A	-0.040065	-0.18401	0.0243001	-0.0519698	0.0844653	-0.0369131	0.0551768	0	0.1982	-0.0650474	0.000378601	-0.444986	-0.221126	-0.196739	-0.0466336	-0.0546871	0.0255236	0.0782675	0.119916	0.208261	0.0668091	0.0539345	0.00497679	0.997364	0	0.0773279	0.0376714	0.0790897	0	0	-0.00979584	0.134678	0.00481301	0.0199434	0.636966	-0.0639744	0.277429	-0.0169371	-0.082144	-0.011309	0.63856	-0.0329121	0.64667	-0.0243119	-0.0501437	0.114044	-0.0317959	-0.590725	0.0388809
TRGC1	0	0	0	0	-0.0713871	0	0.055217	0.00343356	0	0	0	0	0	0	0.078823	0	0	0	0	0	-0.017304	-0.0216111	0	0	0.0932791	0.0275147	0	-0.000882173	0	0.0414535	0.00215997	0	0	0	0	0	0	0.0913862	0	0	0	0	0	1.97496	0	0.00433919	0	0	0.0425996
ENC1	0	0.0373046	0	0	-0.147688	0.078333	-0.0693034	-0.0252609	0.00372594	0.0327304	0	0.013689	-0.0206109	0	-0.0630936	0.0938156	-0.138666	0	-0.0014243	0.100779	-0.118575	-0.111932	-0.00367306	0.00810805	0.151848	-0.0214277	0.101032	-0.0555628	0	0.144422	0.0050182	0.0777457	-0.00968423	0.00244728	-0.00228378	0	-0.237169	0.145116	-0.0172705	0.027968	0.0227796	0.0533376	0.948295	0.118785	0.0192692	-0.0741245	-0.0889005	0	-0.00478383
PGAP1	0	-0.00953365	0	0	-0.472584	0.00052182	-0.328493	0.00342313	0.0582487	0.00853003	0.00746345	0	0	0	-0.102521	0.00117711	0	0	0	-0.016562	-0.342605	-0.381352	0.0053849	0.0577219	-0.0064105	-0.438541	0	-0.564179	0	-0.0663645	0.000952099	0	0	-0.0129486	0.0567708	0	0	0.0350764	0	0	0.629838	-0.0724977	0.0511021	0.0412067	0	-0.424344	-0.213326	0	-0.321929
FTO	0	0.0363142	0	0	0.0449917	0.0165462	0.0691376	-0.0419391	2.05212	-0.000504566	-0.0142013	0.0479947	0	0	-0.0113646	0.020394	2.46617	-0.0453385	-0.0942842	-0.082788	0.074619	0.0469197	-0.0135055	1.62503	-0.0330274	0.0554344	-0.181251	0.0952638	0	1.32443	0.591797	-0.309617	0	0.116302	0.929458	-0.0810186	-0.0359113	-0.0255194	0	-0.0335813	0.274765	-0.0164309	0.390736	-0.0434623	0.00042189	0.0711712	0.0312114	0	1.35093
ANKRD28	-0.125071	-0.192413	-0.0472019	1.88247	0.296027	-0.119236	1.10061	0.757239	1.53592	-0.3466	0.587629	1.53298	0.000707062	-0.186142	0.105177	0.604896	-0.198053	-0.131162	-0.24107	-0.1114	1.96178	0.0303727	-0.112583	0.133182	-0.286891	1.99614	0.0069443	1.43696	-0.098441	1.14509	1.49528	0.288498	0.0176123	-0.00190994	0.948594	-0.234788	-0.0296729	2.6543	0.0258933	-0.132391	-0.134924	0.0695843	0.259485	2.1952	-0.0855412	0.903563	-0.0353749	-0.0753672	0.985237
FBLN2	0	0	0	0	0	0.00111927	0	0	0.00155408	0.00325823	0	0	0	0	0	0	0	0	0	0.00561583	0	0	0.00923834	0.000725545	0	0	0	0	0	0	0.631511	0	0	0.0114251	0.00431308	0	0	0	0	0.0017789	0.00479617	0	0.0728183	0	0	0	0.00198904	0	0
COLEC12	0	0	0	0	0	0.00111927	0	-0.54553	0.0589223	0.00325823	0	0	0	0	0.050186	0	0	0	0	0.00561583	0	0	0.00923834	0.0584474	0.0154338	0	0	0	0	0.00892791	-0.0244527	0	0	0.0114251	0.0553664	0	0	0.0164598	0	0.0017789	0.00479617	0	0.0728183	0.0177107	0	0	0.00198904	0	0
SVIL	-0.130145	-0.436757	0.129992	0.115459	0.145383	0.837569	0.193931	0.0240049	-0.0131798	-0.402376	-0.0329402	-0.304209	0.0682312	0.0734331	0.050186	0.241954	-0.170677	-0.0311673	-0.268942	0.55836	0.217338	1.57321	-0.325212	-0.0379548	0.0154338	0.162352	0.290586	0.103274	-0.261247	0.00892791	-0.275805	0.249357	0.143992	0.92658	1.13726	-0.493269	0.0478716	0.0164598	-0.0925127	-0.142021	0.0634297	-0.479331	0.0699998	0.0177107	1.11888	0.149729	1.22253	0.0717124	0.164846
HEG1	0	0	0	0	-0.0601158	0	0.0653396	0.00410438	-0.000503964	0	-0.0315812	0	0	0	0.766342	0	-0.153076	-0.523671	-0.0370514	-0.0283755	-0.018509	0.0236477	-0.0650392	-0.000334484	0.0692179	-0.0885045	-0.0217063	-0.163274	-0.234758	0.044998	0.088422	-0.0851811	-0.0396926	0	-0.00117965	-0.18581	-0.162376	0.0415761	0	0	0.546043	0	-0.0143117	0.0582756	-0.122669	0.0977448	0	0	-0.0438143
LINC01198	-0.137653	0.121545	-0.125771	-0.0651386	0	0.01609	0	0	0.00566141	0.0282282	0.00531778	-0.0525402	1.29487	-0.0470638	0.0159881	0.0830817	-0.0719678	0.0872874	-0.0198716	0.143605	0	0	0.322565	0.00226283	0.0435799	0	-0.00909907	0	-0.0293805	0.0448291	-0.0321803	-0.0418063	-0.0104613	0.179278	0.0244978	0.0326959	-0.0188419	0.050085	-0.0215338	-0.0789308	0.317035	0.0998493	0.257263	0.0449809	-0.0728984	0.0123653	0.126396	-0.21426	0
LINC01871	0	0.0201792	0	0	0.441747	0.0191964	1.42615	0.00359312	0	0.00909424	0.0482551	0.0401769	0.039107	0.0206171	0.901477	0.0245806	0	0.0284292	0	0.00629764	-0.00624627	0.069616	0	0	3.0163	0.240744	0	0.117051	0	3.10188	0.00162746	0	0.0179012	0	0	0	0	2.60903	0.015752	0	0	0.0134219	0	0.837604	0	1.0518	0.010109	0	0.222561
MIR22HG	0.0740347	-0.150323	-0.065839	0.0300061	0.0619211	-0.200398	0.0840472	-0.38369	0.235895	-0.355287	-0.0467074	1.0082	0.00485466	0.0349167	0.0146153	-0.130928	2.36194	-0.940317	-0.0266146	-0.0320462	1.61769	0.025057	0.676333	1.13628	0.169149	-0.142658	0.394897	-0.0786974	-0.226683	0.302996	-0.0993316	0.178557	-0.198411	2.01559	1.22253	2.31338	-0.074101	0.241809	2.42558	-0.339264	0.521108	-0.178723	0.693229	0.176992	-0.173344	0.0558379	-0.0200236	0.0390724	0.0358772
RBM47	-0.331251	0.0269041	-0.15807	-0.146005	-0.0837136	0.575626	-0.0772287	0.82103	1.41427	2.02944	-0.0856671	-0.0324943	0.029569	-0.0348879	0	-0.06038	-0.190736	-0.12123	-0.0464273	0.706428	-0.0791092	-0.0714524	0.487305	1.12283	0	-0.0590806	-0.212064	-0.0303048	-0.319611	0	0.0287702	-0.14666	-0.155826	0.924579	0.68706	-0.0986694	-0.103489	0	0.0481062	2.23255	0.0836331	1.20622	0.735748	0	-0.266815	-0.092752	-0.0414528	-0.393291	-0.147582
LOX	0	0	0	0	0	0.0353355	0	0	-0.00497241	-0.241144	0	0	0	0	0	0.0125752	0	0	0	0.300789	0	0	-0.0407169	-0.00414421	0	0	0	0	0	0	-0.0148502	0	0	-0.0323001	-0.012878	0	0	0	0	0.00658769	-0.045798	0.00682709	-0.127664	0	0.0100107	0	0	0	0
TENT5A	-0.185824	0.0104902	-0.112898	1.79518	-0.198156	0.179926	-0.245795	1.11456	0.911078	1.66279	-0.00211783	-0.0129316	0.0155848	-0.135213	0.464767	0.167805	0.211882	-0.0211704	-0.0504295	-0.323036	-0.369326	-0.299887	-0.412374	-0.271362	0.153191	-0.177524	0.0267473	-0.210247	2.40511	0.117274	-0.0929931	0.08888	0.000466844	-0.500938	0.762223	-0.103594	0.0216555	0.234947	-0.00122617	-0.0223377	-0.356596	0.165523	-0.169331	0.233851	-0.147545	-0.211219	0.0104978	0	-0.282305
PDE4DIP	0.0133909	0.0507495	0.178752	0.00664773	0.0423696	-0.0231278	0.138457	0.824497	-0.0323396	-0.0048233	0.0836724	1.83951	0	0	0.0839798	-0.0103913	-0.153076	-0.14957	-0.0304784	0.0326431	0.0679739	0.0628368	-0.123951	-0.0324619	1.46931	0.0209136	0.0487173	0.0543626	-0.106382	0.187282	-0.023217	0.0330227	-0.0249638	0.670573	-0.0566027	0.0239845	-0.075461	0.180835	0.0690611	-0.000411634	0.0425018	0.00932247	-0.0939448	0.177017	-0.0729723	0.0943338	0.117974	0	0.179921
TOX3	0.0142646	0.0717721	0.0115253	0.0232632	0.00604157	0.0940354	0.0487899	0	1.42087	-0.0302781	0	0.0582275	0.00899949	0.0150202	0	0.123834	0	0	0	0.293767	-0.00456631	0.0326021	-0.0387242	0.17081	0	-0.0583143	0.178399	-0.0188196	0.000355943	0	0.0010116	0.226537	0.00339077	-0.0537109	0.133721	0	0	0	0.0660514	0.0235154	0.00825923	0.126084	-0.0445122	0	0.0230194	0.0491433	0.0253434	0	0.00999883
AC022144.1	-0.0780131	-0.202192	-0.0630577	-0.12696	-0.0400749	0.198153	-0.0201117	-0.00948774	-0.103121	-0.126358	0	-0.113423	-0.0492277	-0.0821654	-0.0169805	-0.219662	0	0	0	-0.14544	0	0	-0.463474	-0.117416	-0.160399	0	0	0	-0.00195313	-0.0869388	-0.428319	0	-0.00505631	1.51769	-0.15815	0	0	-0.152352	-0.357589	0.234411	0.173431	-0.180718	-0.0870139	-0.109436	-0.0335131	-0.00382697	-0.175821	0	-0.0121781
ARSJ	-0.0521594	-0.00280556	-0.0341552	-0.028504	0	-0.00665149	0	0	-0.0773369	-0.00738307	0	-0.0332879	0	0	0	-0.000398804	0	-0.00562134	0	-0.0101784	0	0	0	-0.0853344	0	0	0	0	-0.0789969	0	-0.00254222	0	0	0	-0.111597	-0.101655	0	0	0	0	-0.00292493	0	-0.0256646	0	-0.0851638	0	-0.00894038	0	0
MANBA	-0.0926395	0.0619981	-0.162506	-0.0447517	-0.157834	0.421695	-0.123206	0.177477	0.649689	-0.0873067	-0.0173656	0.0407288	0	0	-0.0952948	0.0520543	0	0	-0.0606636	-0.182968	-0.221461	-0.176215	-0.0941181	-0.12048	0.151029	-0.133211	0	-0.241357	0	0.109644	-0.00510134	0	0.000625286	-0.0528181	-0.14196	0	0	0.0920693	2.30484	-0.00987462	-0.136412	0.0408659	0.183097	0.0987868	-0.0181336	-0.0924294	0.0344622	0	1.15601
TRGC2	0	0	0	0	0.957564	0	-0.0455109	0.0048883	0	0	-0.000805443	0	0	0	-0.0970054	0	0	0	0	0	-0.0630588	-0.145379	0	0	0.0192257	-0.0444322	0	-0.141281	0	-0.0942457	0.0338819	0	0.0188748	0	0	0	0	0.0997279	0	0	0	0	0	0.119968	0	-0.144356	0	0	-0.0280389
ALDH1A1	0	0	0	0	0	0.0144852	0	-0.0984518	0	0.0340356	0	0	0	0	0	0	0	0.00395297	0	0	0	0	0	0.000485619	0	0	0	0	2.57199	0	-0.0106475	0.0163249	0	0	0	0	0	0	0	0.0348832	0	0	0	0	0.0176724	0	0	0	0
EGR4	-0.0175256	-0.028034	0	0	0	-0.0170009	0	-0.0231818	0.0167873	-0.0206758	-0.0228991	0	0	0	0	-0.0338903	0	0	0	-0.00893013	0	0	-0.0331985	0.0249374	0	0	0.165931	0	-0.0027277	0	0.000356703	0.127687	0	-0.0064905	0.0125891	0	0	0	-0.0380243	0	-0.0341618	0	-0.0188898	0	-0.0237233	0	0	0	0
SLC26A3	0	0	0	0	-0.00299447	0	0	0	0.945564	0	0	0	0	0	0	0	0	0	0	0	-0.0656177	0	0.00127459	0.753361	0	-0.0730899	0.0714077	-0.11769	0	0	0.000217189	-0.15689	0	0	-0.043854	0	0	0	0	0	0	0	0	0	0	0	0	0	0
FCGR1A	0	0	0	0	0	0	0	0.237067	0	0	0	0	0	0	0	0	0	0	0	0	0	0	0	0	0	0	0	0	0	0	0	0	0	0	0	0	0	0	0	0	0	0	0	0	0	0	0	0	0
CPNE5	0.0639738	0	0.0113993	0.0962686	0.0230178	0	0.0264363	-0.000270617	-0.000503964	0	-0.0114838	0	0	0.23155	0	0	0	-0.11996	0.00513689	0	0.0268742	0.0470393	0	-0.000334484	0	0.0156214	0.0400948	0.0233479	0.0349708	0.017346	1.24254	-0.00347044	0	0	-0.00117965	0	0.0295616	0	0.000575857	-0.305085	0	0	-0.0143117	0	0.00802499	0.0453419	0	0	0.018754
MID1	0	-0.0803005	0	0	0	-0.0188895	0	0.000641993	-0.040262	1.69447	0	0.00874074	0	0	0.0193781	-0.142891	0	0.0151444	0.0437543	-0.0457113	0	0	1.22515	-0.043078	0.0855718	0	0.101032	0	0	0.104622	0.382715	0.0938425	0	0.0358729	-0.0570439	0.0564095	0	0.0870127	0	0.0676077	0.377926	-0.102586	0.153837	0.0725033	0.0344435	0	0.0377775	0	0.0124738
CSF3R	0	-0.0819571	0	0	0	0	0	0.228879	0.841365	0	0.959305	0	0	0	0	-0.0190538	0	0	0	0	0	0	-0.0507916	1.64798	0	0	0.0257369	0	0	0	-0.00107684	0.203815	0	-0.0384478	0.81169	0	0	0	0	0	0	-0.0350061	0	0	0	0	-0.037758	0	0
FGD2	0	0	0	0	0	0	0	0.979752	0	0	0	0	0	0	0	0	0	0	0	0	0	0	-0.0202963	0	0	1.22446	0	-0.0182077	0	0	0	0	0	-0.0168456	-0.00141215	0	0	0	0	0	-0.0125816	0	-0.0272867	0	0	0	0	0	0
FRMD4A	0	0.0210157	0.024943	0	0	-0.00450136	0	1.55793	0.0418067	1.66172	0	-0.0477799	-0.0801805	0	0	0.0106534	-0.173703	-0.145912	0	0.242321	0	0	0.0664141	0.0117088	-0.00536985	0	-0.0182172	0	-0.361529	1.30009	0.817676	-0.0896247	0	0.0558973	0.0441447	0.0317352	-0.18724	-0.00568384	0	-0.181199	0.0150694	0.0209882	0.0965694	-0.00580439	1.52772	0	0.138904	-0.257574	0
STOX2	0	-0.0409195	0	0	0	-0.100426	0	0	-0.00363016	-0.0546178	0	-0.00219407	0.00680784	0	0	-0.00893712	0.00412482	-0.00680811	0	0.251142	0	0	0.0233673	-0.00605415	0	0	0	0	2.57199	0	0.79437	-0.0280537	0	-0.0490712	-0.00466914	0	0	0	0	-0.179581	-0.0204339	-0.00561781	-0.0256829	0	-0.0404611	0	-0.0259782	0.0257002	0
CRIP1	0.0154951	0.886468	-0.0431513	0.113452	-0.0524321	0.392369	1.0207	-0.879529	0.371519	-0.300594	-0.251927	1.40751	0	0.0556095	-0.718242	-0.297295	0	-0.457598	-0.0440034	-0.0932955	1.52497	-1.41914	1.55827	0.611495	-0.924244	-0.554594	0.2318	-1.74663	-0.164483	0.177504	0.545478	-0.181536	3.39905	0.346664	-0.636833	2.2498	-0.0869149	1.46179	-0.0330301	-0.0489767	-0.402964	-0.18516	-0.371202	-1.02442	-0.0969697	-0.331674	-0.235091	0	0.701013
ANXA8L1	-0.0926395	-0.221558	1.98895	-0.0447517	0	0.339681	0	0	6.95024e-05	-0.497386	0	-0.159028	0.0155848	0	0	-0.39453	0	0	-0.0606636	0.964703	0	0	-0.34712	0.00166495	0	0	0	0	0	0	-0.0133682	0	-0.544193	0.582062	-0.00279848	-0.0529146	0	0	2.30484	-0.0337285	0.617491	0.700195	-0.299969	0	-0.0627486	0	-0.124205	0	0
VCL	0.120349	-0.206432	0.444003	0.14394	-0.0872706	-0.0287795	-0.02993	-0.0145442	-0.0836643	-0.203176	-0.00558599	-0.515969	0	0.00453678	0.0212855	-0.062695	0	-0.0292939	-0.0946231	0.0484169	1.52511	-0.123872	-0.356427	-0.546964	0.0331646	-0.0938781	0.226784	-0.107846	2.6362	0.0104428	-0.672739	0.0489653	-0.152896	0.421296	1.17685	-0.0588006	-0.0805586	0.0367271	0.0656643	-0.160598	0.389887	-0.0815363	0.471604	0.0618948	0.0517018	-0.0628638	-0.264761	0	-0.018159
CASS4	0	0	0	0	-0.150182	0	-0.112825	0.0582411	0	0	-0.0602385	0	0	0	0	0	0	0	0	0	-0.0468319	-0.13686	0	0	0	-0.116801	0	-0.00441442	0	0	0	0	0	0	0	0	0	0	0	0	0	0	0	0	0	-0.152774	0	0	-0.223288
JAG1	0	-0.00377079	0	0	0.000464389	-0.0187332	0	0.264373	0.721786	-0.00555427	-0.0649067	-0.00830163	0	0	1.146	-0.00826506	-0.00292744	-0.012689	0	-0.0246526	0	0.00788073	-0.082297	0.227024	0	0	0.00406065	0	0	0.00141194	1.42608	0.0138648	0.244023	-0.0982027	0.247713	-0.0225676	0	0	0	-0.0450397	-0.07081	-0.0067917	-0.0764662	0	0	0	-0.0238125	0	0
TRBV28	0	0	0	0	0.873826	0	-0.00352319	0	0	0	0	0	0	0	0.0246684	0	0	0	0	0	-0.144023	-0.000405838	0	0	0.114143	-0.426814	0	-0.383334	0	0.118483	0.0338819	0	0.0188748	0	0	0	0	0.118776	0	0	0	0	0	0.135779	0	-0.016496	0	0	0.0177831
CRIM1	-0.0413824	0.828647	-0.268572	-0.0301365	-0.129171	0.575504	-0.0993863	-0.102887	-0.519647	-0.206406	-0.000109412	1.5749	-0.113548	-0.171679	-0.0641632	0.962152	0.00458141	-0.126614	-0.200075	0.0121293	1.30599	-0.327195	1.27728	-0.6117	0.0220634	-0.236986	-0.140035	-0.245788	2.27768	0.0750075	1.09768	-0.237638	-0.0725568	1.20984	0.250158	-0.27312	-0.0143043	0.0184234	-0.0134753	-0.000974667	0.849347	-0.0982947	1.17135	-0.0145955	1.17526	-0.180668	1.00265	-0.514223	-0.0036378
FBLN5	0.0274514	-0.0510264	0.0108265	0.0173109	0	-0.0104692	0	0	0.546825	-0.0148057	0.00690644	-0.0242085	0.0002332	0.0343201	0	-0.037315	0.0692036	0.00185508	0.0317964	-0.0625078	0	0	0.607899	0.0676165	0	0	0.0981199	0	0.0397845	0	0.901989	0.13718	0.00174946	-0.0232268	0.0643774	0.0323626	0.14072	0	0.0140159	0.0324028	0.180761	-0.0134219	0.0323418	0	0	0	-0.0258784	0.0696567	0
FPR1	0	0	0	0	0.00570053	0	0.0179159	-0.108555	0	0	0	0	0	0	0	0	0	0	0	0	0.00588919	0.0423924	0	0	0.00992763	0	0	0.00322068	0	0.0276971	0	0	0	0	0	0	0	0.00987183	0	0	0	0	0	0.00517421	0	0.026768	0	0	0.017175
SULT1A1	0	0.0393872	0	0	0.0522308	0.0083775	0.0363745	0.775266	1.32698	-0.0274302	0.0977346	0.0723027	0	0	0	0.0179894	0	0	0	-0.0516314	0.0791403	0.0622929	-0.0803071	0.148595	0	0.0472592	0.00888192	0.0643635	0	0	0.000366916	0.0702765	0	-0.101574	0.154651	0.0140361	0	0	0	0	0.290603	0.033503	0.190365	0	0.00149361	0.032424	0.0375192	0	0.0603271
PRSS8	-0.46637	0.563514	-0.529479	1.5603	0.00399959	0.577521	0	0	-0.154396	1.7345	-0.0844853	1.37857	-0.088018	-0.372894	-0.0137498	-0.439369	-0.492301	-0.388747	-0.764913	0.0469819	0.0236008	0	1.11832	-0.180105	-0.096522	0.0455108	-0.244766	0.0804841	-1.00292	-0.0481427	-0.0468373	-0.241894	-0.159111	0.144849	1.06893	-0.235575	-0.260019	-0.0625702	-0.341234	-0.227279	0.772374	0.460494	0.959681	-0.0508085	1.42326	0	-0.361308	2.65396	0.0234272
CEP126	0	-0.0524663	0	0	0	0	-0.00227864	0	-0.00169763	-0.0232792	0	-0.00103852	0	0	-0.0410558	0.00243906	0	0	0	-0.00957473	0	0	0.0192668	-0.00188218	-0.043557	-0.0202009	0	-0.00786063	0	-0.0038358	0.142249	0	0	0.0839141	-0.00298698	0	0	-0.0555234	0	0.228486	-0.0191075	-0.0423497	0.0356088	-0.0593969	0	0	1.50851	0	-0.179822
IRX3	0.210461	-0.0504305	0.209899	0.169157	0	0.850959	0	-0.0298871	1.7137	-0.0875312	-0.010442	0.239248	-0.0252084	0.080502	0.061761	0.533914	-0.102357	-0.098378	0.0849366	1.22991	0	0	1.049	1.69465	0.0986097	0	0.322971	0	0.0106181	0.0895115	0.0195405	0.272196	-0.068728	-0.0197867	0.350045	0.207815	-0.0809785	0.0915362	-0.0854246	-0.164095	0.884107	0.678671	1.35193	0.105464	-0.0370812	0.00382895	1.78994	0.0753774	0.00920318
IER5L	-0.128676	2.00486	-0.144647	-0.247971	1.04431	-0.286328	1.44423	0.298787	0.448565	2.35207	-0.00340708	-0.664289	-0.0578499	1.71298	-0.112159	0.530044	0.266341	-0.0973898	0.0768694	-0.456917	-0.205961	-0.126308	0.826667	0.508089	-0.0021386	-0.0435952	0.0514461	-0.212465	-0.0666062	-0.0498072	1.61682	0.189269	0.0113628	-0.0359972	0.931696	-0.227828	-0.0173639	2.63309	0.0548384	-0.44778	0.500596	-0.24446	0.413988	1.65805	-0.124122	0.889407	-0.575295	0.00481962	-0.0186009
FAM107A	0.00181739	0	0.000157015	0	0	0.00220335	0	0	0.000433488	-0.0363187	0	0	0.000525843	0.0026732	0	0.0124941	0	0	0	-0.0260219	0	0	0.0546937	0.000170667	0	0	0.00308255	0	0	0	0.489331	0.000425335	-0.0346727	0.062947	0.000909564	0	0	0	0.0159249	0.00225118	0.0232294	0.0816762	0.0857154	0	0.00426871	0	0.00309572	0.00782778	0
CYB5A	-0.0687368	-0.0617801	-0.094072	2.52059	-0.0115816	0.253532	1.25028	-0.247657	1.32785	-0.236645	0.089193	-0.0415652	0.207256	0.164834	-0.079422	0.01602	0.205582	0.137376	0.187995	0.228204	-0.042015	-0.0750067	0.735687	1.62438	-0.114328	-0.000942894	-0.305091	0.0176994	-0.0549392	-0.0946318	-0.360204	0.0193755	-0.301318	-0.22853	1.317	0.0254481	0.093259	-0.108515	0.0324323	-0.108445	0.958666	-0.0529172	-0.132111	-0.122238	-0.055932	-0.198779	-0.266285	0.136948	-0.240266
CD84	0	0	0	0	0.254717	0	0.0259448	-0.687383	0	0	0.0269368	0	0	0	0.277228	0	0	0	0	0	0.135103	0.18742	0	0	0.0320912	0.188012	0	0.277193	0	1.79361	0.0338819	0	0.0202313	0	0	0	0	-0.0115469	0	0	0	0	0	1.36264	0	1.19726	0	0	0.0475068
CYB5D1	0	-0.00383166	0	0	-0.0275626	0.335549	-0.0899868	0.600336	0.41235	-0.170828	0	0.068117	0.0203701	0.0106206	-0.0716054	-0.0134498	0	0.0572442	0.0593574	0.0984552	-0.117047	-0.09085	-0.0587891	-0.0547778	1.24539	-0.12641	-0.124294	-0.0779096	0	-0.0793707	-0.18452	-0.107875	0	-0.00132873	-0.0514668	0.0778399	0	-0.0531253	0.00810404	0.0490304	0.257409	-0.0506306	-0.00761126	-0.0710457	-0.0495522	-0.128681	0.0178313	0.0148242	-0.266914
FLT1	0	0	0	0	0	0	0	0.0982738	0	0	-0.0189103	0	0	0	0	0	0	-0.391498	0	0	0	0	0	0	0	0	0	0	-0.147545	0	0.3418	-0.0532893	-0.0147288	0	0	-0.156357	-0.0869149	0	0	0	0	0	0	0	-0.0539695	0	0	0	0
POU2F2	0	-0.0264498	0.000283951	0.00279883	0.00601906	0.000646268	-0.0584578	-0.104269	-0.105669	-0.0297066	-0.106276	0.0144409	0.00673009	0.00157458	-0.188567	-0.0177893	0.021746	0	0.00964269	-0.0414213	0.129681	0.0643811	0.0298265	1.20016	-0.271725	0.105226	0	0.224961	0	-0.38071	0.561474	0	0.00496432	-0.0305081	-0.112568	0	0.0115202	-0.361408	0.00995147	0.255349	0.0463884	0.00344638	0.566113	-0.28243	-0.00966701	0.0875495	-0.0280822	0	2.08934
ABCA1	0	-0.175354	0	0	0	-0.211587	0	0.977581	1.79365e-05	-0.114328	-0.0303741	-0.128029	0	0	0	-0.201076	0	0	0	-0.0787815	0	-0.0465919	-0.020387	0.00193389	0	0	0	0	0	-0.0099609	-0.192081	0	0	0.045246	-0.00120394	0	-0.00363615	0	0	-0.0982534	0.2905	-0.118786	0.309061	0	-0.0147217	0	-0.116703	0	0
ECM2	0	0	0	0	0	0	0	0	0	0	0	0	0	0	0	0	0	0	0	0	0	0	0	0	0	-0.0437465	0	-0.0303764	0	0	0	0	0	0	0	0	0	0	0	0	0	0	0	0	0	0	0	0	0
RNF144B	1.65015	-0.148431	-0.0627687	-0.118546	0.0347009	0.668012	0	0.0429766	0.584561	1.58373	0.00377344	-0.0322225	0.00298846	0.00193626	0	-0.128717	0.308881	0.0805816	0.0146189	0.287041	0	0.0198123	-0.0204098	0.1657	0.00921318	0.0365827	0.145127	0.0192897	-0.037555	0.0530343	1.00434	0.174648	0.309194	0.112386	0.117329	-0.0287411	0.096425	0.0097519	0.0260624	0.185605	0.325133	-0.152328	0.0903447	0.00995873	-0.0745495	0	-0.0170156	0.0964327	0
NAALADL2	0.0686464	0.903201	0.03959	0.043518	0	0.849171	0	-0.00948774	0.296848	-0.193773	0.00586035	-0.273591	0.0210788	0.0444532	0	0.52317	-0.130396	-0.0358739	-0.17208	0.581876	0	0	1.44772	0.653133	0	0	0.144051	0	-0.238919	0	-0.0285988	-0.00579743	0.028717	0.681914	-0.146363	-0.184158	-0.0451855	0	0.0462783	-0.385544	0.227588	-0.286255	0.216593	0	1.07244	0	-0.0259937	0.01383	0
PSMC3IP	-0.0824715	0.0159936	0	-0.0590217	0.00806646	-0.0468251	0.0418821	0.000677574	0.0371885	-0.0112394	0.00519242	-0.00578856	-0.0266625	-0.145438	0	-0.0153403	-0.113202	0	-0.0148742	0.00717719	0.028148	0.0465304	0.120314	0.0523956	0	-0.00862834	0.142941	-0.038951	0	0	0.00432533	0.127687	0.000625286	0.0622934	0.0414439	0	0	0	-0.0117517	-0.0492508	0.0969783	-0.0347255	0.0513431	0	-0.00676571	0.0297693	0.00828199	-0.075319	0.0586712
LYPD6B	0	0.0218191	0	0	0	0.0164366	0	-0.000149971	0.902675	-0.0179406	-0.00636414	0.0252586	0	0	0	0.0182968	0	-0.00983606	0	0.340399	0	0	-0.0420254	-0.124942	0	0	2.14332	0	0	0	0.00117795	-0.189186	0	-0.00455417	-0.146749	0	0	0	0	0	0.00127627	0.0091927	0.00884537	0	0	0	-0.0858062	0	-0.00375998
PCDH7	0	-0.152185	0	0	0	-0.0343124	0	0	-0.000795899	-0.00859088	0	-0.0207686	0	0	0	-0.0681882	0	0	0	0	0	0	-0.145722	-0.00708203	0	0	0	0	0	0	0	0	0.14132	0.99491	-0.00201564	0	0	0	0	-0.015137	-0.0229973	-0.125995	-0.0863111	0	-0.0131578	0	-0.0195747	0	0
CHST11	0	0.0267986	0	0	0.101599	0.0322257	0.18236	1.12072	0	0.011985	0.00693268	0.0230699	0	0	0.817079	0.0483061	0	0	0	-0.0117197	0.160597	0.055022	-0.0136909	0	2.08099	1.27484	0	1.92402	0	0.0484833	0.0338819	0	0.0188748	-0.0201068	0	0	0	1.45509	0	0	-0.0176492	0.0320681	-0.0157167	0.160061	0.00407795	1.17547	-0.00328829	0	0.0257119
DUSP10	-0.231812	-0.0928814	-0.146203	1.68919	-0.0760782	-0.082769	0.0281414	0.177852	2.16891	-0.0525181	-0.0256226	-0.342706	0	-0.232393	0.712057	-0.0773741	0	-0.104079	-0.185569	-0.144367	-0.14006	-0.0920408	2.05317	1.08957	-0.33006	-0.2577	-0.287933	-0.356173	-0.15789	-0.368489	-0.053451	0.0605094	0	-0.185228	1.34097	2.31274	0	-0.229048	-0.136826	-0.0355491	-0.147334	-0.043981	0.0796061	-0.209803	-0.112542	0.00828445	-0.128212	0	1.26214
GNA15	-0.0312525	0	-0.050022	0.0170801	0.168372	-0.00186493	0.201704	0.0974344	0.220968	-0.0142767	-0.0102336	0	0	0.0089488	0.751092	0	0	0.0037451	0.0087512	-0.0278871	0.185641	0.122947	-0.0202963	0.198422	0	0.13738	-0.347596	0.195521	-0.0525136	-0.00742261	0	-0.188221	-0.00857406	-0.0168456	0.233844	-0.00660074	0	0	-0.0371393	0	-0.0186855	0	-0.0326321	0	-0.0246246	1.67351	0	-0.0180132	0.0904558
NUAK1	0	-0.0305482	0	0	0	0.00713634	0	0	0	-0.00847926	0	-0.327824	0	0	0	-0.037054	-0.174647	0.0743884	-0.0956145	-0.0221902	0	0	-0.0166398	0.00123254	0	0	0.0046224	0	0.0221359	0	3.34406	0.0554033	0.00443455	0.00605171	0	0	-0.11304	0	0	2.3164	0.344983	-0.0204347	0.0135156	0	0.0534475	0	-0.0154115	0	0
FN1	0	-0.00405901	0	0	0	-0.0410507	0	0.176398	-0.122733	-0.00738307	0	-0.0857752	0	0	0	-0.0046373	0	-0.00462315	0	-0.0101784	0	0	0	1.48611	0.010408	0	0	0	0	0.020258	0.515179	-0.0173534	0	0	-0.126919	-0.0428854	0	0.0123493	0	-0.0513992	-0.00292493	0	0	0.012384	-0.032455	0	-0.00894038	0	0
CYBA	0.0592597	0.0276661	0.147986	0.135115	2.4056	0.512554	2.05978	2.68002	1.00324	-0.313344	3.00322	1.53488	0.0268955	0.0176392	2.55256	-0.262691	-0.0166255	-0.00150903	0.0409203	-0.00343379	1.98337	0.550261	-0.158467	0.792291	1.87226	2.11042	0.360376	1.85492	2.61458	2.30636	-0.537674	0.259036	2.86918	0.710196	-0.0886501	-0.0179364	-0.103349	1.84775	-0.159879	-0.239593	0.828548	0.67142	0.584766	1.94919	0.26211	0.444553	-0.0700815	0.101444	2.75471
CCDC34	0.0214864	-0.127188	0.101404	0.0693649	-0.0198866	0.542886	-0.0374417	-0.0627663	0.53271	-0.270414	0.0162752	0.182205	0.0750733	0.210537	0	-0.242926	0.171296	0.0569782	0.192339	1.59734	-0.0238668	-0.0167703	-0.157004	0.108774	0	-0.00354149	0.0875154	-0.00273522	0.0263383	0	0.00462718	0.0666436	-0.514949	0.0531907	0.0619549	0.1283	0.0775301	0	0.331779	0.023033	1.2408	-0.0912363	0.421239	0	-0.088159	1.01317	0.0181726	0.23702	-0.0287833
STAB1	0	0	0	0	0	-0.0247769	0	1.52508	-0.00475098	0	0	0	0	0	0	0	0	-0.00680811	0	0	0	0	-0.00632194	-0.0071751	0	0	0	0	0	0	-0.986283	-0.0280537	0	0	-0.00697366	0	0	0	0	-0.0595143	0	0	0	0	-0.0303367	0	0	0	0
ADGRE5	0	1.05101	-0.0166653	0	1.15652	0.273248	-0.178114	1.32252	-0.00321189	-0.108865	-0.0939924	-0.164521	0	0	1.61842	-0.116214	0	-0.197986	-0.0767831	-0.0914371	2.36066	0.974878	0.640564	-0.00285256	0.122591	1.14991	0	0.446949	0	2.06009	-0.0763048	-0.00587758	0	-0.0829509	-0.0112433	2.35733	0	1.16912	0	-0.037237	-0.107304	-0.0908396	0.604237	1.9022	-0.036383	1.88542	-0.114254	-0.0771514	1.63754
INSR	0.0720911	0.0914154	0.0605747	0.0922345	0	0.640585	0	0.219538	0.792599	1.44476	-0.0156832	-0.0589838	0.218037	0.148879	0	0.0650125	-0.191389	-0.205724	0.0777153	1.2535	0	0	0.677851	-0.0610773	0	0	0.109046	0	-0.0104837	0	-0.522529	-0.224981	0.25691	1.50552	0.519516	0.0268876	-0.147754	0	0.111648	2.06591	1.05159	0.0944356	1.06055	0	-0.0673507	0	0.112379	2.53977	-0.00678473
MSX2	0.0176013	0	0.00869001	0.0383299	0	-0.0262072	0	0	0.339468	0.0115214	0.000497207	0	0	0.0174905	0	-0.00344029	0.017922	0.0037451	0.0175079	0.00958987	0	0	-0.0451819	0.416868	0	0	0.0200769	0	0.0130725	0	0.000964003	0.0754616	0	-0.0348694	0.312344	0.0120651	0.00610065	0	0.00148657	-0.0726298	-0.025417	0.0053141	0.272393	0	0.0292453	0	0	0.0106799	0
CLEC2B	0	-0.0497993	0	0	0.0844199	-0.0189535	0.4593	0.273411	-0.038186	0.0124831	0.978905	-0.0219399	0.0144751	-0.053157	1.60919	0.678066	-0.134911	0	-0.0407121	0.0323004	0.142472	0.409172	0.00633492	-0.0432258	1.31745	-0.109374	-0.0348933	1.68913	0	1.01951	-0.63558	-0.0339868	0.00130823	-0.000795901	-0.0556975	0	-0.118827	0.777365	0	0.0179183	0.0313947	-0.0789428	-0.0176767	0.895234	0.0100107	0.279275	-0.0286738	-0.222012	0.23536
C1orf21	1.31333	-0.293395	-0.416532	-0.617106	0	0.12417	0	-0.0500264	0.408707	-0.819941	0.000380559	-0.491751	9.85811e-05	-0.107851	1.3007	-0.328415	0.0376862	-0.0811189	-0.224713	-0.138473	0	0	-0.200797	1.17223	-0.0323396	-0.049969	1.89739	-0.0159984	-0.413565	-0.0664731	1.78184	-0.552921	0.224251	-0.0382249	1.02876	-0.271097	0.00977029	-0.0336592	-0.291084	-0.00276973	1.01081	-0.205457	-0.17287	-0.0285776	-0.360846	0	-0.156791	0.0383683	0
NCF1	0	0	0	0	0.675784	0	-0.31527	0.673663	-0.000348981	0	1.45423	0	0	0	-0.110244	0	0	0	0	0	-0.361274	1.02321	-0.0141666	0	-0.0927667	-0.330574	0	1.05771	0	1.1341	0	0	0.000731137	-0.00260537	-0.00201564	0	0	1.97729	0	0	-0.013713	0	-0.00758263	1.12212	0	-0.364037	0	0	-0.123641
LY6E	-0.311306	1.13401	3.08094	0.126793	-0.0337687	1.69229	1.82346	-0.190073	0.479925	1.71894	0.084541	-0.128727	0.038486	0.0152971	1.89035	1.42963	-0.254504	0.990644	3.44299	2.07825	-0.0933727	-0.0582864	1.80182	-0.0204699	2.17031	-0.177275	0.615538	1.79409	2.85563	-0.358949	-0.013609	0.58914	-0.451072	1.81887	0.507556	-0.0462684	0.398188	1.05829	2.40064	0.239913	1.71201	2.17796	1.99408	-0.220044	1.45831	0.872885	2.01682	0.384619	-0.0320784
ASS1	0.0658314	0.0602334	0.0556585	0.0719482	0	0.00171895	0	0.000154297	-0.144076	-0.382321	0.0225561	1.78625	0.177364	0.0387495	0	0.0702741	0.016314	0.0355535	0.0953828	0.608823	0	0	0.0666635	-0.138692	0.010408	0	0.153563	0	0.0461983	0.020258	-0.205807	0.128875	0.00898324	0.863089	-0.124846	0.00313826	0.0881174	0.0123493	0.173703	-0.0144454	0.789231	0.292401	0.11177	0.012384	-0.0412936	0	0.130011	0.00605684	0.00379462
ELOVL2	0	0	0	0	0	0	0	-0.0104709	1.54388	0	0	0	0	0	0	0	0	0	0	0	0	0	0	0.224956	0	0	0.0152127	0	0	0	0	0.120453	0	0	0.69685	0	0	0	0	0	0	0	0	0	0	0	0	0	0
GRIN2B	0	0	0	0	0	0.013942	0	0	-0.0550019	0.00378064	0	0	0	0	0	0.00789565	0	0	0	0.0194877	0	0	0.00387379	-0.052272	0	0	0	0	0	0	-0.00894385	0	0	-0.0232112	0.440685	0	0	0	0	-0.0246694	0.0285469	0.00374746	-0.0631203	0	0.00446073	0	0	0	0
HOPX	0	-0.00432683	0	0	1.1809	0	1.421	-0.00089384	0	0	0.015378	0	0	0	1.33129	0	0	0	0	0	5.48483e-05	0.0960028	-0.03605	0	0.0786171	0.00841431	0	1.33428	0	0.21995	-0.164929	0	0.00154845	-0.0464609	0	0	0	2.31128	0	0	-0.00281784	0	-0.0264491	2.7877	0	-0.024531	-0.0687941	0	-0.0457852
DLK1	0	0	0	0	0	0	0	0	0	0	0	0	0	0	0	0	0	0	0	0	0	0	0	0	0	0	0	0	0	0	0	0	0	0	0	0	0	0	0	0	0	0	0	0	0	0	0	0	0
MID1IP1	0.0328103	-0.321502	0.0846825	0.0500883	0.1019	-0.0413936	0.0302515	0.112552	0.627605	-0.0970513	0.00428504	-0.128895	0.0898844	0.127003	0	0.578978	0.0661134	0	0.0542605	0.207056	-0.0222522	0.0596562	0.00469543	-0.142429	0.0233624	-0.0635222	0.0144936	-0.00481043	0.0181632	0.0488245	-0.069544	2.75541	0	-0.0294993	0.348234	0.0653937	0.0473936	0.0292922	0.0109293	0.0780556	-0.0451663	-0.186563	-0.077367	0.0246811	0.00270945	0.071893	0.998896	0.0269853	-0.289694
ARHGAP42	0	0.0456474	0	0	0	0.013534	0	0	5.8729e-05	-0.00489873	0	0.016142	0	0	0	0.0321223	0	0	0	0.00139126	0	0	0.0149406	0.000308924	0	0	0	0	0	0	-0.0432056	0	0	0.0119582	0.00051145	0.00186927	0	0	0	0	0.0168209	0.0276344	0.00672302	0	0	0	0.0284152	0	0
ITPRIP	0	-0.00166437	0	0	0.0748373	0.0448661	0.129671	-0.0891681	-0.0155042	-0.00237282	0.00314541	-0.00219407	0	0	0.189168	0.0181952	0	0	0	-0.0177624	0.0859708	0.064394	-0.0765121	-0.0203806	0.127368	-0.111384	-0.0175149	-0.0987791	0	0.128581	0.177106	-0.0580342	0.000731137	-0.0070805	-0.0200618	0	0	0.111144	0	0.00979075	-0.0682129	0.0193753	-0.0288863	0.123097	0.0148737	0.135714	0.0168437	0	0.0719736
EFHD2	-0.363823	0.0183504	-0.103465	1.50505	-0.398492	-0.0524508	1.17007	1.83317	-0.23762	-0.134075	0.0548371	-0.00232129	0.0291165	1.56579	1.30129	0.00256431	0.0321535	-0.0629657	-0.0798791	-0.207378	0.973709	0.935559	0.653999	-0.281575	-0.401521	0.729804	-0.254826	-0.749616	-0.246078	-0.387451	-0.268429	-0.267519	-0.0340425	-0.0773328	0.254818	-0.0671886	-0.0899161	0.884452	0.00951766	-0.050249	0.230618	-0.0318131	-0.143617	0.985106	-0.176998	-0.395497	-0.0864988	0.0220586	1.49104
CPEB4	2.3002	-0.276449	0.219797	0.07683	-0.0581725	0.235673	-0.0444643	2.23861	1.95571	-0.139955	0.00743962	-0.280612	0.00612799	-0.0599852	0.187981	-0.298372	-0.143796	-0.163099	2.54409	-0.251535	-0.00583546	1.23221	0.412763	1.45878	0.155968	0.0988329	0.126865	-0.0019942	2.47321	0.162619	1.27417	0.209928	-0.186466	1.30929	0.870603	-0.0783883	-0.105617	0.160406	0.279742	-0.0472473	0.593826	0.734751	0.763936	0.177461	-0.0637334	-0.0767094	-0.0886393	-0.0171692	0.0173991
FAT1	-0.00129088	-0.204094	0	-0.00114813	0	0.262417	0	-7.70176e-06	0.602029	-0.0341716	-0.00567076	-0.199249	0.0102429	-0.0819453	0	-0.216852	-0.148574	-0.116022	-0.097484	0.474196	0	0	1.5502	0.523239	-0.0276907	0	2.33606	0	0	-0.0823666	-0.0275217	0.0318116	-0.0137445	0.0840986	1.06544	-0.0565329	-0.0413665	-0.03556	0	2.2016	1.13726	-0.263047	0.517927	-0.0188495	-0.0806502	-0.0104685	-0.310547	-0.0737202	-0.0251632
FASN	0.00186609	1.03392	0.0391606	-0.0143939	-0.22507	0.567402	-0.0775254	-0.0250981	2.09348	-0.255497	-0.00125035	-0.421405	0.0428383	-0.150729	0.0403569	-0.131885	-0.107616	-0.327885	0.0419515	0.307644	1.3956	-0.204528	-0.166231	0.278335	-0.071692	-0.167073	0.00588916	-0.265908	2.38383	-0.0539162	0.585577	0.0817605	0.272721	-0.125771	0.745708	-0.129186	-0.0386373	-0.0684453	0.273846	0.0241887	-0.103883	-0.107695	0.716106	1.2842	-0.238344	-0.220519	-0.0254841	-0.189227	-0.0186168
APP	-1.02528	0.778217	-0.788045	-1.31988	0.0436035	0.912396	0.229327	1.18061	1.5397	1.50096	-0.0806501	1.63399	1.0112	2.36371	0	1.32651	-0.368657	2.39822	3.02554	0.656585	-0.0772738	0.0196387	1.53036	1.40077	-0.174498	-0.151741	2.29607	-0.214849	-1.31457	-0.137454	2.67441	-0.161477	0.0291289	1.59179	2.16398	1.84375	-0.404876	-0.129402	-0.358293	1.73102	1.95545	1.69735	1.68773	-0.102985	0.657977	0.11805	1.12962	2.39143	0.100294
ERBB3	-0.176501	-0.159257	-0.135006	-0.118458	0	0.149511	0	0.000643218	1.27844	-0.282679	-0.00668795	-0.208299	-0.13058	-0.108929	-0.00200526	-0.250317	0.0743291	-0.102616	0.0300653	0.324535	0	0	-0.0855958	0.490614	1.25895	0	0.24028	0	-0.348331	0.00620614	-0.0616595	0.309311	-0.0064849	0.025112	1.534	0.0244117	-0.138509	-0.0328837	-0.109314	0.0149199	0.469252	-0.27028	1.00074	-0.0479852	1.06968	0	-0.269763	2.21099	0
INPP4B	-0.0959154	0	-0.169517	-0.207884	1.18662	0	0.0346679	0.00027514	1.29779	0	0.0106109	0	0	0	0.0106318	0	0	0	-0.017925	0	1.83043	0.0802653	-0.0182029	1.15579	0.0582973	-0.0740739	2.79243	1.39512	-0.28847	0.121628	0.000356703	2.11502	0.255552	-0.0168456	1.23738	-0.163723	0	0.0644527	-0.0373422	0	-0.0125816	0	-0.0272867	0.0223559	-0.104021	0.117187	0	0	0.188414
C19orf33	0.0200419	-0.0444857	-0.167365	0.0123827	0	-0.0430306	0	0	-0.205802	-0.0158143	-0.0114765	-0.0792199	-0.128404	0.00780295	0	-0.0650012	0.0133997	-0.129712	-0.160761	-0.0387409	0	0	-0.161673	0.649748	0	0	-0.0160601	0	0.00372231	0	-0.00462678	-0.0105253	0.244377	-0.165938	-0.20973	2.26446	-0.0481907	0	0.00217338	0	0.23956	-0.0425958	0.121066	0	0.00517598	0	-0.0569975	-0.00565416	0
VASH1	0	-0.00905304	0	0	0	-0.00732126	0	0.513583	0.00121748	-0.0319304	0.343063	-0.00348615	0	0	0	-0.00306719	0	0	0	-0.0499466	0	0	-0.000824909	0.000794196	-0.102244	1.22446	0	-0.0182077	0	-0.0739928	-0.000887116	0	0.327135	0	0	0	0	-0.0850428	0	0	-0.0131555	0	0	-0.0713791	0	-0.0232795	0	0	0
EVA1B	0.13332	-0.188399	-0.166849	0.0747985	0.102179	0.441597	0.0496668	-0.186264	0.620199	-0.160857	0.0127318	-0.139908	-0.0668933	0.0454666	0.0103944	-0.231934	0.0351917	-0.0581033	-0.0755152	-0.222013	0.0392307	0.0196554	0.0650977	0.98081	-0.00922864	0.0879627	0.115184	0.0115406	0.130284	-0.00875522	-0.203719	0.179607	2.8737	0.0591427	0.937228	3.23413	0.0106768	-0.0119569	-0.092249	-3.62245e-05	-0.00385375	-0.177581	0.306956	-0.00607684	0.212331	0.0652596	-0.0172469	0.0251163	0.0582377
LINC01725	0	-0.0268336	0.024943	0	0	-0.0555491	0	0	0.186325	-0.0437974	0	-0.019354	0	0	0	-0.0474179	0	0.0425234	0.0593574	-0.00484993	0	0	0.0434614	0.167654	0	0	0.106902	0	0	0	-0.00127135	0.124227	0	-0.0298047	0.17968	0.108261	0	0	0	0.139768	0.39582	-0.00559766	0.0172097	0	0	0	0.0883616	0	0
CLEC5A	0	0	0	0	0	0	0	0.134797	0	0	0	0	0	0	0	0	0	0	0	0	0	0	0	0	0	0	0	0	0	0	0	0	0	0	0	0	0	0	0	0	0	0	0	0	0	0	0	0	0
LURAP1L	0.0176013	0.219683	0.104842	0.0383299	0	0.00538049	0	0	0.137795	0.00995411	0.00386093	0.174928	0	0.0174905	0	0.0633862	0.0650219	0.0257732	0.0252656	0.0453099	0	0	0.0549567	0.973789	0	0	-0.0357536	0	0.0130725	0	-0.0446384	-0.0850243	0.00701868	0.0800033	0.502369	0.0240931	0.0386441	0	0.00148657	0.0160722	0.0371547	0.0699615	0.120554	0	0.01418	0	0.0983535	0.0224109	0
LIPH	0.0183535	0.78902	6.47267e-05	0.00288737	0	-0.0728233	0	0	-0.102399	-0.123001	0.00800079	-0.526137	0.0731513	0.044227	0	-0.143997	0.014713	-0.177758	-0.391272	-0.341976	0	0	-0.449129	0.717762	0	0	-0.028824	0	0.0199218	0	-0.0357972	-0.150137	-0.0141305	0.654906	-0.159012	-0.307666	2.88778	0	0.0180371	-0.255042	-0.00402089	-0.23716	0.320709	0	0.00605608	0	-0.471715	0.126798	0
CYP2S1	0	0	0	0	0	0	0	-0.26602	0	0	0	0	0	0	0	0	0	0	0	0	0	0	0	0	0	-0.0295606	0	-0.0115027	0	0	0	0	0	0	0	0	0	0	0	0	0	0	0	0	0	0	0	0	0
HPGD	0	0.00912544	0	0	0.0501003	0.0126505	0.222143	1.16117	0.766992	0.0271572	0.002463	0.00118352	0	0	0.078341	0.0121178	0	0	0	0.0566707	0.16797	0.29622	0.0254878	1.90592	0.143114	0.0491441	-0.107178	0.105791	0	0.144959	0.00150338	0.0558442	0	0.00640287	0.267287	0	0	0.191803	0	0	0.0462442	0.00835829	0.00914176	0.154672	0	0.226785	0	0	0.260353
ARNTL2	-0.0959154	0	-0.169517	-0.207884	0	0	0	0.0125559	-0.00276973	0	-0.00558599	0	0	0	0	0	0	0	-0.017925	0	0	0	0.711825	-0.0042076	0	-0.0295606	-0.0671575	-0.0115027	-0.309501	0	-0.0040508	-0.0761676	-0.0634516	-0.0882073	-0.00864528	-0.163723	-0.0805586	0	-0.0373422	0	-0.0509633	0	-0.116733	0	-0.104021	0	-0.0230029	0	0
VEGFD	0	0	0	0	0	0	0	0	0	0	0	0	0	0	0	0	0	0	0	0	0	0	0	0	0	0	0	0	0	0	0	0	0	0	0	0	0	0	0	0	0	0	0	0	0	0	0	0	0
ARRB2	-0.204658	0	-0.0308583	-0.325623	0.263552	0.376913	0.0928811	0.850237	0.000433488	-0.0497117	0.0150358	0.00704274	0.0301773	1.70168	0.103699	-0.0185179	0	0.00127276	-0.0174329	-0.053296	0.18846	0.102613	-0.0265503	0.000170667	0.163698	0.292672	-0.133358	0.224493	-0.101174	0.234102	0.0335765	0.000425335	0.0223508	-0.0296947	-0.00188176	0.0230677	-0.100593	0.197308	0.029309	0.00164385	-0.0288501	0.0291258	-0.070377	0.164861	-0.0217846	0.102397	0.00309572	0.00782778	0.12099
CXCR6	0	0	0	0	-0.0379497	0	0.103409	0.00706968	0	0	0.00654866	0	0	0	0.109753	0	0	0	0	0.00404024	0.0899651	0.134213	0.0214399	0	0.306205	0.115472	0	0.180681	0	0.311906	0	0	0.0010867	0.00605171	0	0	0	0.387751	0	0	0.0239838	0	0.0135156	0.373989	0	0.162856	0	0	0.238301
USP53	-0.0916513	-0.250824	0.00395112	-0.0553796	0.0631023	0.580051	1.49513	0.549381	0.41207	-0.240363	-0.0684794	-0.526197	-0.366695	-0.0869601	-0.0588912	0.869781	0.0291398	-0.120846	-0.238368	0.424148	-0.0954729	-0.0924039	1.33742	-0.0666468	-0.0146377	-0.0566415	-0.0169946	-0.015081	0.0186634	0.170547	2.07671	-0.0417664	0.00601776	0.950744	0.731517	2.71878	-0.156745	1.18097	-0.399002	2.0354	0.406972	-0.171059	0.709212	-0.00821187	-0.139657	-0.00116415	-0.253031	0.100957	1.13689
FAM43A	-0.0137987	-0.000525953	0.0423899	-0.0229754	0.985699	-0.00323106	-0.0461601	0.968953	0.171948	-0.289246	-0.0843757	-0.0510484	-0.0459362	-0.119091	0.775664	-0.00285207	0.0860654	0	0.0224768	-0.178218	-0.0850561	-0.0536022	-0.0879232	0.152635	0.0655765	-0.100631	0.106422	-0.0807101	0.0356953	0.10453	0.758744	0.148022	0.31889	-0.0876358	0.657774	0.0141391	0.148375	0.119022	0.0174689	0.0203447	-0.0737376	0.0199616	-0.291373	0.0830496	0.0296513	0.971843	-0.0187516	-0.0313535	1.18705
ADPRH	0.0784572	0	0.0535731	0.0309096	0	-0.00186493	0	-0.495241	0.0107508	-0.0142767	0	0	0	0.00641614	0	0	0	0.00785788	0.0324521	-0.0278871	0	0	0.00127459	0.0151838	0	0	0.101032	0	0.0172995	0	-0.0990681	0.0777457	0.00999563	0	0.0107226	0.023111	0	0	0.0554093	0	-0.00610395	0	-0.00534539	0	0.0160471	0	0	0	0
PALD1	-0.0743515	-0.0179628	0	-0.00912829	0	0.330715	0	0.433015	0	-0.0496205	0	-0.0339594	0	-0.0631918	0	-0.0427533	-0.0845291	0	-0.0513791	-0.0158088	0	0	0	0	0	0	-0.0259877	0	-0.0807865	0	-0.229859	-0.00111049	0	0	0	-0.00669868	-0.0768501	0	0	-0.0185256	0	-0.0242745	0	0	-0.0687672	0	-0.00940241	-0.0585247	0
SIPA1L2	0	0.0547109	0	0	0.00976638	0.136369	-0.0537364	0.13436	-0.156631	0.0132008	0.00180257	-0.0855849	0	0	0	0.085533	0	-0.0292939	-0.114043	0.00296301	1.62551	-0.0183445	0.141273	-0.19712	-0.0146754	-0.0203252	2.11151	0.00199448	0	0	0.578401	-0.322446	0	0.239863	1.06256	-0.147028	0	-0.00940933	0	-0.0473013	0.0852378	0.0570433	0.123211	-0.00203146	0.0316543	-0.0601619	0.0327755	0	-0.0352195
IL1R1	-0.0541153	0.0958237	0.0219696	0.0308026	0.00446398	-0.058226	0	-0.250505	0.244046	-0.0275611	0.000378601	0.0261858	0.0260933	-0.0437814	0	0.014708	-0.0736861	0.0516073	0.0219362	0.0820113	0.0236008	0.00788073	-0.00918798	-0.217071	0	0.0455108	0.00776431	0.0804841	-0.0676312	0.00141194	-0.381623	0.052463	-0.359208	0.111534	-0.242425	0.00957781	0.196763	0	0.0137084	-0.0308348	0.0652768	0.0787493	0.559819	0	-0.0277456	0	0.110288	-0.00306653	0.0234272
SELL	0	0	0	0	0.0588232	0	0.00140089	-0.0275357	0	0	0	0	0	0	1.46394	0	0	0	0	0	0.0400877	0.0338205	0	0	-0.000263598	0.0695499	0	0.068983	0	-0.00269113	0	0	0	0	0	0	0	0.00665794	0	0	0	0	0	0.0117026	0	0.00588605	0	0	-0.0287335
LAMC2	0	-0.0214612	0	0	0	-0.0348657	0	0	0.0386871	-0.019834	0.000497207	-0.0140722	0	0	0	-0.0356046	0.017922	0	0.00875673	-0.0443062	0	0	-0.0762826	0.040699	0	0	0	0	0	0	-0.00616587	0	0	0.766598	0.0596054	0.00435658	0.00610065	0	0	0.00779613	-0.0400357	-0.0114252	-0.018946	0	0	0	-0.0250398	0.00370039	0
IL20	0	-0.0573704	0	0	0	-0.0482278	0	0	0.201371	-0.0305291	0	-0.0741705	0	0	0	-0.0536796	0	0	0	-0.0115985	0	0	-0.0732566	0.150552	0	0	0.0103395	0	0	0	0	0.0819477	0	-0.0667123	1.26693	0	0	0	0	0	-0.00477091	-0.0269931	0.311727	0	0	0	-0.107749	0	0
PHF23	1.64826	-0.119114	-0.0478235	-0.0990616	0.0295227	-0.225915	0.0277915	-0.0349463	0.241577	1.58757	0.00149494	-0.122189	0.0209873	-0.0167652	-0.00840143	-0.147955	0.016314	-0.0434325	-0.0846881	-0.144179	0.028148	0.0278085	-0.0642351	-0.274569	0.0801844	0.0514366	0.248791	0.0192897	-0.0834746	0.12821	0.00281686	0.0609734	0.003774	-0.0212683	0.84715	-0.0990482	0.000361354	0.102656	0.0752233	-0.172019	-0.103434	-0.081049	-0.0502217	0.0950187	-0.088106	0.00502578	-0.0994424	0	0.0406828
KANK3	0	0	0	0	0.0779411	0.335821	0.0401242	0.00013846	-0.0114061	-0.0531374	0.0153208	0	0	0	0	-0.0352015	0	0	0	-0.0310306	0.114388	0.0714565	-0.00625402	-0.0125713	0	0.0905811	0	0.101914	0	0	1.28933	0	-0.0381486	-0.0128492	-0.0181053	0	0	0	0	-0.0185256	-0.0101646	-0.0191908	-0.0211352	0	-0.0281442	0.0560077	0	0	0.0760731
EPHA2	0.104572	-0.25329	0.0275631	0.0375876	-0.101248	-0.153	-0.00882942	-0.0298871	0.564793	1.88586	-0.0130951	-0.51153	-0.110854	-0.0357557	0	-0.173988	-0.224162	2.82935	-0.0985416	-0.213168	-0.105779	-0.0667838	-0.462879	-0.210927	0.00486475	-0.0804522	2.1537	-0.200171	2.42757	0.0112667	0.0629992	-0.286357	-0.0648712	1.61857	-0.194432	-0.0628903	-0.315111	0.00629488	0.0177384	0.0911908	0.0613083	0.721536	0.305156	0.00320623	-0.0476294	-0.0818433	0.934407	-0.119631	0.00281114
CXCL17	0.0524279	0.107023	0.0353172	0.119553	0	0.0172563	0	0	-0.000154086	-0.13552	-0.00720415	0.0402401	0.0002332	0.0436007	0	0.0322857	-0.0194293	-0.0515771	0.177219	0.628306	0	0	-0.0125079	0.00272863	0	0	-0.00663108	0	0.00799748	0	-0.00535758	-0.0152027	-0.00281062	0.00811386	-0.00273888	0.0836449	0.0930568	0	0.00867223	0.0195557	-0.0279126	0.0855758	0.551658	0	-0.044088	0	0.0697222	0.0696567	0
LPXN	0.00910268	-0.028034	0.00527688	0.00506492	0.0205646	-0.0170009	-0.0617854	-0.000834234	-0.0544658	-0.0206758	-0.0112557	0.00479728	0.00983522	0.00487385	0.492074	-0.0338903	0	0.000866961	0	-0.00893013	-0.0928616	1.33287	0.0841436	-0.0514855	-0.0484096	-0.0800875	0	-0.064157	0.0122099	0.0316799	0.00404184	0	0	0.0378339	0.447265	0.015713	0	-0.051656	0.0104475	0	0.0561664	0	0.034188	-0.0563019	-0.0105595	-0.0192551	0.0074935	0	1.77955
TXNIP	3.12523	1.31314	0.48914	0.484636	3.41345	1.93621	2.77686	1.96345	2.26311	0.413267	2.88114	2.93969	2.32109	2.7172	0.251632	2.90614	0.596022	4.33603	0.297285	1.91401	0.957231	2.01844	2.362	3.87856	0.159659	3.60929	0.885786	3.77427	0.524187	3.36634	3.54037	1.08454	-1.11452	2.21743	3.13754	0.350835	0.559084	0.151348	0.550377	3.01673	2.79382	1.81222	3.22503	2.18828	2.03269	2.9351	2.15864	1.09053	3.11988
IL6ST	1.55467	-0.29208	0.0784107	-0.135912	1.22271	0.172449	1.50266	1.27382	2.4059	-0.241475	0.0153277	-0.177174	-0.072378	-0.16281	0.34294	1.03278	-0.305821	-0.141635	-0.138945	0.544041	-0.117727	-0.0698677	2.0423	2.4671	1.25248	-0.0632613	1.85397	-0.0456024	-0.576797	0.00541703	1.64116	-0.736943	-0.0133119	1.19757	1.13955	-0.13973	0.11968	0.0257379	0.024087	1.96685	0.0783168	-0.301391	-0.103609	0.0657642	1.31372	-0.143394	-0.4416	1.70044	-0.188084
PPFIBP1	-0.140158	-0.190654	-0.239066	-0.315232	0.0527536	0.30566	0.106855	0.00417885	0.131627	-0.0870824	0.010682	-0.0396206	0.018471	0.00888395	-0.0395657	-0.220884	0	0.00582955	0	-0.0622216	0.0306829	0.0767948	-0.132854	0.96464	-0.133048	-0.086519	0.0116249	1.25126	-0.16193	-0.0696413	1.8094	0.118945	-0.0143377	-0.0194349	0.892512	-0.1255	0	1.13945	-0.135247	-0.113463	-0.0902889	0.612811	0.260944	-0.119735	-0.0723271	0.10909	-0.0645172	0.179544	-0.104466
IFI44L	0	0	0	0	0.00132423	-0.0255253	0.0033438	-0.199589	-0.0017142	0	0	0	0	0	-0.0226529	0	0	0	0	0	-0.0700132	-0.0212204	-0.0201162	-0.00171446	2.06299	1.12958	0	-0.0622601	0	-0.0387092	-0.234781	0	0	-0.010983	-0.00372239	0	0	-0.0880022	0	-0.062966	-0.013343	0	-0.0327611	-0.117687	0	-0.0136522	0	0	0.0103181
UPP1	0	-0.112876	0	0	-0.0911521	-0.123307	0.00714518	1.43067	0.103723	-0.0672522	0.00398171	-0.142673	-0.0675529	0	-0.158851	-0.127939	-0.153076	-0.132173	-0.0370514	-0.0358736	-0.421665	1.71977	-0.0753455	0.943175	-0.373552	-0.488739	-0.196838	-0.537882	-0.111366	-0.342199	-0.516428	-0.107617	-0.0631124	-0.0162284	0.114432	-0.0294529	-0.075461	-0.344365	0	-0.011093	-0.0613895	-0.0668244	-0.0430679	-0.234275	-0.0818573	-0.0115998	-0.169657	0	-0.137889
SIGLEC10	0	0	0	0	0	0	0	0.527609	0	0	0	0	0	0	0	0	0	0	0	0	0	0	0	0	0	0	0	0	0	0	0	0	0	0	0	0	0	0	0	0	0	0	0	0	0	0	0	0	0
ARID3A	0	-0.0643792	0	0	0.0736566	-0.0591761	0.0468864	0.315022	0.21387	0	-0.00248242	-0.0835812	0	0	0.0633561	-0.0275957	0	-0.0212673	0	-0.0256526	0.116667	0.0725556	-0.0149901	0.250274	0.121837	0.0591696	0.00685368	0.0375164	0	0.0812481	0.150696	0.00693686	0	0.0282951	0.229974	-0.0428854	0	0.126249	0	-0.110913	-0.0389958	-0.0360105	-0.00977763	0.152803	-0.0627917	0.0326033	-0.0399554	0	-0.097481
CMTR2	0	0.00183232	0	0	1.06143	0.0606434	0.0265672	-0.0158539	0.383454	0.0474579	0.00608297	0.00120636	-0.0591061	-0.0275027	-0.279178	-0.0100705	0.0528973	0.00322543	0.0439654	0.0356235	-0.0116466	0.0377842	0.00373999	0.348419	-0.010223	0.0416739	0.0180875	-0.0724013	0	1.78954	0.0141998	0.131062	0	-0.0614929	0.384043	-0.0186812	0.030113	-0.00948809	0	0.0721045	0.0212588	0.940802	0.510307	-0.00991652	0.00868261	1.03324	-0.0141307	0.000608034	0.0394101
MERTK	-0.150709	-0.012972	-0.125771	-0.0758688	0	0.0293436	0	1.00179	-0.00077889	0.0170259	0.539244	-0.0933217	0	0.00769528	0	-0.000854076	0	0.130627	0.0087512	-0.0228977	0	0	-0.0243742	-0.00251934	0	0	0.0198942	0	-0.0241227	0	-0.0940937	0.0275422	0.00891331	-0.0281452	-0.00365571	-0.0507113	0	0	-0.0256832	-0.0138182	-0.0225747	-0.000260129	-0.0531882	0	-0.0424786	0	-0.0172222	0.0069795	0
ZBP1	0	-0.0871091	0	0	-0.0498891	-0.0920635	-0.0264261	-0.000413046	0	-0.0338345	-0.0361552	-0.0650835	0	0	0.885954	-0.139069	0	-0.0394944	0	-0.0171408	0.0452294	-0.0261361	-0.023753	0	-0.087045	-0.0261493	0	0.00902091	0	-0.096725	0	-0.00772239	0	-0.00671029	0	0	0	-0.0985452	0	0	-0.0265523	-0.0911333	-0.0149693	-0.0982933	-0.0114867	-0.0138151	-0.0373883	0	-0.0531142
ENPP2	0	0.00150487	0	0	0	0	0	-0.460106	0.000362857	0.00754046	0	0	0	0	0	0	0	0	0	0.0260608	0	0	0.0308458	0	0	0	0	0	0	0	2.9834	0	0	0.0309728	0.00202938	0	0	0	0	0	0.0280026	0	0.046902	0	0	0	0.0134401	0	0
IL34	-0.0306625	0.0958195	-0.0856385	-0.0459639	-0.0564143	0.350124	0	-0.0759385	0.150602	-0.126849	0	0.0145351	-0.0547832	-0.118135	0	0.000485246	-0.00907059	0	0.0194202	0.261281	-0.012666	0	-0.0922806	0.130841	0	-0.0432373	-0.00349216	-0.093536	0	0	0.94888	0	0	-0.00285976	0.151306	0.0189393	-0.00510931	0	0.0190324	-0.0164623	0.891398	0.0521089	0.0220649	0	-0.0428659	0	0.100398	-0.0313535	0
ATF6	-0.0521594	-0.112908	-0.0341552	-0.028504	0.313523	0.130953	0.093806	0.814086	1.115	-0.185962	0.00234525	2.38102	0	0	0.178173	0.908794	-0.0999499	-0.121959	0.0439654	0.445471	0.148778	0.318493	1.06026	0.00634864	-0.106121	0.124427	1.88961	0.238533	-0.0789969	1.14735	1.14531	2.33891	-0.143414	0.00973145	0.536548	-0.102474	-0.0866361	-0.0620954	0	0.232101	0.241214	-0.136316	0.328115	-0.056894	-0.163922	0.122255	-0.0463956	-0.192348	0.0869149
PIK3R5	0	0	0	0	0.0125996	0	0.004556	-0.410164	0	0	-0.00261019	0	0	0	-0.165817	0	0	0	0	0	0.0916505	0.0905231	0	0	-0.0131288	0.0252118	0	-0.0167382	0	0.0462962	0	0	0	0	0	0	0	0.0121668	0	0	0	0	0	0.00436317	0	0.0332063	0	0	0.0171356
PKP2	0.0365283	-0.0781388	0.0287575	0.0441121	0	-0.102458	0	0.597027	0.722413	0.0206138	0.00817349	-0.139341	0.0806806	0.0521096	0	-0.0675553	-0.014839	-0.0400165	-0.0335651	-0.0373271	0	0	-0.172131	0.214469	0	0	0.0126314	0	2.40298	0	-0.00913185	0.0681966	0.0221921	-0.0407452	0.708163	-0.0221367	-0.025043	0	0.150258	-0.0706072	0.206688	-0.0301049	0.225276	0	1.386	0	-0.079258	0.0295488	0
RCN3	0	0	0	0	0	0	0	0.0466341	-0.000348981	0	-0.0157671	0	0	0	0	0	0	-0.0243687	0	0	0	0	-0.0141666	0	0	0	0	0	0	0	-0.0370217	-0.00476484	0	-0.00260537	-0.00201564	0	0	0	0	0	-0.013713	0	-0.00758263	0	0	0	0	0	-0.00931529
F2R	0	0	0	0	-0.0735089	-0.0187332	-0.0756702	0	0.129645	-0.00555427	0.00180257	0.00219795	0	0	0.0486578	-0.00826506	0	0	0	-0.00197251	-0.0645114	-0.0761664	-0.0103219	0.112922	-0.0487781	-0.0715481	0	0.00068505	0	0.020511	-0.121034	0	0.00161908	-0.00293675	0.128331	0	0	-0.0865091	0	-0.011093	-0.0114656	-0.0067917	-0.00648814	-0.0807588	0	-0.107139	-0.00729314	0	-0.0860615
HAS1	0	0	0	0	0	0	0	0.088537	0	0	0	0	0	0	0	0	0	0	0	0	0	0	0	0	0	0	0	0	0	0	0	0	0	0	0	0	0	0	0	0	0	0	0	0	0	0	0	0	0
GDF15	0	-0.0716929	0	0	0	-0.0711451	0	0	-0.0363974	-0.0261467	0	-0.0502954	0	0	0	-0.10747	0	0	0	-0.0097818	0	0	0	-0.121133	0	0	-0.0560651	0	0	0	0.156778	-0.444094	0	-0.0211392	-0.0191892	0	0	0	0	0	0	-0.0980596	0	0	-0.00887671	0	-0.028893	0	0
CYGB	0	-0.0115661	0	0	0	-0.0174625	0	0	0	-0.0122379	0	-0.00130591	0	0	0	-0.0212848	0	0	0	-0.0322741	0	0	-0.00463525	0	0	0	0	0	0	0	-0.237487	0	0	-0.012085	0	0	0	0	0	0	-0.00561809	-0.0159486	-0.0107534	0	0	0	-0.000493664	0	0
NEBL	0.0978329	0.830448	0.00379718	0.0418232	0	-0.116941	0	0.142549	1.34023	-0.289496	-0.00148162	-0.414824	-0.127901	0.134274	0	1.26234	0.0193875	-0.142168	0.0483839	0.316958	0	0	1.26256	0.460279	0	0	-0.0461198	0	0.00295073	0	-0.0529317	0.0345227	-0.033686	-0.0375097	1.55799	-0.0187739	0.127909	0	-0.214592	-0.442162	0.5578	1.28473	0.724175	0	-0.0320714	0	-0.381212	3.25787	0
HIST1H2AC	-0.0391663	0.0431342	-0.00606307	0.0560738	0.00806646	0.387364	0.0418821	0.000677574	0.816553	0.0024897	0.0127442	-0.00113772	0.0226566	0.213355	0.0180574	0.112312	-0.104149	0.179991	0.074146	0.368468	-0.0602197	0.0465304	0.515755	1.21598	-0.0883132	-0.076881	0.201711	-0.074738	0.106219	-0.225627	-0.105634	0.203555	0.0499024	0.962294	0.837023	0.246053	-0.0405658	-0.100999	0.0644003	-0.128442	0.335472	-0.0279478	0.296019	-0.0800809	-0.0465085	0.0297693	-0.0121812	-0.00832316	-0.0449064
TNFRSF10B	0	-0.102654	0	0	-0.0641863	-0.166728	0.0837444	-0.430749	0.484045	-0.0230875	0	-0.0330027	-0.2341	0.00241432	-0.0415544	-0.0754653	-0.180525	-0.108437	0.0612006	-0.00205222	0.0657051	0.0921908	0.644585	0.0178298	-0.20687	-0.201134	0.222821	1.26936	0	-0.117024	-0.133107	0.0684807	0.324133	-0.0249966	0.824241	0.030957	-0.13757	-0.219546	0	-0.167147	-0.0918123	-0.0508687	0.272099	1.1636	-0.0578311	0.0879773	0.993139	-0.663649	0.0475096
LILRB4	0	0	0	0	0	0	0	0.0525185	0	0	0.539244	0	0	0	0	0	0	0	0	0	0	0	0	0	0	0	0	0	0	0	0	0	0	0	0	0	0	0	0	0	0	0	0	0	0	0	0	0	0
RPS6KA2	0.0180296	0	0.0792795	0.00890341	0	0	-0.0191182	0.0284272	-0.124236	0	0.00592585	0	0	0	0	0	0	0	0.0159741	0	0	0	0	-0.191218	-0.00197611	0	-0.0378982	0	0.0274727	-0.00269113	2.04367	-0.300065	0.00359329	0	-0.107585	0.0481772	0	0	0.021787	0	0	0	0	0	0.0105449	-0.0201015	0	0	-0.0414935
CADM1	0.0081423	0.962992	0.0325891	0.0119398	0.0385246	0.270629	0.000667265	0.397677	-0.0435762	-0.0277781	-0.021962	-0.209667	0.0169409	0.0316415	0.0903774	-0.169335	0.00231682	-0.408142	0.00939522	-0.0652575	0	0.0133918	0.0851558	-0.0611555	0.00700289	0.0365827	0.00495261	0.0192897	-0.147545	0.0251591	0.0126402	-0.0509991	0.126591	-0.0309802	0.439003	-0.139052	-0.0856098	-0.00168	0.00329533	-0.172172	0.0830287	-0.0970052	0.549364	-0.0150012	-0.102666	0.0024242	-0.0675628	0.00800904	-0.00194096
ZMAT3	0.0699914	-0.0487081	0.0559951	0.0476564	0.0580222	0.0166386	-0.0248255	-0.157451	-0.153625	-0.0345158	0.00248677	-0.0207086	0	0.00411418	0.0590514	-0.0406034	0	0.00390536	0	-0.0930848	-0.0218869	0.012442	-0.29933	0.631315	-0.0419959	-0.0595748	0.059073	-0.0484923	0.0340661	-0.196737	-0.0751512	-0.238489	0	-0.289087	-0.142124	0.0065253	0	-0.0455178	0.0114017	0.0435308	0.455958	-0.0266948	0.0415157	0.00355583	0.0645248	-0.0614054	-0.120248	0	0.000799306
TNFRSF21	0	-0.0179628	0	0	0	-0.000648586	0	-0.578292	0.415165	-0.0460907	0	-0.0352653	0	0	0	-0.0319709	0	0	0	0.53238	0	0	-0.0686918	-0.0479574	0	0	0	0	0	0	-0.000499893	0	0	-0.0414027	-0.0506453	-0.00669868	0	0	0	-0.0224649	-0.0747792	0.90634	-0.0586341	0	0.00496063	0	-0.0176635	0	0
HLA-DQB2	0	0	0	0	0	0	0	0.148666	0	0	0	0	0	0	0	0	0	0	0	0	0	0	0	0	0	0	0	0	0	0	0	0	0	0	0	0	0	0	0	0	0	0	0	0	0	0	0	0	0
UBASH3B	0	0	0	0	1.15409	0	1.52654	-0.206223	-0.0668377	0	-0.037663	0	0	0	0.0216179	0	0	0	0	0	-0.194605	0.0213901	0.725547	-0.0648433	1.28718	1.04735	0	1.65648	0	0.0310279	0	0	0	-0.0410531	0.424682	0	0	-0.0119408	0	0	-0.013713	0	-0.00758263	-0.0137591	0	-0.02004	-0.0375648	0	-0.0689774
ASAH1	0.309006	-0.248311	0.0509131	0.07099	0.134934	0.396441	0.159903	2.10629	0.551008	-0.095651	0.716811	-0.183989	1.24051	0.114998	0.0275341	-0.302921	0.120515	0.127179	0.184686	-0.089252	0.208264	0.17253	0.868405	2.31821	0.0269556	0.0935872	0.133931	0.139216	-0.00860165	0.0202159	0.139893	0.239241	-0.0188417	0.226954	1.00639	0.10975	0.10482	0.0987109	0.123297	-0.154194	0.476716	-0.239862	0.866807	0.0998191	-0.0464306	0.118631	1.22182	-0.0312809	0.0991246
RFLNA	0.00621631	-0.0932317	0.0290464	0.00577051	0	-0.0912584	0	0	0	-0.0216183	0	-0.104591	0.00135106	0.0103997	0	-0.118681	0.00574352	0	0.000751609	0.024374	0	0	-0.00115976	0	0	0	0.00459197	0	0	0	-0.000601422	0.000473343	0.00793292	-0.0488151	0.00212429	0	0	0	0.0428121	0	0.359481	-0.0695889	-0.063489	0	-0.000619716	0	-0.0353061	0.0125276	0
LINC00685	0	-0.0698808	0	0	0	0.2318	-0.053027	-0.0766613	-0.0336769	-0.0320406	-0.000805443	-0.138385	0	0	-0.00537082	-0.188799	0.0528973	-0.022309	-0.0700779	-0.0218332	0	0.0014301	0.0322596	-0.0255367	2.50468	0	0.00344965	0	0	0.125045	-0.0999848	-0.0275683	-0.00263081	0.0352419	-0.0609181	-0.138934	0.025633	0.0398877	0	0.153962	0.0363498	-0.189288	0.00784141	0.00751048	-0.0572448	-0.0221953	-0.0595849	0.0353957	-0.0921213
TGM2	0	0	0	0	0	0	0	-0.00636649	-0.0194695	0	0	0	0	0	0	0	0	0	0	0	0	0	0	1.26679	0	0	0.00647801	0	0	0	-0.156907	0.051256	0	0	-0.0598134	0	0	0	0	0	0	0	0	0	0	0	0	0	0
ITM2A	0.0104815	-0.0452655	0.0322251	0.00959516	0.241423	-0.0243433	1.85397	-0.0572176	0.148771	0.0099877	0.0267336	-0.184944	-0.019213	0.0141558	1.06195	-0.0447472	-0.133845	0.0107941	0.0158922	0.00255037	0.343471	1.854	-0.0914699	0.148455	1.95248	1.50163	0.259961	1.59325	0.000198218	0.0523934	0.538473	0.225609	0.0511826	-0.00829561	0.1162	0	-0.270815	1.24333	0.0352214	-0.0906464	0.297355	1.28095	-0.0718769	0.0224371	0.000618538	1.44574	0.984532	0.0134479	0.47156
MUC15	0.0155129	-0.117112	-0.0350233	0.0498071	0.000464389	-0.0817019	0	0.000641993	-0.0719302	-0.231236	0.00308559	-0.0797261	0.0307029	0.313136	0.0193781	0.995702	0.103185	-0.115145	2.8986	0.913252	0	0.00788073	0.704871	-0.0568573	0.0855718	0	0.313032	0	0.0465524	0.106034	0.0129776	0.18106	0.0169001	0.0150554	0.745607	0.101292	0.115362	0.0870127	0.0375182	-0.0853625	-0.169468	0.762566	0.253468	0.0725033	-0.0285624	0	1.55782	-0.0674766	0.0124738
THSD4	-0.161116	-0.000112252	-0.0882818	1.80637	0	0.0320682	0	0	1.10125	0.0688442	0	-0.135285	0	-0.152759	0	0.0218508	0.0301645	-0.0490841	-0.186984	0.0657171	0	0	0.767444	1.16688	0	0	0.124046	0	-0.133091	0	0.00396956	3.67465	-0.180932	-0.000298885	0.755496	-0.268748	0.0195241	0	-0.0152421	-0.12284	0.00273022	0.0236016	0.00682841	0	-0.0994884	0	0.0142831	0.00691018	0
ABCC3	0	0.00280713	0	0	0	-0.00732126	0	0.221342	2.3668e-05	-0.0319304	0	-0.00348615	0	0	0	-0.00160748	0	0	0	-0.0499466	0	0	0.0177345	0.000351446	0	0	0	0	0	0	-0.000146767	0	0	0.0449469	0	0	0	0	0	0	-0.0100993	0.00268218	0.0179766	0	0	0	0.00583113	0	0
CNTNAP3B	0	-0.112804	0	0	0	0.154295	0	0	-0.0130006	-0.140122	0	-0.0734041	0	0	0	0.853455	0	0	0	-0.069067	0	0	-0.150255	-0.0144357	0	0	0	0	0	0	-0.115627	0	0	0.697452	-0.0170614	0.00294699	0	0	0	-0.0215667	0.317055	0.542206	0.371531	0	-0.0370209	0	-0.261849	0	0
PLEKHH2	0	-0.0397286	0	0	0	0.205595	0	-0.047389	-0.0139914	0.106704	0	0.0339246	0	0	-0.0395934	0.073189	0	0	0	-0.149505	0	0	0.541975	-0.0131688	-0.0093886	0	0	0	0	-0.0278326	0.0183693	0	0	1.05368	-0.0229136	-0.00626259	0	-0.0186033	0	0.0435616	1.04263	-0.0371079	0.265199	-0.038811	0.0582989	0	-0.105372	0	-0.00165787
RASSF3	-0.121169	-0.0332218	-0.106715	-0.178812	0.204887	0.0112348	1.71664	1.56442	-0.000736616	-0.058242	1.45037	0.000946782	0.00747905	0.00742561	0.751092	-0.00645696	2.32496	-0.179227	-0.14426	-0.154392	0.136825	0.0884116	0.0188104	-0.000319206	-0.0172013	1.40672	-0.0505684	0.106587	-0.386432	-0.0999007	-0.129632	-0.0319947	-0.694829	0.0626398	-0.00345832	-0.337072	-0.0932024	-0.018879	0.0547716	-0.0117315	-0.0656499	-0.0151556	0.292898	-0.0170321	-0.215833	0.00964464	0.0311034	0.0143184	1.35187
AC009812.1	0.0533021	-0.0793128	0.0288079	0.0290567	0	-0.0467927	0	-0.0174617	0.00829256	0.0495638	0	-0.00578856	0	0.0269919	0	-0.033082	0.02635	-0.00680811	0.0749612	-0.0674769	0	0	-0.100788	0.011837	0	0	0.117653	0	0.0278482	0	1.61169	0.0570875	0.31238	-0.11282	0.00552968	0.018453	0.0192563	0	0.0370427	-0.0706072	-0.0639452	-0.0454843	-0.0900959	0	-0.0203296	0	-0.121874	0.0443954	0
KIF18A	0	-0.0731867	0	0	0.00986259	-0.118957	0.0193889	0.00283824	-0.00210004	-0.034546	0	0.01218	0	0	0.0418784	1.27734	0	0	0	-0.0168143	0	0	-0.0175964	-0.00246942	0.076498	0	0	0	0	0.0628126	0.00432018	0	0.00246922	0.00575492	-0.0033346	0	0	0.107794	0	0	0.342711	-0.158339	0.0129344	0.0796023	0	0.016125	-0.02301	0	0.034339
PHLDB2	0	-0.0244381	0	0	-0.00182146	-0.063108	0.0185745	-0.0108761	0.168532	-0.00193265	0	-0.0639283	0	0	0.0441694	-0.0665546	0	0	0	0.0341355	0.0796523	0.0494655	0.715326	0.123477	-0.0537524	0.0308709	0.083517	-6.69554e-05	0	-0.0782495	1.01585	0.0197115	-0.0146339	-0.0347051	0.119001	0.00186927	0	-0.0334253	0	-0.0759001	0.574232	-0.0701647	0.00933707	-0.0192558	0	-0.00116958	-0.0109135	0	0.0357204
CLMP	0	-0.056135	0	0	0	-0.0290508	0	0	-0.0583143	-0.0266348	0	-0.000736988	0	0	0	-0.00570581	0	0	0	-0.0384315	0	0	0.000357038	-0.0656239	0	0	0	0	0	0	-0.00894385	0	0	-0.00427874	-0.0813818	0	0	0	0	-0.0535976	-0.00166904	-0.0369882	-0.015061	0	-0.00676571	0	1.03754	0	0
DLC1	0	0	0	0	0	0	0	0	0.85151	0.00434511	0	0	0	0	0	0	0	0	0	0.0108682	0	0	0.00387108	-0.145014	0	0	0	0	0	0	-0.394195	0	0	-0.0136491	-0.152833	0	0	0	0	0	0.0295285	0	-0.0157612	0	0	0	0	0	0
AL590617.2	0	0	0	0	0	0	0	-0.108748	0.00029608	-0.0824612	0.0033125	0	0	0	0	0	0	0	0	0.504241	0	0	0.0352557	0	0	0	0	0	0	0	-0.000601422	0	-0.379302	0.0332793	8.35738e-05	0	0	0	0	0	0.372956	0	0.043787	0	0	0	0	0	0
IL22RA2	-0.172546	0.106725	-0.0273267	-0.269105	0	0.127602	0	0	0.00212729	0.0103102	0.00990218	0.0532328	0.0428892	1.84166	0	0.142889	0.030723	0.000866961	-0.0145051	0.620523	0	0	0.0375661	0.00314684	0	0	-0.11542	0	-0.0781452	0	0.00647003	0.000273811	0.00583982	0.0149528	0.00444071	0.0175822	-0.0238691	0	0.0350333	0.0207731	0.0667554	0.133768	0.0348744	0	0.0161986	0	0.0905183	0.0114968	0
GFRA1	0	-0.0993415	0.0345147	0	0	-0.0222259	0	0	0.266063	-0.00556476	0	-0.0134529	0	0	0	-0.0453789	0	0	0.0100476	-0.00689592	0	0	-0.0340619	1.56156	0	0	0.0192021	0	0	0	0	0.152005	0	-0.0110386	1.03472	0.0265506	0	0	0.0035257	-0.00980501	-0.042322	-0.0579389	-0.0111751	0	-0.00852298	0	-0.0071522	0	0
KLRG1	0	0	0	0	0.0173168	0	0.071387	0	0	0	0	0	0	0	0.494447	0	0	0	0	0	0.0429777	0.0182583	0	0	0.0170294	0.0566845	0	0.0626289	0	-0.0375441	-0.108934	0	0	0	0	0	0	0.0291302	0	0	0	0	0	0.0566534	0	0.041542	0	0	0.0289915
CMBL	0.0183535	-0.0143717	0.0381453	0.00224796	-0.15561	-0.0509317	-0.0761314	-0.0099125	1.62595	-0.064364	0	-0.0076323	0	0.0232506	0.0103944	-0.0756492	0.0317059	0	0.0126593	0.276861	-0.134627	-0.125473	-0.0963379	1.69991	0	-0.0601209	0.159996	-0.102832	0.0199218	0	-0.00242049	0.225804	0.256577	-0.0431616	0.425995	0.00418306	0.0189476	0	0	-0.0113614	-0.0986481	1.3046	0.277439	0	0.00983301	-0.0964185	-0.0275928	0.120521	-0.0473507
PQLC2L	0.0540823	-0.0996621	0.229668	0.11544	0	-0.0425997	0	0	0	-0.049933	0	-0.0588831	0	0	0	-0.0880621	0	0	0	-0.0565552	0	0	-0.00333646	-0.000385926	0	0	0	0	0.0602844	0	-0.00894385	0	0.0053395	0.0301092	-0.00197342	0.00832122	0	0	0.0585745	0	0.00621048	-0.0633649	-0.0332706	0	0.027443	0	-0.0794558	0	0
BRCA2	-0.219839	0.0319909	-0.0387622	-0.333058	0.00806646	0.0292776	0.0418821	0.0300797	0.00194679	0.0423924	0.00149494	0.0276865	0	1.69185	-0.0557273	0.0297084	0	-0.00680811	-0.0174329	0.0299137	0.028148	0.0465304	0.0154569	0.00219278	-0.130804	0.0148539	-0.13644	0	-0.119099	-0.103705	0.00566756	-0.0280537	0	0.0779215	0.000712131	0	-0.100593	-0.144796	-0.00195356	-0.0537279	0.0121894	0.0187034	0.0290326	-0.158087	-0.0487923	0.0297693	0.0500714	0	0.045497
AL139412.1	0	0	0	0	0	0.0173983	0	0.205255	0.116544	0.0117961	0	0	0	0	0	0.00630882	0	0	0	0.00845115	0	0	0.00804832	0.10429	0	0	0.00427238	0	2.57199	0	0.000964003	0.0338043	0	0	0.0847061	0	0	0	0	0.00332761	0.0184877	0.00344638	-0.0227429	0	0.00505469	0	0	0	0
KLF7	-0.0313092	-0.0454721	0.0357104	0.0420761	0.0365159	-0.11918	0.0254304	0.647235	0.232806	-0.0778703	0.00180257	-0.227553	-0.0498209	-0.0330206	0	-0.096854	-0.0707762	-0.00902593	-0.0268133	-0.0932652	0.0553289	0.0435505	0.689133	0.198687	0	0.0330401	-0.0256968	0.0449981	-0.0483146	0	0.00688132	0.0324088	-0.013355	1.43629	0.684804	-0.000873323	-0.14261	0	0.0446091	-0.107586	0.374007	-0.0521778	-0.10792	0	-0.110058	0.0226684	-0.0841285	-0.113348	0.0421762
AQP5	-0.00461045	0.403668	0.098093	-0.00883103	0	0.916834	0	0	0.00924959	0.2781	0.0458595	0.530831	1.45972	-0.142975	0	0.481299	0.180534	0.36639	0.263423	1.69631	0	0	0.360566	0.0144817	0	0	0.0117239	0	0.0254181	0	0.0717575	0.23897	0.0284035	0.343537	0.0252433	0.346335	0.759599	0	0.0366708	0.476788	0.43665	0.415341	0.423995	0	0.153389	0	0.374934	-0.111919	0
KCNJ2	0.0253468	-0.0894142	0.0811901	0.0534059	0	0.0243577	0	0	-0.00360515	0.0128687	0.00903775	-0.034024	0.0272068	0.00191988	0	-0.0180532	0.00612002	0	0.00440342	-0.00112267	0	0	-0.0077597	-0.00589605	0	0	0	0	0.068331	0	1.11504	0.000249682	0.345432	-0.00552163	-0.00697366	0.0387776	0.0181699	0	0.0615235	0.00995385	0	-0.0482271	-0.00190178	0	0.0397686	0	-0.0938267	0.0400438	0
GSTM5	0	0	0	0	0	0	0	0	0	0	0	0	0	0	0	0	0	0	0	0	0	0	0	0	0	0	0	0	0	0	0	0	0	0	0	0	0	0	0	0	0	0	0	0	0	0	0	0	0
SLCO3A1	-0.0532277	-0.291876	-0.0161792	-0.0471197	1.08502	-0.0807781	1.46771	0.99349	0.0650996	-0.228216	-0.0514573	-0.079431	0	-0.0266772	0.819279	-0.128192	-0.0346304	-0.0330526	-0.0831852	0.198333	-0.104133	0.0117936	-0.366859	0.0707452	-0.176931	-0.100592	0.101032	-0.100913	-0.0149657	-0.14497	-0.509054	0.0777457	0	-0.336707	0.0479868	-0.0319192	-0.0170867	-0.176951	-0.0314302	-0.0154398	-0.351164	-0.139003	-0.00549624	-0.105139	-0.0095893	-0.063717	0.832125	0	-0.0536242
KIF12	0	0	0	0	0	0	0	0	0.322452	0.00434511	-0.00558599	0	0	0	0	0	0	0	0	0.0108682	0	0	0.0241673	0.308831	0	0	-0.162472	0	-0.0210308	0	0.00145667	0.00475982	-0.00141497	0.00319649	1.0779	0	-0.0805586	0	0	0	0.0421101	0	0.0115255	0	0	0	0	0	0
DCX	0	0	0	0	0	0	0	0	0	0	0	1.8316	0	0	0	0	0	0	0	0	0	0	0	0	0	0	0	0	0	0	-0.00811939	0	0	0	0	0	0	0	0	0	0	0	0	0	0	0	0	0	0
SOBP	0	0	0	0	0	0	0	0	0	0	0	0	0	0	0	0	0	0	0	0	0	0	0	0	0	0	0	0	0	0	0	0	0	0	0	0	0	0	0	0	0	0	0	0	0	0	0	0	0
DNM1	0	0	0	0	0	0.0118138	0	0	0.0243485	0.0207099	-0.0649067	0	0	0	0	0	0.0528973	0.0198834	0.0439654	-0.00552634	0	0	-0.0618328	0.0226888	0	0	-0.0140652	0	0	0	0.00541792	-0.0428394	-0.0683568	-0.00671029	0.0319402	0.00809484	0.030113	0	0	0.0678004	0.29315	0	0.00577572	0	0	0	0	0.0353957	0
DENND3	0	0.000155545	0	0	-0.00130153	-0.0240909	0	0.876654	0.0091748	-0.0260908	-0.00636414	-0.00462247	0	0	1.70846	-0.0263251	-0.152847	-0.148405	0	-0.0804789	0	-0.022005	0.0549531	0.012772	-0.151408	-0.0202009	0.0769443	-0.00786063	0	-0.161472	-0.468453	-0.0300308	0	0.0896434	0.0092409	0	-0.116749	-0.179159	0	-0.0879098	-0.0136531	-0.020843	0.0378172	-0.235852	-0.00852298	0	0.0130394	-0.227744	-0.00541785
LFNG	0	0	0	0	-0.085086	0	0.0205191	-0.0572018	-0.0151552	0	0	0	0	0	-0.123346	0	0	0	0	-0.0166136	0.0400877	0.0338205	-0.0380798	-0.0203806	0.101103	-0.171501	-0.0175149	-0.0549801	0	0.0876378	2.19255	-0.0580342	0	0	-0.0168887	0	0	0.144122	0	0	0.319703	0	0	0.133065	0	0.0259876	0	0	0.01276
TSHZ2	0.116363	-0.778171	2.18781	0.118533	0.0552614	0.177933	0.0169882	0	0.220794	-0.431437	0.00317691	-0.479462	0.0278711	0.244028	0	0.737026	-0.135264	-0.20995	3.13049	-0.294395	0.0352045	0.0048377	0.930717	0.217112	0	0.09057	0.0844391	0.0363477	-0.20092	0	0.403546	0.0075941	-0.255097	1.03391	0.147426	-0.0776614	2.31168	0	-0.244616	-0.437371	-0.0614006	-0.766664	0.493757	0	1.12724	-0.0399731	0.350466	-0.0102902	0.0496496
CD248	0	0	0	0	0	0	0	0	0	0	0	0	0	0	0	0	0	0	0	0	0	0	0	0	0	0	0	0	0	0	0	0	2.78629	0	0	0	0	0	0	0	0	0	0	0	0	0	0	0	0
SSTR2	0	0	0	0	0.00622932	0	0.0497822	-0.00606301	-0.049491	0	0.00462947	0	0	0	0	0	0	0	0	0	0.0213434	0.0562064	-0.00918093	-0.0328694	0	0.0554452	0	0.0119379	0	0	0	0	0	-0.0113135	0.432675	0	0	0	0	0	-0.00477091	0	0.311727	0	0	0.027078	0	0	0.0509961
DACH1	0	0	0	0	0	0	0	-0.0106902	0.450205	0	0	0	0	0	0	0	0	0	0	0	0	0	-0.000354145	-0.318844	0	0	0	0	0	0	0.907101	0	0	0	-0.357549	0	0	0	0	0	0	0	0	0	0	0	0	0	0
PODXL	1.55639	-0.190401	1.9008	-0.290593	-0.140329	0.522442	-0.0708762	0.053588	0.136988	1.18018	-0.0246535	-0.130382	0.034235	0.141935	0.0177181	0.603228	2.41912	2.78378	2.21331	1.16226	-0.0812242	-0.132185	-0.251639	0.531725	0.035252	-0.00468656	0.125122	-0.0284033	-0.373526	0.0721435	0.953211	-0.0215947	-0.0556	-0.111217	0.154057	-0.686922	-0.309248	0.0237415	-0.171439	-0.313503	0.340932	-0.137467	-0.284973	0.0509788	-0.359185	-0.0462835	-0.119315	0.0104622	-0.086531
CCDC170	0	0	0	0	0	0.0173983	0	-0.119362	0.365344	0.0117961	0	0	0.00501442	0	0	0.00630882	0.0030382	0	0	0.00845115	0	0	0.00804832	0.311866	0	0	0.0103395	0	0	0	0.000964003	0.0819477	0	0	0.388681	0	0	0	0	0.00332761	0.0184877	0.00344638	0.00292169	0	0.00505469	0	0	0.0189299	0
SLAMF7	0	0	0	0	0	0	0	0.0628709	0	0	-0.0584733	0	0	0	0.0531081	0	0	-0.0435	0	0	0	0	0	0	0.00176002	0	0	0	0	0	0	-0.00850561	0	0	0	0	0	0.0118965	0	0	0	0	0	0.0192816	0	0	0	0	1.26003
CD2	0	0	0	0	2.03556	0	0.768807	-0.0541639	0	0	0.0834274	0	0	0	2.73732	0	0	0	0	0	0.678708	0.637481	0	0	3.56467	3.12484	0	3.50866	2.57199	1.62317	0.057959	0	0.349417	0	0	0	0	0.544087	0	0	0	0	0	2.57082	0	2.95838	0	0	0.609231
SH2D1A	0	0	0	0	1.53023	0	0.26881	0.00825417	0	0	0.019572	0	0	0	2.13588	0	0	0	0	0	0.43363	0.415759	0	0	0.144975	0.310067	0	1.74088	0	1.21396	0	0	0	0	0	0	0	0.205843	0	0	0	0	0	1.66471	0	0.248175	0	0	0.148332
PTGER4	0.00547029	0.0610891	0.00107129	0.00732288	1.89355	0.0346022	-0.0528367	1.25663	0.179541	-0.0321847	0.0212035	0.0258089	0.0148691	0.0415035	1.38846	0.0258532	-0.0104668	-0.0367429	-0.0251169	0.331127	1.42213	1.17381	0.0273367	1.02176	2.69275	2.91068	0.00980747	1.16639	-0.00560649	2.83507	-0.362599	0.0266036	0.000235845	0.0258784	0.158414	0.0339697	-0.0242917	2.10107	0	0.00400544	0.0251417	0.021213	-0.00256785	1.68576	-0.00251344	-0.178766	0.107687	0.0417438	-0.387975
PARD6B	0.000488928	0.00270105	-0.0166653	0.00677369	0	0.291593	-0.134536	0	0.547624	-0.115487	-0.000560074	-0.194678	0.0180516	0.00910353	-0.0353025	-0.0244838	0.0436189	-0.130592	-0.232924	0.255931	-0.0526248	-0.104751	-0.0422278	0.0125869	-0.0223364	0	0.164703	-0.0208354	0.0279995	0.0494781	0.592051	2.89641	-0.194002	0.0063675	1.91326	2.35055	2.38953	-0.00461783	0	-0.113373	0.315462	-0.0403341	0.654142	-0.0119448	-0.0456958	-0.0433273	1.14244	0.116287	-0.0336268
PDZK1	0	0.00139038	0	0	0	0.0575924	0	0	0.950769	0	0	0.0920789	0	0	0	0.00861895	0	0.00512844	0	0	0	0	0	1.00967	0	0	0.0126314	0	0	0	0	0.119206	0	0	0.966205	0.047313	0	0	0	0.0825964	0	0.00258191	0	0	0.0404799	0	0	0	0
ALB	0	0	0	0	0	0	0	0	-0.0500022	0	0	0.0270611	0	0	0	0	0	0	0	0	0	0	0.0059678	1.26503	0	0	0.144355	0	0	0	0.0119503	0.0927801	0.00548473	0	-0.0486329	0	0	0	0	0	0	0	0	0	0	0	0	0	0
AC005224.3	0	-0.01888	0	0	0.0484332	-0.0174625	0.154261	0.309173	0	-0.0122379	0	-0.00790577	0	0	-0.209031	-0.0212848	0	0	0	-0.0260154	-0.00592446	0.0481017	-0.0617284	0	0.0102082	-0.046425	0	-0.0441066	0	0.00892791	-0.164929	0	0	-0.0261249	0	0	0	-0.00385628	0	0	-0.0672516	-0.0178196	-0.0426095	-0.0179989	0	0.0978728	-0.0172795	0	-0.0470173
MPZL2	-0.0924589	-0.0666731	-0.156425	0.0123807	0	-0.0421682	0	-0.0278807	0.0207031	-0.328553	0	0.0835153	0	-0.145915	-0.0269824	-0.0263215	-0.273373	0.011239	-0.179983	-0.293184	0	0	0.966203	0.0321411	-0.0750147	0	0.016887	0	-0.0472452	-0.0201283	-0.19726	0.0766352	0.125871	0.971886	0.519867	-0.183991	-0.139406	-0.0836003	-0.0771976	0.150529	0.629278	-0.0632515	-0.136833	-0.0783663	-0.0301636	0	0.874865	-0.160701	0
NAGA	0	0.049707	0.00232667	0.00163297	0.0697342	-0.000645945	0.0613212	0.961548	-0.00535688	-0.0248252	0.681379	0.00684193	0	0	0	0.0108375	0	0.0497223	0.00911938	0.0301716	0.110541	0.032296	0.0531754	-0.00886495	0	0.0544076	0	0.0665638	-0.215519	0.00381587	-0.0172681	0	0.0168138	0.118316	0.00051145	0.00186927	0.023981	0	0	0	0.0147926	0.0137757	0.0511256	0	1.1724	0.0742891	0.0539532	0	0.0565705
IFITM3	-0.35165	-0.091947	-0.0578029	2.80787	1.09635	1.28225	-0.0295168	0.175539	1.64516	-0.674771	0.565121	1.63167	0.0869093	0.326037	0.672583	-0.0411906	0.321523	-0.153676	0.184221	1.65583	-0.089337	1.27431	1.175	1.19727	0.126601	-0.0628943	-0.161282	-0.135381	3.02072	0.0741617	2.08164	-0.199608	1.92772	0.565611	2.46027	0.577713	2.60918	0.0715551	1.95843	-0.0102131	0.815939	1.03695	0.787883	0.0759227	1.11964	-0.0559858	0.776944	-0.0690589	-0.0673539
TJP1	0.0678165	-0.265628	0.152337	0.0951999	0	-0.117575	0	0.102145	0.299051	-0.200915	0.000403888	-0.333215	-0.0117837	-0.00757875	0.037996	0.542972	-0.0881787	-0.0172608	-0.0506116	-0.226182	0	0	-0.458429	0.829426	0.0259844	0	0.307954	0	-0.231115	0.0198666	0.698609	0.283859	-0.00880727	0.629767	0.708223	-0.0296798	0.237672	0.0532008	0.237068	0.0961741	0.493645	1.08906	0.566132	0.0345041	1.15571	0	-0.318429	0.00731801	0
NGFR	0	-0.0763463	0	0	0.087329	-0.207068	0.0648537	0	-0.0763606	-0.0510502	0	0	0	0	0.0144058	0.626289	0	0	0	-0.00210488	0.066614	0.0748634	0	-0.0818302	0.000168885	0.0803808	-0.0594666	0.0830409	0	-0.0261916	-0.00505099	0	0.14132	-0.0423004	-0.0760396	0	0	-0.00420122	0	-0.165854	0	-0.0918202	-0.0204233	-0.00563297	0	0.0687045	-0.0365516	-0.0659361	0.026554
ECM1	0	0	0	0	0	0	0	-0.0192101	0	0	0	0	0	0	0	0	0	0	0	0	0	0	0	0	0	0	0	0	0	0	0	0	0	0	0	0	0	0	0	0	0	0	0	0	0	0	0	0	0
BMP4	0	0	0	0	0	0	0	0	-0.22959	0	0	0.0186206	0	0	0	0	0	0	0	0	0	0	0.00127459	-0.223384	0	0	0.200362	0	0	0	-0.418426	0.141587	0.003774	0	-0.272725	0	0	0	0	0	0	0	0	0	0	0	0	0	0
LINC01934	0	0	0	0	-0.0781161	0	1.36536	0	0	0	0.000980582	0	0	0	-0.0207326	0	0	0	0	0	-0.0594439	-0.0166945	0	0	1.25674	-0.0388206	0	-0.093536	0	-0.020735	0	0	0	0	0	0	0	-0.0649168	0	0	0	0	0	-0.0791461	0	-0.117545	0	0	-0.241932
SNX10	0	0	0	0	1.12759	0	0.0743099	0.277333	0.115965	0	0.0224728	0	0	0	-0.0336987	0	0	0	0	0	-0.0454101	0.0457243	0	0.103148	0.097549	1.63371	0.00427238	-0.0951082	0	0.203398	0.918372	0.0338043	0	0	0.0843138	0	0	0.10932	0	0	0	0	0	0.0759406	0	0.0381431	0	0	0.0519893
ENTPD1	0.0151882	0	0	0.0108691	0	0	-0.000523907	0.342235	-0.000503964	0	0	0.136021	0.00490985	0.0267866	0	0	0.0208465	0	0.00273887	0	0	-0.0476236	0	-0.000334484	-0.0254451	0	0.00423335	0	0	-0.0819694	-0.559785	0	0	0	-0.00117965	0	0	-0.0330209	0.00216391	0	0	0	-0.0143117	-0.0239848	0	-0.0221459	0	0.0138704	0
TANK	-0.0418337	-0.17506	0.00479015	0.00867826	1.2565	0.930389	1.47048	-0.243812	0.660695	2.25676	-0.0317725	-0.162003	0.0387045	0.0829841	0.15329	1.89966	0.313596	0.250745	0.189858	0.820635	1.5142	2.34428	0.636524	1.17485	0.0308926	-0.00280484	0.0623093	0.017703	0.0520011	-0.0972357	1.5209	0.0625439	0.354262	0.863499	0.32709	0.0355444	0.201534	-0.0145163	-0.0718415	-0.16771	0.824067	0.863303	0.311031	2.00784	1.68098	-0.0789648	-0.00644509	0.132342	-0.307305
RASSF2	0	-0.0115661	0	0	-0.174498	-0.0174625	-0.27952	0.330592	-0.0114061	-0.0122379	0.110485	0	0	0	-0.059386	-0.0212848	0	0	0	-0.0149081	-0.220052	-0.219226	0	-0.0125713	0.105844	-0.0310422	0	-0.0198226	0	0.0959037	-0.0722691	0	-0.00647526	0	-0.0178963	0	0	0.0911071	0	0	0	-0.0159486	0	0.067222	0	0.787222	0	0	-0.125083
QPCT	0.0455201	0	0.0268947	0.0175284	0.0184655	0	-0.0275619	-0.0180148	0.000589299	0	-0.115927	0	-0.0301538	0.00372258	-0.0773721	0	-0.0348156	-0.0304912	0.0188284	0	-0.0398785	-0.0207413	-0.00918093	0.00176101	0.023652	0.0316528	0.0378183	-0.00279105	0.010037	0.0864762	0	0.0153423	0.00464279	-0.0113135	-0.00174928	0.0134088	-0.103084	0.030208	0.026073	0	-0.00477091	0	0.311727	0.0344861	0.00931038	-0.0237783	0	-0.0595744	-0.0855894
ACP5	-0.1698	-0.0959387	0.0972783	-0.0431716	-0.112395	-0.0294376	-0.0198603	-0.276583	-0.219635	-0.0206308	0.0887921	-0.07984	0	-0.136242	0	-0.0956481	-0.207182	-0.0203889	-0.147271	0.0383085	-0.0797786	0.0942817	0.031773	-0.22758	0.0155787	-0.0390232	0	-0.068078	-0.0595993	0.0885529	-0.00617366	0.0141735	0.331353	0.0160528	-0.22463	-0.238773	-0.0284275	0.0262051	-0.0626586	0.0259139	0.381415	1.26665	-0.000499147	0.01958	0.0390874	0.00043577	-0.109871	0	0.000556225
FIGN	0	0.0507975	0	0	0	0.0314953	0	0	-0.00211119	0.00305758	0	0.0254485	0	0	0	0.03592	0	0	0	-0.0440975	0	0	-0.169253	-0.00210611	0	0	0	0	0	0	0.0014852	0	0	-0.0917627	-0.00529703	0.00294699	0	0	0	0.00332761	-0.150526	0.0470132	-0.0861197	0	-0.00966701	0	0.0282783	0	0
CD302	0.10969	0.00831179	0.122985	0.116235	-0.0837136	-0.155327	-0.0772287	0.374693	0.18611	-0.0154419	-0.049069	0.0263927	0.0226121	0.209854	0	0.685839	0.0219689	0.00279747	0.0253452	0.0647346	-0.0791092	-0.0714524	-0.0608872	1.01709	0	-0.0590806	0.0893225	-0.0303048	0.0849085	0	-0.0506604	0.0200379	0.0083858	-0.0442233	0.183185	0.0623078	0.0234147	0	0.055215	-0.126635	-0.0206922	0.0242568	-0.0497549	0	0.0307672	-0.092752	0.0233683	0.00399229	-0.144678
LACTB	0.0484858	-0.136876	0.0985654	0.041917	0.0247556	-0.0510045	0.0553496	1.24629	-0.0512708	0.000861128	-0.049905	-0.129812	0.0277015	0.0425333	-0.120032	-0.106185	0.088818	-0.0167254	0.0519144	0.0176264	-0.0422182	0.0500169	-0.163386	-0.0801734	-0.0352659	-0.178632	0.104431	1.19317	0.0445438	0.0362666	-0.125454	0.076729	-0.00983296	-0.0903252	-0.0597418	0.0945823	0.0207658	-0.023566	-0.00396778	-0.00335407	-0.0964027	0.850444	0.497279	-0.0414724	0.011889	0.121367	0.137368	0.0388326	1.30646
FAM210A	-0.0383441	0.0949812	-0.058712	-0.0143441	0.189854	0.101165	0.137151	1.71737	0.179796	-0.0249776	0.00520268	0.108983	0.00985472	0.0184267	-0.172941	0.161432	0.00133397	0.0557827	0	0.331579	0.106133	0.056025	0.0574532	0.159396	-0.199187	0.121503	0.00638382	0.115296	-0.0655862	1.52882	0.521044	0.0602086	-0.00787191	0.0691924	0.167197	0.0220958	0.000751267	1.01331	-0.0386258	0.202773	0.0491997	0.0674501	0.0620123	-0.254616	0.00115747	0.0901526	0.0958679	0.00462168	0.10372
FCRL6	0	0	0	0	0	0	0	0	0	0	0	0	0	0	0.0507825	0	0	0	0	0	0	0	0	0	-0.0586805	0	0	0	0	-0.0353376	0	0	0	0	0	0	0	-0.0512258	0	0	0	0	0	-0.0474465	0	0	0	0	0
KRT18	3.48889	-0.36229	-0.294636	0.3676	-0.180572	1.49854	-0.0133176	-0.182787	2.6075	1.81362	0.412993	2.7599	2.196	0.656547	0.00592102	1.75448	3.70768	-0.0950997	2.7867	1.57726	-0.133977	-0.044716	2.18201	2.53911	0.18313	-0.249702	3.43885	-0.204139	-0.154275	0.142184	1.41071	2.02787	-0.24512	1.83274	2.94835	1.90777	0.424619	0.173011	2.43699	-0.0641295	1.79805	1.72684	2.51432	0.191473	2.80199	-0.100428	2.24624	3.56212	-0.00417352
MARVELD3	0.0386292	-0.197043	0.0960044	-0.0422111	0	-0.0791633	0	0	1.31154	-0.198911	0.000344424	-0.064194	0.0823889	-0.0357404	0	0.547821	0.0860016	0.0598875	0.186767	0.000453015	0	0	0.870028	0.275939	0	0	0.158533	0	-0.00336917	0	-0.0279695	0.226145	0.00464279	0.140818	0.254829	0.310743	0.0304743	0	-0.00756569	0.0817563	0.874196	-0.173919	0.656696	0	0.0383939	0	0.0162968	0.126105	0
PLA2G4A	0	0	0	0	0	-0.00552817	0	-0.0483353	0.00966276	-0.0176862	0	0	0	0	0	-0.03125	0	0	0	-0.107862	0	0	-0.0738107	0.0147554	0	0	0.101032	0	0	0	0.000217189	0.0777457	0	-0.0610192	0.0102027	0	0	0	0	-0.0056498	-0.113766	0.907634	-0.0581911	0	0	0	-0.00776745	0	0
COL4A5	0	0	0	0	0	0	0	0	0.214259	0	0	0	0	0	0	0	0	0	0	0	0	0	0.00127459	0.10609	0	0	0.0649435	0	0	0	0.000217189	-0.208104	0	0	0.216502	0	0	0	0	0	0	0	0	0	0	0	0	0	0
FRMD4B	0.0833663	-0.00515943	0.0988799	0.0476442	0.0627588	0.16592	-0.0295832	1.57787	0.0587518	0.119048	0.0251229	0.0235837	0.0578983	0.0616042	0.0513943	0.134623	0.10215	0.0241877	0.13856	0.0297536	1.57868	0.040187	-0.051393	0.0427806	0.0455127	-0.16439	0.0322811	-0.079403	0.0328323	0.0396051	2.56659	0.0389151	0.0025896	0.0722961	0.878519	0.0628031	0.0493693	0.0254447	0.0904939	0.147571	-0.0429688	0.234982	0.328774	0.0428248	0.0486913	0.0478463	0.0219926	0.158981	0.0846739
KIF20B	0.00121188	-0.00865177	-0.147601	-0.0132634	0.0640121	0.0247189	-0.111939	0.11157	0.773246	0.032727	0.329445	0.00995235	0.0115174	0.00569357	0.0149616	0.0323921	0	-0.00680811	0	0.0178904	-0.129476	1.17858	0.0214548	0.32699	0.10186	0.0878424	0.110514	0.0509457	0	0.0198534	0.00326074	0.124774	-0.0391739	0.0113457	0.822005	0.00625891	0	0.12046	-0.202472	-0.0513879	0.0388779	0.0283181	0.754094	0.220617	-0.0184317	-0.144894	-0.045294	0	-0.139168
NEDD4L	0.204888	-0.28215	0.062586	0.0962242	0.0327904	0.0142044	0.035272	-0.0676753	1.40923	-0.160209	-0.00215086	-0.46533	-0.03963	-0.0830047	0	-0.0743316	0.0529192	-0.921385	0.084186	0.392978	0.0929018	0.0274019	1.47523	1.20724	0	0.0670015	2.13733	0.0373786	-0.0641442	0.00046135	0.0152525	3.85444	-0.0693093	1.2369	1.25702	2.50259	-0.0129009	0	0.0766911	0.20707	0.22582	0.854798	0.641087	0	0.144656	0.0356258	-0.155164	-0.188067	0.00478694
SESTD1	-0.242907	-0.532124	-0.214784	-0.187454	0	0.625397	0	-0.0627893	0.72003	1.33036	0.0211604	-0.143008	0.0244846	0.0138582	-0.0505272	0.308517	0.0244361	-0.0061499	-0.516595	0.363061	0	0	1.72398	-0.100363	0.0081832	0	2.1465	0	-0.0433378	0.0439468	0.24293	-0.125239	0.330353	-0.187371	0.941591	-0.350713	0.0779517	0.00866169	-0.267536	1.9603	0.358519	-0.471391	0.921888	0.00884541	-0.0565105	0	-0.342724	0.146244	0
AC009414.2	0	0.0760934	0	0	0	0.0422977	0	-0.0278807	0.0395167	0.0504482	0.0176639	0.0124968	0	0	0	0.0608344	0	0.101278	0	0.707132	0	0	-0.0213599	0.0443762	0	0	0	0	0.0381942	0	-0.0933621	0.013818	0.437004	0.149508	0.0431844	0.033791	0.0225223	0	0	0.00269402	0.281708	0.0470899	0.0574281	0	0.017357	0	0.0935394	0	0
ARG2	0.0296237	1.05462	-0.104004	-0.0756431	0	-0.114202	0	0.00917913	1.04867	-0.0158501	-0.0628142	-0.226373	-0.0828636	-0.151786	-0.0848464	-0.116102	-0.163983	-0.00819221	0.0147303	0.0227928	0	0	-0.0597327	0.74993	0.0372484	0	-0.314362	0	0.0524318	0.0710713	0.00129883	-0.207425	-0.03216	-0.122873	-0.132398	0.0898986	-0.221911	0.0383314	-0.594996	-0.049351	0.0246265	0.00396856	0.108213	0.0365176	0.0294451	0.00371408	-0.0810116	-0.269935	-0.000117549
CCL22	0	0	0	0	0	0	0	-0.108356	0	0.00434511	0	0	0	0	0	0	0	0	0	0.0108682	0	0	0.0241673	0	0	0	0	0	0	0	0.00145667	0	0	0.00319649	0.000236705	0	0	0	0	0	0.0421101	0	0.0115255	0	0	0	0	0	0
PBK	0	0	0	0	0	0	0	0	-0.00445701	0	0	0	0	0	0	0	0	0	0	0	0	0	0	-0.00494749	0	0	0.0137225	0	0	0	0	0.00874265	0.118084	0	-0.0078793	0.00195649	0	0	0	0	0	0	0	0	0.000469477	0	0	0	0
AL049839.2	0	0	0	0	0	0.000515404	0	0	1.29645	0.00192026	0	0	0	0	0	0.0011629	0	0	0	0.00385921	0	0	-0.0253802	0.252614	0	0	0.109391	0	2.57199	0	-0.000343497	0.143932	0	0.000365618	0.280509	0	0	0	0	0	-0.020979	0.00435659	-0.0032543	0	0	0	0	0	0
HTRA3	0	0	0	0	0	0	0	0	0	0	-0.0865354	-0.0626887	0	0	0	0	0	-0.0669364	0	0	0	0	0	0	0	0	0	0	0	0	-0.212049	0	-0.105703	0	0	0	0	0	0	0	0	0	0	0	0	0	0	0	0
PDE1B	0	0	0	0	0.0158283	0	0.0284786	0.0365921	0	0	0.00622475	0	0	0	0	0	0	0	0	0	0.0155361	0.0287914	0	0	0	0.00675182	0	0.00696076	0	0.0127819	0	0	0	0	0	0	0	0	0	0	0	0	0	0	0	0.0399537	0	0	0.0353606
AC103591.3	0	-0.170222	0	0	-0.021862	-0.064086	-0.135203	-0.125444	-0.12535	-0.0373146	-0.0114838	-0.0390976	0.0166264	0.00769942	-0.1433	-0.109523	0	-0.0130922	0	-0.0498793	-0.0401358	-0.0724208	-0.16553	-0.130218	-0.0464218	0.0752287	0	-0.00636027	0	0.0171917	-0.0241715	-0.00347044	0	-0.217841	-0.130481	0	0	-0.0185575	0	-0.026608	-0.075098	-0.153378	-0.146894	-0.0180838	0	-0.146103	0.855895	0.00974157	-0.151032
ZNF555	0	-0.018931	0	0	0	0.0565482	0	0	0.000645061	0.0391531	0	0	0	0	0	-0.00576919	0	0	0	0.0314531	0	0	0.0965781	0	0	0	0	0	0	0	0.00278837	0	0	0.0617368	0.00593534	0	0	0	0	0.0163784	0.097496	-0.00147529	0.102196	0	0.0248844	0	0.0257841	0	0
NAV1	0	-0.0886071	0	0	0	-0.0298647	0	0.091796	-0.0363886	0.00521731	0	-0.0292366	0	0	0	-0.0517205	0	0	0	-0.011069	0	0	-0.163081	-0.0398314	0	-0.049969	0	-0.0159984	0	0	0.854475	0	0	-0.164227	-0.0557337	0	0	0	0	0	0.26589	-0.0298809	0.211679	0	-0.00536889	0	-0.0917384	0	0
ARHGEF40	0	0.0103308	0	0	0	-0.0260545	0	0.201384	-3.44987e-05	-0.323512	0	0.0075422	0	-0.0345132	0.0489563	-0.0113322	-0.0489286	0	0	0.50341	-0.0626036	0	-0.0358866	-0.000796135	0.0953111	-0.139306	-0.167794	-0.0600509	0	0.104622	-0.000112687	-0.118329	0.00161908	0.0131271	0.000512891	-0.0267761	0	0.0970654	0	-0.011093	-0.0365569	-0.00470185	0.012395	0.0873279	-0.00644327	0	-0.00587977	-0.484137	0.0124738
CDH23	0	0	0	0	0.153997	0	0.0900664	0.107619	0	0	0	0	0	0	0	0	0	0	0	0	0.0203417	0.00998994	0	0	0	0.0158655	0	0.0251566	0	0	-0.0859473	0	0	0	0	0	0	0	0	0	0	0	0	0	0	0.0423761	0	0	0.0369119
LAT2	0	-0.00125345	0	0	-0.0376549	-0.0343992	-0.0978153	1.38799	-0.000131681	-0.00230093	-0.0126709	-0.0835812	0	0	0.906127	-0.0042385	0	-0.00462315	0	-0.00645708	-0.0486704	-0.057319	-0.0335345	-0.00190886	0	0	0	-0.00487775	0	0	0	-0.0173534	0	-0.0205379	0	-0.0428854	0	0	0	-0.0513992	-0.0337204	0	-0.0404531	0	-0.032455	-0.0787684	0	0	-0.119688
SPINK8	0.108715	-0.140915	0.0863834	0.0765184	0	0.546276	0	0	0.0420684	-0.0922314	0	-0.0135323	0.0215564	0.0228125	0	-0.0918216	0.00189117	0.00129385	0.0524511	-0.0268006	0	0	-0.0729263	0.0602133	0	0	0	0	0.0440635	0	-0.000211003	0	0	-0.0972692	0.0384707	0.0228234	0	0	0.0618769	-0.0503768	-0.00429417	-0.114638	-0.0586993	0	-0.0113825	0	0.932912	0.00271441	0
RBM43	0.00470193	-0.0928927	0.0345147	0.00690565	-0.0506585	0.0174052	0.0193889	0.0107881	-0.0473793	-0.021747	0	0.00118352	0.00985472	0.0184267	0.00388234	-0.0400778	0.00133397	0	0.0100476	0.233572	-0.0751849	-0.0796276	-0.145993	-0.066584	0.0359305	-0.0650015	0.00457406	-0.076936	0	1.29356	-0.071435	0.0322671	0.0244883	-0.0789644	-0.048294	0.0265506	0.000751267	0.0391572	0.0035257	0.00836659	0.468158	-0.0564022	0.254466	0.0293351	0.0100107	-0.00898531	-0.056891	0.00462168	0.034339
IGKC	-0.253412	-0.107969	-0.146122	-0.208056	-0.113579	3.57311e-05	0	-0.251172	0.359094	-0.0364161	-0.0421436	-0.100134	-0.146481	-0.160301	-0.0636141	0.00245731	-0.064557	-0.610163	-0.116953	-0.0986015	0	0	0.694263	-0.113167	-0.119294	-0.152852	-0.369844	1.23267	-0.264271	-0.0790473	-0.334761	-0.282058	-0.0687961	-0.0985619	0.391763	-0.20433	-0.250901	-0.121681	-0.0586	0	-0.0692046	-0.0235413	-0.0810905	-0.133748	-0.128679	0	-0.112063	-0.0611839	1.25943
MARVELD1	-0.0195343	-0.0523642	-0.0266319	-0.00964757	0	-0.00267799	0	-0.161555	-0.00122045	-0.0388545	-0.00642147	-0.00652555	0.0572117	0.00515512	0	-0.000779127	0	0	0	-0.0732121	0	0	0.684138	-0.000330715	0	0	0.0042791	0	-0.0297663	0	-0.00857988	0	-0.0886177	-0.0152342	-0.00231465	-0.00649848	0	0	-0.0175321	-0.0232051	0.511468	-0.0321723	-0.0603507	0	-0.00637196	0	1.04677	0.00276014	0
DOCK6	0	0.020276	0	0	0	-0.000900482	0	0	-0.00108803	-0.00325708	0	0.0233863	0	0	0	-0.0353779	0	0	0	-0.00190844	0	0	0.0102302	-0.000428438	0	0	0	0	0	0	0.706158	0	0	0.044889	-0.000224335	0	0	0	0	-0.00295579	0.00938158	0.921902	0.0164618	0	-0.0147217	0	0.0692517	0	0
CCDC68	0	0.00150487	0	0	0	0.00052182	0	0	0.085191	0.00754046	0	0	0	0	0	0.00117711	0	0	0	0.0260608	0	0	0.036565	0.0853511	0	0	0	0	0	0	-0.0430136	0	0	0.0357703	0.0779114	0	0	0	0	0	0.0315327	0.00440701	0.0548336	0	0	0	0.0134401	0	0
KLK11	0.208251	0.243008	0.288899	0.146762	0	0.0537613	0	0	0.00604551	0.201283	0.0124127	0.250833	0.0956895	0.117444	0	0.102961	0.223005	0.220186	0.230155	0.381209	0	0	0.497292	0.0097799	0	0	0.0312551	0	0.212749	0	0.0333963	0.0686272	0.0416646	0.517149	0.0138699	0.234798	0.0981413	0	0.414111	0.158763	0.488272	0.0705401	0.422746	0	0.303824	0	0.345422	0.128124	0
KCNQ1-AS1	0	0	0	0	0	-0.0255253	0	0	0.000524043	0.000968312	0	0	0	0	0	0	0	0	0	0.000830795	0	0	0.0296896	0.000347715	0	0	0	0	0	0	0	0	0	0.0393977	0.00195962	0	0	0	0	-0.062966	0.0149954	0	0.0622506	0	0	0	0	0	0
FBXO36	0	0	0	0	0	0.0073873	0	0.00410438	-0.10405	-0.0131767	0	0.01218	0	0	0.0144058	0	0.0528973	0.0198834	0.0439654	-0.052673	0	0	-0.0122147	-0.104638	0.0188919	0	0.00344965	0	0	0	0.0109409	0.0151949	0.00246922	-0.00131843	0.385357	0.00809484	0.030113	0.0165358	0	0.0678004	-0.0331542	0	-0.00828919	0.0213962	0	0	0	0.0353957	0
AOAH	0	0	0	0	0.0118663	0	0.029289	1.19777	0	0	1.41853	0	0	0	0.802938	0	0	0	0	0	0.0160522	0.00920356	0	0	-0.0804508	0.034687	0	0.0405435	0	0.0471841	0	0	0	0	0	0	0	1.22455	0	0	0	0	0	-0.0422955	0	0.036	0	0	0.0462066
MAPT	-0.00580777	0.0691855	0.000188518	0	0.0160486	0.135947	0	0	1.41963	0.105348	0	0.112125	-0.0300958	-0.271262	0	0.107531	0.0651465	0.0712306	0.0130997	0.140178	0.0209668	-0.0191629	0.0533737	0.164898	0	0.0409164	0.0292525	0.0246368	0	0.00214211	0.0452523	0.0983964	0.00417278	0.00950953	0.272731	0.0900072	-0.0982993	0	0.0191038	0.317122	0.125355	0.0725808	0.059292	0	0.0120482	0	0.0173283	-0.384467	0
SPHK1	-0.335616	-0.126209	-0.222281	-0.322965	0	0.471257	0	0.177918	-0.0588817	-0.683995	0	-0.17701	-0.0771343	-0.188478	-0.0672133	-0.118922	-0.0426083	-0.0965013	-0.203145	0.379891	0	0	-0.35694	-0.0503705	-0.043557	0	0.149273	0	-0.130515	-0.0038358	-0.393355	0.126327	0.118084	0.399344	0.420466	2.34466	-0.0210231	-0.0555234	-0.299016	-0.0379205	-0.315238	-0.0264557	0.640957	-0.0593969	-0.117504	0	-0.113025	-0.0249927	0
PTGS1	0	0	0	0	0	0	0	0.112316	0	0	1.32337	0	0	0	0	0	0	0	0	0	0	0	0	0	0	0	0	0	0	0	0	0	0	0	0	0	0	0	0	0	0	0	0	0	0	0	0	0	0
AC100793.2	0	0	0	0	0.0337538	0.0173983	0	0	0.00148285	0.0117961	0.00578338	0	0	0	0	0.00630882	0	0	0	0.00845115	0	0	0.00804832	0.00174194	0	0.0345399	0	0.0182126	0	0	0.000964003	0	0.000978772	0	0.00250779	0	0	0	0	0.00332761	0.0184877	0.00344638	0.00292169	0	0.00505469	0	0	0	0
ZNF562	-0.0462575	-0.00550365	-0.228048	-0.0611208	0.0078236	0.112379	0.00791637	-0.0713518	0.883135	-0.259787	1.32662	-0.282593	-0.0850517	-0.170294	-0.0864837	0.0497808	0.0160485	-0.0553838	-0.109175	0.10999	-0.0567966	0.0148579	0.401787	0.0976225	-0.00522558	-0.0629712	-0.00665551	-0.0899668	0.00155797	0	-0.100224	0.00140904	-0.0264599	0.413695	0.0872783	-0.239907	0.00494944	-0.0203161	-0.0232708	0.0625572	0.0797629	0.0474448	-0.404578	-0.0357096	0.0411771	0	0.014065	2.54172	-0.0533241
RNF180	-0.00343352	-0.0396026	-0.0136428	-0.0126428	0	-0.0551908	0	0	0.150263	-0.0548141	-0.0145718	-0.0489533	0	0	0	-0.0617217	-0.0582221	-0.0476682	-0.218207	-0.11845	0	0	-0.275843	0.138748	0	0	0.105093	0	-0.0172142	0	0.542078	0.110013	0	-0.0319245	0.13602	-0.0435531	-0.210945	0	0	-0.0289418	0.544384	-0.0292104	-0.0973905	0	-0.0305428	0	-0.0532314	0	0
ZFP37	0	0.0118602	0	0	0	0	0	0	2.3668e-05	0	0	0	0	0	0	0.00145971	0	0	0	0.00147681	0	0	0.0256075	0.000351446	0	0	0	0	0	0	0.000740349	0	0	0.0471635	0	0	0	0	0	0	0.0118823	0.00268218	0.0229441	0	0	0	0.00583113	0	0
LAMC3	0	0	0	0	0	0	0	0	0	0	0	0	0	0	0	0	0	0	0	0	0	0	0	0	0	0	0	0	0	0	0	0	0	0	0	0	0	0	0	0	0	0	0	0	0	0	0	0	0
DLGAP1	0	-0.00905304	0	0	0	-0.036372	0	0.0332902	0.128467	-0.0319304	0.343063	-0.00348615	0	0	0	-0.008773	0	0	0	-0.0499466	0	0	0	0.120851	0	0	0.0062789	0	0	0	-0.000887116	0.0496805	0	0	0.970435	0	0	0	0	-0.0381578	-0.0131555	-0.00375416	0	0	-0.00676571	0	0	0	0
AC073352.2	0	0	0	0	0	0	0	0.0474109	0	0	0	0	0	0	0	0	0	0	0	0	0	0	0	0	0	-0.0202009	0	-0.00786063	0	0	0	0	0	0	0	0	0	0	0	0	0	0	0	0	0	0	0	0	0
MUC6	0	0	0	0	0	0	0	0	0.777404	0	-0.00558599	0	0	0	0	0	0	0	0	0	0	0	0	-0.0508151	0	0	-0.0907921	0	-0.0210308	0	0	-0.263209	-0.00141497	0	0.00218855	0	-0.0805586	0	0	0	0	0	0	0	0	0	0	0	0
SNHG12	-0.198041	1.73713	-0.133142	1.81002	0.269104	0.200917	0.168388	0.312456	0.548967	-0.117399	-0.0275373	-0.444082	-0.0900042	-0.202211	-0.0308085	-0.247512	2.53648	-0.0454089	-0.116183	-0.216151	0.243681	0.124553	0.275691	0.872264	1.25966	1.49233	0.0567984	0.369717	-0.14126	-0.180917	0.554261	0.143739	0.0255488	-0.533615	0.84795	-0.401848	0.0280949	1.14492	-0.0279506	-0.279103	0.253877	-0.323307	1.0982	0.0147688	-0.264608	0.21097	0.375224	0.0120017	0.0801383
SLA	0	0	0.00100512	0	1.81474	0	1.59151	0.729305	0	0.00931128	0.456021	0.0146898	0.120672	0	0.12045	0	0.0115826	0.025921	0.02632	0.00699995	1.77269	0.231659	0.0130923	0	1.69482	1.41522	0	0.256955	0.00528292	1.20752	0.00550388	0.00291951	0.00416615	0.00181709	0.000508659	0.0120502	0.0195474	-0.0319803	0	0	0.0107817	0	0.00933743	1.90395	0.00293969	1.45716	0	0.00459187	1.05894
AL139274.2	0	0	0	0	0.0239417	0.0331009	0.0223301	0	0.0409865	0.0446987	0	0	0.010817	0	-0.0497698	0.00630882	0.14286	0.0264284	0.0591868	0.0199369	0.0318475	0.0228412	-0.00243827	0.0448113	-0.0337019	0.0127278	0.00458517	0.0364731	0	-0.0449113	0.00793752	0.0201966	0.00509282	0.0724295	0.0539205	0.0107594	0.163459	-0.0440313	0.00907601	0.0934459	0.612406	0.00344638	0.135696	-0.101492	0.00505469	0.044576	0	0.0470469	0.0351485
PLA2G7	0	0.00429519	0	0	0	0.00911721	0	-0.00392169	0.000232232	1.08752e-05	0	0.00474891	0	0	0	0.00432502	0	0	0	0	0	0	0	0.000466357	0	0	0	0	0	0	0	0	0	0	0.000374345	0	0	0	0	0.00971107	0	0.00330229	0	0	0.00171929	0	0.00343679	0	0
PHF13	-0.0743515	-0.122701	-0.225524	-0.00912829	-0.0564143	0.218732	0.00144448	0.071869	0.249459	-0.258204	0.000766167	-0.00455821	0	-0.0631918	-0.0505272	0.568001	-0.0845291	-0.0713534	-0.106016	-0.0508485	-0.00805297	0.013247	-0.170878	0.227053	0	-0.0397863	-0.0171057	-0.093536	-0.0807865	0.00046135	-0.000987971	0.0411123	0	0.647255	0.264221	-0.110222	-0.0768501	0	-0.0232708	-0.364717	0.711222	-0.205401	-0.156966	0	-0.102141	0.00851058	-0.0670735	-0.0585247	0
KNL1	0	0	0	0	0	0	0	0.091229	0.411084	0	0	0	0	0	-0.00874629	0	0	0	0	0	0	0	0	-0.053606	-0.0608887	0	0	0	0	-0.0353376	0	0	0	0	-0.0573705	0	0	-0.0648648	0	0	0	0	0	-0.0697909	0	0	0	0	0
CDYL2	0	0	0	0	0.0365159	0	0.0249064	0.00744614	0.852638	0	0.00180257	0	0	0	0.0190729	0	0	0	0	0	0.0553289	-0.00407305	0	-0.145385	-0.0118891	0.0330401	0	0.0449981	0	-0.0528432	0	0	0	0	-0.161829	0	0	-0.0127792	0	0	0	0	0	-0.000924288	0	0.000522468	0	0	0.0421762
SLC1A2	0	0	0	0	0.00986259	0	0.0193889	0.0207572	0.728475	0	0	0	0	0	0.00388234	0	0	0	0	0	0	0	0.00127459	-0.0556981	0.0505135	0	0.106902	0	0	0.042946	0.000217189	0.124227	0	0	-0.0282759	0	0	0.054593	0	0	0	0	0	0.0450982	0	0.016125	0	0	0.034339
EPSTI1	0	0	0	0	-0.0716406	0	0.0136227	0.109169	0	0	0.591995	0	0	0	0.0143336	0	0	-0.00983606	0	0	0.0894245	0.0240746	0	0	1.35782	0.00970569	0	0.116471	0	0.113111	-0.211654	-0.00192326	0	0	0	0	0	0.0846482	0	0	0	0	0	0.040507	0	0.0838751	0	0	0.00265814
TSPAN13	0.178921	1.70049	0.0696963	0.269704	0	-0.119038	0	-0.00491339	0.951213	-0.0367447	0.0143101	-0.293512	0.0350211	0.131664	-0.0505272	0.542411	0.0620637	-0.0078294	0.123101	0.346165	0	0	0.749521	-0.14565	0	0	0.207007	0	0.0988111	0	0.746769	0.0828624	0.0673775	-0.0710856	-0.123803	-0.00477705	0.0106768	0	0.197727	-0.0657697	0.375097	0.683645	0.28152	0	0.0235974	0	0.946392	0.0206208	0
SH3BP5	0.136907	1.19682	0.113544	0.139905	-0.187129	0.368074	-0.222401	1.91043	0.236723	-0.0696453	-0.6675	-0.336833	0.0886044	0.241428	-0.241017	0.107452	-0.133614	-0.0988099	-0.0846161	0.377327	-0.148374	1.19505	1.43963	-0.243029	0.0237987	0.00953458	0.183022	-0.151327	0.10145	0.0408284	1.0807	0.0534845	0.00690601	0.813135	0.224508	0.322363	2.40539	0.0447031	0.236716	-0.177513	0.528462	0.296054	0.323317	0.0183944	0.00424181	-0.21879	0.377585	0.27077	-0.0401259
PRR15L	0.0442292	0.00800722	0.0751269	0.0163803	0	0.335821	0	0	0.0587367	-0.0384166	0.000344424	0	0.00462146	-0.0782227	0	-0.0337418	-0.220997	0.00455906	-0.118467	-0.00106084	0	0	0.000585495	0.0598344	0	0	0.0378183	0	0.010037	0	0.000839932	0.0236177	0.00464279	0.0305942	0.0546855	0.0255856	-0.073233	0	0.0309999	-0.0272372	0.859679	-0.0165086	0.106407	0	-0.0188338	0	-0.0552216	-0.0424267	0
ETV3	0.00136573	-0.108849	0.000188518	0.00236139	-0.180949	0.0347333	-0.343855	1.10882	0.0287683	0.0574719	-0.0851852	-0.0942538	0.0296351	0.0159165	-0.258398	-0.0671537	0.00909444	-0.1184	9.25946e-05	0.0121948	1.39514	1.0268	0.00546018	0.0153621	1.21818	-0.0598297	0.00333969	1.30906	0.00339227	2.08081	0.0281989	0.00488457	0.108776	-0.0384551	0.0176351	0	0.0156832	1.16112	0.02969	-0.211535	0.0042057	-0.058473	0.477056	-0.14837	0.0170345	-0.459467	-0.028148	2.60287	-0.158481
LINC00426	0	0	0	0	0.0239417	0	0.0377758	-0.0028779	0	0	0.00339015	0	0	0	-0.0238534	0	0	0	0	0	0.0686566	0.106609	0	0	-0.0678755	0.0405029	0	0.060439	0	-0.202359	0	0	0	0	0	0	0	-0.108203	0	0	0	0	0	-0.106101	0	0.0221186	0	0	0.0594924
TNFAIP8L3	0	0	0	0	0	0	0	0.0777331	0	0	0	0	0	0	0	0	0	0	0	0	0	0	0	0	0	0	0	0	0	0	0.946489	0	0	0	0	0	0	0	0	0	0	0	0	0	0	0	0	0	0
ARHGAP24	0	0.00753334	0	0	0	0	0	1.36218	-0.0359055	0	-0.0142013	0	0	0	0	0.00145971	0	0	0	0	0	0	-0.0183155	-0.0394799	0	0	0	0	0	0	0.000740349	0	0	-0.00151397	-0.0514642	0	0	0	0	0	0.000238329	0.00268218	-0.00847248	0	0	0	-0.0629629	0	1.27666
RAP2B	-0.402583	-0.0876426	2.17375	-0.354404	0.239697	-0.0347542	0.128815	0.670401	-0.221021	1.66256	0.0119571	1.67422	-0.0611684	-0.301598	-0.0055803	-0.0579427	-0.503986	-0.0823424	-0.120915	-0.0998913	0.232919	0.19644	0.292669	-0.210781	-0.32816	1.41387	0.145315	0.241624	2.35574	-0.237636	0.388998	0.151791	0.0153196	1.48942	0.815209	2.09285	-0.0788159	-0.229103	-0.171087	-0.0555382	-0.218158	-0.0269343	1.21782	-0.207367	-0.0338011	1.27459	-0.175762	-0.148379	1.66902
PPARG	0	0	0	0	0	0	0	-0.0307763	-0.0151552	0	0	0	0	0	0	0	0	0	0	0	0	0	0	-0.0203806	-0.0357683	0	-0.0175149	0	0	-0.0394841	0.892677	-0.0580342	0	0	-0.0168887	0	0	-0.0355541	0	0	0	0	0	-0.0186718	0	0	0	0	0
PTPRG	0	1.06445	-0.00779939	-0.00547354	0	-0.0146418	0	0	0.0867897	-0.00523369	-0.0115554	-0.121441	0	0	0	-0.076014	-0.0975961	-0.166841	-0.169377	-0.0247709	0	0	-0.0929624	0.091249	0	0	0	0	-0.191785	0	0.249203	0	-0.0509678	0.0671205	0.078205	-0.0255563	-0.122555	0	0	-0.0808225	-0.107114	-0.0538584	-0.00853197	0	-0.0122301	0	-0.0448321	-0.00755519	0
CLDN5	1.59669	0	-0.102381	-0.154426	0.102179	0	0.0496668	-0.158515	0	0	-0.00152915	-0.098491	-0.0930364	-0.0353394	-0.0466336	-0.00838573	-0.014839	-1.04214	-0.248136	0	0.0392307	0.050711	0	0	0	0.0907333	-0.055555	0.0275137	-0.629016	0.0126651	2.83216	-0.173487	-0.17665	0	-0.000349959	-0.142089	-0.123224	-0.0169371	-0.0109803	0	0	-0.0401867	-0.0166097	-0.0243119	-0.218056	0.0652596	0	0	0.0635582
CCL14	0	0	0	0	0	0	0	0	-0.00541561	-0.0123391	0	-0.0261169	0	0	0	0	0	0	0	0	0	0	0	-0.00917387	0	0	0	0	-0.27258	0	1.09101	0	-0.0775151	0	0	0	0	0	0	0	0	0	0	0	1.16773	0	0	0	0
MT-CO3	2.83938	3.73672	0.455822	2.15425	4.21967	4.11987	5.20539	4.50343	5.18428	-0.501482	2.98459	4.15301	0.3842	3.78323	4.56968	3.64387	4.34974	4.37008	5.28042	4.83398	4.61885	5.04513	4.43184	4.90975	4.49552	4.35316	3.10353	4.38849	4.24298	4.89133	3.70765	5.13962	-1.41746	4.94185	5.26324	-0.26614	4.0055	4.8043	3.53152	4.06468	4.99832	4.04826	5.29502	5.04213	4.8386	4.84597	4.35821	3.35574	5.3158
SDS	0	0	0	0	0	0	0	1.24776	0	0	-0.000971941	-0.0391333	0	0	0	0	-0.020025	-0.122606	-0.164562	0	0	0	0	0	-0.014583	0	-0.0593612	0	0	1.25062	0	-0.13606	-0.0123501	0	0	0	2.35391	-0.0154357	0	-0.0280088	0	0	0	-0.0157631	0	0	0	0	0
CAV1	0	-0.0179628	0	0	0	-0.0238389	0	0	-0.0013011	-0.221695	0	1.79185	0	0	0	-0.0158169	0	0	0	-0.0111073	0	0	-0.10418	-0.00139596	0	0	0	0	0	0	1.97066	0	2.40487	-0.0844222	-0.00221977	-0.00474219	0	0	0	-0.011093	-0.07449	-0.0118754	-0.0824525	0	-0.000243114	0	-0.0166955	0	0
AQP1	0	-0.0158052	0	0	0	-0.0142376	-0.053027	-0.0067431	0	-0.0068754	-0.0649067	1.6054	0	0	0	-0.0186689	0	-0.0728922	0	-0.0304099	0	0	-0.0249315	-0.000385926	0	0	0	0	2.57199	0	0.0794353	0	-0.0948168	-0.0289306	-0.00170381	0	0	0	0	-0.0225167	-0.0181997	-0.0169464	-0.0425076	0	0	-0.0476907	-0.0191268	0	-0.101324
MT-CO1	1.78822	3.26979	2.32099	1.93111	4.26802	3.60773	4.95531	4	5.00304	0.535446	2.17481	3.29525	0.590167	2.66262	3.93825	2.78295	2.48207	3.09764	4.16201	3.94805	4.82345	4.26903	3.90372	4.76657	4.57691	4.45313	0.38964	4.43956	3.76014	4.47916	3.43449	4.4468	1.89004	4.50243	5.30838	-0.551174	3.22153	4.64921	2.89087	2.80959	4.37822	3.20575	4.62981	4.76031	3.92753	4.65593	3.4573	3.09003	4.89536
TNXB	0	0	0	0	0	0	0	-0.000157673	-0.000822986	0.00456928	-0.0777113	-0.341645	0	0	0.0268488	0	0	-0.0420028	0	0.0270507	0	0	0.0657268	-0.00059982	0.0176801	0	0	0	0	0.0166104	0.996775	-0.00601289	-0.0886592	0.0400511	-0.000526251	0	0	0.0192456	0	2.13193	0.0689276	0	0.0383553	0.0236092	-0.00394376	0	0	0	-0.00375998
CTSB	-0.138382	-0.448439	1.79175	-0.223169	1.32141	0.256478	-0.405341	2.08072	0.40394	1.33093	1.77547	-0.575216	-0.24654	-0.060809	-0.147094	-0.434668	-0.335635	-0.115458	-0.479469	0.978252	-0.172456	-0.125415	0.451167	-0.360531	0.0173198	-0.212465	0.112786	1.13744	-0.240219	0.0656806	1.0352	-0.00501309	-0.0590605	0.678366	0.129704	-0.324927	2.03082	0.0175908	-0.0296291	-0.367724	1.13572	0.649948	-0.0989176	0.0140196	-0.154126	-0.247111	0.834304	-0.246337	-0.244343
EGFL7	0	0	0	0	0	0	0	0.506961	0	-0.0308197	0	-0.224889	0	0	0	0	0	-0.0728922	0	-0.0231657	0	0	0	0	0	0	0	0	0	0	0.633375	0	-0.0264599	0	-0.00168175	0	0	0	0	-0.0225167	0	0	-0.0309893	0	0	0	0	0	0
PSAP	-0.0358518	1.27163	0.124652	1.85013	1.02786	0.632959	0.106492	2.34504	0.356564	1.32766	0.0270208	1.29508	-0.0950122	-0.0988145	1.11298	0.2759	2.57138	3.00077	0.0225201	0.892584	-0.0275813	-0.0394415	1.52498	0.415868	0.163358	-0.0596362	0.128869	-0.279269	2.16256	0.264668	0.356678	0.0120155	2.54974	1.04716	1.0009	-0.0994232	-0.0937538	0.175511	0.211565	0.0902878	0.792271	0.533388	0.903377	0.161272	0.965323	-0.0468264	-0.0974874	-0.00144708	0.164217
C11orf96	0	0	0	0	0	0	0	-0.146107	0.0107508	-0.0344964	-0.000805443	-0.0721645	0	0	0	0	0	0	0	-0.0814763	0	0	-0.0176571	0.0151838	0	0	0.101032	0	0	0	-0.549542	0.0777457	2.66658	-0.0176411	0.00775683	0	0	0	0	0	-0.0444647	0	-0.0449992	0	0	0	0	0	0
CTSZ	1.79304	0.872861	0.0601398	0.0192047	0.969579	-0.192577	-0.0782376	-0.427379	0.882554	-0.15074	0.630476	-0.128297	0.978327	0.176503	0	0.580819	-0.102245	-0.127049	-0.10436	-0.305287	1.56665	0.00128127	1.25498	0.998051	0	-0.159747	0.205654	-0.163682	0.0401462	0	1.15117	0.0240396	3.14735	-0.200317	0.138902	0.194587	-0.121417	0	-0.127696	-0.155689	0.419654	0.800377	0.317492	0	0.215466	-0.0794867	-0.242865	-0.248848	-0.0630323
VWF	0.0120895	0	0.0103098	0.0121602	-0.00299447	0.353219	0	-7.70176e-06	0.00113387	-0.0321529	-0.0288746	-0.459651	0.00692435	0.00473731	0	-0.0288927	0.00499193	-0.861012	0.0215457	-0.00735765	-0.0656177	0	0.017536	0.00174194	0	-0.0730899	-0.055555	-0.11769	-0.260761	0	-0.237406	-0.173836	-0.105954	-0.00260537	0.000492157	0.00632833	0.000117525	0	0.0231225	-0.018017	0.0259379	-0.0157444	-0.00466093	0	-0.134119	0	0	0	0
SPP1	-0.0493369	0.0118602	2.12881	-0.0284098	0.0515983	0	0.0185745	0.132497	0.061875	0	-0.00812633	1.78803	0	-0.0360181	-0.0505272	0.00145971	-0.020025	-0.0728842	-0.158352	0	0.0267005	0.051528	-0.00278728	0.0640529	0	0.00101825	-0.0593612	-0.0242206	0.0555019	0	-0.133608	-0.13606	0.00284462	0.0449469	0.0576319	-0.0529146	2.37789	0	-0.106114	-0.0280088	-0.0191191	0.00268218	0.0179766	0	0.00466884	0.0301235	0.00583113	0	-0.0312418
WISP2	0	0	0	0	0	0	0	0	0	0	0	0	0	0	-0.0296983	0	0	0	0	0	0	0	0	0	-0.0862488	0	0	0	0	-0.0662519	0	0	0	0	0	0	0	1.14837	0	0	0	0	0	-0.114025	0	0	0	0	0
GPC3	0	0	0	0	0	0	0	0	0	0	0	0	0	0	0	0	0	0	0	0	0	0	-0.0228878	0	0	0	0	0	0	0	0	0	0	-0.107362	0	0	0	0	0	0	0	0	-0.105785	0	0	0	-0.0338365	0	0
MT-CO2	2.04502	3.77799	0.135628	3.51124	4.39433	3.83506	4.90009	4.09303	4.74009	1.83488	3.32637	3.45424	2.08146	0.85391	4.35957	3.64973	3.34775	3.60263	4.2973	4.37643	4.94395	4.39944	3.93707	4.52794	4.80457	3.97607	0.668632	3.84424	4.52319	4.90096	3.81328	4.26799	-0.394274	4.50401	5.12754	2.21164	3.38632	4.80868	2.33947	3.89481	4.645	3.87368	4.82971	5.12247	4.1764	5.03057	3.73635	2.62049	4.91542
CA3	-0.185879	-0.0332062	2.11619	-0.0527703	0	-0.0253649	-0.053027	-0.173384	-0.0841331	-0.000317889	-0.0160326	-0.268034	0	-0.00979527	-0.0261576	-0.0392488	0	0.0782033	0	-0.0281954	0	0	-0.407728	-0.0813936	0	0	0	0	-0.0960706	0	-0.00159223	0.0106345	-0.00485216	-0.135492	0.385044	-0.0447121	0.0173495	0	-0.0349991	0	-0.462624	-0.0120764	0.00355956	0	-0.091199	-0.0476907	-0.0154115	0	-0.101324
EMCN	0	0	0	0	0	0	0	0	0	0	0	0	0	0	0	0	0	0	0	0	0	0	0	0	0	0	0	0	0	0	1.17006	0	0	0	0	0	0	0	0	0	0	0	0	0	0	0	0	0	0
ANXA5	-0.0190689	-0.00240665	-0.104591	-0.141833	0.122784	0.527089	0.223697	2.63612	0.701995	1.57448	1.50396	0.0580988	-0.000488792	0.186998	0.12123	0.967306	0.110387	0.351131	0.123067	1.17436	0.226668	2.07454	2.00418	1.13892	1.22932	0.114005	0.19394	0.120462	0.00893208	-0.208975	-0.140623	0.0160263	0.310543	0.294724	0.694945	0.124835	0.0377994	1.14842	0.00642568	-0.0585682	0.700987	1.31348	0.725847	-0.0107311	-0.072009	0.108983	0.208471	0.291128	0.281026
GPX3	0	-0.0924167	-0.0012877	0	-0.107796	0.000966501	-0.161731	-0.240295	-0.0583801	0	0.073367	1.36465	0	0	0	0.00217869	-0.014839	-0.212237	-0.0337196	-0.000168844	-0.129875	-0.126396	-0.0273979	-0.054423	0	-0.0546192	0	-0.0283147	-0.00676815	0	0.17061	-0.00374029	-0.208116	-0.070682	0.444594	-0.015438	-0.025043	0	0	-0.0154398	-0.0124594	-0.0103814	-0.0445994	0	-0.00376615	-0.148111	1.05385	-0.0771514	-0.0700684
S1PR1	0	0	0	0	-0.0676685	0	-0.0318513	0	0	0	-0.0174798	-0.134853	0	0	0.132902	0	0	-0.0669364	0	0	-0.0857224	-0.096268	0	0	0.00129335	-0.0260038	0	-0.0692676	0	0	0.807996	0	-0.0512777	0	0	0	0	0.00502832	0	0	0	0	0	0.00883826	0	-0.0480405	0	0	-0.0465803
LIFR	0	-0.0209755	0	0	0	-0.0409394	-0.105912	0	-0.159228	-0.0540589	0	-0.0207846	0	0	0	-0.0209162	0	0	0	-0.12573	-0.0314091	-0.0511187	1.16547	-0.200594	0	0	0.0120132	0	0	0	-0.30852	-0.18677	0	-0.0340226	-0.155851	0	0	0	0	-0.011093	0.30116	-0.0420798	-0.0128041	0	0	-0.0433273	-0.0392587	0	0
MT-ND3	0.929644	3.49458	3.60767	3.49405	4.39687	3.95789	5.35272	4.7467	5.36432	-0.706928	3.0192	3.32725	2.41309	0.864691	3.97691	3.48041	3.84872	4.05262	5.33314	4.00488	4.71373	5.02499	4.15333	4.76391	4.89979	4.55093	1.79809	4.18842	3.95585	4.98398	3.62655	6.43434	2.4921	4.54624	5.23219	0.209548	3.34725	4.68716	0.753886	3.72708	4.78348	4.05074	4.90649	5.25742	4.32702	4.38334	4.23958	3.41957	5.24624
AEBP1	0	0	2.15146	0	0	0	0	-0.000149971	-0.00541561	1.68726	-0.00636414	-0.0305527	0	0	0	0	0	-0.00983606	0	-0.0277367	0	0	0	-0.00917387	0	0	0	0	-0.27258	0	0.941624	-0.00192326	0	0	0	-0.0529146	0	0	0	0	0	0	0	0	1.16773	0	0	0	-0.00375998
MT-ATP6	3.37153	3.56499	1.08834	1.15444	4.39387	3.9431	5.10724	4.47813	4.88359	1.22787	3.2334	3.15562	1.91288	0.999754	3.92319	3.45871	2.83241	4.89213	4.34877	4.20125	5.13103	4.95301	4.05223	4.79651	4.32528	4.23094	0.751431	4.30957	4.73231	5.14813	3.06787	5.18949	-0.383838	4.6423	5.11575	2.2208	3.24608	4.88511	1.26713	3.60685	4.32563	3.82	4.82951	5.07246	3.29843	4.47572	3.75511	-0.401635	5.19795
KRT81	0	0.734572	-0.185186	-0.0176118	0	-0.0478063	0	-0.00491339	0.0190564	-0.0862968	0	-0.287847	-0.0233039	0	-0.0505272	-0.164249	-0.0141378	0	0	-0.259907	0	0	1.27504	0.0264409	0	0	0.251834	0	0	0	-0.0222456	0.19379	-0.0503667	-0.271167	0.0110734	-0.0216512	0	0	-0.269358	-0.011093	0.692957	-0.114128	-0.224271	0	0	0	-0.250255	-0.0878288	0
IGSF6	0	-0.0349247	0	0	-0.104588	-0.0290335	0	1.59761	0.41477	-0.0138792	0.141125	-0.0207086	0	0	0	-0.037054	0	0	0	-0.00961686	0	0	0	-0.049271	0	-0.103477	0	-0.0544921	0	0	0	0	0	-0.0211392	-0.0515166	0	0	0	0	0	0	-0.0480681	0	0	0	0	-0.0154115	0	0
SNCG	-0.474131	-0.4257	2.13404	2.89232	0	0.229262	-0.105912	-0.161555	0.00562329	-1.04431	-0.0762158	-0.247671	-0.170124	-0.339163	0	0.21643	0.0130529	-0.454155	-0.191403	0.958529	-0.0314091	-0.0511187	-0.53772	0.843009	0	0	-0.131806	0	-0.453471	0	0.416235	-0.00669586	1.04504	-0.209055	-0.016896	-0.402636	-0.069178	0	1.81807	-0.0308128	0.900887	-0.380601	-0.323512	0	-0.36548	-0.0433273	-0.387691	0.0184218	0
MT-CYB	-0.311413	3.47652	-0.0101149	2.5347	4.17768	3.40315	4.85553	4.44654	4.63405	-0.748771	1.28376	2.139	1.68842	-0.126897	3.9336	3.30167	2.68199	3.44986	3.20227	3.91717	4.85588	4.62557	3.40142	4.42904	4.13831	4.1769	0.686199	3.28421	3.60565	5.00948	3.80244	4.34259	-0.630352	4.14854	4.80587	-0.722042	3.01191	4.69712	-0.210641	1.98992	4.40818	3.19204	4.60481	4.8118	3.52988	4.23673	3.57521	3.10014	4.96079
TSPAN7	0	-0.00125345	0	0	0	-0.0343992	0	0	-0.000131681	0	0	-0.155746	0	0	0	-0.0042385	0	-0.00462315	0	0	0	0	0	-0.00190886	0	0	0	0	0	0	0.529889	-0.0173534	0.0988585	0	0	-0.0428854	0	0	0	-0.0513992	0	0	0	0	-0.032455	0	0	0	0
ADGRL4	0	0	0	0	0	0	0	0	0	0	0	0	0	0	0	0	0	0	0	0	0	0	0	0	0	0	0	0	0	0	0.599058	0	-0.0381486	0	0	0	0	0	0	0	0	0	0	0	0	0	0	0	0
MT-ND4	0.251699	3.16674	3.13454	2.73149	3.84358	3.87926	4.47693	4.43821	4.54847	-0.875004	2.87921	3.10595	0.303357	2.63043	3.61676	3.23142	3.70677	3.31931	3.83643	3.436	3.95961	4.30124	3.12924	4.32309	4.09242	3.80197	0.761412	2.8174	3.81136	4.55559	3.8654	4.72653	-0.00316561	3.97207	4.69715	2.31637	2.64235	4.07868	2.36466	2.98231	3.95349	3.60097	4.28342	4.16473	3.67103	3.94435	3.46756	0.157529	4.5915
CA2	0.00622295	-0.1423	0.0423259	0.0131154	0.0230178	-0.0741925	0.0264363	-0.155641	-0.167626	-0.0677957	-0.0280504	-0.00578856	0.0428692	0.0712224	-0.0505272	-0.0364276	0.143465	-0.0372935	0.0702702	0.361234	0.0268742	0.0470393	-0.349203	-0.173959	-0.0273665	0.0908501	0.00317322	0.0293437	-0.00624469	2.36425	0.000387377	-0.0693233	0.023214	-0.243208	0.303929	0.0279087	0.0156516	-0.0289666	0.0170097	2.03806	-0.0159884	-0.0576906	0.137767	-0.029581	-0.0507523	0.0453419	-0.00762858	0.0194752	0.0255388
F13A1	0	0	0	0	0	0	0	0.832247	0	0	0	0	0	0	0	0	0	0	0	0	0	0	0	0	0	0	0	0	0	0	0	0	-0.00647526	0	0	0	0	0	0	0	0	0	0	0	0	0	0	0	0
SOSTDC1	1.39573	0.0380155	-0.242825	-0.207484	0	0.388091	0	0	-0.0470292	-0.513143	0.0103459	0.0318552	0.0477681	0.0174057	0.751092	0.0664993	0.0342266	0.110142	-0.415924	1.44466	0	0	-0.390373	-0.0407165	0	1.22446	0.206224	-0.0182077	-0.0262521	0	0.00372203	0.11991	0.139183	0.449638	0.445719	-0.145408	0.0356881	0	-0.104081	0.00370778	0.202443	0.127991	0.274057	0	-0.0797605	0	0.067229	0.0167422	0
ADH1B	0	-0.0179628	0	0	0	-0.00510573	0	0	0	0	-0.00324656	-0.0339594	0	0	0	-0.00755184	-0.206358	-0.0159348	0	0	0	0	0	0	0	0	0	0	0	0	0	-0.00434134	0	0	0	-0.00669868	-0.113189	0	0	-0.0597886	0	-0.0050837	0	0	-0.000712591	0	-0.00940241	-0.0504448	0
MIS18BP1	0.154437	0.122615	0.177988	0.146698	0.0878201	0.328438	0.382815	1.22446	0.472557	0.165989	0.162911	0.125975	0.028377	0.0812487	0.111882	0.227642	0.0900381	0.131989	0.24373	0.943724	-0.00629176	1.57046	0.823318	-0.0351695	0.336043	0.0809549	0.0469139	-0.0174573	0.0719034	0.197088	-0.05749	0.0850853	0.0439744	0.0579522	-0.001398	0.135793	0.249613	0.294939	0.189543	0.317686	0.650286	0.364215	0.134691	0.285271	0.139801	0.277891	0.0998998	0.231128	0.118132
LILRB5	0	0	0	0	0	0	0	-0.180039	0	0	0	0	0	0	0	0	0	0	0	0	0	0	0	0	0	0	0	0	0	0	0	0	0	0	0	0	0	0	0	0	0	0	0	0	0	0	0	0	0
TMSB4X	-0.421101	0.555268	3.11031	2.78232	4.37563	1.09248	3.79304	4.11471	2.83531	1.3879	4.51253	0.404655	-0.419509	0.158443	4.34334	-0.592256	2.58889	-1.34642	-0.446501	0.63298	4.47286	4.66703	1.5341	2.4866	4.80405	3.95816	2.56055	4.61119	1.38445	4.92674	2.55248	-0.769022	4.07699	0.0889686	2.57253	1.10628	1.84469	4.33507	-0.42235	-0.472973	2.25922	0.30288	0.711671	4.48763	1.06312	4.10332	-0.904832	0.226677	2.55568
COL14A1	0	0	0	0	0	-0.000990106	0	0	0	-0.0119891	0.000559861	0	0	0	0	0	0.0355839	0.0027479	0	-0.0206779	0	0	0	0	0	0	0	0	0	0	0	0.000748652	0.0035345	0	0	0	0.0195186	0	0	0.0103102	0	0	-0.0139342	0	0	0	-0.00731769	0.0086989	0
PLXDC2	0	1.40072	0.0755414	-0.00547354	0.032498	0.636658	0.0323771	0.821829	0.0214231	-0.348087	0.66589	-0.252435	-0.110383	0	0	-0.386729	0.0686178	-0.146646	0.0257028	-0.391204	0.0272476	0.0439692	0.444722	0.0371829	0	0.0180006	0.263129	0.0303612	-0.186027	0	-0.600029	0.172269	-0.0434467	0.976425	0.0036242	0.12669	-0.0564938	0	0.0275584	2.08109	0.711555	0.62136	0.725869	0	-0.135164	0.0226944	-0.319887	-0.0254612	0.0295359
GAS1	0.0639738	-0.0206192	0.0113993	0.0962686	-0.0120992	0.309172	1.36805	0.0767824	-0.00555582	-0.108065	0	-0.0831574	0	0.23155	0.0170059	-0.0595535	0	2.19378	0.00513689	-0.108551	-0.0526819	-0.0351089	-0.01401	-0.00913155	0.0437002	0	-0.19687	0	-0.252546	0.0158075	-0.0337493	-0.295152	-0.0532449	-0.00719877	-0.00243982	-0.0267761	0.0295616	0.0417912	0.000575857	-0.0185256	-0.028005	-0.0351394	-0.0268185	0.0336693	-0.146806	-0.129869	0	0	-0.128147
AC243960.1	0	0	0	0	0.100912	0	0.0944802	0.036256	0	0	0.00832294	0	0	0	0.0164696	0	0	0	0	0	0.0116288	0.040194	0	0	0.473134	0.0654853	0	0.0315516	0	0.461213	0	0	0.000970522	0	0	0	0	0.390806	0	0	0	0	0	0.38469	0	0.0772149	0	0	0.0867678
APOLD1	1.59669	-0.00377079	-0.0915766	-0.147747	0.00399959	0.0118138	0	0	-0.00210004	0.0207099	0	0	0	-0.0353394	0	0	0.0528973	-0.0235491	-0.133143	-0.000640832	0.0236008	0	-0.0136909	-0.00246942	0	0.0455108	0.00344965	0.0804841	-0.0948678	0	1.86485	0.0151949	0.0188748	-0.0201068	-0.00220273	-0.118556	0.030113	0	-0.0109803	0.0678004	-0.0176492	0	0.00502827	0	-0.088106	0	-0.0165193	0.0353957	0.0234272
BTNL9	0	0	0	0	0	0	0	-0.0590943	0	0	0	0	0	0	0	0	0	2.95569	0	0	0	0	0	0	0	0	0	0	0	0	0.728321	0	0	0	0	0	0	0	0	0	0	0	0	0	0	0	0	0	0
SEMA3G	0	0.0209856	0	0	0	-0.0121264	0	0	0.0107745	0.0271572	0	0.00118352	0	0	0	0.0135775	0	-0.00680811	0	0.0566707	0	0	0.0505186	0.014699	0	0	0.101032	0	0	0	1.25144	0.0496921	0	0.0616928	0.0107541	0	0	0	0	-0.0595143	0.0493004	0.0110405	0.0271183	0	-0.0303367	0	0.0159719	0	0
KRT6B	-0.17555	-0.65531	-0.482162	-0.111159	-0.0837136	-0.232842	-0.0795074	-0.257753	-0.14748	-0.509122	-0.10232	-0.388966	-0.0149289	-0.019522	0	-0.359955	-0.052447	-0.321391	-0.317526	-0.418516	-0.0791092	-0.0714524	0.0934564	-0.16478	0	-0.0590806	-0.117428	-0.0303048	2.31758	0	-0.0367149	-0.0941446	-0.239572	0.0473539	-0.220718	2.06125	-0.0975471	0	2.22685	-0.0629383	0.449999	-0.384855	-0.661817	0	-0.031464	-0.092752	-0.722803	-0.110682	-0.257538
PTPRB	0	0	0	0	0	0	0	0	0	0	0	0	0	0	0	0	0	0	0	0	0	0	0	0	0	0	0	0	0	0	0.808528	0	0	0	0	0	0	0	0	0	0	0	0	0	0	0	0	0	0
ANGPT2	0	-0.00405901	0	0	0	-0.0410507	0	0	-0.000635645	-0.00738307	0	-0.0857752	0	0	0	-0.013023	0	-0.00462315	0	-0.0101784	0	0	-0.0415318	-0.00224334	0	0	0	0	0	0	1.18203	-0.0173534	0	-0.0630933	-0.00152961	-0.0428854	0	0	0	-0.0513992	-0.0207367	-0.0401867	-0.0415583	0	-0.032455	0	-0.00894038	0	0
DOCK4	0	0.0178457	0	0	0	-0.0166634	0	0.555682	-0.00981472	-0.187705	0	-0.0939908	0	0	0	-0.0129176	0	-0.0292939	-0.114043	0.755569	0	0	-0.130979	-0.0108294	0	0	0	0	0	0	0.703329	0	-0.63803	-0.109146	-0.0170042	-0.147028	0	0	0	-0.0865346	-0.110335	-0.00811397	0.281689	0	0.00567322	0	0.050529	0	0
ECSCR	0	-0.00280556	0	0	0	-0.00665149	0	0	0	-0.00738307	0	-0.00219407	0	0	0	-0.000398804	0	0	0	-0.0101784	0	0	0	0	0	0	0	0	0	0	1.68833	0	0	0	0	0	0	0	0	0	-0.00292493	0	0	0	0	0	-0.00894038	0	0
MPEG1	0	0	0	0	0	0	0	0.967088	0	0	0	0	0	0	0	0	0	0	0	0	0	0	0	0	0	0	0	0	0	0	0	0	-0.524537	0	0	0	0	0	0	0	0	0	0	0	0	0	0	0	0
ELF5	0.342772	0.346766	0.516435	0.306318	0	1.43755	0	0	-0.0480974	2.24439	0.0692595	0.135384	0.204253	-0.102789	0	0.264017	0.327908	0.687929	0.484407	1.05128	0	0	0.407893	-0.0207021	-0.0276093	0	0.426868	0	0.171126	-0.0568229	0.0662735	0.518543	0.131749	0.381832	1.04828	0.438847	0.179255	-0.0312282	0.349249	0.496225	0.260153	1.33134	0.628953	-0.0294162	1.45698	-0.0232795	0.617504	-0.115363	0
MARCO	0.00121188	0.00912544	-0.027389	0.000773922	0	0.0126505	0	0.123513	-0.00509996	0.0271572	0	0.00118352	0.0115174	0.00569357	0	0.0121178	0	0	0	0.0566707	0	0	0.783215	-0.00633885	0	0	0	0	0	0	-0.000590369	0	-0.035013	0.0037975	-0.00895789	0	0	0	-0.00273174	0	0.0325312	0.00835829	0.00155913	0	0	0	0	0	0
EPB41L2	0.00669753	0.970783	-0.00522291	-0.00939559	0.108211	0.523668	0.0879505	0.570073	0.0636988	-0.235744	1.00586	-0.33719	-0.14732	0.0368489	-0.00333587	-0.34446	-0.217955	-0.448115	2.48746	0.509631	0.0780735	1.49167	0.670931	0.0446803	-0.0905641	1.25828	-0.0593885	-0.00183371	-0.191351	-0.191746	0.436939	-0.126359	3.10482	0.0725563	0.505331	-0.152405	2.00117	-0.118569	0.0053949	-0.513786	1.05286	0.695828	0.135077	-0.0812761	-0.101789	0.0795815	-0.157234	-0.0515206	0.104441
THBS2	0	0	0	0	0	0.032053	-0.105912	0	-0.00541561	-0.0197659	0	-0.0261169	0	0	0	0.0125752	0	0	0	-0.0434642	-0.0314091	-0.0511187	-0.0202963	-0.00917387	0	0	0	0	-0.27258	0	-0.0221081	0	0	-0.0168456	-0.00141215	0	0	0	0	0.00658769	-0.0233255	0.00682709	-0.0366955	0	1.17774	-0.0433273	0	0	0
JAM2	0	0	0	0	0	0	0	0.120033	0	0	0	0	0	0	0	0	0	0	0	0	0	0	0	0	0	0	0	0	0	0	-0.558872	0	-0.0381486	0	0	0	0	0	0	0	0	0	0	0	0	0	0	0	0
CD40LG	0	0	0	0	0.021352	0	-0.0208427	0	0	0	-0.00204912	0	0	0	-0.0784814	0	0	0	0	0	0.0167845	0.0599784	0	0	0.0616979	0.0634139	0	0.0285918	0	0.0278721	0	0	-0.00133952	0	0	0	0	0.0608651	0	0	0	0	0	0.0336693	0	0.015129	0	0	0.119656
GNA13	-0.0321095	-0.128662	0.0574199	0.0277748	-0.192123	-0.0911203	-0.0330203	2.41366	0.000726982	1.61879	-0.0668641	-0.038288	0.261789	-0.093893	-0.22816	1.29139	-0.283195	-0.00680811	-0.102628	0.164178	-0.135734	-0.265487	-0.030675	-0.0278744	-0.0619421	-0.139545	2.22782	1.083	-0.243982	0.117163	-0.192338	2.61784	0.0175382	-0.018056	0.760436	0.0173376	-0.0972662	1.14388	0.0943565	0.00311837	-0.0807722	-0.14494	-0.0707743	1.17526	1.13038	-0.1752	0.00842036	-0.0298955	1.08416
ANGPTL2	0	0	0	0	0	0	0	0	0	0	0	0	0	0	0	0	2.46617	-0.0453385	-0.0942842	0	0	0	0	0	0	0	-0.030024	0	0	0	0	-0.0164494	0	0	0	-0.0810186	-0.0359113	0	0	-0.0374235	0	0	0	0	0	0	0	0	0
CD63	1.35556	1.35095	-0.391198	1.29703	0.632554	0.67481	1.54522	2.8403	2.30906	-0.575041	0.312619	1.15877	1.18521	-0.219674	1.73889	1.184	-0.0803806	-0.0603564	2.57366	1.57489	1.76779	1.06613	2.14387	1.67394	0.283491	-0.548587	0.0545533	0.800061	1.56847	1.98293	1.66042	2.93241	1.55591	1.57411	2.27592	-0.347237	-0.223334	1.57985	-0.116654	1.57015	1.38901	0.358102	1.81906	0.294448	0.637246	0.607213	1.447	0.0918153	-0.335379
C2orf40	0	0	0	0	0	0	0	0	0.00130075	0	0	0	0	0	0	0	0	0	0	0.00250166	0	0	0.0083096	0.000848408	0	0	0	0	0	0	0	0	0.404861	0.00446802	0	0	0	0	0	0	0.0105706	0	0.00207784	0	0	0	0	0	0
GIMAP4	0	0	0	0	-0.0458172	0	-0.0828224	-0.0328361	0	0	0.444444	0	0	0	-0.0631683	0	0	0	0	0	-0.0922195	-0.0339333	0	0	1.28933	-0.0340046	0	-0.10241	0	0.0115622	1.4052	0	0	0	0	0	0	-0.000869094	0	0	0	0	0	0.0162427	0	0.902025	0	0	-0.335844
S100B	1.43958	0.21409	-0.0301075	-0.211144	0	0.66135	0	0.122642	-0.000927832	-0.256274	0.116375	-0.0253997	-0.112465	0.0736874	0	-0.0366079	-0.197174	0.233137	-0.323624	1.06667	0	0	0.680489	0.00244498	0	0	0.0220329	0	-0.00802692	0	-0.102099	0.0948463	0.372917	0.183489	-0.0120548	-0.449256	-0.0357172	0	-0.417052	-0.0116129	1.15636	0.0197967	-0.0545261	0	-0.0095632	0	0.242407	-0.0717012	0
COL5A2	0	0	0	0	0	0	0	0	0	0	0	0	0	0	0	0	0	0	0	0	0	0	0	0	0	0	0	0	0	0	0.963732	0	-0.379302	0	0	0	0	0	0	0	0	0	0	0	0	0	0	0	0
RASGEF1B	0.0402663	-0.061503	0.0161112	0.0254363	0.217312	0.0179601	-0.000454969	1.55111	-0.043596	1.6649	1.33739	-0.0411263	0.000631321	0.0257884	-0.166675	-0.00163962	0.039208	-0.00408834	0.0278603	-0.138124	2.09561	0.0699615	-0.358283	-0.0406994	-0.277614	-0.184133	0.101032	1.10111	0.0202827	-0.258396	0.0345795	0.0580559	0.0241785	1.23182	0.45063	0.0223116	0.00212997	1.71781	0.0397164	-0.0956465	0.46969	0.93127	0.399402	0.925749	-0.0173056	0.0340812	0.0867717	0	1.33138
GLYATL2	0	0.0339407	0	0	0	-0.0749538	0	0	0.0517193	-0.0492683	0	0.00292176	0	0	0	-0.0210834	0	0	0	-0.170251	0	0	-0.430105	0.0758464	0	0	0	0	0	0	-0.000363147	0	0	-0.485594	0.0488186	0.00243328	0	0	0	-0.0405094	-0.31399	-0.0011392	0.237963	0	0	0	-0.128281	0	0
AC093001.1	0	0	0	0	0	0	0	0	0.433563	0	0	0	0	0	0	0	0	0	0	0	0	0	0	0.462246	0	0	0.00888192	0	0	0	0	0.0702765	0	0	0.470334	0	0	0	0	0	0	0	0	0	0	0	0	0	0
ZNF331	0.0916204	-0.0313596	0.058863	0.125493	1.65185	-0.00978554	0.211616	1.24801	0.490034	0.0144361	0.63849	0.0488279	0.118939	0.167238	1.26465	-0.0389864	0.0683858	0.0791223	0.0823483	-0.00822393	0.293935	1.52497	1.80062	0.00968475	2.19169	1.40994	0.0348933	0.234731	0.117519	1.55573	-0.488826	-0.00408681	0.323873	-0.0161531	0.0176689	0.119689	0.0943555	2.32656	0.0585627	-0.0114044	0.0358652	0.889574	0.27347	-0.174854	-0.032356	1.21818	-0.106121	0.017174	2.47952
MT-ND1	1.48197	3.14141	0.0815231	1.99349	4.03853	2.94062	4.10858	4.09716	4.7117	-0.624431	2.39007	2.96756	1.93205	2.12568	3.92482	2.91442	3.77659	4.17997	3.78982	3.01232	4.12331	4.01884	3.48668	4.71486	4.03428	3.70647	2.61982	3.45122	3.40729	4.27016	4.09449	4.46998	2.24924	4.12601	4.49501	-0.0522568	3.09404	4.72788	0.125665	3.39653	3.6668	3.10423	4.01501	4.30529	3.17284	4.14898	3.56456	3.80549	4.5325
TREM2	0	0	0	0	0	0	0	0.936301	0.0187426	0	1.00675	0	0	0	0	0	0	0	0	0	0	0	0	0.0271334	0	0	0	0	0	0	0	0	0	0	0.0194063	0	0	0	0	0	0	0	0	0	0	0	0	0	0
SLIT3	0	0	0	0	0	0	0	0	0	0	0	-0.224889	0	0	0	0	0	-0.0728922	0	0	-0.0883676	0	0	0	0	-0.0917349	0	-0.074738	0	0	0	0	-0.0264599	0	0	0	0	0	0	-0.0225167	0	0	0	0	0	0	0	0	-0.0878507
OTUD1	0.00759105	-0.141269	-0.11824	0.00950103	0.182089	0.518241	0.0470643	1.9373	-0.127533	-0.227273	0.00301284	-0.234736	0.0431631	0.0186179	-0.136246	-0.210059	0.0167399	-0.00738172	0.00220225	-0.100741	0.134811	0.088683	-0.101389	0.664531	-0.0408439	1.359	-0.221245	0.114047	-0.0210308	-0.13715	-0.138794	-0.370012	-0.000712827	-0.0682707	0.372491	-0.0935498	-0.0805586	-0.110147	0.0139576	-0.23817	-0.0531132	-0.141342	0.263809	-0.0461892	-0.133558	0.0602823	0.974131	0.0249762	-0.0314148
PDGFRL	0	0.0284544	0	0	0	0.0169584	0	0	0	0.0137078	0	0.0252586	0	0	0	0.0194739	0	0	0	0.00394894	0	0	0.0328248	0	0	0	0	0	0	0	0.00170058	0	0	0.0857499	0.000391428	0	0	0	0	0	0.00515684	0.0135997	0.0456095	0	0	0	0.030177	0	0
FGF7	0.0142646	-0.0224832	0.0115253	0.0232632	0	-0.0341418	0	0	0.000386525	-0.0440768	0	0	0.00899949	0.0150202	0	-0.0451124	0	0	0	-0.0258438	0	0	0.844753	-3.44799e-05	-0.0276907	0	0	0	0.000355943	-0.0823666	-0.0082035	0	0.000921559	0.0862627	5.59624e-05	0	0	-0.03556	0.0660514	-0.0951004	0.0310588	-0.0312006	0.0294218	-0.0188495	0	-0.0104685	0.00861279	0	-0.0251632
PCAT19	0	0	0	0	0	0	0	0	-0.0370573	0	0	0	0	0	0	0	0	0	0	0	0	0	0	-0.0394598	0	0	0	0	0	0	-0.0807979	0	-0.0633684	0	-0.0412927	0	0	0	0	0	0	0	0	0	0	0	0	0	0
UCP2	0.0455201	0	-0.000494315	0.0175284	0.0123842	0	0.0292521	0.441355	0.0951217	-0.0391888	0.0918414	0.0186206	0.00462146	0.00372258	0.112263	0	-0.206358	-0.0212118	0.0188284	0.310389	1.38062	0.0138655	0	0.942022	0.0713701	-0.363657	0.137148	-0.356698	0.010037	-0.033748	0.00968316	0.0811945	-0.0258941	0	0.0841813	0.0134088	-0.113189	0.0879228	0.0111234	-0.0597886	-0.00933881	0	0	0.100339	0.00931038	0.0156056	0	-0.0504448	-0.0707361
TET2	-0.0702846	-0.254925	0.0347588	-0.0502946	-0.103838	-0.206414	-0.0536415	2.09909	0.190974	-0.350849	0.0187109	2.23418	0.00233259	-0.123972	-0.0536286	-0.254997	-0.0902302	0.00390536	-0.0026244	-0.0568671	-0.0773038	-0.11262	0.0788797	0.184475	-0.00706681	1.18388	-0.031231	-0.188671	0	-0.0203087	1.14213	0.00454423	0.0054012	0.0110181	0.169742	0.0198519	0.0211236	0.0294513	0.0182239	-0.0513243	0.449408	0.766766	0.56637	0.0491296	-0.00277565	-0.158461	-0.188973	-0.0552567	-0.156709
NRN1	0	0	0	0	0	0	0	1.02616	0	0	0	0	-0.0930364	0	0	0	0	0	0	0	0	0	0	0	0	0	0	0	-0.0299915	0	-0.965106	0	-0.121227	0	0	0	0	0	0	0	0	0	0	0	0	0	0	0	0
CD9	1.22523	1.38549	0.0769785	1.99069	-0.0830597	0.87889	-0.0489889	0.831306	1.3011	1.44844	-0.0316891	-0.839362	-0.145205	1.27383	-0.00106066	1.42309	3.03898	0.137196	-0.599864	1.05768	-0.028625	-0.0228453	2.06878	1.04623	-0.223844	-0.0119967	0.138246	-0.0793594	2.10925	-0.124539	2.62317	-0.0885651	-0.631853	1.87321	1.36592	0.105452	-0.0549111	-0.193322	-0.237487	-0.499741	1.22062	0.763037	1.89952	-0.111999	1.31046	-0.0309694	1.90172	-0.42407	-0.0502764
GIMAP8	0	0	0	0	0.0365159	0	0.00631212	-0.0258421	0	0	0.00180257	0	0	0	0	0	0	0	0	0	0.0553289	0.0435505	0	0	-0.00197611	0.0330401	0	0.0449981	0	-0.00269113	0.883026	0	0	0	0	0	0	0	0	0	0	0	0	0	0	0.00256686	0	0	0.000682638
NBL1	0.0227118	0.0132287	0.0689157	0.0518048	-0.0980884	0.408822	-0.0553823	0	0.630932	-0.0158563	0.00916306	1.92286	0.0131401	-0.166343	-0.0622299	0.0369933	0.0497733	0.029874	0.0402555	0.31701	-0.0945397	-0.0927991	-0.0334052	1.48459	1.01624	0.00942894	0.152888	-0.0338487	0.0735311	-0.28001	0.0401083	0.29302	0.0161742	-0.0339272	0.627683	0.0240518	0.0659652	0.972226	0.0493016	0.0163576	-0.0432158	0.0310858	-0.0390335	-0.287699	0.0106674	-0.0944676	-0.0137292	-0.0787387	-0.0597538
CP	-0.171744	0.0235207	-0.175493	-0.126842	0	0.0134101	0	0	-0.127481	-0.108909	-0.0145718	0.00876452	0	-0.00979527	0	0.0252225	-0.0582221	-0.0476682	-0.218207	0.652785	0	0	-0.081075	-0.132787	0	0	0	0	-0.0985098	0	0.592946	0	-0.035013	0.0212935	-0.197525	-0.0577731	-0.210945	0	-0.0421193	-0.0268785	0.239856	0.0259803	-0.0217487	0	-0.108912	0	0.0207856	0	0
NOTCH4	0	-0.0305482	0	0	0	0.310683	0	-0.0999323	-0.000459437	-0.0541625	0	-0.0207086	0	0	0	-0.0717334	0	2.8827	0	-0.00708204	0	0	-0.0294772	0	0	0	0	0	0	0	1.41178	0	0	-0.0281591	-0.00316143	0	0	0	0	-0.232886	-0.0133632	-0.0392823	0.287937	0	-0.0275257	0	-0.0154115	0	0
KMO	0	0	0	0	0	0	0	-0.436225	0	0	0	0	0	0	0	0	0	0	0	0	0	0	0	0	0	0	0	0	0	0	0	0	0	0	0	0	0	0	0	0	0	0	0	0	0	0	0	0	0
NEGR1	0	0	0	0	0	0	0	0	0	0	0	0	0	0	0	0	0	0	0	0	0	0	0	0	0	0	0	0	0	0	0	0	0	0	0	0	0	0	0	0	0	0	0	0	0	0	0	0	0
MMRN2	-0.00819062	0	0	-0.00523196	0	0	0	0	0	0	0	0	-0.0771343	-0.0383977	0	0	0	0	0	-0.00139695	0	0	-0.00894511	0	0	0	0	0	0	0	0.928187	0	0	-0.000363058	0	0	0	0	-0.082144	0	-0.015122	0	0	0	0	0	0	0	0
COL4A1	0	-0.00280556	0	0	0.102179	0.329169	0.0496668	0.000511921	-0.00210004	-0.0570036	0.0127318	-0.00219407	0	0	0	-0.0356003	0	0	0	-0.0259872	0.0392307	0.050711	0	-0.00246942	0	0.0907333	0	0.0275137	0	0.0126651	0.646453	0	0.474824	0	-0.0033346	0	0	0	0	-0.0185256	-0.00292493	-0.0191908	0	0	-0.0281442	0.0652596	-0.00894038	0	0.0635582
ASPN	0	0	0	0	0	0	0	0	0	0	0	0	0	0	0	0	0	0	0	0	0	0	0	0	0	0	0	0	0	0	0	0	-0.379302	0	0	0	0	0	0	0	0	0	0	0	0	0	0	0	0
TREM1	0	0	0	0	0	0	0	0.0366951	0	0	1.32337	0	0	0	0	0	0	0	0	0	0	0	0	0	0	0	0	0	0	0	0	0	0	0	0	0	0	0	0	0	0	0	0	0	0	0	0	0	0
EPAS1	0.0203756	-0.0813229	0	0.00224796	0.166326	-0.0495476	0.0678373	-0.387951	0.414984	1.35148	0.00690682	-0.319297	-0.0960515	0.0262247	-0.0886703	-0.0761456	0.0317059	2.92352	0.0126593	0.403082	0.0733139	1.45578	-0.158454	1.19736	0.994192	0.0940043	0.227168	0.151164	0.0199218	-0.23824	-0.398418	0.26315	-0.000729664	-0.143067	0.323363	0	0.0189476	-0.309214	0	0.000508617	-0.168563	-0.10595	0.685686	-0.32684	0.0156931	0.0924747	-0.0887746	0.129225	0.0828581
MED24	-0.3744	1.07215	-0.107925	1.67255	-0.0448341	0.532743	0.00142095	0.0594834	1.14751	1.34813	-0.0154616	-0.16521	0.0417546	-0.311563	0.0175734	-0.0566501	-0.145747	-0.0657247	-0.287728	-0.222717	-0.0713736	-0.0466268	-0.291439	0.105199	0.154258	-0.0170359	-0.0624457	-0.0892236	-0.21818	0.117249	-0.00341788	0.0297347	0.00334835	-0.174975	0.0772414	-0.2821	-0.00234483	0.097725	-0.182224	-0.0221858	-0.334863	-0.0487533	-0.154416	0.104875	-0.159443	-0.0669584	-0.0921331	0.00103796	0.0176862
SLC9A3R2	-0.0582737	-0.00937952	0.048999	-0.17925	-0.0323641	0.336747	0.0589985	-0.161406	0.566477	-0.179931	0.0246276	1.80932	0.078639	1.73055	0.132902	0.49043	2.40569	0.0533089	0.0204339	0.616225	-0.066188	-0.0562689	-0.0383313	-0.213781	0.00129335	-0.0152175	-0.229573	-0.0845497	-0.0416498	0	0.412266	-0.0810252	0.297597	0.00673603	0.260213	-0.208614	-0.118751	0.00502832	0.0832075	-0.341689	0.554201	-0.168202	0.666814	0.00883826	-0.123412	-0.0530334	0.00185586	0.00247101	0.0327861
ADGRF5	0	0	0	0	0	0	0	-0.0106902	0	0	-0.0216287	-0.0626887	0	0	0	0	0	3.55553	0	0	0	0	0	0	0	0	0	0	0	0	1.69499	0	-0.0754945	0	0	0	0	0	0	0	0	0	0	0	0	0	0	0	0
MT-ND2	0.340248	2.16248	2.29387	2.44002	3.53689	2.6368	4.73706	3.50834	3.94918	0.786595	1.58173	2.22266	1.5354	0.45348	3.21874	2.57771	0.0687636	3.3239	0.0481968	2.54736	3.92901	4.22487	2.7482	3.8985	3.81879	4.09552	0.727079	3.44193	2.08658	4.72833	3.17767	3.65575	3.38998	3.70369	3.9616	-0.42915	0.316424	3.63023	3.04285	2.45968	3.51114	2.33007	3.64176	4.20901	3.20801	3.32883	2.62564	0.252143	4.03057
EVI2B	0	0	0	0	0.0439952	0	0.183394	0.15521	0	0	-0.00656855	0	-0.0347753	0	1.32234	0	-0.0348156	-0.0177488	0	0	1.7644	0.249065	0	0	1.53461	-0.212967	0	1.29604	0	0.153764	0	-0.00489244	0.00135642	0	0	0	-0.103084	0.163815	0	0	0	0	0	0.185194	0	1.25404	0	-0.0595744	1.30504
HYAL2	-0.162418	-0.0870579	-0.138237	1.91517	0	0.666787	0	-0.0311568	0.117921	-0.166283	-0.0246809	-0.093964	-0.0967315	-0.096861	0.0182881	-0.180184	0	-0.0454753	-0.0567867	0.24426	0	0	0.831635	0.0984914	0.0846206	0	-0.401274	0	-0.17631	0.0878381	1.66985	-0.251391	-0.0315816	0.0911873	0.103997	-0.0700889	-0.0378402	0.0880551	-0.0637788	-0.141077	-0.00500198	-0.16669	0.0823395	0.10066	-0.213511	0	-0.0540242	0	0.00942359
LMOD1	0	0	0	0	0	0	0	0	0.00121748	0	0	0	0	0	0	0	0	0	0	0	0	0	0	0.000794196	0	0	0	0	0	0	0	0	0.327135	0	0	0	0	0	0	0	0	0	0	0	0	0	0	0	0
TFF1	-0.0741158	0	-0.10099	-0.0139637	0.00642711	0	0.000172767	0.0076688	0.534181	-0.0123391	-0.0141005	-0.0261169	0.021887	0.181838	0	0	0.0219689	-0.200871	-0.0279365	0	0	0.0157957	-0.00632194	-0.440578	0.0203265	0	0.102933	0	-0.531626	0.0374289	-0.0231849	0.045041	-0.0621932	0	0.077404	-0.00668012	-0.0747665	0.0257426	-0.0156984	0.00224909	0	0	0	0.0164372	1.09603	0.00732313	0	0	0
CDH5	0	0	0	0	0	0	0	0	0	0	0	0	0	0	0	0	-0.153076	-0.132173	-0.0370514	0	0	0	0	0	0	0	-0.0217063	0	-0.0872132	0	1.95413	-0.0318918	-0.0249638	0	0	-0.0294529	-0.075461	0	0	0	0	0	0	0	-0.0686995	0	0	0	0
CALB2	0.0252611	-0.00343168	0.0530438	-0.00445276	0	0	0	0	-0.00107439	-0.121896	0	-0.245126	-0.0571831	-0.00688332	0	0	-0.00571647	0	0.0704124	0.338033	0	0	-0.209417	0	0	0	0.0116963	0	0.00549976	0	-0.013282	0	0	-0.120477	-0.00828581	0.0399014	0.0170285	0	-0.0541703	0	-0.288364	0	-0.18221	0	0	0	-0.0109797	0.0129504	0
IL4I1	0	0	0	0	-0.0383403	0	-0.0901323	0.0118133	0	0	0	0	0	0	0.0176081	0	0	0	0	0	-0.0475061	-0.0255001	0	0	-0.0357683	-0.0510383	0	-0.0225615	0	-0.0380721	0.00215997	0	0	0	0	0	0	-0.0355541	0	0	0	0	0	-0.0186718	0	2.01669	0	0	-0.0857242
PHGR1	0	0	0	0	-0.0275626	0	-0.0862729	0	1.16781	0	0	0	0	0	0	0	0	0	0	0	-0.0284653	-0.09085	0	-0.53991	0	0	-0.423132	-0.0155767	-0.0241533	-0.0564506	0	3.11688	0	0	0.361464	0	0	0	0	0	0	0	0	0	-0.0131578	-0.128681	0	0	-0.0829673
IGHA1	-0.0135293	-0.00985637	-0.0102287	-0.0258818	-0.0948222	-0.0684776	-0.092993	-0.222472	-0.0824358	-0.229667	-0.121135	0.0267836	-0.130373	-0.0303925	0.0520821	1.11433	-0.0219842	-0.254695	-0.0283716	-0.0225461	-0.0631095	-0.0716208	-0.116354	0.771213	-0.25747	-0.0271076	-0.0141112	-0.0787003	-0.194513	-0.364427	-0.177346	-0.121393	-0.0509678	-0.052985	-0.0905299	-0.0276769	-0.0814378	-0.27616	-0.203076	-0.0897281	0.265921	-0.0355358	0.259838	-0.238379	-0.0341107	-0.0836213	0.0215179	0.0111363	-0.121197
NFKBIE	-0.16831	-0.0601342	-0.134461	-0.114199	-0.0428034	-0.0980125	0.0833527	0.0969583	-0.141247	1.68262	0.000403888	-0.0153792	0	-0.00979527	0.0110961	-0.111605	0.00831815	0.0640361	0.0681648	-0.0508662	-0.00263104	-0.0153261	-0.0976048	-0.18264	0.0505135	-0.0892001	-0.00498115	-0.102809	-0.0812956	0.0389912	-0.121292	-0.206288	0.310125	-0.0856674	-0.140364	-0.0155344	0.279766	0.054593	-0.0271698	-0.0639784	-0.0533901	-0.101374	0.468032	0.0450982	-0.123567	0.0411836	-0.128617	0	0.065436
ACTB	3.17032	3.02558	2.79249	1.48878	2.86089	1.75583	3.56547	4.29096	2.44991	2.78641	3.60456	2.58633	1.95442	3.0456	3.33101	2.11318	3.23763	-1.10364	2.06394	2.36794	3.77054	3.16402	3.42796	2.70193	2.53975	2.77143	1.95705	2.42911	2.54499	2.98778	3.40849	1.53122	3.03762	2.94389	3.57931	4.0516	-0.512086	2.82102	3.58254	1.47737	2.64663	1.74339	3.46037	2.85583	1.91597	2.5054	2.47304	-1.56057	3.177
IFIT3	0	-0.0382323	0	0	-0.0574717	-0.0720974	-0.114976	0.0427879	-0.140103	-0.0519333	0.132771	0	0	0	-0.046149	0.636023	0	0	0	-0.0682967	-0.0390356	-0.124586	-0.0100058	-0.138781	3.1529	-0.080738	0	2.08342	0	-0.135439	0.384191	0	0	-0.0113135	-0.1114	0	0	-0.134495	0	-0.0056498	-0.019259	0.824919	0.299039	-0.179863	0	-0.176465	-0.0197877	0	-0.107707
TNFRSF10D	0	0.913261	0	0	-0.00813734	-0.0936982	1.26485	1.05887	0.056947	-0.0457157	0.00189253	-0.211479	0	0	0.0788184	-0.0896041	0	0	0	-0.067257	-0.0752698	-0.0713697	0.581008	0.032663	0	-0.0133635	0.105093	-0.0112281	0	0	0.0878886	0.110013	0	-0.179802	-0.00503872	0	0	0.00505388	0	-0.0477256	0.191302	-0.133311	0.114792	0.00725427	0	-0.174189	-0.297706	0	-0.117668
NECTIN2	0.103826	-0.191014	0.0704312	0.0760757	0.0163324	0.120998	0.0742575	-0.146907	2.15414	-0.534927	0.0224728	1.59752	0.00742974	0.00956545	-0.0137498	-0.166904	-0.186038	-0.0979811	2.71317	0.558062	0.0339137	0.0200906	0.296881	1.62506	-0.13229	0.0307308	0.224581	0.0308147	-0.225626	-0.0862148	1.87298	0.458089	2.6436	0.275527	1.76336	0.135374	-0.0675843	-0.0981243	0.0143211	2.00474	0.388198	-0.0353471	0.304867	-0.0694804	1.08354	0.031115	-0.101902	-0.0708919	0.0311937
DHRS9	0	0	0	0	0	0	0	-0.166465	0	0	0	0	0	0	0	0	0	0	0	0	0	0	0	0	0	0	0	0	0	0	0	0	0	0	0	0	0	0	0	0	0	0	0	0	0	0	0	0	0
JCHAIN	0	0	0.000169063	0	0	0	0	-0.00195633	-0.000503964	0	-0.0731185	-0.0139338	0	0	0	0	0	-0.0433067	0.00296212	0	0	0	0	-0.000334484	0	0	0.00140688	0	0.00252228	0	0	-0.0185628	-0.000439717	0	-0.00117965	0	0.00303152	0	0	-0.00427753	0	0	-0.0143117	0	0	0	0	0	1.80218
SIGLEC1	0	0	0	0	0	0	0	0.865991	0	0	0	0	0	0	0	0	0	0	0	0	0	0	0	0	0	0	0	0	0	0	0	0	0	0	0	0	0	0	0	0	0	0	0	0	0	0	0	0	0
AC004817.3	0	0	0	0	0	0	0.0104804	-0.00939126	0	0	0.002463	0	0	0	0.113436	0	0	0	0	0	0.0217399	0.0400356	0	0	0.320986	0.0201791	0	0.0174116	0	0.321152	0	0	0	0	0	0	0	0.317626	0	0	0	0	0	0.299538	0	0.0220765	0	0	0.0346859
ITIH5	0	0	-0.00779939	-0.00547354	0	0	0	-7.70176e-06	0	0	-0.0829026	0	0	0	0	0	0	-0.199008	-0.0305739	0	0	0	0	0	0	0	0	0	2.38021	0	0.668373	-0.00408964	-0.120054	0	0	0	-0.0804604	0	0	-0.00281899	0	0	0	0	-0.0195945	0	0	0	0
RAB7B	0	0.108962	0	0	0	0.0651869	0	-0.103505	0	0.0272078	1.32337	0.0676115	0	0	0	0.0962835	0	0	0	0.0245219	0	0	0.00818192	0	0	0	0	0	0	0	0	0	0	0	0	0	0	0	0	0	0.0151497	0.0602717	0	0	0.0044735	0	0.0414752	0	0
F8	0	-0.00905304	0	0	-0.00130153	-0.00732126	0	0.155431	-0.0550826	-0.0540262	0	-0.00348615	0	0	0	-0.00306719	0	0	0	-0.118748	0	-0.022005	-0.0502061	-0.052272	0	0	0	0	0	-0.00395475	0.892947	0	0	-0.0112996	0.442694	0	0	0	0	0	0.278066	0	-0.0288232	0	0	0	0	0	0
PGR	0.0133909	0.142635	0.0483237	0.00817188	0.0230178	0.108739	0.0264363	0	2.49098	0.0322595	0.0032176	0.204291	0	-0.18206	0	0.214643	0	0.0530113	0.0236885	0.0194136	0.0268742	0.0470393	0.0384938	0.334188	0	0.0156214	0.0849221	0.0233479	0.0583347	0.017346	0.00623642	0.277345	0.0158077	0.0571774	1.13847	0.0608114	0.0223968	0	0.0690611	0.0134818	0.0240499	0.172982	0.02325	0	0.0217483	0.0453419	0.111316	-0.143539	0.0255388
COL12A1	0	-0.00460861	0	0	0	-0.0109262	0	0	0.35971	-0.0121279	0	-0.00360413	0	0	0	-0.000655102	0	0	0	-0.0167197	0	0	-0.000824909	-0.112031	0	0	0	0	0	0	0.14578	0	0	0	-0.11242	0	0	0	0	0	-0.00480469	0	0	0	0	0	-0.0146861	0	0
MRC2	0	0	0	0	0	-0.00186493	0	0.221754	0	-0.0142767	0	0	0	0	0.037996	0	0	0	0	-0.0278871	0	0	0	0	0.0259844	0	0	0	0	0.0198666	0	0	-0.63803	0	0	0	0	0.0532008	0	0	-0.00610395	0	-0.00534539	0.0345041	0	0	0	0	0
SRGAP2B	0	-0.0788289	0	0	0	-0.0720814	0	1.80462	0.41477	-0.0158143	0	-0.0304201	0	0	0.0504439	-0.070707	0	0	0	-0.00591631	0	0	-0.000824909	-0.049271	0.0435799	1.22446	0	-0.0182077	0	0.0448291	0.785303	0	0	-0.0423004	-0.0515166	0	0	0.050085	0	-0.0381578	0	-0.04635	-0.0204233	0.0501053	-0.0121346	0.0123653	-0.0420066	0	0
TNFAIP8	-0.0911934	-0.138888	-0.166455	-0.205718	1.36938	-0.103135	0.447465	-0.0496025	0.47631	-0.123686	0.0429163	-0.39786	0.000525843	0.0026732	0.272013	-0.166057	-0.00157871	-0.0222476	0.0456989	0.421397	0.239279	1.7175	1.49947	-0.771787	0.083935	0.187089	-0.0760985	1.4781	-0.29383	1.89299	-0.0469076	-0.448111	-0.0603974	0.399595	0.696343	-0.149823	0.0126202	0.158891	-0.0214173	0.0267501	-0.091268	-0.0732414	-0.344833	0.183238	-0.0837626	1.43578	-0.196354	0.00782778	0.483062
GLUL	-0.0138457	0.628388	-0.157962	0.107767	-0.260783	0.358964	-0.112669	1.98357	3.29145	-0.0268118	0.623597	-0.213912	0.153455	0.222664	-0.28841	1.18546	-0.0457664	-0.540747	2.70534	-0.1619	-0.390083	-0.387415	0.572303	0.640108	-0.369452	-0.385956	0.250166	-0.430791	2.07526	-0.358201	0.540873	0.434059	0.268924	0.183942	1.16926	-0.33172	0.0667486	-0.258987	-0.0292391	-0.474169	0.339981	-0.364699	0.173737	-0.212335	1.41631	0.667213	0.960729	-0.0370299	-0.412877
TLR2	0	-0.0189787	0	0	0	-0.0764393	0	2.12758	-0.0343288	-0.0788547	0	-0.0246589	0	0	-0.0456969	-0.0268685	0	-0.00680811	0	-0.168533	0	0	-0.0085201	-0.0395288	-0.0315496	0	0	0	0	0	-0.00143599	-0.0280537	0	0.00319799	-0.0462198	0.00243328	0	-0.0143697	0	-0.0565961	-0.0988042	0.00910939	0.0450313	-0.0219035	-0.0339863	0	-0.00827219	0	0
MFAP5	0	-0.00602409	0	0	0	0	0	0	-0.00541561	-0.0123391	0	-0.0261169	0	0	0	0	0	0	0	-0.0196359	0	0	-0.0165301	-0.00917387	0	0	0	0	-0.27258	0	-0.0221081	0	-0.0118978	-0.0201068	0	0	0	0	0	0	-0.0229062	0	-0.0157167	0	1.16773	0	-0.0165193	0	0
IGHA2	0	1.07881	0	0	0	-0.00244179	0	-0.000550687	-0.0151552	-0.00168435	-0.0555879	-0.0998518	0	0	0	-0.0286015	0	-0.0364037	0	-0.00078687	0	0	0	-0.0203806	-0.0146754	0	-0.0175149	0	0	0	0	-0.0651063	0	0	-0.0168887	0	0	-0.00940933	0	0	0	-0.0203331	0	-0.00203146	0	0	-0.0550609	0	-0.0139722
IL23A	-0.00129088	0	0	-0.00114813	0	0	-0.0635019	0.0140953	0.0264486	0	-0.00936252	0	0	-0.0819453	-0.0169805	0	-0.220997	0	-0.151336	0	0	-0.0128057	0.752898	0.0378475	-0.193928	-0.0396769	0.251834	-0.0400862	0	-0.0962172	0.000541368	0.19379	0	-0.0194509	0.0232997	-0.024926	-0.073233	-0.158559	0	-0.00871164	-0.0262946	0	-0.0348693	-0.151399	0	-0.0121565	0	-0.0424267	-0.0750738
NKX3-1	1.48652	1.61493	-0.183105	-0.191859	0.0988433	-0.0879799	0.0762301	-0.0713136	0.0286373	-0.0288758	-0.019504	-0.106932	0.0340443	-0.0349801	-0.0456969	-0.109225	0.00796079	-0.0178844	-0.237772	-0.0419013	0.0730767	0.0718226	0.0812303	2.20971	-0.0803246	0.0968899	-0.0132425	0.108161	-0.0975955	-0.0664731	0.00561002	-0.0383091	0.0101337	0.17853	-0.0159768	-0.157637	2.60326e-05	-0.0642809	2.25812	-0.036732	0.00678189	-0.0548586	1.0814	-0.0645399	-0.140652	0.0735681	-0.0106509	0.00627679	0.0558407
SDC2	0.113929	1.39996	-0.270929	0.0785659	0	-0.285369	0	1.24595	0.185194	-0.104485	0.663689	-0.581814	0.0344459	0.0979548	0	-0.0760127	0.107943	-0.982293	-0.0963471	-0.139484	0	0	0.537087	0.103416	0	0	-0.0913676	0	-0.272584	0	-0.134374	-0.459063	-0.196306	1.10034	0.208541	-0.251304	0.0155274	0	0.0395136	-0.394124	-0.139012	-0.142916	1.10244	0	-0.238264	0	1.6536	0.0188532	0
LOXL4	0.0348598	0.368066	0.177886	0.0456519	0	0.70038	0	0	-0.00547073	-0.0280334	0.00646695	0.198883	9.85811e-05	0.00712222	0	0.116994	-0.122122	0.00656124	-0.0741938	0.0270784	0	0	0.331979	-0.00705587	0	0	0.00466706	0	0.0461021	0	0.015379	0.0213662	0.317605	0.444397	-0.00229656	0.0800972	-0.0782268	0	0.0399881	-0.0173759	0.224354	0.29102	0.769323	0	0.00353596	0	0.58463	0.0383683	0
ATP6V0B	2.20637	1.02968	-0.0315685	-0.29784	-0.0419164	0.196801	-0.13172	1.53336	1.50373	-0.0133057	1.00204	1.32873	-0.303473	1.8902	0.202755	-0.139083	0.113175	-0.219048	-0.00907618	0.47449	-0.154021	0.0490455	0.667812	2.42539	-0.0974386	-0.138048	0.183578	-0.165011	-0.300953	0.0806531	1.53272	0.368822	-0.106671	0.211953	1.27914	-0.039475	-0.180764	-0.0021286	0.0041164	-0.120309	0.560689	1.27761	0.605463	-0.0566881	-0.172834	0.0207551	1.06554	-0.350437	0.992434
UACA	0	1.46942	2.15146	0	0.12956	0.0243048	0.0418272	0.0210548	-0.0219569	1.8069	0.0189971	-0.553502	0.0528265	0	0	0.759673	0	0.0259767	0	0.829554	0.0498907	0.0481813	1.32834	0.00515709	0	0.0638123	0.185628	0.112475	-0.204706	0	0.278516	0.175896	2.38662	1.20752	1.02918	-0.299103	0.0814796	0	0	-0.294734	1.41003	1.08407	1.27206	0	1.13047	0.0535588	1.15494	0.0745808	0.0621104
SELE	0	0	0	0	0	0	0	0	0	0	0	0	0	0	0	0	0	0	0	0	0	0	0.784184	0	0	0	0	0	0	0	-0.37757	0	0	0	0	0	0	0	0	0	0	0	0	0	0	0	0	0	0
UNC5B	0	-0.0516144	0	0	0	-0.0109262	0	0.458382	-0.0702142	-0.0201738	0.111711	-0.0169196	0	0	0	0.000804608	0	0	0	-0.0824023	0	0	-0.0553283	-0.0726058	0	0	-0.0175149	0	0	0	-0.0152477	-0.0580342	0	0.0116662	0.427571	0	0	0	0	0	0.266199	-0.0354258	-0.0103977	0	0	0	-0.0872702	0	0
AQP9	0	0	0	0	0	0	0	0.0158983	0	0	0	0	0	0	0	0	0	0	0	0	0	0	0	0	0	0	0	0	0	0	0	0	0	0	0	0	0	0	0	0	0	0	0	0	0	0	0	0	0
SYT1	0	0	0	0	0	0	0	-0.153886	0	0	0	0	0	0	0	0	0	0	0	0	0	0	0	0	0	0	0	0	0	0	1.57831	0	0.14132	0	0	0	0	0	0	0	0	0	0	0	0	0	0	0	0
ENG	0.0227118	0	0.0679106	0.0518048	-0.0109582	0	0.0487899	0.0448806	-0.00457592	-0.0382205	0.00903775	-0.0721645	0.00612799	0	0.0163389	0	0.00612002	0	0.00424889	0.31122	0.061953	0.0548004	0.00920106	-0.00599113	0.101608	-0.0377719	0	-0.0142707	0.0682482	0.108646	-0.0924223	0.000249682	-0.371668	0.0367924	-0.00702967	0.0120015	0.0181699	0.117532	0.0493016	0	-0.00805643	0	0.054668	0.0884922	0.0181994	0.0491433	0	0.010495	0.022324
LIMS1	-0.296345	0.997011	-0.433335	-0.40264	0.341056	-0.17765	0.182501	0.503944	0.0966082	-0.0893266	-0.603612	1.74312	0.0155848	0.118822	0.776716	0.875708	-0.206365	0.133049	-0.212028	0.237854	0.35228	1.75951	0.623407	0.901054	-0.0403565	0.339438	-0.0867838	2.36937	-0.25619	-0.0115396	-0.606111	-0.0280177	-0.05879	0.0745507	0.855256	-0.241975	0.00408696	0.00891671	2.07917	-0.0988027	0.222132	0.776271	0.48207	0.0109846	0.082328	0.21899	0.0333367	-0.0627451	0.0447483
ANK2	0	0	0	0	0	0	0	0	0	0	0	0	0	0	0	0	0	0	0	0	0	0	-0.0608264	0	0	0	0	0	0	0	0	0	0	-0.00889239	0	0	0	0	0	0	-0.0515749	0	0	0	0	0	0	0	0
PLA2R1	0.139785	-0.0153843	0.153926	0.200756	0.0150995	0.228314	0.0267697	0	-0.0264458	0.1249	0.0179567	0.079186	-0.113967	0.084105	0	1.21017	0.0811811	0.127132	0.0959598	0.487847	0.0365099	0.0119798	0.24381	-0.0210445	0	0.0241962	0.342157	0.0366302	0.150786	0	0.602451	0.283059	0.0144719	0.478182	-0.0249699	0.178204	0.182703	0	0.0148082	0.140223	0.135225	1.38652	0.73082	0	0.156425	0.0725717	1.29534	0.101746	0.0205599
FAM161A	-0.219839	-0.0165911	-0.0387622	-0.333058	-0.0837136	0.036607	-0.0772287	0.00600244	-0.0535998	0.0369058	-0.0549948	-0.0139475	0	1.69185	0	-0.0082838	0	0	-0.0174329	0.0229162	-0.0791092	-0.0714524	0.792942	-0.0505301	-0.0357683	-0.0590806	-0.13644	-0.0303048	-0.119099	-0.0394841	-0.0404145	0	0	0.150227	0.447102	-0.00757698	-0.100593	-0.0355541	-0.00195356	0.00332761	-0.00935531	-0.0101845	0.0961305	-0.0186718	-0.0221905	-0.092752	0.0320199	0	-0.144678
TUBB2B	0	-0.0198625	0	0	0	-0.0124089	0	0	-0.00923303	-0.0541192	0	-0.00590872	0	0	0	-0.00519861	0	0	0	-0.152983	0	0	-0.208436	-0.0123189	0	0	0	0	0	0	-0.00582121	0	0	0	-0.0135526	0	0	0	0	0	1.10836	0	0	0	0	0	0	0	0
HIST2H2BF	0	0.036036	0	0	0	0.0113698	0.0154646	0.0533539	0.0590936	-0.0576074	0	0.020613	0	0	0	0.0496975	0	-0.00680811	0	-0.110147	-0.0249894	1.33775	-0.00624464	0.0372768	-0.0130278	0	0	0	0	-0.0974034	-0.0968251	-0.0280537	0	0.0567158	0.543302	0	0	-0.0322769	0	-0.0520881	-0.0566832	0.0557507	0.270194	-0.00637017	-0.025282	0.0153081	0.0434253	0	0.0553462
SNORC	4.42059	3.41826	1.4448	3.29045	0.189447	1.10359	0.091001	0.952937	-0.0727776	1.33563	0.281779	2.91955	3.43362	1.57856	0.0132599	3.92011	1.59934	0.644601	1.85766	1.92254	0.140617	0.102706	1.87787	0.799926	0.10235	0.137973	1.48918	0.212366	0.940285	-0.0695599	0.073827	1.04289	1.12979	2.56328	0.943012	1.38229	1.97272	0.0667629	4.32295	0.64711	1.31393	2.3547	2.40597	0.0581183	3.09537	0.149147	3.86046	1.48573	0.307895
TRDC	0	0	0	0	0	0	0	0	0	0	0	0	0	0	1.6745	0	0	0	0	0	0	0	0	0	0.0625181	0	0	0	0	0.0218971	0	0	0	0	0	0	0	0.0617872	0	0	0	0	0	0.103588	0	0	0	0	0
IFITM1	1.59669	-0.311878	-0.239178	-0.161784	-0.900284	-0.11234	0.722634	-0.0471922	0.0377354	-0.0520037	-0.110367	-0.231822	0	-0.0353394	1.73844	-0.214492	0	-0.073492	-0.177109	-0.0883469	-0.711813	-0.815639	-0.283027	0.00959593	1.75436	-0.85836	0.0729675	0.268083	-0.0948678	-0.588023	0.45216	-0.0105727	2.5514	-0.284291	0.00587702	-0.134228	0	1.2665	-0.22567	-0.015137	0.140761	-0.189806	-0.228894	-0.904867	-0.115985	0.203788	-0.220858	0	-0.775144
GABPB1-AS1	0.0192404	0.0138568	-0.00824564	0.0265159	0.59944	0.484528	0.424584	2.25182	1.05602	0.0139876	0.0436595	0.0671317	0.0623427	0.0709705	0.504824	0.0655607	0.00789769	-0.188865	0.0226306	0.271977	0.458757	2.5957	0.766667	0.52148	2.67547	0.609104	0.15861	0.696534	-0.184671	0.450762	-0.214217	2.92482	0.0201878	1.07498	1.58154	2.30347	-0.0777132	0.216409	0.00458959	0.150369	-0.0630861	0.0585186	0.96033	0.107392	1.40116	2.04196	1.28218	-0.229866	0.5145
MT1X	3.90964	2.44238	1.55949	0.962932	-0.0947263	2.59277	1.09892	-0.0951794	1.24002	0.542943	-0.508105	2.21043	3.71641	2.94056	0.40153	2.66708	1.4534	3.49247	1.21472	1.16756	-0.234628	-0.35526	1.01551	1.51527	-0.440308	1.69147	0.731963	-0.0702797	1.11055	-0.445658	0.978742	0.502041	-0.619655	1.00697	0.660149	0.92958	3.63483	-0.333142	1.83694	2.65486	1.28504	3.21704	1.71592	-0.252274	0.97848	-0.269215	2.03382	0.691989	-0.206153
KCNMA1	0	-0.0573704	0	0	0	-0.053756	-0.000523907	1.27875	0.644803	-0.0305291	-0.00558599	-0.0741705	0	0	0	-0.0849296	0	0	0	-0.0115985	0	-0.0476236	-0.0243963	-0.224416	-0.0254451	0	2.00939	0	-0.0451841	-0.0819694	-0.0420544	-0.550682	-0.00141497	0	-0.124554	0	-0.0805586	-0.0330209	0	-0.0056498	-0.0221753	0.880641	0	-0.0239848	-0.0131578	-0.0221459	-0.0613895	0	0
CXXC5	0	-0.0337692	0	0	-0.0162975	0.242578	-0.0140906	-0.0145785	0.415003	-0.154198	-0.0153632	-0.0797276	0	0	0.264156	-0.061583	0.00831815	0.036191	0.0681648	0.176712	0	-0.032716	-0.0524327	-0.110537	-0.039077	0	0.266561	0	2.57199	-0.0916737	0.503668	0.186455	-0.130306	0.00265705	1.13779	-0.0684745	0.279766	-0.0240159	0	-0.11704	0.237448	-0.0347492	0.324324	-0.0172244	-0.0928924	-0.0816883	0.0753837	2.58804	-0.00931529
AC245128.3	0	0	0	0	0	0	0	-0.359454	0	0	0	0	0	0	0	0	0	0	0	0	0	0	0	0	0	0	0	0	0	0	0	0	0	0	0	0	0	0	0	0	0	0	0	0	0	0	0	0	0
ESAM	0	0	0	0	0	0	0	-7.70176e-06	-0.132362	0	-0.00644045	-0.224889	0	0	0	0	0	-0.105059	0	0	0	0	0	-0.134161	0	0	0	0	0	0	0.808362	-0.00408964	-0.0271896	0	-0.133257	0	0	0	0	-0.0253357	0	0	-0.0143117	0	-0.00394376	0	0	0	0
GYPC	-0.162407	-0.0299773	-0.0882818	1.80522	0.0622059	-0.0338355	1.74687	1.08306	-0.00616906	-0.0602681	0.876261	-0.0226238	-0.0980913	-0.234704	0.983994	-0.0363097	-0.220997	-0.073459	-0.240791	0.268016	0.0678028	0.362446	-0.20089	-0.00592847	-0.0987769	0.120593	-0.0802188	-0.0579678	-0.133091	0.197016	-0.151048	-0.00685342	0.300225	-0.0802577	-0.0148684	-0.10376	-0.132651	1.57578	-0.0152421	0.00270689	0.168808	0.0225011	0.681752	-0.242793	-0.117498	1.6522	0.00437534	-0.0424267	1.52449
PREX2	0	0	0	0	0	-0.0187332	0	0	-0.000397355	-0.00555427	0	-0.00578856	0	0	0	-0.00826506	0	0	0	0	0	0	0	-0.000796135	0	0	0	0	0	0	0.86697	0	0	0	-0.000104337	0	0	0	0	-0.011093	0	-0.0067917	0	0	0	0	-0.00729314	0	0
HRASLS2	0	0	0	0	0	-0.00552817	0	0	0.0974584	0	0	0	0	0	-0.0433468	-0.03125	0	0	0	0	0	0	0	0.100137	-0.0567717	0	0	0	0	0	0	0	0	0	0.603402	0	0	-0.049701	0	-0.0056498	0	0.907634	0	-0.0642168	0	0	-0.00776745	0	0
MYCT1	0	0	0	0	0	0	0	0	0	0	0	0	0	0	0	0	0	0	0	0	0	0	0	0	0	0	0	0	0	0	0.429219	0	0	0	0	0	0	0	0	0	0	0	0	0	0	0	0	0	0
FTH1	5.75323	4.71385	4.33745	5.32611	3.59447	3.9922	3.75661	5.3776	3.73673	3.90643	4.89465	4.54774	4.76728	4.46621	3.46142	4.6084	3.63027	5.99558	6.0945	4.59708	3.59822	3.24829	4.09226	3.76152	4.61374	3.66751	1.75597	4.24272	5.02328	2.98492	3.52003	4.24553	4.97141	4.72344	4.12874	3.7414	1.71553	4.79453	5.14764	0.577829	4.21896	4.82034	4.09904	2.80989	4.30956	3.75973	4.32327	4.1117	4.19626
MYB	0	0	0	0	-0.0837136	0	-0.0772287	0.00630569	-0.0860429	0	-0.0549948	0	0	0	0	0	0	0	0	0	-0.0791092	-0.0714524	0.00127459	-0.187239	0	-0.120626	0.081959	-0.0730401	0	0	0.000217189	-0.073405	0	0	0.41778	0	0	0	0	0	0	0	0	0	0	-0.092752	0	0	-0.144678
PLCG2	-0.000785643	-0.294199	0.171647	-0.0229679	0.0982924	0.903541	0.0276736	0.390045	0.949037	-0.35612	-0.0308112	1.67751	0.0515992	-0.0833529	0.856779	0.373192	0.144112	-0.233241	0.0934849	0.511983	0.0416022	0.027247	0.628718	0.758692	-0.0232658	-0.0502115	0.0109111	-0.00782601	0.00644743	0.0437946	2.51325	2.79847	0.00509282	0.53068	0.757913	3.00622	0.146124	0.00863069	0.0583736	-0.2929	1.03655	-0.241588	1.18136	-0.0059994	-0.0495115	0.109587	-0.116801	-0.0131257	1.40412
CD300A	0	0	0	0	0.020392	0	0.0555377	1.77436	0	0	0.539244	0	0	0	-0.139193	0	0	0	0	0	0.0429777	0.024056	0	0	-0.00197611	0.024686	0	0.00955157	0	0.00323329	0	0	0	0	0	0	0	0	0	0	0	0	0	0	0	0.0310023	0	0	0.0177396
UGCG	-0.0149937	0.156697	0.0354369	-0.15007	0.0119104	0.350129	0.149972	1.85234	1.18935	-0.141767	1.32315	0.144084	-0.0891685	-0.051626	0.670846	-0.0435048	0.00831815	0.0618751	0.06966	0.24965	0.181759	0.183883	-0.105792	1.69246	0.0262193	-0.0235125	-0.124139	0.144074	-0.238644	0.0456928	0.334798	-0.195711	-0.0470683	0.0558602	1.16563	-0.0816137	0.279766	0.0627741	-0.0476348	0.0162123	-0.0757727	0.00792367	0.451606	0.0677757	-0.0847538	0.157524	0.150214	-0.0249927	0.108244
MAST4	-0.212522	-0.0151139	-0.0841462	-0.134363	0.0175632	-0.0343992	0.00806976	0	0.1629	0.000856311	0.00184081	-0.0835812	0.0319059	-0.136242	0	-0.0042385	-0.125967	-0.0163334	-0.124825	-0.00364835	0.0246051	-0.0027082	0.732466	-0.289665	-0.0276907	-0.0630873	0	-0.0116746	-0.107221	-0.0776782	1.90984	2.73881	0.0035345	-0.076868	0.560999	-0.283019	0.00674334	-0.03556	-0.108929	-0.00538315	-0.0143097	-0.0769047	0.063081	-0.0188495	-0.032455	0.0286697	-0.28212	0.0181972	0.0147494
CLDN11	0.0427219	-0.0719662	0.181425	0.0911911	0	-0.020522	0	0	0.00303693	0.0122124	0	-0.0196558	0	0	0	0.658133	0	0	0	0.0113221	0	0	0.735073	0.00246749	0	0	0	0	0.0476212	0	-0.327345	0	0.0042179	-0.0879142	0.00807382	0.0125587	0	0	0.0462705	0.0148973	0.00496119	-0.0690522	0.0383697	0	0.0416068	0	-0.0737423	0	0
CMC1	0.0854219	0.116767	0.109289	0.0533175	0.134451	-0.0439111	0.0463041	0.118373	0.327182	0.079843	0.0185341	0.103165	-0.0654287	-0.0834867	3.19198	0.0703416	0.0203469	0.145093	0.134432	0.0961792	0.0741923	0.0512879	-0.0534448	0.281539	0.050161	0.128307	2.27299	1.45549	0.240351	0.118474	-0.0867688	-0.0849745	0.0440004	0.667184	0.324125	0.130174	0.0320994	0.0920179	0.0964454	-0.108614	0.126012	1.09232	-0.0424842	0.0553276	0.333142	0.0751015	0.0276814	0.0163211	0.0955356
MZB1	0	0	0	0	0	0	0	-0.00179917	0	0	-0.114232	0	0	0	0	0	-0.0975961	-0.118001	-0.138803	0	0	0	0	0	0	0	0	0	0	0	0	-0.0230729	0	0	0	-0.0255563	-0.0420942	0	0	-0.0866088	0	0	0	0	0	0	0	-0.00755519	-0.0451077
CAVIN1	-0.37747	1.52617	-0.230786	-0.282771	0.0242141	-0.10938	0	-0.168298	-0.0758804	-0.424682	-0.0742301	-0.655337	0.195776	-0.136736	0	0.512746	2.26069	0.0182205	-0.52931	-0.0245358	0	0	0.940631	-0.0794505	0	0.0247781	0.137602	0.0130653	-0.53782	0	2.03972	0.179634	1.41027	0.328717	-0.114661	-0.191305	0.110514	0	-0.301316	-0.00915973	0.399718	-0.0954376	0.702662	0	1.49627	0	0.830779	0.0290991	-0.0669622
NUSAP1	0.00249486	-0.0198333	0	0.00159326	0.116504	-0.0185789	0.0984456	0.152625	-0.00311274	-0.044699	0.00577426	-0.0207086	-0.117414	0.0117212	-0.0169805	-0.0165468	0	0	0	-0.0327826	0.0433001	0.0785062	-0.0410561	-0.00206836	-0.17608	0.019591	0.0154761	-0.0872717	0	-0.153266	-0.00894385	0.00985981	0	-0.023499	-0.0118152	0	0	-0.15356	0.0251525	0.00260876	-0.0297197	0.0120749	0.488973	-0.15361	0	-0.0191375	0.0160827	-0.00565416	0.0267202
LRRC32	0	0	0	0	0	0	0.00133681	0.000426191	0	0	0	0	0	0	0	0	0	0	0	0	0.00688563	0.0573713	0	0	0	0	0	0	0	0	0.354616	0	0	0	0	0	0	0	0	0	0	0	0	0	0	0.000822152	0	0	0
RAMP3	0	0	0	0	0	0	0	0	0.141832	0	0	0	0	0	0	0	0	0	0	0	0	0	0	0.12492	0	0	0.00406065	0	0	0	-0.459493	0.0322671	0	0	0.133159	0	0	0	0	0	0	0	0	0	0	0	0	0	0
SVEP1	0	0	0	0	0	0	0	0	0	0	0	0	0	0	0	0	0	0	0	0	0	0	0	0	0	0	0	0	0	0	0	0	0	0	0	0	0	0	0	0	0	0	0	0	0	0	0	0	0
S100A11	2.45647	2.35352	3.19844	1.13735	1.45864	1.02758	2.13133	3.15617	1.53564	2.3689	1.24061	0.170852	-0.0764798	1.31258	1.1342	2.07489	-0.204813	0.332598	-0.628902	1.87046	-0.511641	0.959702	2.75934	1.82176	1.65357	-0.603322	0.134526	1.17466	3.05892	2.78588	0.189047	0.263705	2.34281	3.10439	1.72531	2.34657	0.366327	0.390075	2.9683	-0.131597	2.00018	1.55109	2.30213	0.428461	0.483006	-0.245958	2.66278	-0.873269	-0.349656
PROM1	-0.345659	0.0700217	-0.350477	-0.394401	0.14203	-0.00377684	0.109655	0.0209592	-0.0486193	-0.422004	0.306836	0.0664287	-0.0492277	-0.0567203	0.0193781	0.118721	-0.167524	-0.147049	-0.135976	0.454203	0.0768162	0.0586962	1.24459	-0.0487134	0.0855718	0.0818036	0.149726	0.127835	-0.531278	0.104622	0.0384452	0.0659123	-0.0940332	0.700759	-0.0849788	-0.31549	-0.143982	0.0870127	-0.370393	-0.283559	1.07663	0.101753	1.25327	0.0725033	-0.266954	0.0823686	-0.114197	-0.0124519	0.103576
LINC01235	1.74207	1.78092	-0.038981	-0.0799379	0	0.188327	0	0	0.0191572	0.120462	0.0125196	-0.0166364	-0.181815	-0.043052	0	0.205095	0.0189988	0.00539152	-0.0648972	0.563602	-0.0883676	0	0.0748051	0.0304428	0	-0.0917349	0.328285	-0.074738	-0.0148689	0	0.0297461	0.206996	0.020881	0.999381	0.0263	-0.0289491	0.0793789	0	-0.027927	-0.0284341	0.284359	1.83392	0.325312	0	-0.0215044	0	0.029485	0.0105731	-0.0878507
AFMID	-0.146406	-0.152286	-0.0540106	-0.0864665	0	0.255866	0	0.118083	0.0650869	-0.0681184	0.00640213	-0.234681	0.0725223	0.00811047	-0.019522	-0.111031	0.0589213	0.0125017	0.0633856	0.291587	0	0	-0.289697	1.65245	-0.0507453	0	0.115292	0	-0.0699155	-0.043365	-0.0922606	0.0721203	0.00779899	0.463357	0.84361	-0.0338319	0.030113	1.18501	0.0690236	-0.0857635	0.273057	1.27537	0.740106	-0.0513433	-0.165239	0	-0.183177	0.0412133	0
GREB1	0	0.0682962	0	0	0	0.040592	-0.00488321	-0.0431696	0.672037	0.0113652	0	0.00866947	0	0	0	0.0230344	0	2.24956	0	0.0259285	-0.0249894	1.33775	0.0492377	1.73047	0	0.0752287	-0.0418002	0.0059958	-0.263364	0	-0.0249278	-0.047134	-0.0532449	0.0287514	0.696782	0.0339718	0	0	0	0.198388	0.0458162	0.0172283	0.0196492	0	-0.0807641	-0.00300573	0.0277324	0	0
PSMA6	0	-0.0447819	0.0381453	0	0.145778	-0.00246804	0.302121	1.10704	0.311434	-0.0328714	0.00183338	-0.0444923	-0.234134	0	-0.13162	-0.0128377	0	-0.0177488	0	-0.128383	-0.0745773	1.9901	0.617583	0.297236	-0.265862	-0.00986972	0.00647801	-0.0818222	0	1.07378	-0.168891	0.0477856	0	-0.127998	0.263534	-0.00339392	0	-0.295139	0	0.00822555	-0.197238	-0.0487312	0.167037	1.54874	0.00507299	0.301732	-0.00589647	-0.329042	0.178266
PPM1N	0	-0.0311567	0	0	-0.15561	-0.0859361	-0.0761314	-0.020115	-0.182162	-0.00894938	0	1.76903	0.00298846	0	0	-0.038598	0.00180534	-0.0729923	0	0.0290687	-0.134627	-0.125473	-0.0630674	-0.183772	0	-0.0601209	-0.0175149	-0.102832	0	0	-0.00495241	-0.0580342	0	1.15698	-0.179936	0	0	0	0	-0.331933	0.0782323	0.028339	0.593696	0	-0.00966701	-0.0964185	-0.00166155	0.0113251	-0.0473507
BLZF1	0.000512356	-0.0954661	0.0715563	-0.00862816	0.0999766	0.278859	0.105741	-0.0901193	0.138254	0.00259471	0.0135289	0.099685	-0.0344376	0.0165081	-0.0377736	-0.160833	-0.0525438	-0.0823821	0.0241927	0.308342	0.107901	0.119389	-0.181741	0.0973788	0.0535394	0.0743673	0.0119977	0.118302	-0.121965	1.34371	0.38443	0.0746251	0.00671455	-0.11265	0.0582161	-0.0781326	-0.0134528	0.0570024	-0.0248084	-0.0332359	-0.128451	-0.131503	-0.243948	0.0385045	-0.112926	0.0930707	1.07151	0.0716658	0.064652
RERGL	-0.0521594	0.0118602	-0.0341552	-0.028504	0	0	0	0	2.3668e-05	0	0	-0.0310938	0.0291165	0	0	0.00145971	0	-0.00562134	0	0	0	0	0.0169096	0.000351446	0	0	0	0	-0.0789969	0	0.000740349	0	0	0.0449469	0	-0.101655	0	0	0	0	0.00305617	0.00268218	0.0179766	0	-0.0851638	0	0.00583113	0.0408648	0
RGL1	-0.0707534	-0.0357212	-0.0161792	-0.0471197	-0.00299447	0.252065	0	0.614645	-0.0668343	-0.160383	-0.0292633	-0.00462247	0.0291165	-0.0266772	-0.0137498	0.597883	-0.0346304	-0.0428886	-0.0831852	0.262712	-0.0656177	0	0.102098	-0.063288	-0.096522	0.00213883	0.101032	-0.111694	-0.0176934	-0.0481427	-0.117386	0.0758225	0	0.92288	0.422032	-0.0270898	-0.0170867	-0.0625702	-0.0694545	-0.0248198	0.0908877	-0.162593	0.125023	-0.0508085	-0.0360487	0	0.0220573	0.0408648	-0.00375998
MFSD2A	0	0	0	0	-0.0389501	-0.0247769	-0.0363398	-0.0185662	-0.173591	-0.00608448	-0.00636414	-0.00130591	0	0	0	0	0	-0.0166442	0	-0.0647522	-0.220211	-0.0736742	-0.0149225	-0.21752	0.0081832	-0.252458	-0.0296241	-0.2187	0	0.0439468	0	-0.264613	0	0.0034321	-0.171476	0	0	0.00866169	0	-0.0595143	-0.0478799	0	0.589577	0.00884541	-0.0303367	-0.0186759	-0.000493664	0	-0.147362
AL627171.1	0	0	0	0	0.379529	0	0.165693	0.0685814	-0.0550826	-0.00230093	-0.0255091	0	0	0	-0.0984995	0	0	0	0	-0.00197416	0.217676	0.299922	-0.0209437	-0.052272	0.00840316	0.239403	0	0.245066	0	0.0503514	0	0	-0.0683568	-0.0354648	0.444594	0	0	0.000301187	0	0	-0.0187746	0	-0.0499716	-0.0246647	0	0.201621	0	0	0.124865
SDC1	-0.0834629	1.0036	-0.116751	-0.0325915	0.00427082	0.24409	0.0606306	-0.000270617	0.00749755	1.50686	-0.0114838	1.41202	-0.0732561	0.00473731	0	-0.177779	-0.170276	0.00137565	2.67025	0.143908	0.0100349	0.00667886	1.42678	0.0122697	0	0	0.10508	0	0.0188857	0	-0.0138268	0.0963212	0.00627614	-0.332562	-0.000908385	-0.0069529	-0.178023	0	2.32796	0.0164483	-0.225398	-0.171738	0.110913	0	-0.00643585	0.0250586	-0.305072	-0.0298304	0.0182427
HM13	-0.187695	-0.212788	-0.076073	-0.164695	1.30965	0.140237	0.15841	0.580894	1.14607	-0.291451	-0.0590739	1.49426	0.11788	-0.113046	0.756056	-0.210005	0.277327	0.0174956	-0.387058	0.353226	0.107551	0.191464	0.784163	0.31638	0.0299339	1.24734	0.184024	0.100784	0.149891	0.0730904	0.366795	2.88704	-0.04361	-0.0115642	0.317396	-0.176495	0.138294	0.0745341	-0.0191401	-0.200389	0.416703	-0.0808808	0.420149	1.42499	0.244106	0.131433	-0.0611994	0.118231	0.0835782
GUCY1A2	0	0	0	0	0	0	0	-0.161555	0	0	0	0	0	0	0	0	0	0	0	0	0	0	0	0	0	0	0	0	0	0	0	0	-0.0118978	0	0	0	0	0	0	0	0	0	0	0	0	0	0	0	0
CHRDL1	0	0	0	0	0	0	0	0	0	0	0	0	0	0	0	0	0	0	0	0	0	0	0	0	0	0	0	0	0	0	0.942338	0	0	0	0	0	0	0	0	0	0	0	0	0	0	0	0	0	0
SERPINE1	0.000226535	0	0	0.000201484	0	0	0	-0.144292	0	0.0739872	0	2.44127	0	0.014373	0	0	0.0387523	0	0.0265446	0.00665193	0	0	0	0	0	0	0	0	0	0	-0.755455	0	0	0	0	0.00437391	0.012848	0	0	0.00152874	0	0	0	0	0	0	0	0.00744363	0
SLC16A6	0	-0.00953365	0	0	0	0	0.0203478	-0.0501932	-0.0653487	0	0	0	0	0	0.103888	0	0	0	0	0	0	0	0	0.793143	0.00143152	0	0	0	0	0	0	0	0	-0.0367707	-0.0676504	0	0	0.00556548	0	0	0	-0.0769047	0	0.0149067	0	0.0183138	-0.213326	0	0.0553462
ZNF385D	0	-0.00280556	0	0	0	0.329169	0	0.0706137	0	-0.0570036	0	-0.00219407	0	0	0	-0.0356003	0	0	0	-0.0426008	0	0	-0.058376	0	0	0	0	0	0	0	-0.431958	0	0	-0.0168456	-0.00141215	0	0	0	0	-0.0185256	0.304196	-0.0191908	-0.0272867	0	-0.0281442	0	-0.00894038	0	0
MT1A	0	0	0	0	-0.0605211	0	0	0	0.0348468	0	0	0	0	0	0	0	0	0	0	0	-0.0751849	-0.0796276	0	0.0349311	0	-0.0650015	-0.124294	-0.076936	0	0	-0.326881	-0.0798214	2.78629	0	0.0476971	0	0	0	0	0	0	0	0	0	0	-0.0251104	0	0	0
ERG	0	0	0	0	0	0	0	0	0	0	0	0	0	0	0	0	0	0	0	0	0	0	0	0	0	0	0	0	0	0	0.635856	0	0	0	0	0	0	0	0	0	0	0	0	0	0	0	0	0	0
SYNE2	-0.119662	-0.223699	-0.101531	-0.0766753	-0.214078	0.529806	1.29338	0.16952	0.38444	-0.374572	-0.0303137	1.71385	-0.102744	0.0189402	0.0220044	0.599003	2.32949	-0.844375	-0.323736	0.462896	1.44047	-0.054109	1.58624	2.05621	1.20376	1.43734	0.804851	1.01176	-0.491975	-0.314043	1.09436	0.30421	-0.822331	1.59546	1.70584	2.04371	0.0990626	0.739205	2.15195	3.384	0.222154	0.00516682	1.35344	1.61013	1.7172	1.6848	0.0437925	0.259736	0.0336274
ZNF385B	0	0	0	0	0	0	0	0	-0.0926556	0	0	0	0	0	0	0	0	0	0	0	0	0	0	0.74459	0	0	0.00647801	0	0	0	0	0.051256	-0.142684	0	0.886776	0	0	0	0	0	0	0	0	0	0	0	0	0	0
SLC39A8	0.0426052	-0.0402055	-0.0639619	0.0611313	-0.14454	0.0437579	-0.0312535	1.16629	0.0149567	1.65983	-0.0223507	-0.0018957	0.186753	0.0671594	-0.216586	0.0255303	-0.0465762	-0.00974916	-0.198247	-0.158851	-0.242102	-0.0613499	-0.203944	0.0281957	0.107279	1.08394	0.00594616	-0.353079	0.0715031	0.166161	-0.0478527	0.0169878	0.0380391	-0.056144	0.000348622	-0.0164527	-0.2253	0.0399996	0.071971	0.013981	0.118104	-0.0106924	0.144341	0.0105341	0.0325821	-0.00587878	0.00986579	0.059182	-0.0364365
SCIMP	0	0	0	0	0	-0.0247769	0	0.321572	0	0	0.0951563	0	0	0	0	0	0	-0.00680811	0	0	0	0	0	-0.000836257	0	0	0	0	0	0	0	-0.0280537	0	0	0	0	0	0	0	-0.0595143	0	0	0	0	-0.0303367	0	0	0	0
CTNNB1	-0.554432	-0.253474	-0.498166	-0.800319	-0.0234138	0.567334	-0.0455162	2.41321	1.53025	2.61587	0.238478	2.24677	-0.131537	2.23045	0.529457	0.483399	0.00940506	-0.0945093	0.0950364	0.742261	1.94528	-0.125248	1.63323	1.80532	-0.0855128	-0.383775	0.141652	1.80237	-0.366399	-0.0515541	0.679433	0.26293	-1.33562	1.11436	0.507833	2.43907	2.2882	1.67895	-0.32199	0.00144263	0.629726	0.618516	-0.00291232	1.79911	1.15434	1.51326	-0.137715	-0.135483	-0.182027
OAS1	-0.0185814	-0.161682	-0.0996757	0.0293671	-0.00351724	-0.0668586	0	-0.11416	-0.0832874	0.0929072	0.343063	-0.0577516	0	0.0269919	-0.0295337	-0.139124	0.02635	0	0.0142976	-0.0662942	0	0	0.0314445	-0.0825785	1.74498	0	0.0166211	0	0.130597	-0.0321145	-0.0412779	0.00739537	0.00622306	0.0950953	-0.0673703	0.0331013	0.0192563	-0.0744366	2.36433	0.00919645	-0.0233484	-0.148895	0.00983255	-0.0995458	0.245328	0	-0.076421	0.0443954	0
LMCD1	-0.0531369	0.0611671	-0.0177086	-0.0267948	0	-0.0768341	0	-0.00236292	-0.19269	-0.0733694	0	-0.0697664	0.0231878	-0.0793586	-0.0273611	0.0595036	-0.00441711	-0.76753	0.00770617	-0.0605487	0	0	-0.114841	1.38309	-0.0497438	0	0.0145447	0	-0.332475	-0.106798	-0.140236	-0.326637	-0.0516258	-0.103996	-0.204245	-0.10034	0.0106646	-0.074217	0.0756852	-0.139542	-0.083525	0.0859482	-0.11513	-0.0701427	-0.187	0	0.0407074	-0.0228308	0
KRTAP2-3	0	0	0	0	0	0	0	0	0.0227547	0	0	0	0	0	0	0	0	0	0	0	0	0	-0.176043	0.0321375	0	0	0.21384	0	0	0	0.000459693	0.164554	0	-0.193096	0.0148249	0	0	0	0	0	-0.0910079	0	-0.155209	0	0	0	0	0	0
S100A6	1.371	3.63428	2.81136	2.77154	1.39509	1.4549	2.49078	1.0708	0.975096	1.99524	0.478265	2.80838	0.471667	-0.388314	1.76902	3.24202	0.130593	0.318121	3.60848	3.06101	1.55856	2.57839	4.13821	-0.656718	2.00389	2.12226	3.15569	3.07798	2.37978	1.38462	3.80866	0.0863888	3.29521	3.25061	2.53909	2.59106	3.42033	1.4218	3.09233	0.0199278	2.72974	2.53396	2.9618	2.11422	2.17651	0.86489	3.85289	0.782833	1.17879
PLN	0	0	0	0	0	0	0	0	0	0	-0.024475	0	0	0	0	0	0	0	0	0	0	0	0	0	0	0	0	0	0	0	0	0	-0.0041412	0	0	0	0	0	0	0	0	0	0	0	0	0	0	0	0
AHNAK2	0	0.0106067	0	0	0	-0.0305035	0	0	-0.000108013	-0.00418839	0	-0.0835812	0	0	0	-0.00225665	0	-0.00462315	0	-0.0641445	0	0	-0.0599837	-0.00155741	0	0	0	0	0	0	1.44894	-0.0173534	0	-0.0185635	-0.00163818	-0.0428854	0	0	0	-0.0478884	-0.0925395	0.00302535	-0.050315	0	-0.0318365	0	0.00583113	0	0
ADAM9	-0.0342874	0.014254	-0.162624	-0.189078	0.0558463	0.361288	0.0539269	1.51028	0.369916	-0.168832	1.32963	0.00945152	0	0.00503986	0.76881	0.0162261	0	-0.156763	-0.0230078	0.170709	0.0493179	0.0638976	1.06198	-0.127939	0.0510513	0.0344735	-0.00714601	0.0388063	-0.49082	0.0779941	-0.0247117	0.0844497	0.00115358	0.312468	0.346074	-0.142623	-0.0804604	0.0496282	-0.00876786	0.00455767	0.0760021	-0.0528331	-0.0283516	0.0489474	-0.13096	0.0524076	-0.310551	0	0.0790917
GUCY1A1	0.0645104	0.0839712	0.0727947	0.203355	0.00307526	0.2094	0.00326891	-0.0168443	0.0280608	-0.0715997	0.0132318	0.0782845	0.13218	0.205182	0.0215878	0.125052	0.0440281	0.216646	0.149909	0.511054	0	0.00579771	-0.0337113	0.0400189	0.0383274	0	0.271742	0	0.152245	0.0763448	0.287666	0.138676	0.0468177	-0.0471268	0.0279462	0.129208	-0.0475495	0.0396174	0.0462529	0.10334	0.679515	0.0836399	0.365887	0.0365176	0.107436	0.0132759	-0.226914	0.287552	0.0391703
GLIPR2	-0.0200263	0.961452	2.09142	-0.0214907	0.825937	0.447385	1.13739	-0.315252	-0.00663374	1.61348	0.00120401	-0.348161	-0.0526333	-0.0387373	0.242858	-0.259651	0.00325257	0.168533	-0.0664911	0.944521	1.36472	1.11991	-0.157196	-0.00812783	-0.0956861	-0.0505606	-0.0626913	-0.157538	2.60861	0.0558224	-0.359949	-0.00491241	0.0100667	-0.131955	-0.0120312	-0.13866	0	-0.0636337	-0.0613749	-0.0587167	0.154674	-0.149186	-0.176289	0.0303543	-0.0377422	-0.350364	-0.108299	0.00304508	-0.260936
EGLN3	0	-0.00746371	0	0	0	0.0477856	-0.000523907	0	-0.0949448	-0.0200384	0	0.0534549	0	0	0	0.0571316	0	0	0	0.281368	0	-0.0476236	0.678117	0.20384	-0.0254451	0	-0.0935618	0	0	-0.0819694	-0.115581	-0.441726	0	-0.0168749	-0.597518	0	0	-0.0330209	0	0	-0.102005	0.0345072	-0.0547353	-0.0239848	0	-0.0221459	-0.0303827	0	0
AL138899.1	0	0	0	0	-0.0376549	0	-0.0978153	0.0233379	0	0	-0.0126709	0	0	0	0	0	0	0	0	0	-0.0486704	-0.057319	0	0	0	0	0	-0.00487775	0	0	0	0	0	0	0	0	0	0	0	0	0	0	0	0	0	-0.0787684	0	0	-0.119688
PDZRN3	0	0	0	0	0	0	0	0	-0.0184305	0	0	0	0	0	0	0	0	0	0	0	0	0	0.783359	-0.0203133	0	0	0	0	0	0	0	0	0	0	-0.0289175	0	0	0	0	0	0	0	0	0	0	0	0	0	0
TRBV3-1	0	0	0	0	0.0168874	0	0.0109793	0	0	0	0.00262478	0	0	0	0	0	0	0	0	0	-0.0533836	0.0206066	0	0	0.0113314	-0.0825383	0	-0.118191	0	0.0608535	0	0	0	0	0	0	0	0.0119939	0	0	0	0	0	0.0122483	0	0	0	0	0.0189149
CLDN10	0	0.0460411	0	0	0	0.0625698	0	0	0.00069748	-0.0126647	0	0	0	0	0	0.152191	0	0	0	-0.041448	0	0	0.00767586	0	0	0	0	0	0	0	0	0	0	0.00284186	0.00244606	0	0	0	0	0.00387472	-0.00902818	0.113405	0.0302405	0	0	0	0.0562594	0	0
JAG2	0	-0.00125345	0	0	0.0553652	-0.0457079	-0.0519127	0.0217276	-0.00273568	0	0	-0.0848871	0	0	-0.0677941	-0.0042385	0	-0.00462315	0	-0.017366	0.0432099	-0.0352547	-0.00463525	-0.00471276	-0.0669817	0.0526637	0	0.0792906	0	-0.0963566	1.22218	-0.0173534	0	-0.012085	-0.00451426	-0.0428854	0	-0.110105	0	-0.0750527	-0.00561809	0	-0.0250651	-0.119572	-0.032455	0.00680873	-0.000493664	0	0.0131576
NBPF14	0	-0.243415	0	0	0.12319	0.16871	0.0380678	0.115642	0.255113	-0.161566	0.00180257	-0.202735	0	0	-0.0872911	-0.186924	0	-0.0141898	0	0.123489	0.0380961	0.0984949	-0.254655	-0.254407	-0.118969	0.0480594	0	0.0519529	0	-0.117149	0.0363137	-0.0557616	0	-0.103832	0.24574	-0.0684745	0	-0.130882	0	-0.181534	0.748387	-0.246982	0.501447	-0.127585	-0.12897	-0.0367257	0.855418	0	0.0676855
FPR2	0	0	0	0	0	0	0	0	0	0	0	0	0	0	0	0	0	0	0	0	0	0	0	0	0	0	0	0	0	0	0	0	0	0	0	0	0	0	0	0	0	0	0	0	0	0	0	0	0
NES	0.0331897	0	0.00580753	0.050527	0	0.0183702	0	0	-0.000530219	-0.235557	0.00159628	1.8316	-0.0520013	0.0929023	0	0.00517849	-0.0382152	-0.0460221	-0.0167392	0.0121396	0	0	-0.0466693	-0.000903435	0	0	0.0172706	0	0.0178641	0	0.986998	-0.0137744	-0.0633684	-0.0515908	-0.00205715	0	0.0116478	0	0.000292192	0.0209896	-0.00875493	0.00114922	-0.0604014	0	0.0040773	0	0	-0.0635409	0
ADAMTS5	0	0	0	0	0	0	0	0	0.00599981	0	0	0	0.00701215	0.0157169	0	0	0.0320707	0	0.00968661	0	0	0	-0.00504735	0.00884498	0	0	0.111886	0	0	0	-0.000859651	0.0858328	-0.63803	0	0.00374899	0	0.0282478	0	0	0	0	0	0	0	0	0	0	0.0543053	0
CLCN5	0	-0.0407149	0	0	0	-0.0443655	0	0.158727	0.00108549	-7.30991e-05	-0.00636414	-0.0362087	0	0	0	-0.0669574	0	-0.00983606	0	-0.0333442	0	0	-0.0126023	0.000945808	0	0	0	0	0	0	0.00596573	-0.00192326	0	-0.0459724	0.00322746	0	0	0	0	-0.00776535	-0.0245577	-0.0459411	-0.0304442	0	-0.000314201	0	-0.0247685	0	-0.00375998
LRRN4CL	0	-0.00953365	0	0	0	-0.0247769	0	0	0.0459621	0	0	0	0	0	0	0	0	-0.00680811	0	0	0	0	-0.000824909	0.0443143	0	0	0	0	0	0	1.24254	-0.0280537	0	-0.0367707	0.0331571	0	0	0	0	-0.154615	0	-0.0769047	0	0	-0.0303367	0	-0.213326	0	0
RAB20	0	-0.0770595	-0.207717	-0.0197545	-0.00593143	0.0338753	-0.0614577	1.06445	0.141423	-0.0305064	-0.0853689	-0.299618	0.0249467	0.00241432	0.0504439	-0.00768113	-0.120495	0	0.000418862	0.30666	0.00363536	-0.0343409	-0.198612	0.117084	0.0435799	-0.0294331	-0.0147135	0.0582851	0	0.0448291	-0.327602	-0.127574	2.72011	-0.125718	0.610407	-0.0103161	-0.194895	0.050085	-0.3194	0.0705902	-0.151932	-0.00615251	-0.103197	0.0501053	-0.000478866	-0.0653269	-0.0876824	0.0274112	-0.206555
P2RY13	0	0	0	0	0	0	0	0.181786	0	0	0.680369	0	0	0	0	0	0	0	0	0	0	0	0	0	0	0	0	0	0	0	0	0	0	0	0	0	0	0	0	0	0	0	0	0	0	0	0	0	0
PI16	0	0	0	0	0	0	0.0203478	0	0	0	0	0	0	0	0	0	0	0	0	0	0	0	0	0	0	0	0	0	0	0	0	0	0	0	0	0	0	0	0	0	0	0	0	0	0	0.0183138	0	0	0.0553462
SOX7	0	0	0	0	0	0.0173983	0	0	0.00148285	0.0117961	-0.0743027	0	-0.0503386	0	0	0.00630882	-0.0503969	0	0	0.00845115	0	0	0.00804832	0.00174194	0	0	0	0	0	0	0.483791	-0.00205841	0	0	0.00250779	0	-0.149218	0	0	0.00332761	0.0184877	0.00344638	0.00292169	0	0.00505469	0	0	-0.0862363	0
ASGR2	0	0	0	0	0	0	0	-0.0761873	0	0	0	0	0	0	0	0	0	0	0	0	0	0	0	0	0	0	0	0	0	0	0	0	0	0	0	0	0	0	0	0	0	0	0	0	0	0	0	0	0
ESR1	0.0488501	0.00840558	0.0702251	0.0512044	0	0.0856356	0	-0.0275345	1.78607	0.0291391	-0.024475	0.020684	1.29262	0.0387129	0	0.023141	0.034609	-0.754375	0.0346134	0.0413153	0	0	0.00944698	1.46486	0	0	-0.273169	0	-0.255045	0	-0.0309413	-0.0916643	0.438943	-0.0305034	0.982138	0.115876	0.00473157	0	0.0481348	0.101138	0.0329301	0.0126989	-0.0607553	0	-0.0654221	0	0.00418091	-0.0776291	0
CPNE8	0	0	0	0	0	0	0	0.902174	0	0	0	0	0	0	0	0	0	0	0	0	0	0	0	0	0	0	0	0	0	0	1.17505	0	0	0	0	0	0	0	0	0	0	0	0	0	0	0	0	0	0
MAP2K1	0.0384347	0.0322224	-0.00721443	0.145189	-0.213585	-0.0656373	-0.250752	0.323109	-0.318996	-0.00517914	0.0672828	-0.11668	0.0155848	0.0908499	0.131773	0.0461136	0.0321535	0.00267174	0.0597887	0.0250222	-0.289808	1.57034	-0.0079415	-0.336687	0.0180712	-0.280244	0.0930055	0.985833	-0.275123	0.0633066	-0.110805	-0.00236751	-0.00857406	-0.0224506	-0.327654	-0.0214423	0.0106768	0.031659	0.00863275	-0.172608	0.00377162	0.0327702	0.251016	0.0268968	1.123	-0.265744	0.0182007	0.00618647	-0.332133
PCOLCE2	0	0	0	0	0	0	0	1.02616	0	0	0	0	0	0	0	0	0	0	0	0	0	0	0	0	0	0	0	0	0	0	0	0	0	0	0	0	0	0	0	0	0	0	0	0	0	0	0	0	0
CDC42EP3	-0.000704124	-0.162257	0	-0.00976089	0.431769	-0.0924074	0.193143	-0.137745	-0.0570118	-0.170008	0.0959804	-0.0504016	-0.0260641	-0.0047896	0.687356	-0.122916	0.000399044	0.059319	0.0165144	-0.224169	0.263358	1.56898	-0.202167	-0.0500971	1.12566	0.318686	0.24319	0.423373	-0.0117762	-0.0792504	1.32567	0.203275	0.248872	-0.189088	-0.0795729	-0.0267761	-0.00709146	-0.146488	0	-0.00595636	0.188278	-0.0989619	-0.153028	-0.193886	-0.0111936	0.264555	1.00237	-0.0441273	0.302876
SLC28A3	0.169222	-0.201392	2.36628	0.206562	0.00570053	-0.185671	0.0179159	0.00661981	-0.111604	2.03605	0.000463239	1.67294	0.0340869	0.269707	0	-0.151726	0.107223	2.98516	0.156183	0.454468	0.00588919	0.0423924	0.185906	-0.104496	0.00992763	0	0.576735	0.00322068	0.108249	0.0276971	0.000550383	0.363839	0.0104623	0.0867485	0.699886	0.00918599	0.0791858	0.00987183	0.115468	-0.0309688	0.264279	-0.085796	0.390712	0.00517421	0.00659324	0.026768	-0.219404	0.0797911	0.017175
PLEKHO1	-0.0139984	-0.0198333	0	-0.00523196	0.0306876	-0.0185789	1.21336	0.0791891	-0.00428379	-0.0138792	0.00934907	-0.0207086	-0.0771343	-0.0469394	0.570109	-0.0165468	0	0	0	-0.00961686	-0.0711149	-0.240817	-0.051148	-0.00519675	0.00997603	0.0724437	0.073665	0.0521129	0	1.14256	0.0340991	0.0183518	-0.524231	-0.0451468	-0.00780624	0	0	1.71759	-0.082144	0.00260876	-0.0301213	0.0120749	0.00201422	0.00400232	-0.01364	-0.350216	0.0160827	-0.0249927	-0.19436
FLNA	-0.232835	-0.311073	-0.353525	-0.423794	-0.333264	-0.106376	-0.405936	-0.273906	-0.139347	1.24047	0.0581774	1.82066	0	0	0.862174	-0.173344	-0.00292744	-0.215427	-0.248916	-0.456513	-0.378243	-0.412191	0.845273	0.727802	-0.367595	-0.261218	0.261651	-0.345279	-0.424909	0.74944	0.633156	0.205399	1.15609	0.243477	0.32148	2.08728	-0.0849009	1.35468	-0.195546	1.90198	0.249672	-0.231495	0.0710275	0.923202	-0.172384	0.677817	-0.483232	0	-0.126104
ARL4D	0	-0.0189769	0	0	-0.00426075	-0.0636328	-0.0709014	-0.0840061	0.443326	-0.0646303	0	-0.097034	0	0	0.184498	-0.0242548	0	-0.00462315	0	0.237582	-0.0933658	0	-0.100224	2.26668	0.155901	-0.028769	0.115643	-0.161462	0	0.105556	-0.113355	0.176136	2.52048	-0.152613	0.442274	-0.0428854	0	0.11556	0	-0.119064	-0.0646613	-0.0194865	-0.161439	0.174477	-0.0359233	-0.0600521	-0.0335125	0	-0.12655
FST	0	0	0	0	0	0.0118138	0	0	0	0.0207099	0	0	0	0	0	0	0.0528973	0.0198834	0.0439654	0.0155701	0	0	0	0	0	0	0.00344965	0	0	0	0.00601934	0.0151949	0.14132	0	0.00113187	0.00809484	0.030113	0	0	0.0678004	0	0	0.020745	0	0	0	0	0.0353957	0
CCDC144A	0	-0.109012	0	0	0	-0.0306174	-0.053027	0.0539643	0.390143	-0.0915119	-0.0106015	-0.054668	0	0	0.00519155	-0.0408722	-0.0975961	-0.0729923	-0.138803	0.423481	0	0	0.647771	-0.0980143	-0.0240718	-0.0319985	0.00406065	-0.0530774	0	-0.0504135	-0.0757739	3.44852	0	-0.207944	-0.123741	-0.032255	-0.0420942	-0.0427977	0	2.45805	-0.171887	-0.11493	0.15884	-0.0749924	0.00253236	-0.0671412	-0.264837	-0.00755519	-0.0921213
CTHRC1	0	0	0	0	0	0	0	-0.000149971	0	0	-0.00636414	0	0	0	0	0	0	-0.00983606	0	0	0	0	0	0	0	0	0	0	0	0	1.1077	-0.00192326	0	0	0	0	0	0	0	0	0	0	0	0	0	0	0	0	-0.00375998
HEY2	0	-0.245834	2.30084	0	0	0.625209	0	0	-0.0987047	1.52736	0.000378601	-0.0258928	0.0994607	-0.053157	0	-0.042062	-0.127106	0.0478621	0.0236975	0.362645	0	-0.00206249	1.11616	-0.0976986	-0.0405085	0	-0.0117359	0	0	-0.0782495	-0.470496	0.0192065	0.00643209	-0.209028	0.37442	-0.0400461	0.154787	-0.0295814	0	-0.00582399	-0.15304	-0.115832	0.33745	-0.0270068	-0.0244257	-0.0312931	-0.154165	-0.184366	0
CYYR1	-0.155632	-0.0600463	0.00519484	-0.253786	0	-0.132881	0	-0.0259183	-0.0211266	-0.0386302	0.0043036	1.76586	0.0944047	1.78352	0	0.671301	-0.0974124	0.0557482	0.0244568	0.243281	0	0	-0.162437	-0.0274671	0	0	-0.118715	0	-0.0912229	0	1.07157	-0.000100184	-0.0407734	-0.0503956	-0.0368815	-0.0590404	0.0672027	0	0.161625	-0.11096	0.780263	-0.0437977	0.477082	0	-0.0866365	0	1.1064	-0.169916	0
DAGLB	0	-0.0529092	0	0	0.00933458	-0.062358	0.0613163	0.0937723	-0.001583	-0.0437133	0.000548428	-0.0304201	0	0	-0.0296983	-0.086286	0.0348573	0.00269179	0	-0.0080149	0.0485093	0.0384038	0.654081	-0.00112373	-0.0900958	0.0108379	0	0.0310146	0	-0.0324903	0.423431	0.000733365	0	-0.0608653	-0.00396073	0	0.01912	1.14209	0	0.0100996	-0.0881594	-0.0861778	0.290438	-0.113766	-0.00536889	0.0360134	0.00426098	0.00852126	0.0341849
HSD3B7	0.0458511	-0.0126692	0.124871	0.0648114	0	-0.0411328	0	0.0229912	-0.0914646	2.56523	0.00923835	-0.0840427	0	0.00297407	0	-0.034622	0	0	0.0207961	-0.0283675	0	0	0.0522731	-0.0908712	0	-0.0202009	0.0142409	-0.00786063	0.105058	0	-0.0307478	0.00736097	0.00564718	0.181234	0.404763	0.0922168	0	0	0.0318321	-0.0495351	0.379825	-0.0179698	0.189383	0	0.0419404	0	0.0121156	0.00870423	0
RBBP8	-0.0521594	-0.255834	-0.0341552	-0.028504	0	0.521197	0.00926463	-0.328609	0.316964	-0.162103	0.00395945	-0.0313322	0.0242656	0	-0.0836549	0.538321	0.0364045	0.0737451	-0.0975289	-0.116129	-0.0413876	0.0553285	-0.0281844	-0.15054	-0.0634911	-0.0747041	0.172112	-0.0266409	-0.0435465	-0.116516	-0.0392633	0.11586	-0.676316	-0.0157257	-0.17916	-0.163795	0.0615699	1.63117	0	-0.0185433	0.4007	-0.224497	0.696616	-0.120069	-0.0743645	-0.0361095	-0.358951	0.015848	0.0158499
ACSL3	-0.293837	-0.254157	-0.130152	-0.534064	0.0429704	0.491067	0.14032	0.0392897	1.70132	1.74542	-0.0621917	-0.280837	0.0964608	1.55387	-0.176924	0.673095	-0.0678074	0.185583	-0.105538	-0.0219644	0.000269448	0.0549626	0.666546	1.28822	1.40258	-0.00909244	1.99325	-0.0182535	-0.302407	0.11127	1.18388	2.29303	-0.105497	0.897876	0.608279	-0.144682	-0.0526298	0.0696182	-0.0367184	2.81084	0.585454	1.19144	1.18981	0.0392031	-0.0611465	1.15362	0.977384	-0.0275195	1.86423
CX3CR1	0	0	0	0	0	0	0	0.644112	0	0	0.30835	0	0	0	-0.111079	0	0	0	0	0	0	0	0	0	0	0	0	0	0	0	0	0	0	0	0	0	0	0	0	0	0	0	0	0	0	0	0	0	0
DNAJC18	0	-0.0539192	0	0	0.032498	-0.0161025	0.0323771	-0.00236292	-0.0137824	-0.024669	0.00248677	0	0	0	0.0166817	-0.0186689	0	0	0	-0.0561528	0.0272476	0.0419067	-0.0609441	-0.0146808	-0.0719523	0.0180006	0	0.0303612	0	1.07709	0.154497	0	0	-0.106284	-0.0249678	0	0	-0.0867356	0	0	-0.0474286	-0.0169464	-0.107397	-0.0584277	0	-0.00859863	-0.0431645	0	0.0295359
GIMAP1	0	0	0	0	0.0532426	0	-0.0786461	-0.0170553	0	0	-0.00686175	0	0	0	0.0964938	0	-0.192168	-0.165927	-0.0465136	0	-0.0396914	-0.0591667	0	0	0.0900374	-0.00220254	-0.0272497	0.0231443	-0.109486	0.0396591	1.00091	-0.0400363	-0.00685081	0	0	-0.0369746	-0.0947322	0.0893004	0	0	0	0	0	0.103812	-0.086244	-0.00889423	0	0	-0.0253486
GSTM3	-0.175945	-0.0166336	0.0345536	-0.311647	0.281504	0.253481	0.183202	0.0577283	1.44543	0.0808525	0.0278817	0.101658	0.158292	1.71619	-0.0452436	-0.0827876	0	0.0428747	0.0685245	0.108925	0.146386	1.49071	0.0796842	0.653859	-0.0168608	0.205577	-0.196871	0.200347	0.0264115	-0.0826153	-0.159662	0.0752533	0.0585655	0.0240905	1.90356	0.0918333	-0.100593	-0.0417184	0.282407	0.0243649	0.0626587	0.00329125	0.386077	-0.0156578	0.292802	0.167291	0.0680099	0.00254182	0.202906
PGM2L1	0	0.0266384	0	0	0.970063	-0.00271112	-0.106523	-0.0669363	1.22847	-0.0507962	0	0.0178761	0	0	-0.0735766	-0.0333622	0	-0.00546297	0	0.276938	-0.177629	-0.110644	-0.266231	-0.224971	-0.147805	-0.133338	0.157298	-0.230843	0	-0.122663	0.441132	0.126735	-0.00235978	0.602728	1.3306	0.00243328	-0.00401847	-0.123487	0	-0.00980495	0.179817	1.34048	-0.10385	1.18924	-0.0147217	0.868513	0.0292185	0	-0.0473751
CD79A	0	0	0	0	0	0	0	-0.00160884	0	0	-0.0674512	0	0	0	-0.00632296	0	0	-0.0471458	0	0	0	0	-0.0111622	0	-0.0668623	0	0	0	0	-0.104167	0	-0.00921849	0	-0.0216372	0	0	0	-0.0632677	0	0	-0.0116064	0	-0.0244878	-0.069994	0	0	0	0	1.25864
PNP	-0.101251	1.58751	-0.0404639	2.02003	0.121376	-0.15837	1.47704	0.788041	0.729931	0.0431067	0.0233952	1.55062	1.03552	-0.452261	0.111632	-0.0815914	-0.250756	0.0160073	-0.00791333	-0.066772	0.0322574	0.205609	-0.222016	1.67551	-0.00699236	0.18026	-0.193476	0.0339586	-0.014449	-0.0589717	1.9615	-0.174385	-0.0197485	0.0334577	0.331692	-0.0416123	0.161363	0.00576664	0.0487882	-0.328942	0.354998	-0.0452794	0.260128	0.0277256	-0.0941648	-0.00251632	-0.0680187	2.22266	-0.0710562
REV3L	-0.0479759	-0.0356597	-0.202196	0.0449027	-0.227506	0.382339	1.13864	1.21401	0.180344	-0.0617096	1.25742	-0.0251007	0.035437	-0.0605223	0.0112771	0.758883	-0.00809966	-0.0103614	-0.0723995	0.19191	1.29287	-0.326546	-0.100759	-0.274573	-0.467988	-0.301293	-0.0214025	1.1514	-0.0124232	1.73473	0.384004	-0.00210725	0.0427859	0.0528725	-0.262009	-0.211634	-0.0186549	-0.428872	0.0368487	2.83083	1.16488	0.783007	0.0853079	2.39732	-0.0579233	-0.445632	-0.240623	0.0401033	-0.499466
SOX17	0	0	0	0	0	0	0	0	0	0	0	0	0	0	0	0	0	0	0	0	0	0	0	0	0	0	0	0	0	0	0.568415	0	0	0	0	0	0	0	0	0	0	0	0	0	0	0	0	0	0
COL6A6	0	0	0	0	0	0	0	0	0	0	0	0	0	0	0	0	0	0	0	0	0	0	0	0	0	0	0	0	0	0	0	0	0	0	0	0	0	0	0	0	0	0	0	0	0	0	0	0	0
PDE5A	0.00201226	0.112202	0	0.00347927	0	0.490366	-0.0492367	0	0.0811917	2.06086	0.00696037	0.123669	0.041634	0.00780295	0	0.0327241	0.143501	0.052665	0.0886055	0.727373	-0.0129339	-0.0176504	0.825956	0.0468404	0	0	2.24425	0	-0.267582	0	-0.0279078	-0.143893	-0.361259	0.0451986	0.0678363	0.0645043	0.192429	0	0.0127332	0.0731703	-0.0556809	-0.0630045	-0.116104	0	1.16344	-0.0450768	0.10818	2.6301	-0.0592366
ERO1B	0	-0.165465	0	0	-0.266137	-0.317586	-0.212194	-0.287982	0.228048	-0.102023	0.00217951	-0.650345	0.0361523	0	0.0473563	-0.208996	0	-0.171253	0	-0.15378	-0.360226	-0.384386	-0.341836	0.588815	0.260755	0.90429	0.131812	0.955538	0	0.409816	-0.393122	2.75358	-0.000729664	-0.289296	0.220685	-0.162456	0.000826677	0.350988	0	-0.464975	0.0267713	0.679093	0.165219	0.353246	-0.213164	0.857984	0.912361	0	1.18297
CCR1	0	0	0	0	0.00111051	0	-0.000131364	-0.11139	0	0	0	0	0	0	0.0543269	0	0	0	0	0	-0.0249894	1.33775	0	0	0.032883	0	0	0	0	0.0115174	0	0	0	0	0	0	0	0.0324986	0	0	0	0	0	0.0544849	0	-0.00300573	0	0	0.00865287
MYH11	0	0	0	0	0.0447982	-0.00186493	0.0364934	-0.0269653	0.00154434	-0.0142767	0.00414886	0	0	0	0.037996	0	0	0	0	-0.0278871	0.0497715	0.0163313	0	0.00100162	0.0259844	0.0577631	0	0.0630008	0	0.0198666	0	0	0.0898993	0	-0.00117965	0	0	0.0532008	0	0	-0.00610395	0	-0.019657	0.0345041	0	0.0989321	0	0	0.0280279
ME1	0.00509522	-0.067919	0	0	0.00111051	-0.00732126	0.00475184	-0.0421615	0	-0.0319304	0.00665747	-0.0168016	0	0	0.010284	-0.00306719	0	0	0	-0.0499466	0	0	0	-0.000304657	0	0	0	0	0.000793005	0	-0.000887116	0	0	-0.00552163	0	0	0	0	0.011055	0	-0.0131555	-0.0381079	-0.00190178	0	0	0	-0.0784152	0	0.00865287
XDH	0.00181739	-0.112611	-0.0017742	0	0	0.0215549	0	0	-0.000244697	-0.20889	-0.0174024	-0.1003	0.000525843	0.0026732	0	-0.00781829	0	-0.103172	-0.147812	-0.0343721	0	0	1.21842	-0.00296615	-0.0146754	0	-0.0129775	0	-0.0287485	0	-0.00503205	-0.0100999	-0.0132455	0.505754	-0.0067526	-0.147028	-0.0712984	-0.00940933	0.0159249	-0.0712517	-0.167505	0.00688993	0.428616	-0.00203146	0.000800411	0	-0.0132595	0.00782778	0
TCF15	0	0	0	0	0	0	0	0	0	0	0	0	0	0	0	0	0	0	0	0	0	0	0	0	0	0	0	0	0	0	-0.636615	0	3.3622	0	0	0	0	0	0	0	0	0	0	0	0	0	0	0	0
BRINP1	0.00419423	0.0233209	0.0290464	0.00577051	0	0.0120038	0	0	-0.0543366	0.0377848	0	0.0233883	0.00135106	0.00742561	0	0.00251933	0.00574352	0	0.000751609	0.0552971	0	0	-0.00326022	-0.050245	0	0	0.00116197	0	0	0	0.00427097	0	0.00793292	0.00833145	0.444304	0	0	0	0.0428121	0.00409856	0.0280071	0.0135955	0.266679	0	-0.00536889	0	0.0151434	0.00382334	0
OPRPN	-0.111062	-0.179142	-0.0648132	-0.184088	0	-0.212432	0	0	-0.00386923	-0.178228	-0.00558599	-0.0827183	0	-0.125105	0	-0.273528	0	-0.112092	-0.0303687	-0.218513	0	0	-0.198866	-0.00523483	0	0	-0.0757647	0	-0.0599905	0	-0.0142798	-0.0761676	-0.144099	-0.0522763	-0.00268508	-0.0103161	-0.0805586	0	-0.191008	0	-0.204631	-0.197959	-0.136958	0	-0.00646629	0	-0.0484746	-0.0771514	0
ADGRG5	0	0	0	0	-0.00351724	0	0	0.295967	0	0	-0.0114838	0	0	0	-0.0433468	0	0	-0.0177488	0	0	0	0	0	0	-0.0567717	0	0	0	0	0	0	-0.00347044	0	0	0	0	0	-0.049701	0	0	0	0	0	-0.0642168	0	0	0	0	-0.0737469
CRYBG1	-0.130461	-0.563652	-0.200543	-0.0890895	2.70507	0.690141	-0.298902	0.4165	0.481565	1.25635	-0.0146021	-0.509673	-0.0779321	-0.102652	1.31693	0.194895	2.16333	-0.148481	-0.201723	0.975138	2.5147	2.38771	0.295919	1.00822	1.85562	3.00782	0.100453	1.70815	-0.327471	1.2372	0.551143	0.131751	-0.177501	1.05361	0.199317	2.02732	-0.261909	0.93789	-0.108446	-0.127173	0.454171	0.814234	0.868758	2.08526	1.12349	1.81985	0.527698	-0.0438528	1.53705
THY1	0	0	0	0	0	0	0	-0.0104709	-0.0359292	0	0	1.8316	0	0	0	0	0	0	0	0	0	0	0	-0.0398314	0	0	0	0	0	0	-0.00811939	0	2.80097	0	-0.0514642	0	0	0	0	0	0	0	0	0	0	0	0	0	0
ACSL4	0.0233673	0.00213819	0.0170861	0.0311269	0.0755287	0.00714625	1.40515	1.05647	-0.00148751	0.0224458	-0.00296895	0.0264627	0.0421912	0.0291681	0.012412	-0.0218244	0.021746	-0.00431249	0.00964269	0.0520908	-0.00691351	0.0796206	-0.0415655	3.79183e-05	-0.0380782	0.00329021	0	0.118547	0.0125659	1.23883	0.630464	-0.00192326	0.118051	-0.0916601	-0.00464266	0.015713	0.0115202	-0.0321804	0.0864504	0.00406127	0.0214728	0.918307	-0.10723	-0.0134218	0.0148831	-0.0365894	-0.03844	0.00974157	-0.0482931
NCKAP5L	0	-0.0395679	0	0	0.0438314	0.436131	0.151725	-0.301378	0.205191	-0.0831856	1.30967	0.0526402	-0.0732268	0.00319038	0.795263	0.033554	-0.020856	0.0577069	0	-0.128712	1.6258	0.0174342	-0.303504	0.173169	0.17792	1.22549	0.258312	-0.103196	0	0.239685	0.000206256	0.258773	0	1.16572	0.150121	0.0326534	-0.0704913	0.159581	0	2.42474	0.209721	0.033897	0.540577	0.134885	0.00188907	0.0337407	-0.0386164	-0.0257916	1.24103
TMEM273	0	0	0	0	-0.000522554	0	-0.025291	0.0145893	0	0	-0.00316427	0	0	0	-0.126203	0	0	0	0	0	-0.0212157	-0.0756371	0	0	-0.0750147	0	0	-0.0208354	0	-0.024083	0.15616	0	0.000625286	0	0	0	0	-0.0836003	0	0	0	0	0	-0.0783663	0	0	0	0	-0.0945195
CTAG2	-0.00129088	-0.0253306	-0.154281	-0.00114813	0	-0.0222259	0	0	-0.00751564	-0.0299963	-0.0174024	-0.0395698	-0.0167981	-0.089524	0	-0.0263251	-0.220997	-0.0738779	-0.185104	-0.052339	0	0	-0.0659736	-0.0119334	0	0	-0.0223488	0	-0.301329	0	-0.0221081	-0.0105253	-0.0167214	-0.119372	-0.00405327	-0.0573044	-0.144531	0	0	-0.0185167	-0.03495	-0.0709644	-0.0726717	0	1.15921	0	-0.0500634	-0.0464834	0
TFAP2A	0.00592027	1.12271	0.068461	0.0840657	0.0327904	1.02921	0.0338275	0.000336063	1.40764	0.0635361	-0.00256496	-0.197116	-0.155772	0.0417611	0	0.00225039	0.13769	-0.0309233	0.141661	0.86155	0.0882888	0.0141549	0.775585	1.19117	0	0.0635506	0.562562	0.0373786	-0.00938665	0	-0.00202611	0.32491	0.024913	0.604135	1.35911	0.145848	-0.0145156	0	-0.108227	-0.236864	0.0747784	-0.0316703	0.676409	0	1.66277	0.0271153	-0.016979	0.0218382	0.00854692
IQCA1	0	-0.151555	0	0	0	-0.0651902	0	0	0.169324	-0.0655994	0	-0.00812153	0	0	0	-0.118131	0	0	0	-0.064514	0	0	-0.00878065	0.150129	0	0	0.0062789	0	0	0	0.00153251	0.0496805	0	0.1295	0.179176	0	0	0	0	-0.016991	-0.0442426	0.813943	0.0666188	0	-0.00536889	0	1.07597	0	0
ETV1	0	0.00139038	0	0	0	0.0980464	0	0	0.00359398	0.027428	0	0.0920789	0	0	-0.0954872	0.023288	0	0.00512844	0	0.0196503	0	0	0.0187137	0.00616502	0	0	0	0	0	0	-0.101498	0.0192159	-0.0633684	0	0.00583103	0.047313	0	0	0	0.0903337	0.042987	0.0105953	0.00679341	0	0.0522329	0	0	0	0
TNFSF15	0	0.0140851	0	0	0	-0.0137775	0	0.0161886	0.0227547	-0.0231378	0	0.0171578	0	0	0	0.00734454	0	0	0	-0.0403083	0	0	-0.067174	0.0321375	0	0	0.21384	0	0	0	-0.00208253	0.164554	0	0.662404	0.0224861	0.00243328	0	0	0	0.00169132	-0.000159541	0.00959525	-0.0725968	0	0	0	0.00350554	0	0
PODN	0	0	0	0	0	0	0	0	0	0	-0.0216287	-0.0626887	0	0	0	0	0	-0.0669364	0	0	0	0	0	0	0	0	0	0	2.57199	0	-0.00382978	0	-0.0373459	0	0	0	0	0	0	0	0	0	0	0	0	0	0	0	0
DNAAF1	0	-0.074986	0	0	0	0	0	0.536365	0.412324	0	-0.0114838	0	0	0	0	-0.024817	0	-0.0177488	0	-0.0256526	0	0	-0.0185581	-0.0517404	0	0	0	0	0	0	0	-0.00347044	0	-0.0140464	-0.0562174	0	0	0	0	0	-0.028339	-0.0386926	-0.0201716	0	0	0	-0.0457865	0	-0.00678473
PRKAA2	0	0	0.0366328	0	0	0.0250555	0	0	0.714118	0.0301492	0	0.00737996	-0.206432	0	0	0.00733512	0	0.00844705	0.011683	0.0445068	0	0	1.15764	0.991138	0	0	-0.0156017	0	0	0	0.00100336	-0.123492	0	-0.0403853	0.699555	0.0723715	0	0	0	0.0102283	-0.0143303	0.00412091	0.295547	0	0.00627047	0	0	-0.290209	0
FBN1	0	0.0156375	0	0	0	0.021678	0	0.000140376	0	0.050882	0	0.00202809	0	0	0	0.0207651	0.200057	0.0259274	0.0538118	0.10798	0	0.0276873	0.057617	0	0	0	0.0171703	0	0	0.00590329	0.567852	0.00941031	0	0.0141685	0.000290527	0.0462572	0.0205274	0	0	0.121893	0.121355	0.0143229	0.0271909	0	0	0	0	0	0
SH3TC1	0	0	0	0	0.148338	0	-0.0276335	-0.371391	0	0	0.00895281	0	0	0	-0.18972	0	0	0	0	0	-0.152028	0.0190344	0	0	-0.0553088	1.64168	0	-0.0768459	0	-0.094174	-0.227994	0	0	0	0	0	0	-0.0403894	0	0	0	0	0	-0.0368741	0	-0.116415	0	0	-0.084399
IGF1R	0.0115892	-0.282549	0.0678457	0.0153033	0.0507489	0.652901	0.00491621	-0.523487	1.81413	-0.145113	-0.0224065	-0.162715	0.0383703	0.0413374	-0.0566807	0.47916	0.0111578	-0.141236	-0.149005	-0.193057	0.0951982	-0.0228133	0.557884	1.41522	-0.161263	0.0390729	0.106185	0.00595306	0.00817635	-0.142508	-0.105956	0.0426873	-0.0116479	-0.144387	1.07106	-0.0861116	2.38039	1.06477	0	-0.203657	-0.218726	-0.364766	0.26717	-0.192391	-0.157064	-0.0272053	-0.221594	9.45734e-05	-0.019404
WDR11	-0.415263	-0.107934	-0.46227	-0.523401	0.000778971	0.487924	0.0135836	0.193584	0.451075	-0.195373	0.002463	-0.00571471	0	-0.0704563	0.137479	-0.223935	-0.0172887	0	-0.480995	0.130068	0.0217399	0.0210315	-0.238391	-0.00676335	0.184302	0.0201791	0	0.0174116	-0.221687	0.115795	0.518621	0	-0.0143377	-0.187976	-0.0121882	-0.14299	0	0.102189	-0.445526	-0.0393795	-0.225399	1.74672	0.127378	0.113508	-0.143548	0.0280883	-0.0683332	0	0.0237558
ROBO4	0	-0.0819571	0	0	0	-0.0247769	-0.053027	-0.0473489	-0.00030912	0	0	0	0	0	0	-0.0190538	0	-0.00680811	0	0	0	0	0	-0.00542492	0	0	0	0	0	0	1.25458	-0.0280537	0	0	0	0	0	0	0	-0.0595143	0	-0.0350061	0	0	-0.0303367	-0.0476907	-0.000193198	0	-0.101324
AC245014.3	0	-0.00791184	-0.00779939	-0.00547354	-0.166078	-0.00134893	0.00274144	-0.162744	1.86208e-05	0.0248602	-0.053906	-0.00348615	0	0	-0.21786	0.0223961	0	-0.18139	-0.0305739	-0.0190872	-0.0542033	-0.0737166	-0.126115	-0.00166139	-0.269039	-0.158577	0	-0.0938092	-0.191785	-0.259926	-0.0972743	-0.0599518	-0.0498811	1.04528	-0.000926682	0	-0.0804604	-0.250497	0	-0.147185	-0.0184826	0.0224483	-0.0220994	1.64887	-0.0623628	-0.0172833	0.0277731	0	-0.121269
CD1E	0	0	0	0	0	0	0	-0.0231608	0	0	0	0	0	0	0	0	0	0	0	0	0	0	0	0	0	0	0	0	0	0	0	0	0	0	0	0	0	0	0	0	0	0	0	0	0	0	0	0	0
FZD3	-0.00819062	-0.0634819	0	-0.00523196	0.031742	-0.0684431	0.0652633	0.000120143	0.615323	-0.119072	0.00148931	-0.0130081	-0.0778143	-0.0383977	-0.159335	0.673765	0	0.00390536	0	-0.302839	0.0604593	0.0760837	-0.393323	0.146041	0.00992763	0.0434479	0.00587041	0.0506429	0	0.0276971	-0.0549948	0.0625785	0	-0.360622	0.1177	-0.0229504	-0.0378402	0.0149257	-0.082144	0.0264109	0.221802	-0.0955253	0.745197	0.0124285	0.0160204	0.0602083	-0.146899	0	0.0291406
CKLF	0.334448	-0.208561	0.244159	0.260334	0.226549	-0.099732	0.181964	-0.322766	0.573025	1.50834	1.31115	-0.121451	0.105745	0.100918	-0.0711704	0.494964	0.0417431	-0.121655	0.311797	0.0194631	1.80812	1.53405	-0.067356	0.146952	0.24272	-0.0250695	0.242562	0.211684	0.109935	0.325538	-0.138078	0.172639	-0.00921346	0.0241874	0.0891334	0.0742485	2.53791	0.224851	0.303519	0.0355888	0.397333	-0.138233	0.107876	2.42839	0.0536921	1.19888	-0.140544	0.167952	0.0200446
TMEM217	0	-0.0100613	0	0	-0.0301643	-0.0174625	-0.0817645	0.0394182	0.0577311	-0.0666887	-0.0055816	0	1.26226	0	0	-0.0212848	0	0	0	-0.0821288	-0.0816769	-0.0926506	1.42106	0.0577219	0	-0.0413646	0	0	0	0	-0.0539858	0	0	-0.0540602	0.044067	0	0	0	0	0	-0.0994943	-0.0159486	-0.154597	0	0	-0.0859235	0.0134401	-0.011693	-0.0863428
LIPA	0.0121869	-0.0138957	0	0.00872711	0.0784198	-0.0302746	0.0391496	1.70115	0.0683551	-0.0350178	0.088579	1.746	0.00394428	0.021466	-0.0368948	0.711	0.0167399	-0.0669364	0.00220225	0.374	0.0298272	0.0600295	0.764251	0.0509756	0.0621904	-0.0075844	0.00767606	-0.0678158	0	0.105599	-0.880852	0.0338043	-0.160071	-0.0122982	0.0162513	-0.00669868	0	0.0265243	0.00173979	0.00818286	0.378919	-0.0777487	0.301255	-0.011354	-9.40525e-05	0.0565765	0.0456762	0.0111363	0.0559908
FGFR1	0.0274514	-0.11063	-0.141523	0.0173109	-0.0265088	-0.0856128	0.00771623	-0.824484	-0.0682424	-0.183872	0.00494774	-0.0737508	0	0.0175456	0.0973533	-0.185941	-0.186826	0.00735941	-0.097947	-0.0268978	-0.0204599	1.32287	-0.415318	-0.074934	0.0918026	1.94468	0	-0.134175	0.0137823	0.0297104	0.0717351	0.0226873	0.313091	-0.189514	-0.111289	-1.58354e-05	-0.134533	0.0879617	0.0140159	0.0730909	0.386693	-0.153065	0.28712	0.0833905	0.014297	0.023786	-0.107224	0	0.0440672
GAL3ST4	0.00158679	0.0118602	0	0	0	0	0	0.184208	2.3668e-05	0.00931128	0.00207337	8.40302e-05	0.0238697	0	0	0.00145971	0.00325257	0.000424398	0	-0.00961361	0	0	-0.0252419	0.000351446	0	0	0	0	0.00287342	0	0.00284402	0.000615733	0.00172603	0.0202976	0.000508659	0.000755289	0	0	0.0034465	0.0011377	0.333541	0.00268218	0.00892107	0	0	0	0.00583113	0.00304508	0
FAM111B	0.00167681	0.0106067	-0.000282578	0.00107083	0	-0.0194705	0	0.0526919	0.00164529	-0.0609676	-3.52295e-05	-0.0877111	-0.121274	0.00787788	0	0.0118903	-0.0307037	-0.0119106	-0.00739958	0.293053	0	0	0.0061461	0.00167313	0	0	0	0	-0.00148523	0	-0.0112979	-0.0181742	-0.000735935	0.0167878	-0.00290659	-0.0462732	-0.00549555	0	0.0169051	-0.106628	0.0193518	0.0106956	0.224658	0	-0.0215285	0	0.00583113	-0.0264992	0
HAMP	0	0	0	0	0	0	0	0.260124	0	0.00931128	0.0951563	0	0	0	0	0	0	0	0	0.00699995	0	0	0.0130923	0	0	0	0	0	0	0	0.00270509	0	0	0.00181709	0.000508659	0	0	0	0	0	0.0107817	0	0.00933743	0	0	0	0	0	0
PDE2A	0	0	0	0	0	0	0	1.36473	-0.141708	-0.0123391	0	-0.0261169	0	0	0	0	0	0	0	0	0	0	0	-0.186767	0	0	-0.0296241	0	-0.27258	0	1.05672	-0.234636	0	0	-0.128383	0	0	0	0	0	0	0	0	0	1.16773	0	0	0	0
GAS2L3	0.00958069	0	0.0170612	0.0209626	0	0	0	1.56069	-0.0980445	-0.0416458	0	0	0	0	0	0	0	0	0.00177731	-0.16075	0	0	-0.161824	-0.101617	0	0	-0.0175149	0	0.0289887	0	-0.0104563	-0.0580342	0.00616795	0.592053	-0.0844933	0.0163255	0	0	0.00370992	0	-0.138965	0	-0.196066	0	0.0103562	0	0	0	0
LINC01480	0	-0.0523642	0	0	0.0844653	0.00052182	0.0551768	0.300421	0.00397915	0	0	-0.000736988	0	0	0.751092	0.00117711	0	0	0	0	0.0668091	0.0539345	0.011687	0.00564504	0	0.0335814	0	0.0487133	0	0	0.00153954	0	0	0.00479753	0.00579035	0	0	0	0	-0.0154398	0.00353009	-0.028827	-0.00638009	0	0	0.114044	1.05406	0	0.0388809
DCDC2	0	0	0	0	0	0	0	0	-0.405536	0.00340489	0	0	0	0	0	0	0	0	0	0.0121396	0	0	0.0345535	-0.412754	0	0	0	0	0	0	0	0	0	0.0458768	0.615851	0	0	0	0	0	0.030324	0	0.0666343	0	0	0	0	0	0
C3orf62	0	0.0858433	0	0	0.151003	0.0374503	0.0638097	1.19561	-0.013801	0.00293047	-0.00636414	0.0146945	0	0	-0.0748881	0.0644846	0	-0.00983606	0	0.0186576	0.041241	0.125969	-0.0477188	-0.0152633	-0.126685	0.0798934	0.101032	0.130189	0	-0.084357	-0.00186738	0.0758225	0	-0.044592	-0.0267643	0	0	1.10682	0	0	-0.0183217	0.0120381	0.234764	-0.144206	0.00587972	1.18965	0.000890693	0	0.0410233
HCAR2	0	-0.0438392	0	0	0	-0.0312385	0	0.251717	0.0107508	-0.0275512	0	0	0	0	0	-0.0525593	0	0	0	-0.021974	0	0	1.13182	0.0147979	0	0	0.101032	0	0	0	0.000217189	0.0777457	-0.63803	-0.0727862	0.00432937	0	0	0	0	0	-0.0543624	-0.0169464	-0.122368	0	-0.0237233	0	-0.0186331	0	0
TNFRSF17	0	0	0	0	0	0	0	-0.000816969	0	0	-0.0574142	0	0	0	0	0	0	-0.053582	0	0	0	0	0	0	0	0	0	0	0	0	0	-0.010477	0	0	0	0	0	0	0	0	0	0	0	0	0	0	0	0	-0.0204825
STK38L	0.000358136	0.0788778	-0.00338575	0.00404864	0.0280436	0.0574218	0.04078	0.674871	-0.00248008	-0.00709199	0.0249596	0.0022199	0.0860326	-0.00920497	0.778995	0.0701258	0.0093517	-0.0558343	-0.0742218	-0.0153026	1.62695	-0.00963774	0.00296715	0.856592	0.170362	-0.0149355	-0.0568915	0.0181722	8.28337e-05	0.171632	-0.0614917	2.75742	0.015281	0.723202	-0.0168302	2.39532	0.00781227	0.164723	-0.0577043	0.0160365	0.0810386	0.0907108	-0.0605136	0.168233	0.00892875	0.0149408	0.0981483	-0.0138064	0.0498492
CDR2L	-0.159003	0.0011412	-0.0457496	-0.0631688	0	0.404736	-0.00232255	-0.101049	-0.00112115	-0.0579651	0.00159628	0.0133367	0.0419978	0.0438162	0	-0.0282847	2.27805	0.0678029	-0.227349	-0.109198	-0.0074096	-0.0212204	-0.040297	-0.00106196	0	-0.00554575	0.014404	0	-0.045256	-0.000742079	-0.000324757	0.0119692	0.00891331	-0.109385	-0.00544	-0.307469	-0.0479546	0	-0.103602	-0.0428308	-0.0509663	-0.0825628	-0.186192	0	0.013789	-0.0136522	0.00278121	0.0191453	0
IL1RAP	0	0	0	0	1.07319	-0.0255253	-0.00352319	-0.0533501	-0.00475098	-0.00804588	0	0	0	0	0.0215878	0	0	0	0	-0.049069	-0.0167202	-0.000405838	-0.0719385	-0.00633885	0.0772269	-0.0478619	0	-0.0758278	0	0.109702	-0.00107684	0	-0.63803	-0.0662419	-0.00852027	0	0	0.0732002	0	-0.062966	-0.0759429	0	-0.078247	0.0595633	0	-0.00906008	0	0	0.0178745
SHE	0	0	0	0	0	0	0	0	0	0	0	0	0	0	0	0	0	0	0	0	0	0	0	0	0	0	0	0	0	0	1.74122	0	0	0	0	0	0	0	0	0	0	0	0	0	0	0	0	0	0
CCDC3	0	0	0	0	0	0	0	0	0	0	0	0	0	0	0	0	0	0	0	0	0	0	0	0	0	0	0	0	0	0	-0.348353	0	3.44813	0	0	0	0	0	0	0	0	0	0	0	0	0	0	0	0
CAMK2D	-0.0159388	-0.162632	0.000316645	0	0.197445	0.2228	0.0703683	0.421416	-0.0136968	-0.258809	0.00243117	-0.123567	0.0249301	0	0.111161	-0.14574	0.00325257	-0.00419875	0	0.531888	0.000890568	0.0111496	-0.22357	-0.0107334	-0.0899254	-0.0999472	0.251834	-0.0419237	0.000145726	1.27067	-0.0915618	0.177053	0.00873394	-0.0508867	-0.0247385	-0.0421301	0	0.0127248	-0.00251706	-0.0785922	0.110305	-0.114511	-0.119397	0.023035	-0.0691222	1.14181	-0.0520261	0.00304508	-0.0505598
OGFRL1	-0.0639976	0.77	-0.164612	0.0638035	-0.101475	0.799582	-0.117974	0.671453	0.177305	-0.125602	2.55194	-0.215114	0.109403	0.28241	-0.0373958	1.06037	2.76209	0.361781	0.00220962	0.633449	-0.0909297	-0.117955	0.808932	-0.364335	1.50052	-0.072101	0.094142	-0.0871092	-0.202524	0.310163	-0.24189	-0.171296	-0.455477	-0.316221	0.166974	-0.209958	0.0351958	0.261996	0.213778	-0.348205	0.865273	0.540103	0.834772	0.171151	1.68503	-0.124858	1.07429	-0.610529	-0.0578917
SLC4A8	0	0	0	0	0	0	-0.0078864	-0.00251734	-0.114435	0	0	0	0	0	0	0	0	0	0	0	-0.0403579	2.16047	0	-0.133378	0	0	2.13684	0	0	0	0	-0.238519	0	0	-0.152307	-0.0267761	0	0	0	0	0	0	0	0	-0.00644327	-0.00485426	0	0	0
GLDN	0	0	0	0	0	0	0	-0.0174617	0	0	0	0	0	0	0	0	0	0	0	0	0	0	0	0	0	0	0	0	0	0	1.0015	0	0	0	0	0	0	0	0	0	0	0	0	0	0	0	0	0	0
ARFGEF3	-0.109746	-0.126494	-0.0502924	-0.0191654	0	0.0198603	0	-7.70176e-06	0.507532	0.0270576	-0.0190922	-0.045904	0.0162187	-0.0335588	0	-0.0657733	-0.0823495	-0.0321667	-0.0513791	-0.0245869	0	0	0.433076	0.545659	0	0	-0.0630466	0	-0.146373	0	0.44751	-0.305265	0.00145405	-0.192241	0.211938	-0.0218863	-0.0564195	0	-0.0340362	0.00428743	0.403012	0.885855	0.193647	0	-0.0718637	0	-0.176238	-0.0509966	0
CCDC74A	0	0	0	0	0	0	0	0	0.479934	0	0	0	0	0	0	0	0	0	0	0	0	0	0.00127459	0.42591	0	0	0.117441	0	0	0	0.000217189	0.207751	0	0	1.46218	0	0	0	0	0	0	0	0	0	0	0	0	0	0
SNCA	0	0	0	0	0.102179	0	-0.0562455	0.950498	0	-0.0890678	0.0268859	0	0.0399231	0	0	0	0	0	0	0.705448	0.0078216	-0.0314633	0	0	0	0.0879627	0	0.0115406	0	0.0126651	-0.110496	0	0	0	0	0	0.00169358	0	0	0	-0.0212251	0	0	0	0	0.0219323	0	0	0.0635582
GAPT	0	0	0	0	0	0	0	0.0715731	0	0	0.141125	0	0	0	0	0	0	0	0	0	0	0	0	0	0	0	0	0	0	0	0	0	0	0	0	0	0	0	0	0	0	0	0	0	0	0	0	0	0
CXorf36	-0.0926395	0	-0.162506	-0.0447517	0	0	0	0	0	0	0	0	0	0	0	0	0	0	-0.0606636	0	0	0	0	0	0	0	0	0	0	0	0.487045	0	0	0	0	0	0	0	2.30484	0	0	0	0	0	0	0	0	0	0
PDGFD	0	-0.0158052	0	0	0	-0.0197657	0	-0.00491339	-0.00108803	-0.0068754	0	0	0	0	-0.195184	-0.0499189	0	0	0	-0.0130439	0	0	0	-0.000814364	-0.0162768	0	0	0	0	0.0315247	-0.501655	0	0	0	-0.000515999	0	0	0.00427445	0	-0.0056498	0	0.890688	-0.00446747	-0.00631327	0	0	-0.0264006	0	0.00281114
ADGRE2	0	-0.0115661	0	0	-0.027688	-0.0435889	-0.0374417	0.199745	-0.197372	-0.0369333	-0.00324656	-0.0274229	-0.0776913	0	-0.188924	-0.0201219	-0.206358	-0.0227429	0	-0.0599087	-0.0238668	-0.0387753	-0.0449035	-0.21006	-0.156602	-0.0535105	-0.00293921	-0.0187337	2.29941	-0.183604	0.570819	-0.077191	0	-0.0171181	-0.218868	0	-0.136423	-0.202323	0	-0.130817	-0.0540636	-0.011592	-0.0570613	-0.209939	1.13739	1.01317	-0.000493664	2.41474	-0.0287833
PCDHB2	0	0.039106	0	0	0	0.0254866	0	0	0.0015587	-0.0136898	0	0.0101175	0	0	0	0.0336913	0	0	0	-0.0188242	0	0	0.0384331	0.00174194	0	0	0	0	0	0	0.00644175	0	0.00161908	0.12446	0.00280496	0	0	0	0	0.00593637	-0.000145416	0.0663495	0.37763	0	0.00505469	0	0.097265	0	0
ZSCAN30	-0.0532277	-0.0921863	-0.0161792	-0.0471197	0.0150995	0.0261493	0.0267697	0.0295129	0.0182652	-0.0227474	0	-0.00348615	0.00701215	-0.0109602	1.146	-0.015309	-0.00255972	-0.0330526	-0.0734986	-0.100099	0.0365099	0.0119798	-0.0295719	0.0270465	0	0.0241962	0.0108538	0.0366302	-0.0149657	0	0.565712	0.00808711	0	0.0651915	0.0204215	-0.0270898	0.0111611	0	-0.0314302	0.00658769	-0.0751625	-0.0594989	0.130049	0	0.0100107	0.0725717	-0.0623058	0.0543053	0.0205599
TCEAL9	-0.115224	-0.0812276	-0.184928	-0.222534	0	0.427105	0	-0.289822	1.26062	-0.388948	0.0676475	-0.0783519	0.198137	0.0333563	0	0.558877	0.00343677	-0.0255553	-0.0236042	-0.129901	0	0	-0.187944	1.27919	0	0	0.162183	0	2.23662	0	0.913781	0.152545	0.66734	-0.165689	0.429275	-0.299589	-0.0451142	0	0.00983124	-0.119022	0.198917	-0.109737	0.575764	0	-0.233339	0	0.0158059	0.0310256	-0.0150973
HSPB6	0	0	0	0	0	0	0	0	-0.00329745	0	0	0	0	0	0	0	0	0	0	0	0	0	0	-0.00215096	0	0	0	0	0	0	0.0108032	0	-0.112075	0	0	0	0	0	0	0	0	0	0	0	0	0	0	0	0
SDCBP	0.000696732	1.25834	-0.15667	-0.00764581	0.970107	0.250617	0.00707833	3.0452	0.943362	-0.0232167	-0.563169	1.8897	1.30379	0.248429	1.13858	0.935076	0.153869	0.259417	0.116167	0.0821561	1.45324	-0.212733	1.23257	0.202928	-0.260009	1.00807	0.543391	-0.246936	-0.211074	1.97204	-0.137371	0.484094	-0.574808	-0.0485256	0.168129	0.0587025	0.127507	1.56481	-0.034971	0.106109	0.354551	0.097165	0.98331	1.07381	-0.079586	1.45283	0.235733	0.12598	1.81467
MFSD1	0.0607256	1.14878	0.0822425	0.0411375	0.00813102	-0.138351	0.0675322	1.34168	-0.0834479	0.0577505	0.534725	-0.214196	0.0588768	0.0553348	0.710959	-0.091734	0.135537	-0.0075259	0.0663796	0.590369	0.0289404	0.00630598	0.775565	-0.0925437	-0.0405085	0.0930772	0.27893	0.00616169	0.0289161	-0.0882104	1.09358	0.202608	0.0370847	0.0680782	0.367313	-0.017436	0.0828136	-0.0295814	0.00964958	-0.178723	0.416803	0.900836	0.231963	-0.0270068	-0.00731496	0.00527124	1.10018	0.1649	0.0681934
[truncated: 811 more rows]
[truncated: 801 more columns]

## Sheet: S3A-UMAP coordinates, Sample ID
Cell ID	UMAP_1	UMAP_2	Cluster	Sample ID
AAACGCTCATGGATCT_1	-0.920748	5.32221	0	N2260
[truncated: 849 more rows]

## Sheet: S3B-scRNAseq tSNE map
Cell index	tSNE_1	tSNE_2	RNAseq cluster	Inferred CNA community	Cell cycle phase	MKI67
[truncated: 3,479 more rows]

[truncated: 1 more sheets: S3B-inferred CNA]
