# Supplementary material for: Evolution of chromosome-arm aberrations in breast cancer through genetic network rewiring
Source: Cell Rep. 2024 Mar 22;43(4):113988. doi: 10.1016/j.celrep.2024.113988 (PMC11063629; doi:10.1016/j.celrep.2024.113988)
Supplement: Table S4. Gene overexpression screen for MCF10A and GCRC1335 PDX-derived cell line, related to Figure 4 [file mmc5.xlsx]

## Sheet: Screen results by gene
Gene	Log2 FC MCF10A	Log2 FC GCRC1735
A1CF	0.565286	0.0855324
A2M	-2.27832	0.764727
A4GALT	-0.182866	-0.391285
A4GNT	0.0288229	-0.540068
AADAT	-13.4647	-9.88339
AAK1	0.296603	0.197667
AANAT	0.234593	0.895961
AARSD1	-0.167962	-0.346121
AASDH	0.23258	-0.0194766
AASDHPPT	0.0912484	-0.511519
ABAT	-0.298734	-0.292841
ABCA3	0.653016	-2.17469
ABCA8	0.195007	0.328564
ABCA9	-0.309042	0.118268
ABCB1	-1.72708	0.183418
ABCB5	0.401868	0.279825
ABCB6	-1.19875	-2.21611
ABCB9	-1.04807	-7.27304
ABCC11	-0.208173	0.109787
ABCC3	-2.03858	-8.4391
ABCF2	0.0482713	-5.6681
ABCF3	-0.878958	-0.261293
ABCG2	-0.160523	-0.889483
ABCG8	-0.289403	1.02497
ABHD10	-0.0996369	-0.571857
ABHD12	-0.285728	-0.173848
ABHD12B	-0.460428	0.256604
ABHD14A	0.629488	0.313137
ABHD14B	0.291757	-0.192391
ABHD15	-0.290826	-0.965919
ABHD4	-0.102113	0.139456
ABHD5	-0.358414	0.876404
ABI1	0.0143363	-0.276404
ABI3	0.627851	-1.98154
ABI3BP	-3.85738	-0.427711
ABL1	-3.00058	-2.99594
ABL2	-0.93008	-0.417108
ABO	-1.09284	-3.28117
ABT1	0.401999	-0.600472
ABTB1	-0.377635	-0.327563
ABTB2	-0.0990272	0.402345
ACAA1	-0.529814	-0.140356
ACAD10	-0.451882	0.410273
ACAD11	-0.316687	-0.483769
ACAD9	-0.0867632	0.907924
ACADL	0.0796792	0.924759
ACADM	-0.508493	-2.13218
ACADS	-0.644174	0.783516
ACADVL	0.167669	-0.785509
ACAP3	-1.45766	-3.62098
ACAT1	0.306304	0.869783
ACAT2	0.0979329	3.89537
ACBD4	0.367322	-0.45076
ACBD5	0.338668	-1.58508
ACBD6	0.116636	0.191049
ACBD7	0.280894	-0.387224
ACER1	-0.530842	-0.668181
ACER2	0.0585047	0.0214867
ACER3	0.558557	-2.30436
ACO1	-0.0470913	-0.584559
ACOT1	-0.946715	-0.750862
ACOT12	0.767663	-0.808002
ACOT2_ACOT1	-0.759073	0.960544
ACOT4	0.141634	1.05623
ACOT4_LOC644189	0.399031	-0.497621
ACOT6	-0.00983846	1.78989
ACOX2	-0.00843734	-0.698078
ACP1	0.572172	0.797281
ACP5	-0.462972	-0.512658
ACP6	0.757486	-1.05686
ACPL2	-0.189242	-2.47183
ACPP	-0.194665	0.141322
ACSBG1	-0.538392	0.476309
ACSBG2	-0.271227	-0.893326
ACSF3	0.567303	-0.751478
ACSL3	0.0322473	-0.0441806
ACSL5	-2.05892	1.87361
ACSM5	0.0490939	1.03799
ACSS2	0.00680372	3.14483
ACSS3	-0.98742	1.76049
ACTA1	-0.263093	0.0299664
ACTA2	0.458673	-1.75531
ACTBL2	0.344874	1.02067
ACTC1	-0.314016	-1.81855
ACTG1	0.131238	-0.403975
ACTL6A	-0.00608865	-0.471824
ACTL6B	-0.20011	0.0474954
ACTL7B	0.286993	1.43609
ACTL8	-0.0662712	-1.87177
ACTR10	0.0522339	0.211563
ACTR1B	-0.133832	-0.362981
ACTR3	0.206483	0.845838
ACTR3B	-0.895616	-0.408241
ACTR8	0.176495	-0.842382
ACTRT2	0.409701	0.547805
ACVR1	0.297849	0.0518024
ACVR1B	-0.253634	-0.870142
ACVR1C	-0.291268	-0.537577
ACVR2A	-0.68645	-0.75358
ACVR2B	-1.103	-1.62116
ACVRL1	-2.15348	-0.655003
ACYP1	0.407515	0.132251
ACYP2	0.542895	-0.290408
ADA	-0.308244	0.227651
ADAD1	0.478298	1.45182
ADAD2	-0.0999797	-0.077706
ADAL	-0.0492542	-0.0347348
ADAM17	0.546974	-0.505462
ADAM18	-0.000552748	0.0344815
ADAM2	-0.0634349	0.00357984
ADAM30	0.571871	-0.0117324
ADAM7	1.10441	-1.118
ADAMTS12	0.55185	0.95438
ADAMTS18	-0.929034	-1.92761
ADAMTS4	0.55066	1.37574
ADAMTS5	-0.166296	-2.07093
ADAMTSL1	0.49057	3.17174
ADAP1	0.188928	-0.527703
ADAP2	0.396647	-0.0363949
ADARB1	0.239947	1.41393
ADAT1	-0.388279	-0.54072
ADAT3	-0.719762	0.271527
ADC	0.594049	1.14084
ADCK1	-0.0237439	-1.78694
ADCK2	-0.235828	0.705021
ADCK3	-0.649883	-0.513609
ADCK4	-0.11779	1.15456
ADCK5	0.416786	-0.184857
ADCY2	-0.475336	-3.57858
ADCY4	-0.745251	1.95799
ADCYAP1	-0.138118	0.377049
ADCYAP1R1	0.484877	0.142839
ADD2	-0.375255	-1.72811
ADH1A	0.170748	-0.32491
ADH6	0.337283	2.33859
ADI1	0.0171465	0.682701
ADIG	0.290336	0.394441
ADIPOQ	0.0513173	0.99125
ADIPOR1	0.297497	-0.0924817
ADIPOR2	-1.33698	-1.75776
ADK	0.276934	0.178588
ADM	0.483203	0.957836
ADORA1	0.474338	-1.0549
ADORA2A	0.228954	-0.145181
ADORA3	0.860072	0.630096
ADPGK	-0.798713	0.21205
ADPRH	0.00951026	-0.206341
ADPRHL1	0.464532	-2.7192
ADPRHL2	0.728774	0.185909
ADRA1B	-1.96421	-1.83338
ADRA2A	-1.30198	-1.79985
ADRA2B	-0.51031	-0.231249
ADRA2C	-1.56623	-0.493364
ADRB2	0.196092	2.11556
ADRB3	-1.73919	-0.361298
ADRBK1	-0.338994	-0.87201
ADRBK2	-0.0602922	-0.310239
ADRM1	-0.146976	0.292627
ADSL	0.380025	0.174875
ADSS	-0.156166	1.473
ADSSL1	-0.349534	0.202734
ADTRP	0.0443159	4.51504
AEN	0.379328	1.35413
AES	0.510055	0.0846769
AFAP1	-1.16433	2.30016
AFF2	-0.802738	0.631062
AFF4	-0.454595	1.59226
AFG3L2	-1.42027	0.24976
AFM	0.448635	0.587982
AFP	0.0108874	-1.76355
AFTPH	0.508498	3.24233
AGA	0.238864	-1.455
AGBL2	0.298025	0.398383
AGBL5	-0.787887	-0.331672
AGER	0.135202	1.55497
AGFG1	0.292916	-0.670368
AGFG2	-0.603856	1.67689
AGK	0.258662	0.982044
AGL	-0.709946	-0.282865
AGMAT	0.0927088	0.537445
AGMO	0.636069	-0.397325
AGPAT2	-2.07214	0.149495
AGPAT3	-0.377466	1.13216
AGR3	0.532229	0.000330766
AGRN	-3.12769	-7.576
AGRP	0.2331	-0.550134
AGT	0.0824312	0.42325
AGTR1	0.521713	1.23588
AGTR2	0.109558	-1.02879
AGTRAP	-0.0451705	-0.223977
AHCY	0.434777	1.31042
AHCYL1	-0.18591	-0.482202
AHCYL1_AHCYL2	-0.518297	-1.37661
AHCYL2	0.492166	-0.886636
AHDC1	0.167243	0.457105
AHNAK	0.255744	0.829534
AHSA2	0.231339	-0.965764
AICDA	0.0317648	0.0527803
AIF1L	0.0975343	-0.735172
AIFM2	0.506643	1.38867
AIFM3	-0.96971	0.541424
AIG1	0.244611	-0.132135
AIM2	-0.0275813	-1.44844
AIMP2	0.610122	-0.0400912
AIPL1	0.0674391	-0.044491
AIRE	-0.370183	-7.67687
AK1	0.17823	1.59407
AK2	0.373959	-0.666693
AK3	0.486174	-0.109375
AK4	0.257964	1.0994
AK5	0.0971398	-0.237553
AKAP13	0.0175571	-0.729134
AKAP14	-0.276242	0.933923
AKAP5	0.238197	0.891945
AKAP9	0.434395	0.527912
AKIP1	-0.200647	0.839258
AKR1A1	0.765754	1.52841
AKR1B1	0.276016	1.44337
AKR1B10	0.287479	1.97426
AKR1C2	0.212564	-0.184183
AKR7A3	0.862111	1.42662
AKR7L_AKR7A2	0.37549	0.523473
AKR7L_AKR7A2P1	0.318264	2.18029
AKT1	0.350401	-1.18942
AKT1S1	0.151678	-0.732659
AKT2	-0.461989	-2.02077
AKT3	0.0539429	0.254037
ALAS1	0.149434	-1.57126
ALAS2	0.0252648	-2.04668
ALCAM	0.332577	-0.331457
ALDH18A1	0.0226177	0.271918
ALDH1A1	-0.0867441	-1.04345
ALDH1L1	0.00765498	-0.379665
ALDH1L2	-0.26479	-0.560803
ALDH3A1	-0.114602	0.305582
ALDH3B1	-0.79577	-0.555433
ALDH3B2	0.181388	0.377742
ALDOA	0.370859	0.696055
ALDOB	0.355861	0.435871
ALDOC	0.0144093	0.138428
ALG10	0.661321	0.119402
ALG10B	0.422094	0.977429
ALG14	-0.971422	1.02976
ALG1L	-0.0025828	-0.894295
ALG2	-0.0974387	0.945892
ALG3	-0.0191395	-0.273319
ALG6	-3.07397	-0.806468
ALKBH1	-0.16441	0.223193
ALKBH2	0.395575	1.22702
ALKBH3	-0.0420282	0.30644
ALKBH5	-0.432119	-0.403739
ALKBH8	-0.132172	-0.00816958
ALMS1P	-0.0735668	-1.48552
ALOX15B	-1.3595	0.170669
ALOX5	-0.709021	-1.61458
ALOX5AP	0.175093	1.25154
ALPI	-0.302281	2.00123
ALPK1	-0.0873915	-0.31515
ALPP	-1.65068	0.317718
ALS2CR11	-0.0596106	-0.956014
ALS2CR12	-2.32346	-0.971066
ALX1	-0.360564	-0.251251
ALX3	-0.624541	-0.0685538
AMACR	-0.647814	-0.682953
AMBP	-0.208375	-0.374151
AMBRA1	-0.677431	-0.654626
AMHR2	-0.120273	-1.05084
AMICA1	0.0749246	-0.155573
AMIGO1	0.128528	0.259053
AMIGO3	-0.449973	1.88499
AMMECR1	0.402493	0.590063
AMOT	-3.67915	-0.955075
AMTN	0.473889	2.4738
AMY2B	-1.51309	0.881961
AMZ2P1	0.0526041	-0.138283
ANAPC10	0.51215	0.717648
ANAPC11	0.498314	-0.00669705
ANAPC16	0.727245	1.21901
ANAPC5	-2.75735	-2.62529
ANG	0.379234	-0.677109
ANGEL1	-0.385479	-1.18483
ANGPT1	-2.84467	-4.39801
ANGPTL1	0.105892	-0.845695
ANGPTL2	-0.759794	0.600512
ANGPTL3	-0.55749	-0.0971074
ANGPTL4	-0.100389	-0.368229
ANK1	0.205756	0.754413
ANKAR	-0.690223	1.09961
ANKHD1-EIF4EBP3_ANKHD1	0.182001	0.579087
ANKRD1	-0.340123	0.182285
ANKRD10	0.439424	0.0784109
ANKRD12	0.144972	0.188241
ANKRD13A	1.12141	-0.0108317
ANKRD13D	0.0486411	0.0948789
ANKRD16	0.273496	0.390913
ANKRD20A3_2_1	-1.86944	0.834535
ANKRD20A4	0.00722904	1.19991
ANKRD22	0.470035	0.754325
ANKRD23	0.240107	-0.661162
ANKRD26P1	0.565016	0.818052
ANKRD33	0.227513	-0.85303
ANKRD34B	-1.74445	-2.03885
ANKRD36B	0.111271	0.395389
ANKRD39	0.493067	1.04663
ANKRD42	0.28198	-1.36973
ANKRD44	0.0667038	0.497786
ANKRD50	0.449355	-1.02725
ANKRD53	-0.447632	0.46837
ANKRD55	0.523488	0.734366
ANKS1B	0.203644	-0.777786
ANKS6	0.228972	1.05802
ANKZF1	0.161363	-2.4301
ANLN	1.06657	-1.15013
ANO4	-0.174444	-0.502281
ANO6	-0.0337941	-3.76462
ANTXR2	0.525037	0.232385
ANXA10	0.6695	-1.70426
ANXA11	0.761935	-0.709353
ANXA13	-0.525272	-0.171612
ANXA2	-0.16191	2.10782
ANXA2R	-1.08543	-0.801211
ANXA4	-0.0735861	1.08808
ANXA6	-0.0278686	-0.577656
ANXA8L2_ANXA8_ANXA8L1	0.0297032	1.07937
AOAH	-0.785654	-3.44729
AOC2	-0.21993	0.618301
AOC3	-0.451665	-1.96979
AP1G2	-0.328682	-0.442292
AP1M2	-0.868574	-2.65331
AP1S1	0.877363	0.217395
AP1S3	0.641893	0.621529
AP2A2	-0.278481	-0.911347
AP2M1	-0.610122	0.698088
AP2S1	-0.662394	1.49209
AP3B2	-0.432747	-1.39873
AP3M1	-0.16809	-0.136773
AP3M2	0.458744	-0.362782
AP4B1	-0.431311	5.13133
AP4E1	0.241902	-0.0813107
AP5B1	-0.0856695	-0.423514
AP5S1	0.374327	0.227349
APBA3	0.487146	-1.16941
APBB1	-0.249072	0.541554
APBB2	-0.141987	0.824895
APBB3	0.210774	-0.553653
APCDD1	0.433895	-0.361938
APCS	0.961633	0.469714
APEH	0.1407	2.25071
APEX2	-2.09302	-0.601863
APH1A	-0.0425496	0.438259
APIP	0.516853	0.410476
APITD1	-0.094607	-0.730694
APLF	0.375539	-0.766107
APLN	0.592011	0.304301
APLNR	0.332673	0.695041
APOA1	-0.0226217	-0.197784
APOA1BP	-0.533676	-0.800094
APOA2	0.352428	0.441965
APOBEC3D	-2.53029	-2.53057
APOBEC3F	0.30093	-0.0605828
APOBEC3G	-1.08453	-2.04021
APOBEC4	0.534187	0.810937
APOBR	-3.64315	-7.85965
APOC1	0.37911	0.194789
APOC2	0.515109	0.610294
APOC3	0.0352958	-0.099342
APOF	-0.153937	-0.507385
APOH	-8.8268	-8.2159
APOL1	-0.140527	3.46297
APOL4	0.391721	0.235602
APOPT1	-0.182477	-0.924661
APP	-1.73792	0.216946
APPL2	0.0323276	2.19556
APTX	0.576152	0.097396
AQP1	-0.243562	-0.0286666
AQP10	0.157125	0.98069
AQP12B	0.281188	0.268287
AQP2	0.455028	-1.23661
AQP3	1.26942	-1.20081
AQP4	0.13334	-1.27398
AQP5	0.331578	0.898825
AQP9	0.0272657	-0.797685
ARAF	0.191143	0.931923
ARAP1	-1.44467	0.850111
ARAP3	-0.0200997	0.0285403
AREG	-0.411811	1.25505
ARF5	0.776583	-1.8691
ARFGAP1	0.613794	0.590728
ARFGAP3	1.05405	2.85597
ARFIP2	-0.670979	-2.097
ARG2	0.543167	0.276202
ARHGAP11B	0.49129	0.4686
ARHGAP12	0.470195	-1.63992
ARHGAP18	0.0575942	0.822069
ARHGAP20	-1.41204	0.439029
ARHGAP25	-0.0305002	-0.0719482
ARHGAP26	-0.813372	0.44458
ARHGAP27	0.554527	1.18499
ARHGAP29	-0.143423	-1.11037
ARHGAP32	0.246739	1.57016
ARHGAP35	-1.12419	-0.32938
ARHGAP36	-6.30958	0.279369
ARHGAP44	-2.61111	-2.8254
ARHGAP5	0.134102	-0.495639
ARHGAP6	-1.90767	-3.42168
ARHGAP8	-0.225834	-0.676141
ARHGAP8_PRR5-ARHGAP8	-0.460784	-1.52582
ARHGEF16	-0.127743	0.339708
ARHGEF19	-0.647313	1.65764
ARHGEF2	-1.90721	-3.8773
ARHGEF25	-0.540273	0.658122
ARHGEF26	0.121125	0.315582
ARHGEF3	0.20073	-0.262696
ARHGEF35	-0.525376	0.226673
ARHGEF38	0.538976	1.10634
ARHGEF6	-0.406457	0.117159
ARHGEF7	-0.930587	-0.137135
ARID3B	0.0639668	0.85419
ARIH1	-0.390374	-0.679054
ARIH2	1.07228	-2.73516
ARL10	-0.00799612	0.197277
ARL11	0.40062	0.646243
ARL15	0.263674	0.152005
ARL2	0.685915	-0.746115
ARL2BP	0.164547	1.19661
ARL6	-0.256146	-0.689185
ARL6IP4	0.283766	-0.218406
ARL6IP5	0.0259999	-0.183919
ARL8A	-1.4815	2.25596
ARMC12	0.518857	-0.513759
ARMC9	0.0471536	0.374754
ARMCX1	-0.339167	2.39994
ARMCX2	-0.653897	-2.37779
ARNT	-0.00793333	0.788831
ARNT2	-1.32513	-7.53524
ARNTL	0.155402	-1.25696
ARPC1B	0.456849	0.577133
ARPC4	0.361324	0.686548
ARPC5	0.270882	-0.368824
ARPM1	0.167009	0.912745
ARRB1	-0.323045	0.697165
ARRB2	0.528184	-1.27348
ARSA	0.160879	0.53365
ARSE	0.0638681	-0.00147072
ARSF	0.179273	-1.05951
ARSI	0.0880259	0.575566
ARSJ	0.703471	1.04495
ARSK	-0.120239	-0.043427
ART1	0.0515532	-0.146367
ART3	0.191555	0.781722
ART4	0.0175512	-0.195484
ASAH1	0.404669	-2.05132
ASAP2	-0.66065	0.590346
ASAP3	-0.653188	0.836297
ASB11	-0.41484	-1.65742
ASB16	-0.572907	0.329063
ASB2	0.67318	-0.970727
ASB4	-0.907551	0.0810956
ASB6	-2.35149	1.95206
ASB8	0.222988	-0.0463255
ASCC1	-0.154205	-0.0530489
ASCL2	-0.894283	-0.107797
ASF1A	0.214229	0.81761
ASGR1	-0.0737465	-0.127851
ASGR2	0.237512	-0.0553914
ASIC4	-0.110702	4.76627
ASMTL-AS1	-0.179128	-1.22612
ASNS	-0.254357	-0.293776
ASPHD1	0.453074	1.07206
ASPHD2	0.0186866	0.698706
ASPN	0.139223	0.350556
ASRGL1	0.436631	0.00378855
ASS1	0.0665469	-0.0544213
ASTL	0.881653	2.25755
ASTN2	0.409701	0.029598
ASZ1	0.131308	-0.702478
ATAD2	0.144688	0.477647
ATAD3A	-0.736229	-0.59259
ATAD3A_ATAD3B	-0.359246	-2.13795
ATAD3C	0.0249654	-0.883889
ATAT1	0.45909	1.07585
ATCAY	-0.109052	-3.09686
ATF1	0.497044	-3.81426
ATF2	0.662205	0.24259
ATF4	-2.09514	0.237245
ATF6	0.101084	-1.08436
ATF6B	0.0312103	0.243424
ATF7	-0.626785	2.17123
ATF7IP	-1.45528	-1.94507
ATG10	0.144488	-0.308586
ATG12	0.242351	1.43142
ATG13	-2.39777	1.57308
ATG14	-0.0156331	1.11552
ATG16L1	0.0446693	1.93701
ATG16L2	-0.758804	0.302513
ATG4A	0.536727	0.209175
ATG4D	0.0394471	0.112099
ATG5	-0.0231045	-0.225848
ATIC	-0.663758	-0.309007
ATL1	-0.0930235	-0.834614
ATL2	-0.0363365	-1.95917
ATM	-0.567105	1.9242
ATMIN	0.0157553	-0.173902
ATOX1	1.26804	1.31803
ATP10D	0.0597529	-0.263761
ATP13A4	-0.250844	-1.23573
ATP1A3	0.0593621	2.08218
ATP1A4	-0.371741	0.891937
ATP1B1	0.0584146	0.878535
ATP1B4	-0.173357	2.59636
ATP4B	0.763545	1.00915
ATP5A1	-0.691274	-0.939637
ATP5C1	-7.36336	-9.13119
ATP5F1	0.193986	-0.19793
ATP5H	0.429859	0.552117
ATP5I	0.33016	0.0476195
ATP5J	-0.174205	-0.143637
ATP5L	-0.0422568	-0.341475
ATP6AP2	-1.1134	0.833503
ATP6V0A4	-0.561392	0.241847
ATP6V0C	0.278995	1.1283
ATP6V0D1	0.236943	-0.45234
ATP6V0D2	0.311049	0.544973
ATP6V0E1	-0.608672	-0.00569752
ATP6V1B1	0.378657	0.828593
ATP6V1B2	0.0540963	-0.0349352
ATP6V1C1	-0.34517	0.164703
ATP6V1C2	0.168889	0.013039
ATP6V1D	0.0325075	0.197421
ATP6V1E2	0.0232209	-7.69179
ATP6V1F	0.209251	-1.00293
ATP6V1G1	0.114949	-0.970249
ATP6V1G2	0.0258465	-0.651669
ATP6V1G3	0.55267	-0.846166
ATP9B	0.265377	0.549418
ATPAF2	-0.14857	0.217332
ATPBD4	-1.3387	0.281218
ATPIF1	0.180142	4.57396
ATRIP	-0.51193	-2.5423
ATXN1	-2.03369	-0.49255
ATXN3	-0.653663	-3.29699
ATXN7L1	0.334165	1.47525
AUH	-1.02473	0.710045
AUP1	0.472392	-0.440048
AURKA	0.454864	1.10257
AURKAIP1	0.520363	1.24335
AURKB	0.236627	-0.637625
AURKC	-0.0643556	1.02938
AVIL	-0.189229	-0.27382
AVP	-0.981558	-0.394539
AVPR1A	-0.0730709	-0.14277
AVPR1B	-0.0988809	0.321665
AVPR2	-0.13347	1.10139
AXDND1	0.0445183	-0.283618
AXIN2	-0.269161	-1.607
AXL	-0.412661	0.23196
AZGP1	-0.160559	-1.36728
AZU1	1.07601	-0.485936
B2M	-0.588519	1.01927
B3GALNT1	0.447879	0.0244552
B3GALT1	0.0759023	-0.430247
B3GALT2	0.948493	-4.54952
B3GNT5	0.0159466	-0.232865
B3GNT6	-0.832532	-0.625307
B3GNT9	-0.728939	-0.710887
B4GALNT2	-0.217254	-2.01553
B4GALT1	-0.104962	-0.209657
B4GALT3	0.135121	-0.777333
B4GALT4	0.943612	2.08116
B4GALT5	-0.212614	-1.82147
B7H6	0.35752	-0.358591
B9D1	0.237353	1.27754
B9D2	0.599128	1.71651
BAALC	0.257924	1.36188
BABAM1	0.0777958	-0.790923
BACH1	-0.10771	-0.70083
BAG1	-0.0496459	-0.527714
BAG2	-1.71576	-1.79657
BAGE	-0.872541	1.35176
BAGE2	0.554166	0.380202
BAI1	-2.25186	-2.4032
BAI2	-2.41903	-1.29671
BAI3	-3.49078	-8.57801
BAIAP2	0.200707	0.0328632
BAIAP2L2	-1.25596	-0.500165
BAMBI	0.775276	-0.64137
BANF1	0.0426627	-7.24298
BANK1	-0.352464	-0.611419
BANP	-0.875042	-0.3648
BARX1	0.232777	0.802529
BAX	1.0297	-0.272895
BBS1	-0.850777	-1.83264
BBS10	-0.112244	-0.474868
BBS4	0.318187	-0.941908
BBS5	0.387232	0.849372
BBX	-0.170339	0.295169
BCAM	-0.0254766	0.781805
BCAN	-0.490792	1.76214
BCAP29	0.189993	0.017498
BCAP31	-0.502766	-0.893147
BCAR3	0.795574	1.95516
BCAS1	0.218312	0.0161441
BCAS2	-0.069751	0.839915
BCAS4	0.326073	-0.445917
BCAT1	0.0687967	0.181426
BCKDHA	-0.455705	6.27424
BCKDK	0.129463	0.288846
BCL2	-0.373947	0.0169719
BCL2L1	0.558842	-0.0177984
BCL2L10	0.284246	-0.075768
BCL2L11	-2.06628	-0.855754
BCL2L12	0.283933	0.0579032
BCL2L14	0.0959498	-0.374735
BCL2L15	-0.672115	-0.590376
BCL2L2	0.198783	0.904664
BCL6	-1.91104	4.59118
BCL7A	0.927509	-1.87318
BCL7C	0.402156	0.804401
BCMO1	0.282467	2.58732
BCOR	0.820621	-0.320106
BDKRB2	0.115238	0.130762
BEND3	-1.77058	-2.20154
BEND5	-0.0369644	3.38483
BEND6	0.278913	0.0175776
BEST1	0.282245	0.528251
BET1	0.865377	2.30595
BEX5	-0.71414	-0.977815
BFSP1	-0.714471	3.28944
BFSP2	-0.492956	-2.25531
BGN	0.213891	0.165496
BHLHB9	-3.21387	0.364353
BHLHE23	-0.838081	-1.94432
BHMT	0.0188524	-1.96199
BHMT2	-0.795574	-0.075432
BID	0.100214	0.683068
BIN2	-0.201567	0.948086
BIN3	-0.0513451	-0.177468
BIRC2	-0.629579	-0.752739
BIRC5	-0.0744322	0.521841
BIRC8	-0.32524	-0.00316911
BLCAP	-0.288642	-0.169965
BLK	-0.223913	-3.2442
BLM	-1.63379	-2.45235
BLMH	0.145056	-0.0293982
BLOC1S1	0.272946	-1.48957
BLOC1S2	0.290134	-0.439122
BLVRA	-0.468598	-0.771806
BLVRB	0.199723	0.373177
BLZF1	0.248537	-0.274469
BMF	0.258469	0.149189
BMI1	-0.0338505	4.17416
BMP1	-3.25711	-3.41388
BMP10	-0.0307874	2.98565
BMP2K	0.0224098	0.774112
BMP3	0.135224	0.150687
BMP7	0.155337	0.498201
BMPR1A	-0.14704	0.184735
BMPR1B	-0.672042	2.40065
BMPR2	-1.42043	-1.8077
BMS1	-2.0445	-5.98298
BMX	-0.0509074	-0.64883
BNIP3L	0.216709	1.70142
BOC	1.02802	-1.12579
BOD1L	-0.180172	0.671258
BOD1P	-0.10356	-0.126732
BOLA1	0.422594	-0.0720156
BOLA2_BOLA2B	-0.0578259	-0.251542
BOLL	-0.721422	-0.651238
BPHL	0.248933	0.269738
BPI	0.0607755	-2.98369
BPIFB1	0.19027	-0.852526
BPIFB2	0.303367	1.28531
BPIFB3	0.262181	-2.8479
BPIFC	0.33883	3.4537
BRAF	0.0827022	0.00696809
BRAT1	0.393342	1.51213
BRCA1	-0.0280196	1.43869
BRCC3	0.276746	0.804266
BRD3	-1.38899	-1.10714
BRD4	-1.90729	-0.788415
BRI3	0.536704	-1.74626
BRK1	-0.249471	0.81907
BRMS1	-0.735883	-2.34886
BROX	0.1482	0.632657
BRP44	-3.14105	-1.21886
BRS3	-1.16166	-2.99702
BRSK1	-0.562876	-0.413326
BRWD1	0.322989	0.473468
BSCL2	0.301414	0.587428
BSPRY	-0.220826	-0.595643
BST1	0.464715	0.100524
BST2	-0.32872	2.49422
BTAF1	-0.657262	4.39722
BTBD1	0.251948	-0.647853
BTBD18	-2.15426	1.40194
BTBD9	0.176842	-0.395998
BTD	0.329742	-0.56992
BTF3	0.410149	-0.119328
BTG1	-0.174144	0.479467
BTK	-0.252571	0.170432
BTLA	0.320631	0.224832
BTN2A1	0.219876	-0.09349
BTN2A2	0.262402	-0.64899
BTN3A3	0.407979	0.356572
BTNL3	0.223265	0.00376684
BTNL9	0.243672	0.0600766
BTRC	-0.0583268	1.0004
BUB1	-1.15311	0.939848
BUD31	0.689158	0.874463
BVES	0.91629	0.161085
BYSL	-0.76925	0.0382417
BZRAP1	-1.73248	-7.2862
BZW2	0.740359	1.02077
C10orf107	0.357232	-0.00622535
C10orf111	0.379727	1.53366
C10orf116	0.243473	-0.345803
C10orf118	0.0547436	-1.87748
C10orf12	-2.40506	-2.47563
C10orf125	-0.00639551	0.130786
C10orf27	0.260218	0.601563
C10orf32	0.218609	-3.60053
C10orf35	0.369534	-0.921736
C10orf40	-1.36721	-2.42655
C10orf46	-0.0307985	1.17189
C10orf54	-0.253619	-1.07788
C10orf55	0.483223	0.519596
C10orf57	-0.86472	1.75506
C10orf67	-1.10137	0.639126
C10orf81	0.0706151	0.64014
C10orf82	0.270916	0.460699
C10orf85	-1.1363	-0.65834
C10orf91	0.71027	0.49503
C11orf1	0.4867	-0.35455
C11orf16	0.233497	3.60443
C11orf24	-0.390925	1.28812
C11orf30	0.0442547	2.19663
C11orf31	-0.651183	0.386103
C11orf41	0.0668101	-3.11848
C11orf42	0.440545	-1.74397
C11orf45	0.215602	0.623061
C11orf48	0.535947	-0.734306
C11orf49	0.43854	0.130539
C11orf51	-0.167438	0.0404093
C11orf53	0.0739117	-2.60515
C11orf57	0.103296	-2.19535
C11orf63	0.314905	-0.160734
C11orf65	0.837072	0.675262
C11orf67	-1.60423	1.06187
C11orf68	0.267089	0.507549
C11orf70	0.408857	0.0345613
C11orf71	0.177532	-0.536188
C11orf72	0.455849	0.414198
C11orf73	-2.61544	-1.65542
C11orf74	0.322256	0.252189
C11orf75	0.0820799	0.168534
C11orf82	0.177709	-0.933005
C11orf83	0.104714	-0.0491846
C12orf10	0.372957	0.330235
C12orf12	-1.14633	-0.392581
C12orf32	0.0582054	-1.57943
C12orf33	-0.0240367	0.150638
C12orf34	0.0514032	1.87594
C12orf36	0.535555	-0.443508
C12orf39	0.596752	1.437
C12orf4	0.605985	-0.666256
C12orf43	-0.00527866	-1.02891
C12orf45	-0.0251106	0.827694
C12orf5	0.458962	3.57647
C12orf52	0.286469	0.363544
C12orf53	-0.0368429	-0.591578
C12orf57	-0.32859	-0.194221
C12orf59	0.275166	-0.37064
C12orf61	-0.654254	0.557529
C12orf66	-0.182805	-0.375041
C12orf69	0.411047	1.00031
C12orf74	0.520995	-2.08609
C12orf75	0.775067	-1.59066
C14orf105	-0.117443	-1.33881
C14orf118	0.151247	0.504402
C14orf119	-0.234335	-0.265524
C14orf129	0.857905	0.878737
C14orf133	-0.235627	0.460669
C14orf135	-0.163614	-0.54638
C14orf159	0.113323	-0.346528
C14orf166B	0.0813864	-0.0178114
C14orf177	0.471643	0.41768
C14orf180	-1.36133	-0.157201
C14orf28	-0.670269	1.43677
C14orf39	-0.396433	0.735498
C14orf49	0.0434043	-0.829904
C14orf80	0.227165	0.0690613
C15orf27	-0.393645	0.065258
C15orf32	0.820769	-0.117586
C15orf37	-0.403063	-0.756745
C15orf39	-1.74135	-0.335427
C15orf41	0.522269	0.558538
C15orf44	0.286877	0.891611
C15orf45	-1.47911	1.52751
C15orf49_LOC647835	0.30304	-0.602184
C15orf50	0.223817	-2.52285
C15orf53	0.0595221	1.06101
C15orf54	0.210805	0.30651
C15orf57	0.21688	0.363418
C16orf3	-1.04877	-1.35786
C16orf42	-0.186797	-0.735422
C16orf5	0.386944	-0.00741527
C16orf52	0.101194	-0.600345
C16orf57	0.0474509	1.35571
C16orf58	0.235523	0.501334
C16orf59	0.347502	0.546635
C16orf70	0.660235	0.235835
C16orf71	-0.538512	-3.64061
C16orf74	-0.201808	0.509589
C16orf79	0.441164	0.299393
C16orf80	-0.292521	2.28311
C16orf87	0.532471	-2.0869
C16orf92	-0.354275	1.42527
C16orf93	-0.0878744	-0.251184
C17orf104	0.207	-1.03418
C17orf105	0.321114	0.0359634
C17orf49	0.659414	1.07052
C17orf51	0.732741	0.058554
C17orf56	-0.318284	-0.552027
C17orf61	0.270592	0.921231
C17orf62	0.383882	0.0771249
C17orf63	-0.852365	-0.0963151
C17orf65	0.144688	-1.0382
C17orf66	0.173133	-0.333901
C17orf70	0.155918	0.110679
C17orf75	0.328533	-0.179514
C17orf78	0.110974	0.337835
C17orf79	-0.29954	0.277827
C17orf80	-0.398269	-1.80416
C17orf81	0.192655	-0.0508859
C18orf1	0.564554	0.157448
C18orf21	-0.769652	0.245841
C18orf25	0.778473	0.0814145
C18orf34	-0.0701057	-1.14386
C18orf54	0.0590513	0.30094
C18orf62	0.415415	2.06891
C19orf12	-0.0866379	-1.78936
C19orf18	-0.424745	-1.16779
C19orf21	0.153327	-0.718565
C19orf25	-0.0595881	-0.708723
C19orf26	-3.06164	-0.0965021
C19orf38	-0.817693	-0.795612
C19orf42	0.486258	-0.261293
C19orf43	0.0560442	-0.578791
C19orf47	0.544219	0.32254
C19orf54	0.563656	0.603816
C19orf55	0.195762	1.24585
C19orf59	0.126477	-0.227053
C19orf66	0.00723262	-0.113507
C19orf70	-0.72432	-1.12769
C19orf73	-0.208391	-1.72485
C19orf75	0.512279	0.823883
C1D	0.435598	-0.000454339
C1orf101	0.416586	0.453323
C1orf105	0.166534	-1.03965
C1orf109	0.129844	0.20163
C1orf114	0.130476	0.409669
C1orf124	0.175126	0.0884715
C1orf130	0.351998	0.389488
C1orf131	0.601668	0.415616
C1orf135	0.646741	0.966732
C1orf150	0.945695	5.02504
C1orf162	-0.336053	-2.55316
C1orf170	0.0908577	0.445319
C1orf172	0.153842	0.85784
C1orf174	0.283574	0.520638
C1orf177	0.504356	-0.754746
C1orf180	-0.0384147	0.530437
C1orf182	-0.766595	0.824045
C1orf186	0.454333	0.264626
C1orf187	0.0707248	-0.386589
C1orf189	0.436232	1.19045
C1orf201	0.0836767	0.304405
C1orf21	0.0113964	-0.360909
C1orf212	-2.17217	-0.85143
C1orf213	-0.0525003	-0.336968
C1orf220	-0.0599567	1.37111
C1orf222	0.596859	0.0945687
C1orf227	-0.816031	1.82928
C1orf228	0.238663	2.17863
C1orf27	-0.605526	0.357357
C1orf35	-0.304148	-1.73711
C1orf43	0.0126982	0.255075
C1orf49	0.072831	-0.188378
C1orf54	0.305705	0.586923
C1orf64	0.317557	1.80715
C1orf85	-0.913658	-0.176185
C1orf88	0.0535052	0.964801
C1orf94	-0.0955448	0.496607
C1QA	-6.01727	-5.91887
C1QB	0.0668869	0.226169
C1QBP	-0.330557	1.9631
C1QL2	0.422414	-0.337146
C1QL4	0.400031	-1.84619
C1QTNF2	0.405314	3.22364
C1QTNF3	0.159057	1.25386
C1QTNF4	0.240903	-0.111064
C1QTNF6	-1.10791	-1.62238
C1QTNF9	-1.21262	-1.50281
C1QTNF9B	-0.497286	-1.56906
C2	-0.56689	-0.746457
C20orf11	-0.235903	0.149605
C20orf111	0.556664	-2.47749
C20orf141	0.745807	-0.684851
C20orf152	0.260438	0.367368
C20orf160	-0.219064	-0.177283
C20orf166-AS1	0.877401	-2.57204
C20orf173	-0.132507	0.607062
C20orf197	0.0339647	1.17743
C20orf24	0.129895	-0.0559205
C20orf4	0.366128	-0.052
C20orf43	-0.149612	0.0935654
C20orf7	0.402466	-1.13363
C20orf72	0.446097	-0.168998
C20orf79	0.44404	0.530675
C20orf85	0.497267	1.10281
C20orf96	0.453886	0.476048
C21orf119	0.184404	-1.26236
C21orf2	-0.228056	-0.252233
C21orf49	0.313955	-2.63779
C21orf59	-0.134122	0.736274
C21orf63	-0.0694371	1.01345
C21orf67	-0.314707	0.772029
C22orf25	0.0226167	1.88643
C22orf28	-1.03376	-0.637232
C22orf29	0.200853	0.241293
C22orf31	0.601193	0.451446
C22orf39	-0.0233403	0.289802
C22orf40	0.19831	-0.125874
C22orf43	-1.90824	0.673821
C2CD2	0.141973	-0.424297
C2orf15	-0.785599	1.89266
C2orf18	0.00249	1.58584
C2orf29	0.0423339	0.910808
C2orf40	0.435647	1.13521
C2orf44	0.542349	0.229233
C2orf47	-0.0236957	0.0665144
C2orf48	0.356838	0.889008
C2orf49	0.378309	0.321215
C2orf50	0.406167	-0.237207
C2orf51	0.813285	-0.705109
C2orf62	0.0674231	-0.136021
C2orf63	0.519083	-0.266497
C2orf65	0.526165	0.30901
C2orf66	-0.653277	0.000390338
C2orf68	0.0137971	0.489273
C2orf73	-3.24662	-1.64705
C2orf76	0.41736	1.95547
C2orf82	-0.998361	0.222458
C2orf83	-0.869799	0.315455
C3AR1	0.105487	-0.234173
C3orf15	0.30587	-0.574515
C3orf18	-0.683123	0.334176
C3orf19	0.347395	-0.00300773
C3orf23	-0.309684	0.121278
C3orf24	-0.148293	1.8748
C3orf25	-0.454361	-7.50179
C3orf30	-0.91539	-0.159321
C3orf32	-0.0606842	-0.445966
C3orf35	0.102165	0.185822
C3orf36	0.826656	1.58785
C3orf37	0.0188524	1.1704
C3orf49	-0.0525728	-1.13586
C3orf52	0.543703	-0.544599
C3orf56	0.0935135	0.498585
C3orf58	-0.26892	-0.352486
C3orf62	0.270905	-0.483756
C3orf64	1.06961	-1.54097
C3orf75	-0.762933	0.0276166
C4orf19	-1.22761	-2.89539
C4orf21	-0.487751	0.744539
C4orf26	0.309815	0.571596
C4orf3	-6.78338	-8.52626
C4orf33	0.192688	-0.139737
C4orf47	0.162314	0.00821954
C4orf49	0.282133	-1.68839
C5AR1	0.40816	0.488949
C5orf20	0.377986	0.108844
C5orf22	-0.0690367	-0.100737
C5orf24	0.379333	-0.00687163
C5orf27	0.287727	1.13143
C5orf28	0.716409	-0.270716
C5orf34	0.126052	1.27226
C5orf4	-0.352312	0.309534
C5orf44	0.0456335	-0.836583
C5orf49	0.19146	-0.163723
C5orf55	0.239595	0.00309467
C5orf56	0.817119	0.987701
C5orf60	0.982186	1.00761
C6	-0.272121	-0.486049
C6orf108	0.00588719	0.808492
C6orf120	0.0904541	-0.60671
C6orf130	-0.635305	-2.37434
C6orf136	-0.144616	-0.686895
C6orf162	-0.515546	0.798311
C6orf195	-0.605851	1.48775
C6orf201	0.511071	0.879911
C6orf211	0.356268	-0.890825
C6orf223	0.445158	-0.730838
C6orf226	0.344526	-0.273092
C6orf25	-0.0882787	-0.535441
C6orf48	-8.55117	-8.76165
C6orf72	0.246551	2.31544
C6orf97	-0.756749	-0.518011
C7orf13	0.251822	0.0048104
C7orf25	0.394191	-0.308912
C7orf26	0.0117138	-1.45063
C7orf31	0.421434	0.59797
C7orf33	0.393705	-0.72775
C7orf42	-1.12125	0.821738
C7orf45	0.271727	0.58391
C7orf49	-0.164675	-0.275324
C7orf53	0.611455	-0.227201
C7orf55	0.46802	1.10419
C7orf58	0.104375	-0.0358805
C7orf59	-0.0844782	0.81647
C7orf60	-0.949863	-0.0266786
C7orf69	-0.271073	-0.758011
C7orf70	0.369414	-1.15478
C8B	0.26072	0.52818
C8G	0.218332	0.00861356
C8orf15	-2.20266	-4.00081
C8orf33	0.0928887	0.71401
C8orf37	-0.0431632	-0.690165
C8orf44-SGK3_SGK3	0.373836	-0.108349
C8orf51	-1.14996	3.01754
C8orf68	-0.37743	0.12205
C8orf71	0.105051	-2.88038
C8orf84	-0.243985	0.528838
C8orf85	-0.332713	-0.575411
C9orf103	0.226814	0.573614
C9orf139	-0.104828	1.25382
C9orf142	-0.00543128	0.467388
C9orf156	0.0490903	0.332323
C9orf16	0.345459	-0.122703
C9orf163	-0.433271	-1.74061
C9orf169	0.260956	1.53652
C9orf170	0.323228	-0.127143
C9orf173	0.1494	-0.387297
C9orf24	-0.0480501	-3.50146
C9orf3	-0.217178	0.273367
C9orf30	0.441514	0.250736
C9orf41	-0.0968607	-0.696436
C9orf62	0.415604	-0.848714
C9orf64	-0.152048	-1.98278
C9orf68	1.02448	-0.253526
C9orf71	-0.041076	0.587014
C9orf72	-0.359757	1.53386
C9orf95	0.892198	1.09118
CA1	0.201929	0.643578
CA11	0.585268	-0.483637
CA12	0.406581	0.537298
CA13	1.23115	1.21606
CA4	-0.721194	1.05459
CA5A	0.264669	1.70504
CA5B	0.302564	-0.337524
CA8	0.496298	0.562913
CA9	0.380383	-0.653545
CAB39	-0.277747	0.19419
CABP1	0.419011	0.476599
CABP4	0.169857	0.105168
CABP5	-0.908254	0.686051
CABP7	-0.0863065	-0.302654
CABS1	0.0714556	0.8524
CABYR	-0.277524	-1.26597
CACFD1	0.418209	-0.0932731
CACHD1	-0.0990185	6.19665
CACNA2D3	-1.18874	0.280296
CACNB1	-1.24687	1.45102
CACNG1	0.426126	-0.949955
CACNG3	0.78194	-0.529779
CACNG4	0.00821574	0.177791
CACNG5	-0.074208	2.73726
CACNG7	-0.643562	0.411799
CADM1	0.0720452	0.580072
CADPS	-0.481335	-0.724718
CAGE1	0.0610233	1.38979
CALCA	0.370282	0.825376
CALCOCO2	-0.399682	1.21853
CALCRL	-0.10987	-0.599545
CALHM1	-2.46884	-2.30181
CALHM2	0.362128	-0.120122
CALHM3	-0.36194	-1.4789
CALM1_2_3	0.078057	-0.542462
CALM2	-1.03903	-8.02774
CALM3	-0.291902	0.0997879
CALML5	-0.105252	0.0516727
CALN1	0.654522	0.587114
CALY	-1.70093	-0.699741
CAMK1	-0.0624262	0.437866
CAMK1D	0.274454	0.245361
CAMK1G	0.729542	1.50493
CAMK2A	-0.50077	0.579677
CAMK2A_CAMK2B_CAMK2D	0.433038	-0.106673
CAMK2B	0.0331494	0.173393
CAMK2D	-0.0918667	0.105108
CAMK2G	-0.12061	-0.635438
CAMK2N2	-0.224238	-2.03446
CAMK4	0.0814437	0.143382
CAMKK1	0.126802	-0.0524011
CAMKK2	-0.584043	0.329236
CAMKMT	-0.195535	1.3576
CAMKV	0.0370451	-0.14688
CAMLG	-0.482187	-0.0279112
CAMP	0.379913	0.318336
CAMTA2	0.330623	0.323524
CAP1	0.177891	1.00288
CAPG	-0.453542	1.79115
CAPN1	-0.725994	-0.619015
CAPN11	-0.213725	-3.24135
CAPN2	-1.57986	-2.00497
CAPN3	0.378915	1.84769
CAPN5	-0.180809	0.629441
CAPN6	-0.448052	-7.48476
CAPN8	-0.290302	0.410396
CAPNS1	-0.141754	0.621814
CAPNS2	0.405023	-0.268818
CAPS	0.944204	-0.769337
CAPS2	0.413207	0.37847
CAPZA2	-0.467226	-1.19326
CAPZB	0.522809	-0.542833
CARD11	-1.4284	-0.606588
CARD6	-0.793397	-2.76537
CARD8	0.520709	1.13505
CARD9	0.0356552	0.371622
CARKD	-0.872403	0.839841
CARNS1	0.0843056	3.47079
CASC2	0.297538	0.611211
CASC4	0.199029	-0.328971
CASD1	-0.109005	-2.02708
CASP1	0.129088	0.334985
CASP14	0.0391259	-0.215843
CASP5	0.17447	-0.815887
CASP7	0.858477	-0.585455
CASQ1	-0.414907	-0.259715
CASR	-1.56479	-1.74153
CASS4	0.154879	1.79957
CAT	1.23304	-2.91432
CATSPER2	0.3809	-0.273679
CATSPER4	0.8843	1.69694
CAV1	1.22025	1.08907
CAV3	0.0857057	0.468083
CBFA2T2	0.439646	0.858733
CBLB	-0.782578	-1.19661
CBLN2	-0.464015	0.283453
CBR1	0.241645	-1.53732
CBR3	0.126267	-1.75465
CBR4	-1.04167	0.673626
CBS	-0.413719	0.0162627
CBWD1	-0.0890759	1.68754
CBWD2_CBWD5_CBWD3_CBWD1_CBWD6	0.358726	1.10462
CBX7	0.394101	0.623041
CBY1	0.260332	0.756274
CC2D1B	0.0502257	0.371961
CCBL1	-0.981274	-0.460277
CCBL2	0.611466	-1.25894
CCBP2	0.077828	-0.136174
CCDC101	0.978678	2.89684
CCDC102A	-0.535245	0.876362
CCDC103	0.0664929	-0.536246
CCDC104	0.126081	-1.98582
CCDC107	0.110427	-0.292307
CCDC108	0.0245178	0.712922
CCDC109B	0.515556	0.627537
CCDC11	-0.258379	-1.14371
CCDC110	0.00778195	-0.0432658
CCDC112	-0.571656	-0.00195414
CCDC114	-2.20363	-2.1925
CCDC117	-1.68184	-0.995582
CCDC121	-0.216401	0.0548309
CCDC126	-0.40024	-1.6087
CCDC127	0.15803	-0.0891073
CCDC130	0.310015	2.66229
CCDC134	0.380942	-1.28318
CCDC138	0.253276	-7.63119
CCDC14	0.42616	0.339273
CCDC141	-0.011267	0.584242
CCDC142	-0.61842	-0.801804
CCDC144B_CCDC144C_CCDC144A	-0.471907	-1.3563
CCDC148	0.175138	0.524032
CCDC150	0.194956	-0.395663
CCDC151	-0.151797	0.880992
CCDC158	-0.0373959	0.00960037
CCDC162P	-0.992443	-2.76023
CCDC167	0.323084	0.339258
CCDC17	0.449831	-0.149111
CCDC19	0.442243	-0.0283912
CCDC24	-0.200621	-0.656242
CCDC25	-0.0827647	-1.21058
CCDC27	-0.412069	-0.959257
CCDC28A	1.12433	-0.370456
CCDC28B	0.352644	-0.214346
CCDC34	-0.132372	-1.30115
CCDC38	-0.0814915	-6.87606
CCDC40	-0.526572	0.186094
CCDC41	-1.28683	-2.70843
CCDC42	-0.314552	-0.13945
CCDC43	-0.0293284	-1.31145
CCDC48	0.415575	0.627051
CCDC51	0.358321	1.61863
CCDC54	0.581253	0.0777658
CCDC56	-0.0687472	3.69412
CCDC59	-0.156397	0.835126
CCDC64B	-1.0059	-1.58947
CCDC65	-0.210089	1.17223
CCDC66	-0.46358	-0.114695
CCDC67	0.616367	0.0182077
CCDC69	0.83789	0.0489142
CCDC7	-1.04081	-1.96342
CCDC70	-0.512308	-1.15316
CCDC71	0.386585	-0.730894
CCDC74A	-0.483596	1.37511
CCDC74A_CCDC74B	0.541177	-0.361898
CCDC75	0.149465	-0.418725
CCDC78	0.19363	-0.830024
CCDC81	0.0667688	-0.729733
CCDC82	-0.480675	1.18224
CCDC84	-0.113148	-1.31846
CCDC88C	-0.222112	0.907083
CCDC89	0.821407	-0.157855
CCDC9	-2.61178	-7.26309
CCDC91	-1.8364	-0.38194
CCDC93	-0.30298	0.425047
CCDC96	-1.46378	1.00442
CCDC97	-0.502323	1.055
CCHCR1	0.0282782	-7.35025
CCK	0.948476	-0.712958
CCKAR	0.206943	0.0112679
CCKBR	-0.943884	0.994963
CCL13	0.274121	1.46628
CCL14	1.0304	0.296478
CCL15	0.166672	-0.431882
CCL17	0.0309188	-0.497852
CCL18	0.07157	1.35692
CCL19	0.504169	-0.743145
CCL2	0.139862	1.11463
CCL20	-0.247839	0.69596
CCL22	0.360831	-0.127484
CCL23	-0.252573	-1.20081
CCL26	0.868922	0.940443
CCL28	0.540429	-0.12145
CCL3L3_CCL3L1	0.111949	-0.35658
CCL4	-0.038462	-1.17659
CCL4L2_CCL4_CCL4L1	0.473881	1.05598
CCL8	0.998236	-0.134294
CCNC	0.110294	-0.719908
CCND2	0.538791	-2.62762
CCND3	0.958762	-1.3492
CCNDBP1	0.423448	-0.11414
CCNE2	0.476726	-0.22072
CCNH	0.372355	-0.383179
CCNI2	-0.918106	-0.265717
CCNL1	0.0814926	-0.670825
CCNL2	-0.0891921	-0.670072
CCP110	-0.699648	-0.456773
CCR1	-0.84047	2.53656
CCR10	-0.491905	-0.805797
CCR2	-0.138055	1.56827
CCR3	0.631339	0.5063
CCR4	0.0369038	4.00544
CCR5	0.800657	0.0939349
CCR6	0.359954	0.382424
CCR7	1.04432	0.865586
CCR8	0.12781	-0.959264
CCR9	0.531316	-0.299313
CCRL1	0.504304	0.31577
CCRL2	0.282455	0.427438
CCRN4L	-0.161091	-0.788684
CCT3	-0.629624	1.33835
CCT8L2	0.449243	0.606363
CD14	1.02389	-2.81924
CD160	0.691125	1.29932
CD164L2	-0.303096	0.311266
CD1B	0.0677757	1.07467
CD1E	0.57251	1.122
CD2	0.729354	0.261709
CD200	-0.22721	1.40902
CD207	0.286535	0.794372
CD209	0.167248	0.904758
CD22	-7.80006	-7.42534
CD226	0.531281	0.44113
CD24	0.000772987	-2.05163
CD247	0.0259255	0.99616
CD248	-0.594175	-1.97441
CD27	0.64043	-1.12406
CD274	0.0290323	-0.439392
CD276	-0.139088	-0.434067
CD28	0.378343	1.51553
CD2BP2	0.231417	-0.0640024
CD300C	0.299356	-0.0721914
CD300E	0.245851	0.246412
CD300LF	-0.506476	-0.441797
CD33	-0.343612	-0.26858
CD36	0.533285	1.52489
CD38	0.0260675	-0.206134
CD3D	-0.566953	-1.21848
CD3E	0.0168806	-1.31667
CD3G	0.415458	3.54709
CD4	0.436486	-0.290815
CD46	0.236245	-0.780394
CD52	0.562525	0.367319
CD53	1.01722	-0.352071
CD55	0.366898	0.592764
CD59	-0.188281	0.43588
CD5L	-0.703309	-2.74767
CD6	-0.635556	-1.81596
CD63	-0.0573457	0.678128
CD68	0.33442	-0.781884
CD7	0.966742	1.3143
CD70	0.267916	0.361312
CD74	-0.586005	-4.14994
CD79A	0.458805	0.124795
CD79B	0.0467599	0.292912
CD80	0.609866	-1.60187
CD82	0.634424	0.269241
CD83	0.36995	0.85946
CD86	0.203852	1.21499
CD8A	-0.101402	1.23209
CD8B	0.493942	-6.90194
CD9	-0.249726	-0.607671
CD93	-0.134003	0.213532
CD96	0.353366	-1.33585
CD97	-0.121043	0.37474
CD99	-1.59673	0.289715
CD99L2	-0.00390592	0.625638
CDAN1	-1.31157	-2.03381
CDC14A	-0.529076	-0.0762069
CDC16	-0.0238363	1.10889
CDC20	0.340851	-0.938655
CDC20B	0.445158	0.227421
CDC25A	-0.622528	0.402149
CDC25B	-0.45404	-0.54706
CDC25C	0.173116	1.51557
CDC27	1.02019	-2.42139
CDC37L1	0.205121	2.2283
CDC42BPG	-0.0812453	0.104732
CDC42EP1	0.301798	-0.979237
CDC42EP4	-1.23138	-0.659188
CDC7	0.223343	-0.276051
CDC73	0.126905	-0.291016
CDCA3	0.904606	-0.508392
CDCA4	-0.747959	0.00595416
CDCA5	-0.154892	0.0713097
CDCA7	0.171781	1.08288
CDCA7L	0.567127	-0.100334
CDCA8	-0.394502	-2.2793
CDCP1	-0.620699	0.177271
CDH13	0.0386588	-1.04854
CDH16	0.0986725	-7.61564
CDH26	-0.915854	0.842392
CDH5	-0.676809	-0.797974
CDH6	-0.318978	-1.34314
CDH8	-0.0982811	-2.43842
CDHR2	-0.377132	-7.6078
CDHR5	-1.79669	-1.49133
CDIPT	0.809952	-1.89866
CDK1	0.212644	0.105637
CDK10	0.310214	0.656088
CDK11A_CDK11B	-0.0803731	-0.455964
CDK15	0.119669	0.0343588
CDK16	0.0130593	2.80814
CDK17	0.257083	0.674845
CDK18	-0.336161	-0.724375
CDK19	-0.226912	0.169853
CDK2	0.0162822	2.31257
CDK20	0.00472666	0.496951
CDK2AP2	0.355532	-0.949973
CDK3	-0.298404	1.0753
CDK4	-0.477428	4.53185
CDK5	0.0308195	1.01288
CDK5R1	0.453746	0.846196
CDK5RAP1	0.0190758	-1.13684
CDK6	0.558897	6.07535
CDK7	0.459728	-0.388622
CDK8	-0.0863804	0.466062
CDK9	-0.0478347	0.341394
CDKAL1	0.183682	0.990379
CDKL1	-0.160026	0.213127
CDKL2	-3.50137	-6.00702
CDKL3	0.322394	0.190516
CDKL4	-0.179376	-0.959759
CDKN1A	-2.73287	-2.28595
CDKN1B	-1.78171	-0.885436
CDKN2A_CDKN2B	0.00195784	-0.00421505
CDKN2AIP	-0.132435	-1.15985
CDKN3	0.219589	-0.286835
CDNF	0.455418	-2.38713
CDO1	0.0314265	1.10794
CDR2	0.468546	-0.350703
CDRT15	0.481827	0.0297942
CDRT4	0.265085	1.21389
CDSN	0.0507268	2.29064
CDV3	0.483877	0.114505
CDX1	0.0831416	-0.0696935
CDX4	-2.06214	-1.26296
CDYL	-0.326393	0.117598
CDYL2	0.0700925	-0.35754
CEACAM1	0.0118645	0.0682303
CEACAM3	0.0476538	-0.0167051
CEACAM8	0.236973	-0.427913
CEBPE	-2.10297	-2.04841
CEBPG	-1.25578	0.870139
CECR1	-0.134116	-0.78062
CELA2A	0.134778	0.358833
CELA2B	0.15977	-0.443088
CELA3A	-0.00469712	0.916668
CELA3A_CELA3B	0.274808	0.963356
CELA3B	0.0842046	-0.935777
CELF4	-1.91722	0.824232
CELF5	0.177327	0.615337
CELF6	-0.339133	1.60469
CENPK	0.726683	2.38789
CENPL	0.388903	1.55285
CENPN	0.366921	-0.0190514
CENPO	0.470885	-0.34728
CENPP	0.456754	-0.701977
CENPT	0.501736	2.32745
CEP104	0.349024	0.377325
CEP135	-2.46769	1.17463
CEP290	-0.571488	0.760451
CEP41	0.160337	-0.182173
CEP44	0.180581	0.185435
CEP55	-0.865343	-1.08607
CEP57	0.157332	0.0545769
CEP63	-0.333438	1.18788
CEP70	0.52159	-0.404582
CEP72	-0.586407	-1.93957
CEP76	-0.710771	-1.26664
CEPT1	-0.0624283	-0.118039
CER1	0.4862	0.331422
CERCAM	0.279121	-0.982349
CERK	-0.252692	-1.69445
CERKL	-0.472345	-0.189339
CERS2	-0.865467	0.354264
CERS3	0.999289	-1.3784
CERS4	0.298261	-1.08749
CES1	0.0868454	2.14446
CES3	-0.469806	1.65877
CETN2	-0.2237	-3.14239
CETN3	-0.166772	-0.0610205
CETP	-0.0559842	1.51
CFB	-0.263974	1.55992
CFDP1	-0.444237	-0.069544
CFH	0.106894	-0.128247
CFHR2	0.0896163	-0.00911083
CFHR3	-1.64715	2.71255
CFHR5	-0.532698	-3.42328
CFI	0.00413726	-1.03465
CFL1	0.323593	1.82134
CFP	-0.0197662	-0.830018
CGA	0.33731	1.25526
CGB_CGB1_CGB2_LHB_CGB5_CGB7_CGB8	-0.553386	-3.96137
CGB_CGB5_8	0.362231	-0.45996
CGB5_CGB8	0.230913	0.0627988
CGNL1	-1.00217	-2.05704
CH25H	0.286711	0.078707
CHCHD1	0.585981	0.406095
CHCHD2	-0.00307467	0.0594411
CHCHD3	-0.112272	-0.467155
CHCHD5	0.505161	5.91747
CHD1L	0.367563	0.105007
CHEK2	-1.0597	-0.408423
CHGA	-1.1747	-4.28336
CHIC1	-0.0545669	1.11181
CHID1	-0.507815	-1.58107
CHIT1	0.27372	0.919448
CHL1	-1.21864	-8.07968
CHMP1A	-0.844734	-0.687084
CHMP1B	-0.186065	1.47178
CHMP2B	-0.215819	-0.171407
CHMP3	-0.104715	-0.630802
CHMP4A	-0.454045	-0.882858
CHMP4C	-0.879381	0.870852
CHMP5	-7.79543	-10.9419
CHMP6	-0.383413	-0.133107
CHMP7	-0.000280745	-0.12159
CHN1	-0.275532	-0.552985
CHORDC1	0.3727	-3.18157
CHP	-0.219264	-0.328744
CHPT1	0.269327	1.40844
CHRAC1	-0.591972	-0.327393
CHRD	0.426118	0.137743
CHRDL1	-0.204363	0.745933
CHRFAM7A	0.348376	-1.47846
CHRM1	-0.380369	-1.17827
CHRM2	0.937423	-0.048539
CHRM3	-0.38162	-0.0326256
CHRM4	0.366216	0.497333
CHRM5	-0.33814	-0.631175
CHRNA3	-10.0849	-3.55535
CHRNA7_CHRFAM7A	0.262507	-0.77
CHRNB1	0.274491	1.05756
CHRNB2	-0.385278	-1.77963
CHRNB3	0.349763	-1.2054
CHRNB4	0.548344	2.11814
CHST10	0.180728	0.561779
CHST11	0.244165	0.369229
CHST12	0.0985011	-0.114775
CHST13	-0.861238	-3.46541
CHST4	0.346888	0.415652
CHST5	-0.0450505	0.485339
CHST6	0.0141225	-0.436892
CHST8	0.145681	0.212419
CHSY3	-0.0193696	-1.7178
CHUK	-0.266622	-0.232655
CIAPIN1	-0.234886	-0.406421
CIB1	0.538352	-0.321219
CIB2	0.0426467	2.00012
CIDEB	1.17297	-0.745272
CIDEC	0.380029	0.361086
CINP	0.537786	-0.660765
CIR1	0.468419	-0.427388
CIRBP	0.292652	-0.535643
CIRBP-AS1	0.320508	-0.164803
CISD1	0.166772	0.285628
CISD2	0.208166	1.2084
CISH	0.44871	-0.0733627
CKAP2L	0.426412	0.0127207
CKAP4	-0.606401	-1.27036
CKAP5	-1.05641	-2.51946
CKB	-0.356278	-1.47072
CKLF	0.559033	1.6871
CKM	0.164652	-1.65627
CKMT1A	0.430925	-0.704634
CKMT1B	0.0595489	0.25164
CKMT2	0.239426	0.0923132
CKS1B	0.548127	0.980553
CKS2	0.441804	-0.262321
CLASP2	-0.697959	0.166338
CLCA2	-3.82382	4.88268
CLCA4	-1.07028	-1.38413
CLCN2	0.38316	0.431631
CLCN5	0.793265	-1.28733
CLDN10	0.837053	0.0436302
CLDN12	0.813458	1.74342
CLDN14	0.769265	0.424763
CLDN15	0.681322	0.264901
CLDN2	0.106656	-0.629702
CLDN4	0.666834	-1.47815
CLDN6	1.51678	-0.293091
CLDN7	-0.710625	0.257985
CLDN8	0.590472	1.12656
CLDN9	0.269827	-1.70745
CLDND1	0.830765	-0.197313
CLDND2	0.708486	0.0427672
CLEC10A	0.207707	0.286598
CLEC12A	-0.665528	0.377662
CLEC14A	-0.558813	-0.29456
CLEC17A	-0.125966	-1.30284
CLEC18C_CLEC18A	0.313984	0.178017
CLEC18C_CLEC18A_CLEC18B	0.34902	0.439818
CLEC19A	0.450782	0.206253
CLEC1A	0.0833617	0.364927
CLEC1B	0.344403	0.408478
CLEC2B	-0.128454	1.13034
CLEC2D	0.22642	0.772917
CLEC3A	0.277578	-0.674281
CLEC3B	-0.2444	-0.583887
CLEC4A	1.70786	1.0969
CLEC4E	-0.876483	-0.977029
CLEC4F	0.450963	-0.378635
CLEC4G	-6.61883	-6.73921
CLEC5A	-0.0117866	-0.272584
CLEC7A	0.305872	-0.168867
CLECL1	-0.297635	0.0111845
CLGN	-0.486094	0.283809
CLIC1	0.31127	-0.632581
CLIC2	0.256388	-0.828272
CLIC3	-0.484346	-0.486218
CLIC4	0.213196	0.857264
CLIC5	0.248228	-0.948025
CLIP1	1.01791	-0.0728487
CLK1	-2.47333	2.74459
CLK2	0.257368	-0.544586
CLK2_CLK2P	-0.167343	0.320838
CLK3	-1.11852	2.15352
CLK4	-0.568957	-0.26496
CLMN	-1.10416	-0.124554
CLMP	0.581706	0.720395
CLN8	0.419516	-0.133887
CLOCK	-0.131014	1.06432
CLP1	0.746873	1.14662
CLPB	-0.155821	-0.144153
CLPS	1.03843	-3.15391
CLPSL1	0.464976	2.78691
CLPTM1	0.104361	2.15743
CLRN1	0.607178	0.158614
CLRN2	-0.0556953	0.493495
CLRN3	-1.77063	3.30861
CLSTN2	-1.01557	-0.872913
CLSTN3	-0.20864	-0.355368
CLUAP1	-0.450673	2.33698
CLVS1	0.49191	-3.58486
CLVS2	0.452485	-2.38791
CMA1	0.492464	-0.496298
CMAHP	0.573858	-0.120758
CMAS	-1.29183	-1.08513
CMC2	0.345246	0.408176
CMIP	-0.174455	0.949869
CMKLR1	0.169386	0.109001
CMPK1	0.0366936	-0.612087
CMTM2	-0.674114	0.857597
CMTM8	0.164491	0.295455
CNBD1	0.0796538	2.95689
CNBP	0.570085	-6.70208e-05
CNDP1	-0.531787	-1.3532
CNGA3	-0.541775	0.142557
CNGA4	-0.00349463	-0.817512
CNIH	0.134215	1.60097
CNN1	0.307834	0.813751
CNN3	0.0708914	-0.0662712
CNNM1	0.106479	0.849998
CNNM2	-0.623996	-0.974552
CNNM4	-1.9053	-1.04303
CNOT10	-1.61557	-1.61254
CNOT3	-1.35004	-1.67083
CNOT4	0.482032	0.0021355
CNOT7	-0.106837	0.123368
CNP	0.0133603	0.670751
CNPPD1	0.0668387	0.121001
CNPY2	-0.178963	2.3231
CNR1	0.127529	4.59151
CNR2	0.818939	0.790073
CNRIP1	0.0706458	1.90241
CNST	-0.026032	-1.28154
CNTF	-0.721194	2.80652
CNTN2	0.280185	-1.8981
CNTN4	-0.327843	-0.616618
CNTN5	-0.937934	1.11017
COASY	-0.324712	0.230694
COBLL1	0.0305875	1.06835
COG3	0.501841	-0.265535
COG4	0.14969	-0.491598
COL10A1	-0.745636	1.5189
COL18A1-AS1	0.0523021	-0.77991
COL20A1	0.00268341	1.21566
COL23A1	0.107763	-0.166389
COL4A3BP	0.380755	-1.5178
COL4A6	-0.159682	-0.527038
COL5A1	0.5495	-0.420003
COL9A1	0.648109	-0.251112
COLQ	0.130681	3.23106
COMMD10	0.563508	-0.435692
COMMD2	-0.308482	0.178966
COMMD4	0.494577	0.574652
COMMD5	0.474636	-0.310986
COMMD8	0.677117	-0.655679
COMP	-0.643961	0.419727
COMT	0.310561	0.417496
COPA	-1.08717	-7.0248
COPB1	-0.887115	-0.86059
COPG1	-0.0655907	0.0145229
COPS2	-0.103822	-0.812815
COPS3	0.167611	0.00917788
COPS5	0.0255061	0.27994
COPZ1	0.677472	0.777903
COQ10B	0.278537	0.238651
COQ3	1.30145	-2.38197
COQ4	0.373108	1.83342
COQ6	1.16243	0.334295
COQ7	-0.28375	0.319074
COQ9	0.231294	-0.11755
CORO1A	0.187848	0.120039
CORO1B	-0.248166	0.587148
CORO1C	0.347952	1.36716
CORO2A	0.325763	0.364441
CORO2B	0.104766	-1.37511
COX10	0.124567	-1.73607
COX14	-0.127916	0.046559
COX17	0.729479	0.471728
COX18	-0.138754	-1.55244
COX4I1	0.138028	1.306
COX5A	0.293358	-0.870247
COX5B	0.319299	0.328517
COX6A2	1.62078	-3.98355
COX7A2	-1.12801	-0.34567
COX7A2L	-0.472377	1.20109
COX7C	-0.677831	-0.90571
CPA1	-0.135518	0.398649
CPA2	0.18432	-0.53428
CPA3	0.389672	-0.351628
CPA4	-0.37304	-1.42178
CPA5	-0.0585911	-1.00113
CPA6	0.313555	0.654089
CPB2	0.382288	0.386503
CPD	-0.569297	-2.37511
CPE	-0.294569	-1.21789
CPEB1	-0.940704	0.108663
CPEB2	-2.19278	-1.60245
CPEB2_CPEB4	-0.298382	-4.40757
CPLX4	0.189394	1.37937
CPM	0.595367	-0.69789
CPNE2	-0.0299	0.192106
CPNE5	0.54532	0.76325
CPNE7	-0.375768	-0.989979
CPNE8	-0.628068	0.0732345
CPNE9	-0.0495022	1.11762
CPO	0.527866	-1.02973
CPOX	-0.952951	0.13769
CPPED1	0.0563192	0.593923
CPSF4	0.635344	-0.0229823
CPSF6	-1.32311	-0.211218
CPSF7	-0.306681	-0.114292
CPT1B_CHKB-CPT1B	-0.430129	-2.73841
CPVL	-0.12072	0.418225
CPXCR1	0.536571	0.0264937
CPZ	-0.149076	0.00567881
CRADD	0.333936	-0.34121
CRAMP1L	-0.691484	1.11353
CRBN	0.540461	-0.266497
CRCP	0.195785	-0.135545
CRCT1	0.501036	0.445092
CREB3	0.514592	0.149328
CREB3L1	-0.00145896	3.01142
CREB5	-0.00733064	-1.12839
CREG2	-0.562346	0.51537
CRHBP	0.513235	0.340038
CRHR1	0.0234251	0.595613
CRHR2	-0.445672	-3.53189
CRIP1	0.258657	0.971385
CRIP2	-0.460082	0.618095
CRISP2	-0.0739235	-0.237468
CRISP3	0.535749	-2.75434
CRISPLD1	0.491423	1.23284
CRK	-2.02081	1.21166
CRKL	0.100754	1.26607
CRNN	-0.417127	1.54371
CROT	0.331596	-1.04002
CRP	0.479424	0.969833
CRTC1	-1.889	0.256069
CRTC3	0.304391	0.930026
CRX	-0.207424	1.96119
CRY1	0.0336563	-1.55947
CRY2	0.669844	-2.41794
CRYAA	0.340384	-0.125634
CRYAB	0.0860189	0.198152
CRYBA1	0.71202	-0.473223
CRYBA4	-0.124338	-0.337073
CRYBB3	-0.32364	0.274531
CRYGA	0.49839	0.0268282
CRYGC	0.314485	-0.312926
CRYGD	0.499263	0.262298
CRYGS	0.106032	1.07449
CRYL1	0.31122	-0.0293054
CRYZ	0.274018	-0.674277
CRYZL1	0.117432	1.18388
CSAG3_CSAG2	0.406896	0.113666
CSF1	0.824969	0.446177
CSF1R	0.0049423	2.3065
CSF3	0.593575	0.463994
CSGALNACT1	0.331792	3.74468
CSH1	0.495053	-0.524633
CSH2	0.551664	-0.310157
CSHL1	-0.0723513	0.736717
CSK	-1.00085	0.401221
CSMD2	0.316843	-1.69611
CSN1S1	0.487889	0.0586333
CSNK1A1	-0.164016	0.0956567
CSNK1A1L	-0.0225493	0.904119
CSNK1D	-0.349977	-1.47907
CSNK1E	-1.10807	0.530217
CSNK1G1	-0.575923	0.166289
CSNK1G2	-1.06588	-1.18643
CSNK1G3	0.757773	1.42348
CSNK2A1	-0.449037	0.567653
CSNK2A2	0.125444	2.22896
CSNK2B	0.235404	0.912234
CSPP1	0.600141	0.267466
CSRNP1	0.0669188	-1.00122
CSRNP2	-0.428895	-1.03685
CSRP2BP	-0.109104	0.172207
CSRP3	0.422568	-0.342532
CST11	0.7702	-2.35038
CST5	0.413964	-0.220167
CST6	0.962953	-2.85291
CST8	-0.362457	-0.183211
CST9L	0.47771	0.470028
CSTA	-1.39519	-0.873398
CSTF3	-0.199196	-1.6055
CT45A3	0.730014	-3.05865
CTAG1B_CTAG1A	-0.188979	0.207359
CTAGE1	-0.76537	-1.19687
CTAGE5	-1.58742	-0.310002
CTAGE7P_CTAGE10P	-0.771886	-7.91788
CTBP1	-2.28827	1.51223
CTBP2	-0.329646	0.71968
CTBS	0.434133	0.246697
CTCF	-2.28428	-0.0222853
CTDSP2	-1.01885	-0.554931
CTLA4	0.599975	0.52743
CTNNA1	-0.0286384	0.687106
CTNNA3	0.0434234	1.33439
CTNNBIP1	0.298507	-0.0849784
CTNS	0.227545	-1.00307
CTRB1_CTRB2	-0.531335	0.00823892
CTRC	-0.0854094	-0.408027
CTRL	0.891208	0.816232
CTSD	0.66001	-0.605395
CTSG	0.160006	0.871122
CTSK	-8.91207	-8.8121
CTSZ	-0.0353422	-0.628842
CTXN1	-1.10574	-0.669353
CUEDC1	0.195245	1.12844
CUEDC2	-0.348423	1.78128
CUL1	-2.00686	1.53874
CUL2	-0.249238	-1.21527
CUL3	-0.664271	-1.99699
CUL4B	-0.36136	-3.16436
CUTA	0.363164	-0.331746
CWC15	0.538911	2.20166
CWC27	-0.342417	0.0661292
CX3CL1	0.255121	0.20525
CX3CR1	0.427149	-0.268489
CXCL1	0.447875	0.543155
CXCL10	-0.0652697	0.496431
CXCL11	-1.22141	3.07081
CXCL13	-0.00363566	-0.568064
CXCL14	0.650551	1.58483
CXCL16	0.490048	-0.298448
CXCL2	0.0578467	-1.10751
CXCL3	0.380755	0.933392
CXCL6	0.199904	0.115794
CXCL9	0.0296756	-0.244905
CXCR1	0.848309	0.194984
CXCR2	0.639906	-0.022574
CXCR3	0.179466	0.827821
CXCR4	0.168623	-0.699911
CXCR5	0.0926495	-0.178938
CXCR6	0.672901	-0.763445
CXCR7	0.216606	0.599446
CXorf21	0.454456	0.403856
CXorf22	-0.123809	-5.01027
CXorf27	0.197572	0.693776
CXorf40B	0.22538	0.180333
CXorf41	-0.0920148	1.59292
CXorf56	0.992685	-0.90919
CXorf59	0.351445	-0.397488
CXorf61	0.800685	0.0193147
CXorf66	-0.243149	1.71789
CXorf67	-1.92947	-0.17243
CXXC1	-0.423059	-0.556167
CXXC11	0.0882425	-0.0165102
CXXC4	-1.92112	-3.2763
CYAT1	0.505473	0.0101993
CYAT1_LOC100290557	0.37302	0.400116
CYB561	0.174713	0.221544
CYB561D1	0.243624	0.326727
CYB561D2	-0.00506592	0.478701
CYB5A	-0.108573	0.227505
CYB5B	0.124943	0.28804
CYB5R1	-0.939916	-1.1508
CYB5R2	0.377276	-0.599464
CYBA	-0.200824	-0.848405
CYBASC3	-0.0398727	-3.15699
CYC1	-0.253654	-1.92658
CYFIP1	-1.44548	-3.66049
CYGB	-0.162049	-1.78694
CYLC1	-0.761334	-0.294972
CYP11B1_CYP11B2	0.306915	3.17795
CYP17A1	-0.0277479	0.0937354
CYP19A1	0.408629	0.287136
CYP1A1	0.257019	-0.551296
CYP1B1-AS1	0.0806121	3.88733
CYP20A1	-0.0290588	-0.332149
CYP27A1	0.383651	-2.03412
CYP27B1	-0.504394	-1.07117
CYP27C1	0.206472	-0.381774
CYP2A6	0.65528	0.998611
CYP2A6_CYP2A7_CYP2A13	0.647841	-0.0782194
CYP2B6	0.361353	0.91184
CYP2B6_CYP2B7P1	0.498744	-1.72941
CYP2C19_CYP2C9	-1.72169	-3.90019
CYP2C9	0.402044	1.87008
CYP2E1	0.00244298	0.22363
CYP2F1	0.045814	0.344106
CYP2W1	-0.223117	-0.227487
CYP3A4	-0.418598	-0.590242
CYP3A43	-0.965891	-2.39834
CYP3A5	0.137229	-0.170827
CYP46A1	0.14342	0.85701
CYP4A11	0.163817	0.30918
CYP4B1	0.418808	0.523726
CYP4F11	0.321537	0.661906
CYP4F12	0.90797	-0.143966
CYP4F2	-0.829297	5.31367
CYP4V2	-0.00990463	-0.817934
CYP51A1	0.531295	-0.801231
CYP7B1	0.696465	0.949861
CYP8B1	0.0220982	0.230977
CYR61	0.834318	-1.53747
CYSLTR1	0.569747	1.19815
CYSLTR2	0.0856688	-0.304252
CYTH3	0.908005	1.56446
CYTH4	-0.020309	0.0183266
CYTL1	1.54121	-1.76105
CYYR1	0.511285	-0.609547
D2HGDH	-0.0138838	0.998321
D4S234E	0.486405	0.494406
DAB2IP	-0.881096	-2.06704
DACH2	0.220294	-0.21804
DAGLB	0.272712	-0.669212
DAK	-0.324016	0.285953
DALRD3	0.228475	1.88771
DAND5	-0.133132	-0.655226
DAP	0.231366	0.196922
DAPK1	-1.67064	1.29844
DAPK2	-1.22846	-0.341822
DAPK3	-0.848542	-0.134421
DAPL1	-0.800973	0.447526
DAPP1	0.229188	1.1325
DARC	0.887615	-0.891102
DARS2	0.20513	-1.4069
DBC1	-0.592704	-7.79206
DBH	-0.199717	0.474342
DBNDD1	0.197184	1.81915
DBNDD2	0.106598	-0.455652
DBNL	-0.231263	-0.905287
DBR1	-0.224633	-0.756889
DCAF10	0.389214	1.23075
DCAF12	0.216945	-0.210965
DCAF12L1	0.0973897	-1.67825
DCAF12L2	0.155617	-7.27304
DCAF15	0.0254798	-0.287004
DCAF4L2	0.41436	-1.06939
DCAF5	0.0574954	0.56229
DCAF8	0.195002	-0.010686
DCAF8L2	-1.69189	0.295877
DCAKD	0.124908	0.324229
DCBLD1	0.103469	0.796459
DCBLD2	-0.00826788	-1.89737
DCD	0.117899	0.7413
DCDC2B	0.291492	-0.575037
DCK	0.271688	0.633534
DCLK2	-0.50632	-0.377789
DCLK3	0.113052	-0.342954
DCLRE1A	-1.34439	-4.01201
DCLRE1B	-0.000298817	-0.0975824
DCLRE1C	0.0659794	0.158876
DCP1A	-0.346048	1.57103
DCPS	0.394419	0.125227
DCST1	-0.155523	0.699507
DCTN1	0.18596	1.64182
DCTN2	-0.0426138	-1.75246
DCTN3	0.188352	0.415059
DCTN5	-0.564572	-1.37121
DCTN6	0.200628	0.186916
DCTPP1	0.357272	0.43843
DCUN1D1	-0.0123261	-0.225759
DCUN1D2	0.110684	-0.404832
DCXR	0.269393	0.60133
DDAH1	-0.0716439	0.0321163
DDAH2	0.187841	0.760928
DDHD1	-0.67081	-0.963203
DDI1	-0.0250874	1.43276
DDIT3	-1.67575	0.00145163
DDR1	-0.49721	-0.205128
DDR2	-0.0971005	-1.31593
DDX17	-0.47154	-2.56003
DDX18	-0.608504	-1.12522
DDX19A	-0.588079	0.0880232
DDX19B	0.171935	-0.112576
DDX20	-0.988509	-0.731421
DDX21	-0.889946	-2.45512
DDX31	0.363146	-2.51389
DDX39A	0.0305269	3.50019
DDX39B	0.00332831	0.557561
DDX41	-0.346261	0.382816
DDX53	-0.0640279	0.701222
DDX54	-0.0309364	-0.890959
DDX60	-0.188836	-1.3441
DECR1	0.0100942	-0.361242
DECR2	0.180091	-0.149326
DEDD2	0.241688	-0.201267
DEFA1_DEFA1B	0.359239	-0.351831
DEFA5	1.03423	-0.0223692
DEFB1	-1.83046	-0.497288
DEFB104A_DEFB104B	0.174917	1.18983
DEFB105A_DEFB105B	-0.132344	-1.29792
DEFB106A_DEFB106B	0.105884	-0.764226
DEFB118	0.461863	0.379549
DEFB119	-1.47793	1.78223
DEFB127	-0.151032	0.203004
DEFB128	0.470751	0.137078
DEFB134	0.587996	0.282014
DEFB4A	-0.989645	-0.197034
DEGS1	-1.13598	0.184756
DEK	-0.787211	0.747886
DEM1	-0.20217	1.17744
DENND1A	0.193267	-0.376968
DENND1B	0.222401	1.23483
DEPDC1	-0.311919	1.58927
DEPDC5	-0.148055	-1.6576
DEPDC7	0.482308	0.884865
DERL1	0.854478	1.51898
DES	-1.57004	-0.928929
[truncated: 6,575 more rows]

## Sheet: Screen results by chromosome
Chromosome	Chromosome arm	Start	End	Log2 FC MCF10A	Log2 FC GCRC1735
chr1	1p	923923	120176520	-0.236384	-0.231713
chr1	1q	145719471	248859144	-0.201141	-0.343077
chr2	2p	217730	89177160	-0.211793	-0.338552
chr2	2q	94871430	241858894	-0.299872	-0.442553
chr3	3p	196763	89482134	-0.0979586	-0.113656
chr3	3q	96814581	197956610	-0.146405	-0.382639
chr4	4p	53286	48906937	-0.573058	-0.756738
chr4	4q	52051304	189963202	-0.338597	-0.522883
chr5	5p	271621	44389706	-0.0162686	-0.174809
chr5	5q	50396192	181261139	-0.25609	-0.399556
chr6	6p	391752	57646850	-0.0369695	-0.0825668
chr6	6q	70216040	170553307	-0.179229	-0.116761
chr7	7p	816615	56106476	-0.151095	-0.270988
chr7	7q	64519878	159144867	-0.151305	-0.283338
chr8	8p	406428	43085788	-0.0997902	0.0133043
chr8	8q	48710789	145066685	-0.26359	-0.493853
chr9	9p	116231	37867666	-0.334589	-0.266083
chr9	9q	68705240	137247770	-0.237708	-0.356376
chr10	10p	134465	38065088	-0.189546	-0.359032
chr10	10q	42782795	133569835	-0.205368	-0.076086
chr11	11p	207708	48246015	-0.133157	-0.261008
chr11	11q	55811367	134247788	-0.329478	-0.329284
chr12	12p	564296	34029694	-0.274189	-0.199558
chr12	12q	38316762	133159465	-0.260504	-0.400687
chr13	13q	19422877	114305817	-0.0753596	-0.593478
chr14	14q	19875142	105856218	-0.310665	-0.177221
chr15	15q	22094522	101820197	-0.389745	-0.273637
chr16	16p	46407	32676732	-0.424315	-0.72361
chr16	16q	46469341	90092072	-0.160046	-0.172051
chr17	17p	508503	21419870	-0.276678	-0.174565
chr17	17q	27417690	82751196	-0.12669	-0.263701
chr18	18p	158383	14132490	-0.60483	-0.39506
chr18	18q	21529284	80050651	-0.182081	-0.279253
chr19	19p	305573	21852125	-0.551982	-0.410786
chr19	19q	29205320	58573575	-0.301996	-0.392905
chr20	20p	157454	25624014	-0.0526629	0.0641004
chr20	20q	31368601	64242253	-0.243097	-0.243594
chr21	21q	25880550	46665124	-0.395337	-0.322936
chr22	22q	16590751	50628173	-0.194871	-0.133396
chrX	Xp	333933	56995827	-0.164764	-0.181177
chrX	Xq	63347228	155719098	-0.500224	-0.611668
