# Supplementary material for: Evolution of chromosome-arm aberrations in breast cancer through genetic network rewiring
Source: Cell Rep. 2024 Mar 22;43(4):113988. doi: 10.1016/j.celrep.2024.113988 (PMC11063629; doi:10.1016/j.celrep.2024.113988)
Supplement: Table S5. miniTurboID screen for C4orf19, related to Figure 5 [file mmc6.xlsx]

## Sheet: Sheet 1
Bait	Prey	PreyGene	Spec	SpecSum	AvgSpec	NumReplicates	ctrlCounts	AvgP	MaxP	TopoAvgP	TopoMaxP	SaintScore	logOddsScore	FoldChange	BFDR
c4orf19_MCF10A	10006	ABI1	6|8	14	7	2	0|0|0|0	1	1	1	1	1	10.26	70	0
c4orf19_MCF10A	100506658	OCLN	101|75	176	88	2	0|0|10|11	1	1	1	1	1	8.89	16.76	0
c4orf19_MCF10A	10057	ABCC5	37|39	76	38	2	0|1|0|0	1	1	1	1	1	53.59	152	0
c4orf19_MCF10A	10079	ATP9A	91|83	174	87	2	0|0|3|5	1	1	1	1	1	25.6	43.5	0
c4orf19_MCF10A	10160	FARP1	288|267	555	277.5	2	0|0|76|69	1	1	1	1	1	5.31	7.66	0
c4orf19_MCF10A	10211	FLOT1	29|26	55	27.5	2	0|0|7|5	1	1	1	1	1	5.11	9.17	0
c4orf19_MCF10A	10228	STX6	34|36	70	35	2	0|5|6|15	0.98	0.98	0.98	0.98	0.98	3.65	5.38	0
c4orf19_MCF10A	10409	BASP1	47|37	84	42	2	0|0|0|0	1	1	1	1	1	56.29	420	0
c4orf19_MCF10A	10494	STK25	152|156	308	154	2	0|0|0|0	1	1	1	1	1	219.68	1540	0
c4orf19_MCF10A	10768	AHCYL1	89|78	167	83.5	2	0|0|14|13	1	1	1	1	1	7.24	12.37	0
c4orf19_MCF10A	109	ADCY3	40|22	62	31	2	0|0|1|0	1	1	1	1	1	31.86	124	0
c4orf19_MCF10A	10938	EHD1	97|88	185	92.5	2	0|0|22|32	0.99	0.99	0.99	0.99	0.99	4.23	6.85	0
c4orf19_MCF10A	10979	FERMT2	13|14	27	13.5	2	0|0|0|0	1	1	1	1	1	21.13	135	0
c4orf19_MCF10A	11135	CDC42EP1	48|48	96	48	2	0|0|16|14	0.98	0.98	0.98	0.98	0.98	3.97	6.4	0
c4orf19_MCF10A	11187	PKP3	416|488	904	452	2	9|8|152|154	0.99	0.99	0.99	0.99	0.99	4.53	5.6	0
c4orf19_MCF10A	11228	RASSF8	18|13	31	15.5	2	0|0|4|2	0.99	1	0.99	1	0.99	4.63	10.33	0
c4orf19_MCF10A	11235	PDCD10	63|100	163	81.5	2	0|0|0|0	1	1	1	1	1	93.54	815	0
c4orf19_MCF10A	113	ADCY7	11|15	26	13	2	0|0|0|0	1	1	1	1	1	18.09	130	0
c4orf19_MCF10A	11336	EXOC3	6|4	10	5	2	0|0|0|0	1	1	1	1	1	6.94	50	0
c4orf19_MCF10A	113828	FAM83F	133|121	254	127	2	0|0|3|0	1	1	1	1	1	39.39	169.33	0
c4orf19_MCF10A	114793	FMNL2	73|72	145	72.5	2	0|0|10|8	1	1	1	1	1	9.84	16.11	0
c4orf19_MCF10A	115	ADCY9	58|63	121	60.5	2	0|0|15|10	1	1	1	1	1	5.58	9.68	0
c4orf19_MCF10A	118429	ANTXR2	38|17	55	27.5	2	0|0|6|2	0.99	1	0.99	1	0.99	3.98	13.75	0
c4orf19_MCF10A	121441	NEDD1	6|5	11	5.5	2	0|0|0|0	1	1	1	1	1	8.62	55	0
c4orf19_MCF10A	123036	TC2N	5|5	10	5	2	0|0|0|0	1	1	1	1	1	8.62	50	0
c4orf19_MCF10A	126695	KDF1	40|41	81	40.5	2	0|0|10|11	0.99	0.99	0.99	0.99	0.99	4.67	7.71	0
c4orf19_MCF10A	1267	CNP	26|33	59	29.5	2	0|0|11|6	0.98	0.99	0.98	0.99	0.98	3.31	6.94	0
c4orf19_MCF10A	131566	DCBLD2	33|36	69	34.5	2	0|0|14|4	0.98	0.98	0.98	0.98	0.98	3.64	7.67	0
c4orf19_MCF10A	131601	TPRA1	3|2	5	2.5	2	0|0|0|0	0.98	0.99	0.98	0.99	0.98	3.36	25	0
c4orf19_MCF10A	132884	EVC2	3|2	5	2.5	2	0|0|0|0	0.98	0.99	0.98	0.99	0.98	3.36	25	0
c4orf19_MCF10A	140885	SIRPA	8|13	21	10.5	2	0|0|0|0	1	1	1	1	1	13.45	105	0
c4orf19_MCF10A	1456	CSNK1G3	60|55	115	57.5	2	0|0|0|0	1	1	1	1	1	82.12	575	0
c4orf19_MCF10A	1499	CTNNB1	170|191	361	180.5	2	0|0|73|68	0.98	0.98	0.98	0.98	0.98	3.59	5.12	0
c4orf19_MCF10A	151195	CCNYL1	11|11	22	11	2	0|0|0|0	1	1	1	1	1	18.09	110	0
c4orf19_MCF10A	1525	CXADR	39|47	86	43	2	0|0|4|4	1	1	1	1	1	13.6	21.5	0
c4orf19_MCF10A	152503	SH3D19	7|9	16	8	2	0|0|0|0	1	1	1	1	1	11.87	80	0
c4orf19_MCF10A	153562	MARVELD2	131|134	265	132.5	2	0|0|7|18	1	1	1	1	1	10.09	21.2	0
c4orf19_MCF10A	154810	AMOTL1	17|19	36	18	2	0|0|6|1	0.99	0.99	0.99	0.99	0.99	3.98	10.29	0
c4orf19_MCF10A	1739	DLG1	261|230	491	245.5	2	0|0|55|54	1	1	1	1	1	5.84	9.01	0
c4orf19_MCF10A	1756	DMD	10|10	20	10	2	0|0|0|0	1	1	1	1	1	16.55	100	0
c4orf19_MCF10A	1825	DSC3	52|51	103	51.5	2	3|0|14|14	0.99	0.99	0.99	0.99	0.99	5.09	6.65	0
c4orf19_MCF10A	1836	SLC26A2	70|71	141	70.5	2	0|1|21|21	0.99	0.99	0.99	0.99	0.99	4.39	6.56	0
c4orf19_MCF10A	1838	DTNB	7|7	14	7	2	0|0|0|0	1	1	1	1	1	11.87	70	0
c4orf19_MCF10A	1889	ECE1	22|28	50	25	2	0|0|1|3	1	1	1	1	1	11.99	25	0
c4orf19_MCF10A	1947	EFNB1	52|58	110	55	2	8|0|10|8	1	1	1	1	1	11.45	8.46	0
c4orf19_MCF10A	1948	EFNB2	19|21	40	20	2	0|0|5|5	0.99	0.99	0.99	0.99	0.99	4.51	8	0
c4orf19_MCF10A	1952	CELSR2	18|15	33	16.5	2	0|0|2|0	1	1	1	1	1	9.62	33	0
c4orf19_MCF10A	1969	EPHA2	103|138	241	120.5	2	0|0|18|30	1	1	1	1	1	5.31	10.04	0
c4orf19_MCF10A	200894	ARL13B	9|12	21	10.5	2	0|0|0|0	1	1	1	1	1	15.01	105	0
c4orf19_MCF10A	2011	MARK2	85|100	185	92.5	2	0|0|12|11	1	1	1	1	1	9.17	16.09	0
c4orf19_MCF10A	2029	ENSA	2|4	6	3	2	0|0|0|0	0.98	1	0.98	1	0.98	3.36	30	0
c4orf19_MCF10A	2030	SLC29A1	27|28	55	27.5	2	0|0|0|0	1	1	1	1	1	41.81	275	0
c4orf19_MCF10A	2035	EPB41	286|259	545	272.5	2	0|0|32|45	1	1	1	1	1	8.27	14.16	0
c4orf19_MCF10A	2036	EPB41L1	316|314	630	315	2	0|0|112|92	0.99	0.99	0.99	0.99	0.99	4.71	6.18	0
c4orf19_MCF10A	2037	EPB41L2	475|528	1003	501.5	2	0|5|97|161	1	1	1	1	1	5.45	7.63	0
c4orf19_MCF10A	2059	EPS8	170|176	346	173	2	0|0|56|66	0.98	0.99	0.98	0.99	0.98	4.09	5.67	0
c4orf19_MCF10A	2124	EVI2B	9|8	17	8.5	2	0|0|0|0	1	1	1	1	1	13.45	85	0
c4orf19_MCF10A	2182	ACSL4	28|37	65	32.5	2	0|0|5|6	1	1	1	1	1	6.34	11.82	0
c4orf19_MCF10A	2185	PTK2B	3|3	6	3	2	0|0|0|0	0.99	0.99	0.99	0.99	0.99	5.2	30	0
c4orf19_MCF10A	2196	FAT2	20|30	50	25	2	0|0|0|1	1	1	1	1	1	28.93	100	0
c4orf19_MCF10A	222584	FAM83B	303|305	608	304	2	0|1|120|135	0.97	0.98	0.97	0.98	0.97	3.57	4.75	0
c4orf19_MCF10A	22821	RASA3	149|128	277	138.5	2	0|0|10|20	1	1	1	1	1	9.15	18.47	0
c4orf19_MCF10A	22853	LMTK2	50|47	97	48.5	2	0|0|10|6	1	1	1	1	1	6.81	12.12	0
c4orf19_MCF10A	23002	DAAM1	23|23	46	23	2	0|0|1|4	1	1	1	1	1	8.31	18.4	0
c4orf19_MCF10A	23167	EFR3A	266|225	491	245.5	2	0|0|91|89	0.98	0.99	0.98	0.99	0.98	3.91	5.46	0
c4orf19_MCF10A	23242	COBL	56|47	103	51.5	2	1|1|15|20	0.98	0.98	0.98	0.98	0.98	3.37	5.57	0
c4orf19_MCF10A	23355	VPS8	8|11	19	9.5	2	0|1|2|1	1	1	1	1	1	6.03	9.5	0
c4orf19_MCF10A	23362	PSD3	8|3	11	5.5	2	0|0|0|0	1	1	1	1	1	5.2	55	0
c4orf19_MCF10A	23363	OBSL1	10|12	22	11	2	0|0|0|0	1	1	1	1	1	16.55	110	0
c4orf19_MCF10A	23380	SRGAP2	23|20	43	21.5	2	0|0|0|0	1	1	1	1	1	31.56	215	0
c4orf19_MCF10A	23670	CEMIP2	222|216	438	219	2	1|5|3|22	1	1	1	1	1	14.53	28.26	0
c4orf19_MCF10A	23767	FLRT3	21|19	40	20	2	0|0|0|0	1	1	1	1	1	30.08	200	0
c4orf19_MCF10A	253260	RICTOR	60|40	100	50	2	0|0|19|11	0.97	0.99	0.97	0.99	0.97	3.11	6.67	0
c4orf19_MCF10A	253832	ZDHHC20	7|9	16	8	2	0|0|0|0	1	1	1	1	1	11.87	80	0
c4orf19_MCF10A	253959	RALGAPA1	7|10	17	8.5	2	0|0|0|0	1	1	1	1	1	11.87	85	0
c4orf19_MCF10A	254102	EHBP1L1	61|49	110	55	2	1|1|6|5	1	1	1	1	1	20.4	16.92	0
c4orf19_MCF10A	25800	SLC39A6	38|80	118	59	2	0|0|0|0	1	1	1	1	1	57.73	590	0
c4orf19_MCF10A	25921	ZDHHC5	290|264	554	277	2	0|0|67|58	1	1	1	1	1	5.88	8.86	0
c4orf19_MCF10A	25963	TMEM87A	5|5	10	5	2	0|0|0|0	1	1	1	1	1	8.62	50	0
c4orf19_MCF10A	25966	C2CD2	36|46	82	41	2	1|0|7|8	1	1	1	1	1	6.61	10.25	0
c4orf19_MCF10A	26064	RAI14	487|429	916	458	2	0|0|156|103	0.99	1	0.99	1	0.99	5.04	7.07	0
c4orf19_MCF10A	26504	CNNM4	7|7	14	7	2	0|0|0|0	1	1	1	1	1	11.87	70	0
c4orf19_MCF10A	26505	CNNM3	14|4	18	9	2	0|0|0|0	1	1	1	1	1	6.94	90	0
c4orf19_MCF10A	28231	SLCO4A1	12|21	33	16.5	2	0|0|0|5	0.98	1	0.98	1	0.98	3.3	13.2	0
c4orf19_MCF10A	288	ANK3	440|402	842	421	2	0|6|170|150	0.99	0.99	0.99	0.99	0.99	4.19	5.17	0
c4orf19_MCF10A	28982	FLVCR1	91|95	186	93	2	0|0|11|11	1	1	1	1	1	10.26	16.91	0
c4orf19_MCF10A	30844	EHD4	4|3	7	3.5	2	0|0|0|0	1	1	1	1	1	5.2	35	0
c4orf19_MCF10A	30846	EHD2	197|174	371	185.5	2	0|0|82|62	0.98	0.98	0.98	0.98	0.98	3.59	5.15	0
c4orf19_MCF10A	3459	IFNGR1	11|16	27	13.5	2	0|0|2|4	0.99	1	0.99	1	0.99	3.69	9	0
c4orf19_MCF10A	3572	IL6ST	8|10	18	9	2	0|0|0|0	1	1	1	1	1	13.45	90	0
c4orf19_MCF10A	3611	ILK	40|35	75	37.5	2	0|0|11|0	0.99	0.99	0.99	0.99	0.99	4.64	13.64	0
c4orf19_MCF10A	3655	ITGA6	106|158	264	132	2	0|0|13|10	1	1	1	1	1	11.05	22.96	0
c4orf19_MCF10A	3673	ITGA2	318|374	692	346	2	0|0|52|56	1	1	1	1	1	7.71	12.81	0
c4orf19_MCF10A	3688	ITGB1	280|292	572	286	2	0|4|64|131	0.99	0.99	0.99	0.99	0.99	4.25	5.75	0
c4orf19_MCF10A	3693	ITGB5	46|65	111	55.5	2	0|0|5|6	1	1	1	1	1	10.8	20.18	0
c4orf19_MCF10A	3694	ITGB6	22|20	42	21	2	0|0|0|0	1	1	1	1	1	31.56	210	0
c4orf19_MCF10A	392	ARHGAP1	73|74	147	73.5	2	0|0|12|14	1	1	1	1	1	7	11.31	0
c4orf19_MCF10A	3993	LLGL2	7|6	13	6.5	2	0|0|0|0	1	1	1	1	1	10.26	65	0
c4orf19_MCF10A	3996	LLGL1	37|34	71	35.5	2	0|0|9|6	1	1	1	1	1	5.34	9.47	0
c4orf19_MCF10A	4012	LNPEP	6|5	11	5.5	2	0|0|1|1	0.99	1	0.99	1	0.99	4.48	11	0
c4orf19_MCF10A	4070	TACSTD2	24|7	31	15.5	2	0|0|0|0	1	1	1	1	1	11.87	155	0
c4orf19_MCF10A	4162	MCAM	99|177	276	138	2	0|0|1|12	1	1	1	1	1	9.74	42.46	0
c4orf19_MCF10A	4267	CD99	7|9	16	8	2	0|0|0|0	1	1	1	1	1	11.87	80	0
c4orf19_MCF10A	4354	MPP1	5|4	9	4.5	2	0|0|0|0	1	1	1	1	1	6.94	45	0
c4orf19_MCF10A	4363	ABCC1	108|97	205	102.5	2	0|1|7|5	1	1	1	1	1	24.76	31.54	0
c4orf19_MCF10A	4430	MYO1B	718|710	1428	714	2	17|12|279|279	0.99	0.99	0.99	0.99	0.99	4.27	4.87	0
c4orf19_MCF10A	4582	MUC1	12|17	29	14.5	2	0|0|0|0	1	1	1	1	1	19.61	145	0
c4orf19_MCF10A	4756	NEO1	134|149	283	141.5	2	0|0|9|19	1	1	1	1	1	9.94	20.21	0
c4orf19_MCF10A	490	ATP2B1	68|67	135	67.5	2	0|1|11|6	1	1	1	1	1	9.71	15	0
c4orf19_MCF10A	50512	PODXL2	21|37	58	29	2	0|0|0|0	1	1	1	1	1	33.03	290	0
c4orf19_MCF10A	50618	ITSN2	14|10	24	12	2	0|0|0|0	1	1	1	1	1	16.55	120	0
c4orf19_MCF10A	50848	F11R	17|23	40	20	2	0|0|0|1	1	1	1	1	1	24.51	80	0
c4orf19_MCF10A	51168	MYO15A	2|3	5	2.5	2	0|0|0|0	0.98	0.99	0.98	0.99	0.98	3.36	25	0
c4orf19_MCF10A	51272	BET1L	22|21	43	21.5	2	0|0|2|4	1	1	1	1	1	8.24	14.33	0
c4orf19_MCF10A	51479	ANKFY1	5|5	10	5	2	0|0|0|1	1	1	1	1	1	6.36	20	0
c4orf19_MCF10A	51599	LSR	117|127	244	122	2	0|1|27|24	1	1	1	1	1	6.07	9.38	0
c4orf19_MCF10A	51765	STK26	112|104	216	108	2	0|0|0|0	1	1	1	1	1	151.79	1080	0
c4orf19_MCF10A	5297	PI4KA	273|251	524	262	2	0|0|55|45	1	1	1	1	1	6.66	10.48	0
c4orf19_MCF10A	5318	PKP2	178|162	340	170	2	1|0|69|39	0.99	0.99	0.99	0.99	0.99	4.17	6.24	0
c4orf19_MCF10A	5337	PLD1	39|30	69	34.5	2	0|0|3|0	1	1	1	1	1	11.5	46	0
c4orf19_MCF10A	5347	PLK1	85|88	173	86.5	2	0|0|28|38	0.97	0.97	0.97	0.97	0.97	3.47	5.24	0
c4orf19_MCF10A	5361	PLXNA1	252|310	562	281	2	0|0|28|38	1	1	1	1	1	9.22	17.03	0
c4orf19_MCF10A	5362	PLXNA2	12|13	25	12.5	2	0|0|2|0	1	1	1	1	1	7.76	25	0
c4orf19_MCF10A	5364	PLXNB1	10|22	32	16	2	0|0|0|0	1	1	1	1	1	16.55	160	0
c4orf19_MCF10A	538	ATP7A	64|63	127	63.5	2	0|0|11|6	1	1	1	1	1	8.31	14.94	0
c4orf19_MCF10A	5420	PODXL	7|19	26	13	2	0|0|0|0	1	1	1	1	1	11.87	130	0
c4orf19_MCF10A	54407	SLC38A2	40|57	97	48.5	2	0|2|4|12	1	1	1	1	1	5.42	10.78	0
c4orf19_MCF10A	54497	HEATR5B	6|7	13	6.5	2	0|0|1|0	1	1	1	1	1	7.93	26	0
c4orf19_MCF10A	54566	EPB41L4B	77|83	160	80	2	0|0|25|13	0.99	0.99	0.99	0.99	0.99	4.82	8.42	0
c4orf19_MCF10A	54822	TRPM7	4|5	9	4.5	2	0|0|0|0	1	1	1	1	1	6.94	45	0
c4orf19_MCF10A	54843	SYTL2	7|12	19	9.5	2	0|0|0|1	1	1	1	1	1	9.48	38	0
c4orf19_MCF10A	54869	EPS8L1	8|8	16	8	2	0|0|3|1	0.97	0.97	0.97	0.97	0.97	3.53	8	0
c4orf19_MCF10A	54910	SEMA4C	39|45	84	42	2	0|0|0|0	1	1	1	1	1	59.17	420	0
c4orf19_MCF10A	55240	STEAP3	184|158	342	171	2	0|1|51|36	0.99	1	0.99	1	0.99	4.95	7.77	0
c4orf19_MCF10A	55243	KIRREL1	111|112	223	111.5	2	3|0|35|21	0.99	0.99	0.99	0.99	0.99	5.18	7.56	0
c4orf19_MCF10A	5530	PPP3CA	105|103	208	104	2	0|0|27|42	0.98	0.98	0.98	0.98	0.98	3.98	6.03	0
c4orf19_MCF10A	55612	FERMT1	4|3	7	3.5	2	0|0|0|0	1	1	1	1	1	5.2	35	0
c4orf19_MCF10A	55714	TENM3	5|4	9	4.5	2	0|0|0|0	1	1	1	1	1	6.94	45	0
c4orf19_MCF10A	55742	PARVA	47|54	101	50.5	2	0|0|0|0	1	1	1	1	1	70.67	505	0
c4orf19_MCF10A	55765	INAVA	57|58	115	57.5	2	0|0|21|15	0.98	0.98	0.98	0.98	0.98	3.94	6.39	0
c4orf19_MCF10A	55773	TBC1D23	8|6	14	7	2	0|0|2|0	0.99	0.99	0.99	0.99	0.99	3.74	14	0
c4orf19_MCF10A	55789	DEPDC1B	2|4	6	3	2	0|0|0|0	0.98	1	0.98	1	0.98	3.36	30	0
c4orf19_MCF10A	55890	GPRC5C	81|70	151	75.5	2	0|0|3|1	1	1	1	1	1	38.57	75.5	0
c4orf19_MCF10A	55901	THSD1	3|12	15	7.5	2	0|0|0|0	1	1	1	1	1	5.2	75	0
c4orf19_MCF10A	55970	GNG12	6|8	14	7	2	0|0|0|0	1	1	1	1	1	10.26	70	0
c4orf19_MCF10A	56288	PARD3	116|86	202	101	2	0|0|40|21	0.98	0.99	0.98	0.99	0.98	3.63	6.62	0
c4orf19_MCF10A	57158	JPH2	18|18	36	18	2	0|0|0|0	1	1	1	1	1	28.6	180	0
c4orf19_MCF10A	57179	KIAA1191	3|2	5	2.5	2	0|0|0|0	0.98	0.99	0.98	0.99	0.98	3.36	25	0
c4orf19_MCF10A	57181	SLC39A10	87|83	170	85	2	0|0|2|0	1	1	1	1	1	47.5	170	0
c4orf19_MCF10A	57205	ATP10D	8|10	18	9	2	0|0|0|0	1	1	1	1	1	13.45	90	0
c4orf19_MCF10A	57211	ADGRG6	2|3	5	2.5	2	0|0|0|0	0.98	0.99	0.98	0.99	0.98	3.36	25	0
c4orf19_MCF10A	57217	TTC7A	52|44	96	48	2	0|0|6|5	1	1	1	1	1	10.31	17.45	0
c4orf19_MCF10A	57414	RHBDD2	4|5	9	4.5	2	0|0|0|1	0.99	1	0.99	1	0.99	4.78	18	0
c4orf19_MCF10A	57478	USP31	5|7	12	6	2	0|0|0|0	1	1	1	1	1	8.62	60	0
c4orf19_MCF10A	57648	KIAA1522	70|57	127	63.5	2	0|0|7|9	1	1	1	1	1	8.78	15.88	0
c4orf19_MCF10A	57669	EPB41L5	91|92	183	91.5	2	0|0|25|20	0.99	0.99	0.99	0.99	0.99	5.2	8.13	0
c4orf19_MCF10A	57670	KIAA1549	8|10	18	9	2	0|0|0|0	1	1	1	1	1	13.45	90	0
c4orf19_MCF10A	57707	MEAK7	20|15	35	17.5	2	0|0|5|5	0.98	0.99	0.98	0.99	0.98	3.26	7	0
c4orf19_MCF10A	5774	PTPN3	52|45	97	48.5	2	0|0|7|9	1	1	1	1	1	6.91	12.12	0
c4orf19_MCF10A	5786	PTPRA	24|23	47	23.5	2	0|0|0|0	1	1	1	1	1	35.96	235	0
c4orf19_MCF10A	5797	PTPRM	6|8	14	7	2	0|0|0|0	1	1	1	1	1	10.26	70	0
c4orf19_MCF10A	5819	NECTIN2	47|51	98	49	2	0|0|2|10	1	1	1	1	1	6.55	16.33	0
c4orf19_MCF10A	5872	RAB13	15|19	34	17	2	7|1|5|3	0.98	1	0.98	1	0.98	3.34	4.25	0
c4orf19_MCF10A	5962	RDX	108|112	220	110	2	0|0|9|42	0.99	0.99	0.99	0.99	0.99	4.53	8.63	0
c4orf19_MCF10A	6091	ROBO1	14|12	26	13	2	0|0|0|0	1	1	1	1	1	19.61	130	0
c4orf19_MCF10A	64097	EPB41L4A	18|23	41	20.5	2	0|0|2|1	1	1	1	1	1	21.85	27.33	0
c4orf19_MCF10A	64398	PALS1	165|164	329	164.5	2	0|0|58|62	0.98	0.98	0.98	0.98	0.98	4.02	5.48	0
c4orf19_MCF10A	6453	ITSN1	3|2	5	2.5	2	0|0|0|0	0.98	0.99	0.98	0.99	0.98	3.36	25	0
c4orf19_MCF10A	64759	TNS3	4|2	6	3	2	0|0|0|0	0.98	1	0.98	1	0.98	3.36	30	0
c4orf19_MCF10A	64855	NIBAN2	226|192	418	209	2	0|0|57|47	1	1	1	1	1	5.15	8.04	0
c4orf19_MCF10A	64866	CDCP1	11|7	18	9	2	0|0|0|0	1	1	1	1	1	11.87	90	0
c4orf19_MCF10A	65010	SLC26A6	3|7	10	5	2	0|0|0|0	1	1	1	1	1	5.2	50	0
c4orf19_MCF10A	6507	SLC1A3	3|8	11	5.5	2	0|0|0|1	0.98	1	0.98	1	0.98	3.17	22	0
c4orf19_MCF10A	6510	SLC1A5	95|118	213	106.5	2	13|9|36|29	1	1	1	1	1	5.11	4.9	0
c4orf19_MCF10A	6522	SLC4A2	33|46	79	39.5	2	0|0|0|4	1	1	1	1	1	9.42	39.5	0
c4orf19_MCF10A	6526	SLC5A3	23|23	46	23	2	0|0|0|0	1	1	1	1	1	35.96	230	0
c4orf19_MCF10A	6533	SLC6A6	3|3	6	3	2	0|0|0|0	0.99	0.99	0.99	0.99	0.99	5.2	30	0
c4orf19_MCF10A	6542	SLC7A2	3|7	10	5	2	0|0|0|0	1	1	1	1	1	5.2	50	0
c4orf19_MCF10A	6548	SLC9A1	125|121	246	123	2	0|0|25|27	1	1	1	1	1	6.05	9.46	0
c4orf19_MCF10A	6558	SLC12A2	124|156	280	140	2	0|0|18|31	1	1	1	1	1	6.12	11.43	0
c4orf19_MCF10A	6574	SLC20A1	90|80	170	85	2	3|0|16|19	1	1	1	1	1	6.41	8.95	0
c4orf19_MCF10A	6575	SLC20A2	25|23	48	24	2	1|0|0|1	1	1	1	1	1	30.64	48	0
c4orf19_MCF10A	6583	SLC22A4	22|25	47	23.5	2	0|0|0|0	1	1	1	1	1	34.5	235	0
c4orf19_MCF10A	6584	SLC22A5	14|25	39	19.5	2	0|0|0|0	1	1	1	1	1	22.63	195	0
c4orf19_MCF10A	659	BMPR2	34|29	63	31.5	2	0|0|0|0	1	1	1	1	1	44.72	315	0
c4orf19_MCF10A	65979	PHACTR4	47|46	93	46.5	2	0|0|2|11	1	1	1	1	1	5.93	14.31	0
c4orf19_MCF10A	667	DST	5|5	10	5	2	0|0|0|0	1	1	1	1	1	8.62	50	0
c4orf19_MCF10A	6674	SPAG1	130|122	252	126	2	0|4|16|32	1	1	1	1	1	6.37	9.69	0
c4orf19_MCF10A	6810	STX4	10|20	30	15	2	0|0|3|0	0.99	1	0.99	1	0.99	4.28	20	0
c4orf19_MCF10A	682	BSG	59|51	110	55	2	0|2|8|6	1	1	1	1	1	12.08	13.75	0
c4orf19_MCF10A	6868	ADAM17	28|28	56	28	2	0|0|3|4	1	1	1	1	1	10.89	16	0
c4orf19_MCF10A	7297	TYK2	5|5	10	5	2	0|0|0|0	1	1	1	1	1	8.62	50	0
c4orf19_MCF10A	7355	SLC35A2	5|5	10	5	2	0|0|0|0	1	1	1	1	1	8.62	50	0
c4orf19_MCF10A	7402	UTRN	410|392	802	401	2	0|0|193|64	0.99	0.99	0.99	0.99	0.99	4.45	6.24	0
c4orf19_MCF10A	768211	RELL1	26|24	50	25	2	0|0|0|0	1	1	1	1	1	37.43	250	0
c4orf19_MCF10A	7779	SLC30A1	190|153	343	171.5	2	3|3|45|55	0.99	1	0.99	1	0.99	4.46	6.47	0
c4orf19_MCF10A	780	DDR1	6|6	12	6	2	0|0|1|0	1	1	1	1	1	7.93	24	0
c4orf19_MCF10A	7804	LRP8	22|27	49	24.5	2	0|0|0|0	1	1	1	1	1	34.5	245	0
c4orf19_MCF10A	79083	MLPH	35|28	63	31.5	2	0|0|0|0	1	1	1	1	1	43.26	315	0
c4orf19_MCF10A	79571	GCC1	10|11	21	10.5	2	0|0|0|0	1	1	1	1	1	16.55	105	0
c4orf19_MCF10A	79572	ATP13A3	22|21	43	21.5	2	0|0|0|1	1	1	1	1	1	30.39	86	0
c4orf19_MCF10A	79651	RHBDF2	6|2	8	4	2	0|0|0|0	0.98	1	0.98	1	0.98	3.36	40	0
c4orf19_MCF10A	79683	ZDHHC14	2|3	5	2.5	2	0|0|0|0	0.98	0.99	0.98	0.99	0.98	3.36	25	0
c4orf19_MCF10A	79778	MICALL2	11|9	20	10	2	0|0|0|0	1	1	1	1	1	15.01	100	0
c4orf19_MCF10A	79817	MOB3B	3|5	8	4	2	0|0|0|0	1	1	1	1	1	5.2	40	0
c4orf19_MCF10A	80223	RAB11FIP1	213|282	495	247.5	2	0|0|73|82	0.99	0.99	0.99	0.99	0.99	4.16	6.39	0
c4orf19_MCF10A	81539	SLC38A1	153|218	371	185.5	2	0|10|14|24	1	1	1	1	1	12.9	15.46	0
c4orf19_MCF10A	81563	C1orf21	3|3	6	3	2	0|0|0|0	0.99	0.99	0.99	0.99	0.99	5.2	30	0
c4orf19_MCF10A	81839	VANGL1	34|25	59	29.5	2	0|0|4|2	1	1	1	1	1	9.99	19.67	0
c4orf19_MCF10A	8323	FZD6	8|10	18	9	2	1|0|2|2	1	1	1	1	1	5.07	7.2	0
c4orf19_MCF10A	83461	CDCA3	16|19	35	17.5	2	0|0|0|2	1	1	1	1	1	10.23	35	0
c4orf19_MCF10A	83874	TBC1D10A	9|10	19	9.5	2	0|0|0|1	1	1	1	1	1	12.55	38	0
c4orf19_MCF10A	84168	ANTXR1	5|5	10	5	2	0|0|0|0	1	1	1	1	1	8.62	50	0
c4orf19_MCF10A	8417	STX7	3|3	6	3	2	0|0|0|0	0.99	0.99	0.99	0.99	0.99	5.2	30	0
c4orf19_MCF10A	84172	POLR1B	2|5	7	3.5	2	0|0|0|0	0.98	1	0.98	1	0.98	3.36	35	0
c4orf19_MCF10A	84189	SLITRK6	16|6	22	11	2	0|0|0|0	1	1	1	1	1	10.26	110	0
c4orf19_MCF10A	8428	STK24	203|221	424	212	2	0|0|0|2	1	1	1	1	1	111.33	424	0
c4orf19_MCF10A	84668	FAM126A	45|37	82	41	2	0|0|7|6	1	1	1	1	1	7.13	12.62	0
c4orf19_MCF10A	84669	USP32	6|5	11	5.5	2	0|0|0|1	1	1	1	1	1	6.36	22	0
c4orf19_MCF10A	8476	CDC42BPA	10|11	21	10.5	2	0|0|3|0	0.99	0.99	0.99	0.99	0.99	4.28	14	0
c4orf19_MCF10A	84902	CEP89	28|32	60	30	2	0|0|8|11	0.97	0.98	0.97	0.98	0.97	3.36	6.32	0
c4orf19_MCF10A	8496	PPFIBP1	180|149	329	164.5	2	0|0|63|57	0.98	0.99	0.98	0.99	0.98	3.68	5.48	0
c4orf19_MCF10A	84988	PPP1R16A	26|25	51	25.5	2	0|0|0|0	1	1	1	1	1	38.89	255	0
c4orf19_MCF10A	85360	SYDE1	5|6	11	5.5	2	0|0|0|1	1	1	1	1	1	6.36	22	0
c4orf19_MCF10A	85439	STON2	6|6	12	6	2	0|0|0|0	1	1	1	1	1	10.26	60	0
c4orf19_MCF10A	8573	CASK	8|6	14	7	2	0|0|0|0	1	1	1	1	1	10.26	70	0
c4orf19_MCF10A	8673	VAMP8	46|46	92	46	2	0|0|0|0	1	1	1	1	1	69.23	460	0
c4orf19_MCF10A	8714	ABCC3	217|188	405	202.5	2	0|1|27|11	1	1	1	1	1	10.09	20.77	0
c4orf19_MCF10A	8727	CTNNAL1	11|11	22	11	2	0|0|1|2	1	1	1	1	1	11.68	14.67	0
c4orf19_MCF10A	8754	ADAM9	6|17	23	11.5	2	0|0|0|0	1	1	1	1	1	10.26	115	0
c4orf19_MCF10A	8773	SNAP23	139|125	264	132	2	0|0|55|43	0.98	0.98	0.98	0.98	0.98	3.65	5.39	0
c4orf19_MCF10A	8777	MPDZ	78|84	162	81	2	0|0|20|27	0.99	0.99	0.99	0.99	0.99	4.28	6.89	0
c4orf19_MCF10A	8795	TNFRSF10B	28|31	59	29.5	2	0|0|8|8	0.99	0.99	0.99	0.99	0.99	4.15	7.38	0
c4orf19_MCF10A	8797	TNFRSF10A	51|55	106	53	2	0|0|8|8	1	1	1	1	1	8.03	13.25	0
c4orf19_MCF10A	89797	NAV2	6|8	14	7	2	0|0|1|2	0.99	1	0.99	1	0.99	4.63	9.33	0
c4orf19_MCF10A	9052	GPRC5A	135|138	273	136.5	2	2|2|49|49	0.98	0.98	0.98	0.98	0.98	4	5.35	0
c4orf19_MCF10A	91833	WDR20	6|6	12	6	2	0|0|0|0	1	1	1	1	1	10.26	60	0
c4orf19_MCF10A	9213	XPR1	14|7	21	10.5	2	0|0|1|0	1	1	1	1	1	9.48	42	0
c4orf19_MCF10A	92344	GORAB	9|8	17	8.5	2	0|0|0|0	1	1	1	1	1	13.45	85	0
c4orf19_MCF10A	9341	VAMP3	23|22	45	22.5	2	0|0|0|0	1	1	1	1	1	34.5	225	0
c4orf19_MCF10A	949	SCARB1	7|19	26	13	2	0|0|0|3	0.98	1	0.98	1	0.98	2.96	17.33	0
c4orf19_MCF10A	9497	SLC4A7	256|327	583	291.5	2	0|7|37|52	1	1	1	1	1	7.98	12.15	0
c4orf19_MCF10A	9522	SCAMP1	70|91	161	80.5	2	0|0|13|16	1	1	1	1	1	6.02	11.1	0
c4orf19_MCF10A	960	CD44	90|73	163	81.5	2	0|0|27|17	0.99	0.99	0.99	0.99	0.99	4.16	7.41	0
c4orf19_MCF10A	9712	USP6NL	61|59	120	60	2	0|0|7|11	1	1	1	1	1	7.71	13.33	0
c4orf19_MCF10A	9722	NOS1AP	46|41	87	43.5	2	0|0|14|14	0.98	0.98	0.98	0.98	0.98	3.57	6.21	0
c4orf19_MCF10A	9847	C2CD5	26|25	51	25.5	2	0|0|7|7	0.99	0.99	0.99	0.99	0.99	4.23	7.29	0
c4orf19_MCF10A	9854	C2CD2L	18|16	34	17	2	0|0|1|5	0.99	0.99	0.99	0.99	0.99	4.46	11.33	0
c4orf19_MCF10A	9962	SLC23A2	14|13	27	13.5	2	0|0|0|0	1	1	1	1	1	21.13	135	0
c4orf19_MCF10A	9990	SLC12A6	34|23	57	28.5	2	0|0|9|0	0.99	0.99	0.99	0.99	0.99	3.81	12.67	0
c4orf19_MCF10A	10010	TANK	4|2	6	3	2	0|0|0|1	0.91	0.99	0.91	0.99	0.91	1.54	12	0.01
c4orf19_MCF10A	10106	CTDSP2	12|16	28	14	2	0|0|5|6	0.92	0.96	0.92	0.96	0.92	1.94	5.09	0.01
c4orf19_MCF10A	10346	TRIM22	12|13	25	12.5	2	0|0|4|6	0.91	0.93	0.91	0.93	0.91	2.21	5	0.01
c4orf19_MCF10A	10397	NDRG1	29|31	60	30	2	0|0|12|8	0.97	0.97	0.97	0.97	0.97	3.27	6	0.01
c4orf19_MCF10A	10755	GIPC1	12|14	26	13	2	0|0|5|5	0.93	0.95	0.93	0.95	0.93	2.29	5.2	0.01
c4orf19_MCF10A	113026	PLCD3	8|2	10	5	2	0|0|0|1	0.91	1	0.91	1	0.91	1.54	20	0.01
c4orf19_MCF10A	11311	VPS45	45|41	86	43	2	0|0|17|20	0.94	0.95	0.94	0.95	0.94	2.49	4.65	0.01
c4orf19_MCF10A	118	ADD1	27|28	55	27.5	2	0|0|8|13	0.95	0.95	0.95	0.95	0.95	2.82	5.24	0.01
c4orf19_MCF10A	122786	FRMD6	51|34	85	42.5	2	0|0|15|13	0.97	0.99	0.97	0.99	0.97	2.85	6.07	0.01
c4orf19_MCF10A	1366	CLDN7	2|2	4	2	2	0|0|0|0	0.97	0.97	0.97	0.97	0.97	3.36	20	0.01
c4orf19_MCF10A	151011	SEPTIN10	48|45	93	46.5	2	0|0|22|19	0.93	0.95	0.93	0.95	0.93	2.45	4.54	0.01
c4orf19_MCF10A	1540	CYLD	7|2	9	4.5	2	0|0|1|0	0.91	1	0.91	1	0.91	1.54	18	0.01
c4orf19_MCF10A	163	AP2B1	60|55	115	57.5	2	0|0|24|21	0.96	0.97	0.96	0.97	0.96	3.12	5.11	0.01
c4orf19_MCF10A	219771	CCNY	24|24	48	24	2	0|0|14|3	0.94	0.94	0.94	0.94	0.94	2.69	5.65	0.01
c4orf19_MCF10A	22795	NID2	18|19	37	18.5	2	9|0|0|0	0.96	0.96	0.96	0.96	0.96	3.11	8.22	0.01
c4orf19_MCF10A	22841	RAB11FIP2	49|45	94	47	2	0|0|14|22	0.96	0.96	0.96	0.96	0.96	3.01	5.22	0.01
c4orf19_MCF10A	23074	UHRF1BP1L	5|5	10	5	2	0|0|2|0	0.95	0.95	0.95	0.95	0.95	3	10	0.01
c4orf19_MCF10A	23301	EHBP1	50|52	102	51	2	0|0|16|27	0.95	0.95	0.95	0.95	0.95	2.78	4.74	0.01
c4orf19_MCF10A	23339	VPS39	28|27	55	27.5	2	0|0|12|5	0.97	0.97	0.97	0.97	0.97	3.29	6.47	0.01
c4orf19_MCF10A	23348	DOCK9	62|48	110	55	2	0|0|24|15	0.97	0.98	0.97	0.98	0.97	3	5.64	0.01
c4orf19_MCF10A	23392	ECPAS	9|9	18	9	2	0|0|3|4	0.91	0.91	0.91	0.91	0.91	2.36	5.14	0.01
c4orf19_MCF10A	284119	CAVIN1	60|47	107	53.5	2	0|0|20|21	0.96	0.98	0.96	0.98	0.96	2.75	5.22	0.01
c4orf19_MCF10A	400793	C1orf226	17|18	35	17.5	2	0|0|7|7	0.93	0.94	0.93	0.94	0.93	2.5	5	0.01
c4orf19_MCF10A	4082	MARCKS	44|31	75	37.5	2	0|1|14|13	0.95	0.98	0.95	0.98	0.95	2.52	5.36	0.01
c4orf19_MCF10A	4478	MSN	88|107	195	97.5	2	9|0|35|42	0.92	0.98	0.92	0.98	0.92	1.74	4.53	0.01
c4orf19_MCF10A	4641	MYO1C	182|135	317	158.5	2	7|0|70|48	0.94	0.99	0.94	0.99	0.94	2.18	5.07	0.01
c4orf19_MCF10A	4642	MYO1D	342|376	718	359	2	0|1|156|153	0.91	0.98	0.91	0.98	0.91	1.59	4.63	0.01
c4orf19_MCF10A	4851	NOTCH1	78|66	144	72	2	0|0|36|20	0.96	0.97	0.96	0.97	0.96	2.95	5.14	0.01
c4orf19_MCF10A	51271	UBAP1	4|4	8	4	2	0|0|2|0	0.9	0.9	0.9	0.9	0.9	2.22	8	0.01
c4orf19_MCF10A	5151	PDE8A	4|2	6	3	2	0|0|1|0	0.91	0.99	0.91	0.99	0.91	1.54	12	0.01
c4orf19_MCF10A	51678	PALS2	55|61	116	58	2	0|0|21|23	0.97	0.97	0.97	0.97	0.97	3.19	5.27	0.01
c4orf19_MCF10A	53944	CSNK1G1	24|21	45	22.5	2	0|0|9|7	0.96	0.97	0.96	0.97	0.96	2.83	5.62	0.01
c4orf19_MCF10A	55075	UACA	13|17	30	15	2	0|0|6|1	0.97	0.98	0.97	0.98	0.97	2.99	8.57	0.01
c4orf19_MCF10A	55165	CEP55	4|5	9	4.5	2	0|0|0|2	0.93	0.95	0.93	0.95	0.93	2.22	9	0.01
c4orf19_MCF10A	6382	SDC1	5|7	12	6	2	0|0|2|0	0.97	0.99	0.97	0.99	0.97	3	12	0.01
c4orf19_MCF10A	64149	C17orf75	6|4	10	5	2	0|0|0|2	0.94	0.98	0.94	0.98	0.94	2.22	10	0.01
c4orf19_MCF10A	6573	SLC19A1	30|18	48	24	2	0|1|0|12	0.95	0.98	0.95	0.98	0.95	2.42	7.38	0.01
c4orf19_MCF10A	6645	SNTB2	49|32	81	40.5	2	0|0|18|13	0.93	0.98	0.93	0.98	0.93	1.93	5.23	0.01
c4orf19_MCF10A	6714	SRC	18|18	36	18	2	0|0|8|5	0.95	0.95	0.95	0.95	0.95	2.86	5.54	0.01
c4orf19_MCF10A	6814	STXBP3	143|137	280	140	2	8|0|57|55	0.97	0.98	0.97	0.98	0.97	3.2	4.67	0.01
c4orf19_MCF10A	7056	THBD	7|13	20	10	2	0|0|4|0	0.94	0.99	0.94	0.99	0.94	2.23	10	0.01
c4orf19_MCF10A	7462	LAT2	6|6	12	6	2	0|0|3|1	0.9	0.9	0.9	0.9	0.9	2.21	6	0.01
c4orf19_MCF10A	79834	PEAK1	65|57	122	61	2	0|0|26|26	0.94	0.96	0.94	0.96	0.94	2.49	4.69	0.01
c4orf19_MCF10A	8140	SLC7A5	163|223	386	193	2	6|21|47|81	0.93	1	0.93	1	0.93	1.8	4.98	0.01
c4orf19_MCF10A	83737	ITCH	22|24	46	23	2	0|0|8|7	0.97	0.98	0.97	0.98	0.97	3.3	6.13	0.01
c4orf19_MCF10A	84069	PLEKHN1	16|10	26	13	2	0|0|6|0	0.95	0.98	0.95	0.98	0.95	2.4	8.67	0.01
c4orf19_MCF10A	8436	CAVIN2	78|53	131	65.5	2	0|0|27|26	0.9	0.98	0.9	0.98	0.9	1.51	4.94	0.01
c4orf19_MCF10A	84445	LZTS2	17|16	33	16.5	2	0|0|7|6	0.93	0.94	0.93	0.94	0.93	2.5	5.08	0.01
c4orf19_MCF10A	8451	CUL4A	19|18	37	18.5	2	0|0|10|0	0.95	0.95	0.95	0.95	0.95	2.9	7.4	0.01
c4orf19_MCF10A	84886	C1orf198	11|8	19	9.5	2	0|0|4|1	0.95	0.98	0.95	0.98	0.95	2.44	7.6	0.01
c4orf19_MCF10A	85369	STRIP1	12|13	25	12.5	2	0|0|4|5	0.94	0.95	0.94	0.95	0.94	2.64	5.56	0.01
c4orf19_MCF10A	85377	MICALL1	65|52	117	58.5	2	0|0|24|21	0.96	0.98	0.96	0.98	0.96	2.83	5.2	0.01
c4orf19_MCF10A	8650	NUMB	119|116	235	117.5	2	0|0|48|49	0.97	0.97	0.97	0.97	0.97	3.37	4.85	0.01
c4orf19_MCF10A	8724	SNX3	18|20	38	19	2	0|0|7|9	0.92	0.93	0.92	0.93	0.92	2.23	4.75	0.01
c4orf19_MCF10A	89970	RSPRY1	10|9	19	9.5	2	0|0|4|2	0.95	0.96	0.95	0.96	0.95	2.72	6.33	0.01
c4orf19_MCF10A	9180	OSMR	39|31	70	35	2	0|0|13|12	0.96	0.98	0.96	0.98	0.96	2.87	5.6	0.01
c4orf19_MCF10A	9231	DLG5	192|222	414	207	2	0|0|84|90	0.94	0.98	0.94	0.98	0.94	2.28	4.76	0.01
c4orf19_MCF10A	9855	FARP2	22|15	37	18.5	2	0|0|6|5	0.97	0.99	0.97	0.99	0.97	2.84	6.73	0.01
c4orf19_MCF10A	11014	KDELR2	14|8	22	11	2	0|0|4|4	0.89	0.98	0.89	0.98	0.89	1.42	5.5	0.02
c4orf19_MCF10A	2064	ERBB2	32|28	60	30	2	0|0|15|13	0.89	0.93	0.89	0.93	0.89	1.71	4.29	0.02
c4orf19_MCF10A	2475	MTOR	8|9	17	8.5	2	0|0|4|4	0.84	0.87	0.84	0.87	0.84	1.42	4.25	0.02
c4orf19_MCF10A	29914	UBIAD1	2|2	4	2	2	0|0|0|1	0.82	0.82	0.82	0.82	0.82	1.54	8	0.02
c4orf19_MCF10A	310	ANXA7	13|13	26	13	2	0|0|7|4	0.9	0.9	0.9	0.9	0.9	2.16	4.73	0.02
c4orf19_MCF10A	3714	JAG2	3|2	5	2.5	2	0|0|0|1	0.89	0.96	0.89	0.96	0.89	1.54	10	0.02
c4orf19_MCF10A	4163	MCC	8|8	16	8	2	0|0|4|3	0.87	0.87	0.87	0.87	0.87	1.88	4.57	0.02
c4orf19_MCF10A	5097	PCDH1	68|40	108	54	2	0|4|25|14	0.85	0.99	0.85	0.99	0.85	0.88	5.02	0.02
c4orf19_MCF10A	51741	WWOX	2|2	4	2	2	0|0|1|0	0.82	0.82	0.82	0.82	0.82	1.54	8	0.02
c4orf19_MCF10A	523	ATP6V1A	12|10	22	11	2	0|0|5|5	0.86	0.91	0.86	0.91	0.86	1.51	4.4	0.02
c4orf19_MCF10A	53371	NUP54	4|4	8	4	2	0|0|2|1	0.88	0.88	0.88	0.88	0.88	1.98	5.33	0.02
c4orf19_MCF10A	54812	AFTPH	15|15	30	15	2	0|0|4|10	0.86	0.86	0.86	0.86	0.86	1.83	4.29	0.02
c4orf19_MCF10A	55227	LRRC1	35|28	63	31.5	2	0|0|16|13	0.87	0.94	0.87	0.94	0.87	1.41	4.34	0.02
c4orf19_MCF10A	5525	PPP2R5A	6|7	13	6.5	2	0|0|3|3	0.83	0.87	0.83	0.87	0.83	1.29	4.33	0.02
c4orf19_MCF10A	56616	DIABLO	14|13	27	13.5	2	0|0|9|4	0.84	0.86	0.84	0.86	0.84	1.51	4.15	0.02
c4orf19_MCF10A	57147	SCYL3	46|49	95	47.5	2	0|0|18|29	0.83	0.88	0.83	0.88	0.83	1.29	4.04	0.02
c4orf19_MCF10A	57553	MICAL3	12|3	15	7.5	2	0|0|1|2	0.84	1	0.84	1	0.84	0.75	10	0.02
c4orf19_MCF10A	57590	WDFY1	42|40	82	41	2	0|0|16|25	0.83	0.86	0.83	0.86	0.83	1.35	4	0.02
c4orf19_MCF10A	57620	STIM2	8|14	22	11	2	0|0|4|5	0.84	0.97	0.84	0.97	0.84	0.91	4.89	0.02
c4orf19_MCF10A	5818	NECTIN1	50|47	97	48.5	2	0|0|25|22	0.86	0.9	0.86	0.9	0.86	1.57	4.13	0.02
c4orf19_MCF10A	58533	SNX6	8|10	18	9	2	0|0|4|4	0.86	0.91	0.86	0.91	0.86	1.42	4.5	0.02
c4orf19_MCF10A	6813	STXBP2	17|20	37	18.5	2	0|0|7|11	0.84	0.9	0.84	0.9	0.84	1.29	4.11	0.02
c4orf19_MCF10A	7109	TRAPPC10	24|13	37	18.5	2	0|0|10|4	0.86	0.97	0.86	0.97	0.86	1.15	5.29	0.02
c4orf19_MCF10A	729830	FHIP1A	6|8	14	7	2	0|0|4|1	0.87	0.92	0.87	0.92	0.87	1.51	5.6	0.02
c4orf19_MCF10A	7525	YES1	111|115	226	113	2	0|0|60|45	0.89	0.92	0.89	0.92	0.89	1.81	4.3	0.02
c4orf19_MCF10A	8065	CUL5	2|2	4	2	2	0|0|1|0	0.82	0.82	0.82	0.82	0.82	1.54	8	0.02
c4orf19_MCF10A	83666	PARP9	6|6	12	6	2	0|0|2|3	0.86	0.86	0.86	0.86	0.86	1.85	4.8	0.02
c4orf19_MCF10A	84859	LRCH3	7|5	12	6	2	0|0|3|1	0.88	0.95	0.88	0.95	0.88	1.54	6	0.02
c4orf19_MCF10A	93343	MVB12A	11|11	22	11	2	0|0|5|6	0.82	0.82	0.82	0.82	0.82	1.54	4	0.02
c4orf19_MCF10A	116841	SNAP47	54|48	102	51	2	0|0|22|30	0.74	0.87	0.74	0.87	0.74	0.44	3.92	0.03
c4orf19_MCF10A	151636	DTX3L	54|70	124	62	2	0|0|23|34	0.81	0.96	0.81	0.96	0.81	0.69	4.35	0.03
c4orf19_MCF10A	157680	VPS13B	12|8	20	10	2	0|0|6|4	0.75	0.9	0.75	0.9	0.75	0.39	4	0.03
c4orf19_MCF10A	2040	STOM	80|54	134	67	2	2|0|27|29	0.8	0.98	0.8	0.98	0.8	0.47	4.62	0.03
c4orf19_MCF10A	24145	PANX1	4|4	8	4	2	0|0|3|0	0.8	0.8	0.8	0.8	0.8	1.41	5.33	0.03
c4orf19_MCF10A	26030	PLEKHG3	83|89	172	86	2	0|0|44|40	0.79	0.88	0.79	0.88	0.79	0.85	4.1	0.03
c4orf19_MCF10A	26056	RAB11FIP5	351|312	663	331.5	2	0|0|144|148	0.79	0.98	0.79	0.98	0.79	0.43	4.54	0.03
c4orf19_MCF10A	26499	PLEK2	5|5	10	5	2	0|0|3|1	0.82	0.82	0.82	0.82	0.82	1.54	5	0.03
c4orf19_MCF10A	26750	RPS6KC1	12|13	25	12.5	2	0|0|5|8	0.79	0.83	0.79	0.83	0.79	1.14	3.85	0.03
c4orf19_MCF10A	291	SLC25A4	18|14	32	16	2	0|0|16|0	0.81	0.89	0.81	0.89	0.81	0.97	4	0.03
c4orf19_MCF10A	30011	SH3KBP1	3|11	14	7	2	0|0|1|3	0.75	1	0.75	1	0.75	0.03	7	0.03
c4orf19_MCF10A	493	ATP2B4	380|271	651	325.5	2	3|7|156|90	0.8	0.99	0.8	0.99	0.8	0.42	5.09	0.03
c4orf19_MCF10A	55667	DENND4C	25|30	55	27.5	2	0|0|12|16	0.79	0.9	0.79	0.9	0.79	0.73	3.93	0.03
c4orf19_MCF10A	57148	RALGAPB	84|91	175	87.5	2	0|0|40|45	0.8	0.9	0.8	0.9	0.8	0.84	4.12	0.03
c4orf19_MCF10A	57282	SLC4A10	17|21	38	19	2	0|0|9|10	0.81	0.9	0.81	0.9	0.81	0.95	4	0.03
c4orf19_MCF10A	6790	AURKA	6|2	8	4	2	1|0|1|0	0.79	1	0.79	1	0.79	0.31	8	0.03
c4orf19_MCF10A	79649	MAP7D3	6|12	18	9	2	0|0|4|4	0.74	0.96	0.74	0.96	0.74	0.1	4.5	0.03
c4orf19_MCF10A	10885	WDR3	3|2	5	2.5	2	0|0|1|1	0.71	0.84	0.71	0.84	0.71	0.31	5	0.04
c4orf19_MCF10A	114787	GPRIN1	201|171	372	186	2	0|0|88|82	0.7	0.97	0.7	0.97	0.7	-0.26	4.38	0.04
c4orf19_MCF10A	219988	PATL1	15|18	33	16.5	2	0|0|10|8	0.73	0.84	0.73	0.84	0.73	0.45	3.67	0.04
c4orf19_MCF10A	23062	GGA2	6|5	11	5.5	2	0|1|1|4	0.71	0.78	0.71	0.78	0.71	0.52	3.67	0.04
c4orf19_MCF10A	26119	LDLRAP1	17|13	30	15	2	0|0|8|8	0.73	0.88	0.73	0.88	0.73	0.34	3.75	0.04
c4orf19_MCF10A	3783	KCNN4	21|20	41	20.5	2	0|0|12|11	0.7	0.74	0.7	0.74	0.7	0.64	3.57	0.04
c4orf19_MCF10A	4026	LPP	20|19	39	19.5	2	0|0|11|11	0.69	0.73	0.69	0.73	0.69	0.61	3.55	0.04
c4orf19_MCF10A	4853	NOTCH2	18|14	32	16	2	0|0|9|8	0.74	0.88	0.74	0.88	0.74	0.4	3.76	0.04
c4orf19_MCF10A	54149	C21orf91	6|4	10	5	2	0|0|2|3	0.72	0.86	0.72	0.86	0.72	0.28	4	0.04
c4orf19_MCF10A	57120	GOPC	73|90	163	81.5	2	0|6|32|40	0.74	0.96	0.74	0.96	0.74	0.07	4.18	0.04
c4orf19_MCF10A	6768	ST14	12|6	18	9	2	0|0|5|3	0.74	0.95	0.74	0.95	0.74	0.1	4.5	0.04
c4orf19_MCF10A	80728	ARHGAP39	2|3	5	2.5	2	0|0|1|1	0.71	0.84	0.71	0.84	0.71	0.31	5	0.04
c4orf19_MCF10A	8943	AP3D1	26|35	61	30.5	2	0|0|14|17	0.71	0.93	0.71	0.93	0.71	-0.01	3.94	0.04
c4orf19_MCF10A	90799	CEP95	3|2	5	2.5	2	0|0|0|2	0.71	0.8	0.71	0.8	0.71	0.48	5	0.04
c4orf19_MCF10A	91782	CHMP7	13|13	26	13	2	0|0|6|9	0.69	0.69	0.69	0.69	0.69	0.78	3.47	0.04
c4orf19_MCF10A	10390	CEPT1	5|4	9	4.5	2	0|0|3|2	0.66	0.76	0.66	0.76	0.66	0.28	3.6	0.05
c4orf19_MCF10A	10550	ARL6IP5	10|12	22	11	2	0|0|7|6	0.64	0.76	0.64	0.76	0.64	0.09	3.38	0.05
c4orf19_MCF10A	114790	STK11IP	5|5	10	5	2	0|0|4|2	0.62	0.62	0.62	0.62	0.62	0.5	3.33	0.05
c4orf19_MCF10A	23303	KIF13B	7|8	15	7.5	2	0|0|0|9	0.68	0.74	0.68	0.74	0.68	0.53	3.33	0.05
c4orf19_MCF10A	252983	STXBP4	4|3	7	3.5	2	0|0|2|2	0.62	0.75	0.62	0.75	0.62	-0.04	3.5	0.05
c4orf19_MCF10A	3716	JAK1	8|9	17	8.5	2	0|0|6|4	0.66	0.73	0.66	0.73	0.66	0.39	3.4	0.05
c4orf19_MCF10A	3799	KIF5B	6|7	13	6.5	2	1|0|3|4	0.66	0.76	0.66	0.76	0.66	0.22	3.25	0.05
c4orf19_MCF10A	54862	CC2D1A	138|160	298	149	2	0|0|64|78	0.63	0.94	0.63	0.94	0.63	-0.79	4.2	0.05
c4orf19_MCF10A	63898	SH2D4A	9|10	19	9.5	2	0|0|5|6	0.68	0.74	0.68	0.74	0.68	0.5	3.45	0.05
c4orf19_MCF10A	7444	VRK2	4|4	8	4	2	0|0|0|5	0.64	0.64	0.64	0.64	0.64	0.56	3.2	0.05
c4orf19_MCF10A	858	CAV2	7|10	17	8.5	2	0|0|4|6	0.62	0.81	0.62	0.81	0.62	-0.31	3.4	0.05
c4orf19_MCF10A	891	CCNB1	37|33	70	35	2	0|0|13|25	0.66	0.79	0.66	0.79	0.66	0.08	3.68	0.05
c4orf19_MCF10A	9798	IST1	9|8	17	8.5	2	0|0|6|4	0.66	0.73	0.66	0.73	0.66	0.39	3.4	0.05
c4orf19_MCF10A	23122	CLASP2	4|4	8	4	2	0|0|2|3	0.57	0.57	0.57	0.57	0.57	0.28	3.2	0.06
c4orf19_MCF10A	2802	GOLGA3	26|24	50	25	2	0|0|16|13	0.58	0.68	0.58	0.68	0.58	-0.06	3.45	0.06
c4orf19_MCF10A	3281	HSBP1	2|2	4	2	2	0|0|1|1	0.58	0.58	0.58	0.58	0.58	0.31	4	0.06
c4orf19_MCF10A	55681	SCYL2	20|35	55	27.5	2	0|0|13|14	0.6	0.96	0.6	0.96	0.6	-1.12	4.07	0.06
c4orf19_MCF10A	57584	ARHGAP21	92|80	172	86	2	0|0|42|45	0.6	0.88	0.6	0.88	0.6	-0.71	3.95	0.06
c4orf19_MCF10A	5902	RANBP1	4|9	13	6.5	2	0|0|0|7	0.61	0.87	0.61	0.87	0.61	-0.57	3.71	0.06
c4orf19_MCF10A	6201	RPS7	14|11	25	12.5	2	0|0|8|7	0.6	0.78	0.6	0.78	0.6	-0.33	3.33	0.06
c4orf19_MCF10A	65059	RAPH1	13|10	23	11.5	2	0|0|8|6	0.58	0.77	0.58	0.77	0.58	-0.44	3.29	0.06
c4orf19_MCF10A	6642	SNX1	28|16	44	22	2	0|0|11|12	0.57	0.94	0.57	0.94	0.57	-1.42	3.83	0.06
c4orf19_MCF10A	6773	STAT2	12|18	30	15	2	0|0|10|7	0.6	0.88	0.6	0.88	0.6	-0.75	3.53	0.06
c4orf19_MCF10A	8546	AP3B1	43|25	68	34	2	0|0|23|10	0.58	0.95	0.58	0.95	0.58	-1.31	4.12	0.06
c4orf19_MCF10A	114882	OSBPL8	21|22	43	21.5	2	0|0|16|10	0.51	0.57	0.52	0.57	0.52	-0.16	3.31	0.07
c4orf19_MCF10A	2314	FLII	7|11	18	9	2	0|0|6|5	0.55	0.82	0.55	0.82	0.55	-0.92	3.27	0.07
c4orf19_MCF10A	25840	METTL7A	5|4	9	4.5	2	0|0|4|2	0.52	0.62	0.52	0.62	0.52	-0.35	3	0.07
c4orf19_MCF10A	55717	WDR11	18|18	36	18	2	0|0|11|11	0.54	0.54	0.54	0.54	0.54	0.16	3.27	0.07
c4orf19_MCF10A	56926	NCLN	22|2	24	12	2	2|3|1|0	0.52	1	0.52	1	0.52	-3.17	8	0.07
c4orf19_MCF10A	64145	RBSN	9|8	17	8.5	2	0|0|5|6	0.54	0.62	0.54	0.62	0.54	-0.15	3.09	0.07
c4orf19_MCF10A	6520	SLC3A2	552|607	1159	579.5	2	83|81|188|194	0.52	1	0.52	1	0.52	-3	4.25	0.07
c4orf19_MCF10A	8502	PKP4	55|53	108	54	2	0|0|31|28	0.53	0.6	0.53	0.6	0.53	-0.2	3.66	0.07
c4orf19_MCF10A	91624	NEXN	5|3	8	4	2	0|0|3|2	0.54	0.76	0.54	0.76	0.54	-0.75	3.2	0.07
c4orf19_MCF10A	9448	MAP4K4	93|85	178	89	2	0|0|49|43	0.54	0.76	0.54	0.76	0.54	-0.77	3.87	0.07
c4orf19_MCF10A	23187	PHLDB1	8|0	8	4	2	0|0|0|0	0.5	1	0.5	1	0.5	-1.18	40	0.08
c4orf19_MCF10A	26000	TBC1D10B	1|12	13	6.5	2	0|0|0|0	0.5	1	0.5	1	0.5	1.33	65	0.08
c4orf19_MCF10A	5533	PPP3CC	32|28	60	30	2	0|0|17|18	0.5	0.69	0.5	0.69	0.5	-0.77	3.43	0.08
c4orf19_MCF10A	56924	PAK6	14|0	14	7	2	0|0|0|0	0.5	1	0.5	1	0.5	-1.18	70	0.08
c4orf19_MCF10A	6764	DENND2B	12|1	13	6.5	2	0|0|1|1	0.5	1	0.5	1	0.5	-1.01	13	0.08
c4orf19_MCF10A	8895	CPNE3	29|0	29	14.5	2	0|0|0|0	0.5	1	0.5	1	0.5	-1.18	145	0.08
c4orf19_MCF10A	9743	ARHGAP32	82|58	140	70	2	0|0|41|30	0.51	0.95	0.51	0.95	0.51	-2.68	3.94	0.08
c4orf19_MCF10A	114299	PALM2	0|10	10	5	2	0|0|0|0	0.5	1	0.5	1	0.5	-1.18	50	0.08
c4orf19_MCF10A	283358	B4GALNT3	0|10	10	5	2	0|0|0|0	0.5	1	0.5	1	0.5	-1.18	50	0.08
c4orf19_MCF10A	60312	AFAP1	0|10	10	5	2	0|0|0|0	0.5	1	0.5	1	0.5	-1.18	50	0.08
c4orf19_MCF10A	10053	AP1M2	6|0	6	3	2	0|0|0|0	0.5	1	0.5	1	0.5	-1.18	30	0.09
c4orf19_MCF10A	161	AP2A2	6|1	7	3.5	2	0|0|0|0	0.5	1	0.5	1	0.5	1.33	35	0.09
c4orf19_MCF10A	1939	EIF2D	6|1	7	3.5	2	0|0|0|0	0.5	1	0.5	1	0.5	1.33	35	0.09
c4orf19_MCF10A	23768	FLRT2	4|0	4	2	2	0|0|0|0	0.5	1	0.5	1	0.5	-1.18	20	0.09
c4orf19_MCF10A	51319	RSRC1	4|0	4	2	2	0|0|0|0	0.5	1	0.5	1	0.5	-1.18	20	0.09
c4orf19_MCF10A	51637	RTRAF	4|0	4	2	2	0|0|0|0	0.5	1	0.5	1	0.5	-1.18	20	0.09
c4orf19_MCF10A	54887	UHRF1BP1	5|0	5	2.5	2	0|0|0|0	0.5	1	0.5	1	0.5	-1.18	25	0.09
c4orf19_MCF10A	55607	PPP1R9A	4|0	4	2	2	0|0|0|0	0.5	1	0.5	1	0.5	-1.18	20	0.09
c4orf19_MCF10A	6455	SH3GL1	6|0	6	3	2	0|0|0|0	0.5	1	0.5	1	0.5	-1.18	30	0.09
c4orf19_MCF10A	64924	SLC30A5	5|0	5	2.5	2	0|0|0|0	0.5	1	0.5	1	0.5	-1.18	25	0.09
c4orf19_MCF10A	83394	PITPNM3	5|0	5	2.5	2	0|0|0|0	0.5	1	0.5	1	0.5	-1.18	25	0.09
c4orf19_MCF10A	8677	STX10	1|4	5	2.5	2	0|0|0|0	0.5	1	0.5	1	0.5	1.33	25	0.09
c4orf19_MCF10A	80381	CD276	0|4	4	2	2	0|0|0|0	0.5	1	0.5	1	0.5	-1.18	20	0.09
c4orf19_MCF10A	26011	TENM4	3|1	4	2	2	0|0|0|0	0.5	0.99	0.5	0.99	0.5	1.33	20	0.1
c4orf19_MCF10A	27236	ARFIP1	1|5	6	3	2	0|0|0|1	0.5	1	0.5	1	0.5	-0.11	12	0.1
c4orf19_MCF10A	27237	ARHGEF16	3|0	3	1.5	2	0|0|0|0	0.5	0.99	0.5	0.99	0.5	-1.18	15	0.1
c4orf19_MCF10A	343990	CRACDL	1|3	4	2	2	0|0|0|0	0.5	0.99	0.5	0.99	0.5	1.33	20	0.1
c4orf19_MCF10A	636	BICD1	3|0	3	1.5	2	0|0|0|0	0.5	0.99	0.5	0.99	0.5	-1.18	15	0.1
c4orf19_MCF10A	84364	ARFGAP2	1|3	4	2	2	0|0|0|0	0.5	0.99	0.5	0.99	0.5	1.33	20	0.1
c4orf19_MCF10A	162	AP1B1	0|3	3	1.5	2	0|0|0|0	0.5	0.99	0.5	0.99	0.5	-1.18	15	0.1
c4orf19_MCF10A	27020	NPTN	0|3	3	1.5	2	0|0|0|0	0.5	0.99	0.5	0.99	0.5	-1.18	15	0.1
c4orf19_MCF10A	5793	PTPRG	0|3	3	1.5	2	0|0|0|0	0.5	0.99	0.5	0.99	0.5	-1.18	15	0.1
c4orf19_MCF10A	116984	ARAP2	1|4	5	2.5	2	0|0|0|1	0.5	0.99	0.5	0.99	0.5	-0.11	10	0.11
c4orf19_MCF10A	157922	CAMSAP1	2|0	2	1	2	0|0|0|0	0.48	0.97	0.48	0.97	0.48	-1.18	10	0.11
c4orf19_MCF10A	1808	DPYSL2	13|20	33	16.5	2	0|0|6|14	0.49	0.83	0.49	0.83	0.49	-1.68	3.3	0.11
c4orf19_MCF10A	23431	AP4E1	4|0	4	2	2	0|0|1|0	0.5	0.99	0.5	0.99	0.5	-1.72	8	0.11
c4orf19_MCF10A	25844	YIPF3	1|2	3	1.5	2	0|0|0|0	0.48	0.97	0.48	0.97	0.48	1.33	15	0.11
c4orf19_MCF10A	3305	HSPA1L	11|32	43	21.5	2	8|8|16|12	0.48	0.97	0.48	0.97	0.48	-23.51	1.95	0.11
c4orf19_MCF10A	55823	VPS11	1|2	3	1.5	2	0|0|0|0	0.48	0.97	0.48	0.97	0.48	1.33	15	0.11
c4orf19_MCF10A	57048	PLSCR3	13|1	14	7	2	0|4|0|0	0.49	0.99	0.49	0.99	0.49	-2.22	7	0.11
c4orf19_MCF10A	57662	CAMSAP3	2|0	2	1	2	0|0|0|0	0.48	0.97	0.48	0.97	0.48	-1.18	10	0.11
c4orf19_MCF10A	6386	SDCBP	2|0	2	1	2	0|0|0|0	0.48	0.97	0.48	0.97	0.48	-1.18	10	0.11
c4orf19_MCF10A	112464	CAVIN3	0|2	2	1	2	0|0|0|0	0.48	0.97	0.48	0.97	0.48	-1.18	10	0.11
c4orf19_MCF10A	128239	IQGAP3	0|2	2	1	2	0|0|0|0	0.48	0.97	0.48	0.97	0.48	-1.18	10	0.11
c4orf19_MCF10A	23250	ATP11A	0|2	2	1	2	0|0|0|0	0.48	0.97	0.48	0.97	0.48	-1.18	10	0.11
c4orf19_MCF10A	26115	TANC2	0|2	2	1	2	0|0|0|0	0.48	0.97	0.48	0.97	0.48	-1.18	10	0.11
c4orf19_MCF10A	54205	CYCS	0|2	2	1	2	0|0|0|0	0.48	0.97	0.48	0.97	0.48	-1.18	10	0.11
c4orf19_MCF10A	6059	ABCE1	0|2	2	1	2	0|0|0|0	0.48	0.97	0.48	0.97	0.48	-1.18	10	0.11
c4orf19_MCF10A	65062	TMEM237	0|2	2	1	2	0|0|0|0	0.48	0.97	0.48	0.97	0.48	-1.18	10	0.11
c4orf19_MCF10A	10487	CAP1	3|1	4	2	2	0|0|0|1	0.48	0.96	0.48	0.96	0.48	-0.11	8	0.12
c4orf19_MCF10A	23230	VPS13A	1|3	4	2	2	0|0|0|1	0.48	0.96	0.48	0.96	0.48	-0.11	8	0.12
c4orf19_MCF10A	54625	PARP14	48|115	163	81.5	2	0|0|35|61	0.48	0.96	0.48	0.96	0.48	-22.07	3.4	0.12
c4orf19_MCF10A	65124	SOWAHC	3|0	3	1.5	2	0|0|1|0	0.48	0.96	0.48	0.96	0.48	-1.72	6	0.12
c4orf19_MCF10A	1176	AP3S1	34|14	48	24	2	0|0|1|28	0.46	0.92	0.46	0.92	0.46	-6.19	3.31	0.13
c4orf19_MCF10A	131544	CRYBG3	7|9	16	8	2	0|0|7|4	0.46	0.62	0.46	0.62	0.46	-0.89	2.91	0.13
c4orf19_MCF10A	23143	LRCH1	21|32	53	26.5	2	0|0|17|14	0.47	0.87	0.47	0.87	0.47	-2.56	3.42	0.13
c4orf19_MCF10A	3151	HMGN2	4|0	4	2	2	0|0|2|0	0.45	0.9	0.45	0.9	0.45	-2.72	4	0.13
c4orf19_MCF10A	3685	ITGAV	5|1	6	3	2	0|0|0|2	0.48	0.95	0.48	0.95	0.48	-0.68	6	0.13
c4orf19_MCF10A	4259	MGST3	9|0	9	4.5	2	0|0|5|0	0.46	0.92	0.46	0.92	0.46	-4.75	3.6	0.13
c4orf19_MCF10A	55614	KIF16B	15|5	20	10	2	0|0|13|0	0.45	0.88	0.45	0.88	0.45	-3.81	3.08	0.13
c4orf19_MCF10A	6576	SLC25A1	7|0	7	3.5	2	2|0|3|0	0.46	0.93	0.46	0.93	0.46	-5.19	2.8	0.13
c4orf19_MCF10A	83696	TRAPPC9	87|115	202	101	2	0|1|54|49	0.47	0.93	0.47	0.93	0.47	-4.05	3.88	0.13
c4orf19_MCF10A	9462	RASAL2	38|31	69	34.5	2	0|0|17|23	0.46	0.75	0.46	0.75	0.46	-1.54	3.45	0.13
c4orf19_MCF10A	5824	PEX19	0|8	8	4	2	0|0|3|3	0.46	0.93	0.46	0.93	0.46	-6.28	2.67	0.13
c4orf19_MCF10A	6560	SLC12A4	0|4	4	2	2	0|2|0|0	0.45	0.9	0.45	0.9	0.45	-2.72	4	0.13
c4orf19_MCF10A	2060	EPS15	62|43	105	52.5	2	0|0|32|27	0.45	0.89	0.45	0.89	0.45	-4.27	3.56	0.14
c4orf19_MCF10A	23023	TMCC1	4|3	7	3.5	2	0|0|3|2	0.45	0.57	0.45	0.57	0.45	-0.75	2.8	0.14
c4orf19_MCF10A	29966	STRN3	22|35	57	28.5	2	0|0|16|19	0.43	0.84	0.43	0.84	0.43	-4.1	3.26	0.14
c4orf19_MCF10A	4673	NAP1L1	3|4	7	3.5	2	0|0|2|3	0.45	0.57	0.45	0.57	0.45	-0.75	2.8	0.14
c4orf19_MCF10A	4837	NNMT	2|0	2	1	2	0|0|1|0	0.41	0.82	0.41	0.82	0.41	-1.72	4	0.14
c4orf19_MCF10A	6229	RPS24	2|0	2	1	2	0|0|0|1	0.41	0.82	0.41	0.82	0.41	-1.72	4	0.14
c4orf19_MCF10A	6623	SNCG	21|17	38	19	2	0|0|10|14	0.43	0.66	0.43	0.66	0.43	-1.33	3.17	0.14
c4orf19_MCF10A	819	CAMLG	4|4	8	4	2	0|0|2|4	0.41	0.41	0.41	0.41	0.41	-0.35	2.67	0.14
c4orf19_MCF10A	9260	PDLIM7	30|50	80	40	2	3|0|22|25	0.42	0.84	0.42	0.84	0.42	-7.28	3.2	0.14
c4orf19_MCF10A	9527	GOSR1	1|3	4	2	2	0|0|1|1	0.42	0.84	0.42	0.84	0.42	-1.01	4	0.14
c4orf19_MCF10A	4734	NEDD4	0|2	2	1	2	0|0|1|0	0.41	0.82	0.41	0.82	0.41	-1.72	4	0.14
c4orf19_MCF10A	11313	LYPLA2	89|39	128	64	2	0|0|66|22	0.38	0.75	0.38	0.75	0.38	-24.44	2.91	0.15
c4orf19_MCF10A	23654	PLXNB2	8|9	17	8.5	2	0|0|6|6	0.41	0.49	0.41	0.49	0.41	-0.74	2.83	0.15
c4orf19_MCF10A	26088	GGA1	2|2	4	2	2	0|0|1|2	0.38	0.38	0.38	0.38	0.38	-0.51	2.67	0.15
c4orf19_MCF10A	324	APC	25|25	50	25	2	0|0|16|15	0.39	0.39	0.39	0.39	0.39	-0.44	3.23	0.15
c4orf19_MCF10A	4735	SEPTIN2	21|13	34	17	2	0|0|12|11	0.38	0.74	0.38	0.74	0.38	-3.54	2.96	0.15
c4orf19_MCF10A	55705	IPO9	2|2	4	2	2	0|0|2|1	0.38	0.38	0.38	0.38	0.38	-0.51	2.67	0.15
c4orf19_MCF10A	6726	SRP9	3|1	4	2	2	2|0|0|0	0.4	0.8	0.4	0.8	0.4	-0.68	4	0.15
c4orf19_MCF10A	81624	DIAPH3	26|43	69	34.5	2	0|0|11|33	0.39	0.78	0.39	0.78	0.39	-6.41	3.14	0.15
c4orf19_MCF10A	9019	MPZL1	28|35	63	31.5	2	0|0|21|17	0.4	0.69	0.4	0.69	0.4	-2.11	3.32	0.15
c4orf19_MCF10A	991	CDC20	4|0	4	2	2	0|0|3|0	0.4	0.8	0.4	0.8	0.4	-3.76	2.67	0.15
c4orf19_MCF10A	7165	TPD52L2	0|5	5	2.5	2	0|0|0|4	0.4	0.81	0.4	0.81	0.4	-3.63	2.5	0.15
c4orf19_MCF10A	10945	KDELR1	16|3	19	9.5	2	0|0|13|5	0.35	0.71	0.35	0.71	0.35	-11.49	2.11	0.16
c4orf19_MCF10A	11056	DDX52	1|3	4	2	2	0|0|1|2	0.34	0.68	0.34	0.68	0.34	-1.92	2.67	0.16
c4orf19_MCF10A	55971	BAIAP2L1	75|60	135	67.5	2	0|0|34|42	0.37	0.72	0.37	0.72	0.37	-3.84	3.55	0.16
c4orf19_MCF10A	5874	RAB27B	11|12	23	11.5	2	0|0|7|9	0.37	0.44	0.37	0.44	0.37	-0.87	2.88	0.16
c4orf19_MCF10A	6143	RPL19	20|24	44	22	2	8|7|10|11	0.35	0.68	0.35	0.68	0.35	-4.31	2.44	0.16
c4orf19_MCF10A	65082	VPS33A	9|9	18	9	2	0|0|5|8	0.36	0.36	0.36	0.36	0.36	-0.56	2.77	0.16
c4orf19_MCF10A	9181	ARHGEF2	3|1	4	2	2	0|0|3|0	0.34	0.69	0.34	0.69	0.34	-1.39	2.67	0.16
c4orf19_MCF10A	94056	SYAP1	23|39	62	31	2	0|0|15|27	0.34	0.68	0.34	0.68	0.34	-7.5	2.95	0.16
c4orf19_MCF10A	9531	BAG3	2|3	5	2.5	2	0|0|2|2	0.35	0.49	0.35	0.49	0.35	-1.32	2.5	0.16
c4orf19_MCF10A	152137	CCDC50	12|8	20	10	2	0|0|7|8	0.32	0.57	0.32	0.57	0.32	-2.64	2.67	0.17
c4orf19_MCF10A	22848	AAK1	4|7	11	5.5	2	0|0|3|6	0.32	0.57	0.32	0.57	0.32	-2.43	2.44	0.17
c4orf19_MCF10A	257160	RNF214	6|4	10	5	2	0|0|3|5	0.34	0.53	0.34	0.53	0.34	-1.74	2.5	0.17
c4orf19_MCF10A	27297	CRCP	6|19	25	12.5	2	0|0|7|15	0.32	0.64	0.32	0.64	0.32	-10.37	2.27	0.17
c4orf19_MCF10A	285761	DCBLD1	6|0	6	3	2	0|0|2|5	0.33	0.66	0.33	0.66	0.33	-7.26	1.71	0.17
c4orf19_MCF10A	3159	HMGA1	5|5	10	5	2	0|0|4|4	0.32	0.32	0.32	0.32	0.32	-0.77	2.5	0.17
c4orf19_MCF10A	399909	PCNX3	9|10	19	9.5	2	0|0|7|7	0.31	0.39	0.31	0.39	0.31	-1.16	2.71	0.17
c4orf19_MCF10A	5433	POLR2D	6|7	13	6.5	2	0|0|4|6	0.33	0.42	0.33	0.42	0.33	-1.13	2.6	0.17
c4orf19_MCF10A	6622	SNCA	3|3	6	3	2	0|0|3|2	0.32	0.32	0.32	0.32	0.32	-0.75	2.4	0.17
c4orf19_MCF10A	8826	IQGAP1	92|89	181	90.5	2	0|0|61|36	0.33	0.42	0.33	0.42	0.33	-1.13	3.73	0.17
c4orf19_MCF10A	1465	CSRP1	1|2	3	1.5	2	0|0|0|2	0.31	0.62	0.31	0.62	0.31	-0.68	3	0.18
c4orf19_MCF10A	2039	DMTN	11|7	18	9	2	0|0|6|8	0.3	0.55	0.3	0.55	0.3	-2.9	2.57	0.18
c4orf19_MCF10A	23376	UFL1	2|5	7	3.5	2	0|0|1|6	0.28	0.52	0.28	0.52	0.28	-3.28	2	0.18
c4orf19_MCF10A	28964	GIT1	2|0	2	1	2	0|0|1|1	0.29	0.58	0.29	0.58	0.29	-2.62	2	0.18
c4orf19_MCF10A	311	ANXA11	7|7	14	7	2	0|0|6|5	0.28	0.28	0.28	0.28	0.28	-0.92	2.55	0.18
c4orf19_MCF10A	55858	TMEM165	1|2	3	1.5	2	0|0|1|1	0.29	0.58	0.29	0.58	0.29	-1.01	3	0.18
c4orf19_MCF10A	6009	RHEB	28|57	85	42.5	2	0|0|27|34	0.3	0.6	0.3	0.6	0.3	-15.9	2.79	0.18
c4orf19_MCF10A	647024	C6orf132	18|10	28	14	2	0|0|14|8	0.27	0.54	0.27	0.54	0.27	-5.52	2.55	0.18
c4orf19_MCF10A	8940	TOP3B	6|3	9	4.5	2	0|1|5|2	0.28	0.53	0.28	0.53	0.28	-3.09	2.25	0.18
c4orf19_MCF10A	92521	SPECC1	143|129	272	136	2	0|0|78|64	0.3	0.56	0.3	0.57	0.3	-3.08	3.83	0.18
c4orf19_MCF10A	10240	MRPS31	8|7	15	7.5	2	0|0|7|5	0.25	0.33	0.25	0.33	0.25	-1.55	2.5	0.19
c4orf19_MCF10A	165055	CCDC138	4|6	10	5	2	0|0|3|6	0.23	0.38	0.23	0.38	0.23	-2.43	2.22	0.19
c4orf19_MCF10A	23332	CLASP1	5|7	12	6	2	0|0|6|4	0.27	0.42	0.27	0.42	0.27	-2.1	2.4	0.19
c4orf19_MCF10A	28988	DBNL	12|11	23	11.5	2	0|0|9|8	0.26	0.32	0.26	0.32	0.26	-1.44	2.71	0.19
c4orf19_MCF10A	29097	CNIH4	6|4	10	5	2	0|0|7|2	0.25	0.41	0.25	0.41	0.25	-2.28	2.22	0.19
c4orf19_MCF10A	4733	DRG1	1|6	7	3.5	2	0|0|3|5	0.26	0.53	0.26	0.53	0.26	-5.87	1.75	0.19
c4orf19_MCF10A	5784	PTPN14	152|129	281	140.5	2	0|0|70|81	0.26	0.52	0.26	0.52	0.26	-5.95	3.72	0.19
c4orf19_MCF10A	6102	RP2	15|12	27	13.5	2	0|0|11|9	0.23	0.38	0.23	0.38	0.23	-2.47	2.7	0.19
c4orf19_MCF10A	9578	CDC42BPB	8|7	15	7.5	2	0|0|6|6	0.25	0.32	0.25	0.32	0.25	-1.56	2.5	0.19
c4orf19_MCF10A	10827	FAM114A2	6|4	10	5	2	0|0|5|4	0.22	0.37	0.22	0.37	0.22	-2.52	2.22	0.2
c4orf19_MCF10A	1265	CNN2	18|12	30	15	2	0|0|11|12	0.22	0.43	0.22	0.43	0.22	-4.39	2.61	0.2
c4orf19_MCF10A	157285	PRAG1	9|7	16	8	2	0|0|7|6	0.23	0.36	0.23	0.36	0.23	-2.22	2.46	0.2
c4orf19_MCF10A	3840	KPNA4	2|3	5	2.5	2	0|0|2|3	0.22	0.32	0.22	0.32	0.22	-2.01	2	0.2
c4orf19_MCF10A	506	ATP5F1B	7|9	16	8	2	0|0|6|7	0.23	0.36	0.23	0.36	0.23	-2.22	2.46	0.2
c4orf19_MCF10A	55763	EXOC1	9|7	16	8	2	0|0|6|7	0.23	0.36	0.23	0.36	0.23	-2.22	2.46	0.2
c4orf19_MCF10A	5719	PSMD13	2|2	4	2	2	0|0|2|2	0.21	0.21	0.21	0.21	0.21	-1.32	2	0.2
c4orf19_MCF10A	89796	NAV1	3|2	5	2.5	2	0|0|3|2	0.22	0.32	0.22	0.32	0.22	-2.01	2	0.2
c4orf19_MCF10A	9325	TRIP4	3|5	8	4	2	0|0|7|1	0.23	0.38	0.23	0.38	0.23	-2.61	2	0.2
c4orf19_MCF10A	9639	ARHGEF10	2|2	4	2	2	0|0|2|2	0.21	0.21	0.21	0.21	0.21	-1.32	2	0.2
c4orf19_MCF10A	1212	CLTB	11|28	39	19.5	2	0|0|19|15	0.21	0.41	0.21	0.41	0.21	-13.74	2.29	0.21
c4orf19_MCF10A	51375	SNX7	8|9	17	8.5	2	0|0|5|9	0.19	0.24	0.19	0.24	0.19	-1.93	2.43	0.21
c4orf19_MCF10A	6494	SIPA1	14|13	27	13.5	2	0|0|12|8	0.2	0.25	0.2	0.26	0.2	-1.73	2.7	0.21
c4orf19_MCF10A	6801	STRN	108|92	200	100	2	0|0|52|61	0.19	0.37	0.19	0.37	0.19	-5.53	3.54	0.21
c4orf19_MCF10A	79143	MBOAT7	2|1	3	1.5	2	0|0|2|1	0.19	0.38	0.19	0.38	0.19	-1.92	2	0.21
c4orf19_MCF10A	8994	LIMD1	10|9	19	9.5	2	0|0|9|6	0.21	0.27	0.21	0.27	0.21	-1.75	2.53	0.21
c4orf19_MCF10A	9590	AKAP12	15|9	24	12	2	0|0|12|8	0.19	0.38	0.19	0.38	0.19	-5.13	2.4	0.21
c4orf19_MCF10A	9710	GARRE1	2|1	3	1.5	2	0|0|2|1	0.19	0.38	0.19	0.38	0.19	-1.92	2	0.21
c4orf19_MCF10A	1374	CPT1A	7|7	14	7	2	0|0|7|5	0.18	0.18	0.18	0.18	0.18	-1.55	2.33	0.22
c4orf19_MCF10A	4233	MET	175|153	328	164	2	0|0|98|77	0.18	0.36	0.18	0.36	0.18	-6.15	3.75	0.22
c4orf19_MCF10A	4703	NEB	5|2	7	3.5	2	2|2|2|2	0.16	0.32	0.16	0.32	0.16	-4.89	1.75	0.22
c4orf19_MCF10A	54940	OCIAD1	11|13	24	12	2	0|0|9|10	0.15	0.23	0.15	0.23	0.15	-2.65	2.53	0.22
c4orf19_MCF10A	5781	PTPN11	1|3	4	2	2	0|0|3|2	0.16	0.32	0.16	0.32	0.16	-3.56	1.6	0.22
c4orf19_MCF10A	79139	DERL1	5|4	9	4.5	2	1|0|7|1	0.15	0.22	0.15	0.22	0.15	-2.31	2	0.22
c4orf19_MCF10A	9632	SEC24C	8|7	15	7.5	2	0|0|6|7	0.15	0.21	0.15	0.21	0.15	-2.22	2.31	0.22
c4orf19_MCF10A	989	SEPTIN7	23|20	43	21.5	2	0|0|14|16	0.17	0.28	0.17	0.28	0.17	-2.65	2.87	0.22
c4orf19_MCF10A	9950	GOLGA5	19|12	31	15.5	2	0|0|12|13	0.17	0.33	0.17	0.33	0.17	-5.75	2.48	0.22
c4orf19_MCF10A	100652766	LOC100652766	7|10	17	8.5	2	1|0|6|8	0.14	0.26	0.14	0.26	0.14	-3.72	2.27	0.23
c4orf19_MCF10A	10970	CKAP4	9|7	16	8	2	0|0|7|7	0.14	0.24	0.14	0.24	0.14	-2.91	2.29	0.23
c4orf19_MCF10A	11196	SEC23IP	3|0	3	1.5	2	0|0|6|0	0.14	0.29	0.14	0.29	0.14	-5.88	1	0.23
c4orf19_MCF10A	128869	PIGU	2|0	2	1	2	0|0|1|3	0.13	0.25	0.13	0.25	0.13	-3.98	1	0.23
c4orf19_MCF10A	382	ARF6	29|28	57	28.5	2	10|7|16|13	0.14	0.2	0.14	0.2	0.14	-2.58	2.48	0.23
c4orf19_MCF10A	5331	PLCB3	1|6	7	3.5	2	0|0|4|6	0.12	0.24	0.12	0.24	0.12	-7.89	1.4	0.23
c4orf19_MCF10A	54460	MRPS21	3|0	3	1.5	2	0|1|5|0	0.12	0.24	0.12	0.24	0.12	-6.06	1	0.23
c4orf19_MCF10A	7027	TFDP1	4|1	5	2.5	2	0|0|5|2	0.14	0.28	0.14	0.28	0.14	-5.29	1.43	0.23
c4orf19_MCF10A	8934	RAB29	10|12	22	11	2	0|0|8|10	0.13	0.21	0.13	0.21	0.13	-2.84	2.44	0.23
c4orf19_MCF10A	153527	ZMAT2	0|3	3	1.5	2	0|0|1|5	0.12	0.24	0.12	0.24	0.12	-6.06	1	0.23
c4orf19_MCF10A	151963	MB21D2	8|9	17	8.5	2	0|0|6|9	0.11	0.15	0.11	0.15	0.11	-2.61	2.27	0.24
c4orf19_MCF10A	23223	RRP12	2|0	2	1	2	0|0|2|2	0.11	0.21	0.11	0.21	0.11	-4.18	1	0.24
c4orf19_MCF10A	23243	ANKRD28	4|0	4	2	2	0|0|8|0	0.11	0.22	0.11	0.22	0.11	-7.48	1	0.24
c4orf19_MCF10A	63971	KIF13A	9|8	17	8.5	2	0|0|6|9	0.11	0.15	0.11	0.15	0.11	-2.61	2.27	0.24
c4orf19_MCF10A	6646	SOAT1	5|5	10	5	2	0|0|6|4	0.11	0.11	0.11	0.11	0.11	-2.1	2	0.24
c4orf19_MCF10A	6811	STX5	8|11	19	9.5	2	0|0|10|7	0.11	0.19	0.11	0.19	0.11	-4	2.24	0.24
c4orf19_MCF10A	79184	BRCC3	19|11	30	15	2	0|0|12|14	0.12	0.23	0.12	0.23	0.12	-7.47	2.31	0.24
c4orf19_MCF10A	9817	KEAP1	26|28	54	27	2	0|0|16|21	0.11	0.16	0.11	0.16	0.11	-2.71	2.92	0.24
c4orf19_MCF10A	10526	IPO8	5|7	12	6	2	0|0|5|7	0.1	0.18	0.1	0.18	0.1	-3.59	2	0.25
c4orf19_MCF10A	22872	SEC31A	10|10	20	10	2	0|0|8|9	0.1	0.1	0.1	0.1	0.1	-2.21	2.35	0.25
c4orf19_MCF10A	24138	IFIT5	7|5	12	6	2	0|0|7|5	0.1	0.18	0.1	0.18	0.1	-3.59	2	0.25
c4orf19_MCF10A	4781	NFIB	10|10	20	10	2	0|0|9|8	0.1	0.1	0.1	0.1	0.1	-2.21	2.35	0.25
c4orf19_MCF10A	51368	TEX264	18|23	41	20.5	2	0|0|19|12	0.1	0.19	0.1	0.19	0.1	-4.57	2.65	0.25
c4orf19_MCF10A	51495	HACD3	23|16	39	19.5	2	0|0|19|12	0.1	0.19	0.1	0.19	0.1	-6.17	2.52	0.25
c4orf19_MCF10A	57698	SHTN1	17|16	33	16.5	2	0|0|14|11	0.11	0.14	0.11	0.14	0.11	-2.51	2.64	0.25
c4orf19_MCF10A	64787	EPS8L2	10|10	20	10	2	0|0|8|9	0.1	0.1	0.1	0.1	0.1	-2.21	2.35	0.25
c4orf19_MCF10A	7265	TTC1	5|5	10	5	2	0|0|5|5	0.11	0.11	0.11	0.11	0.11	-2.14	2	0.25
c4orf19_MCF10A	163590	TOR1AIP2	5|6	11	5.5	2	0|0|5|6	0.1	0.14	0.1	0.14	0.1	-2.86	2	0.26
c4orf19_MCF10A	2107	ETF1	4|7	11	5.5	2	0|0|5|7	0.09	0.18	0.09	0.18	0.09	-4.86	1.83	0.26
c4orf19_MCF10A	323	APBB2	115|148	263	131.5	2	0|1|75|78	0.1	0.19	0.1	0.19	0.1	-12.62	3.42	0.26
c4orf19_MCF10A	6464	SHC1	20|10	30	15	2	0|0|15|13	0.08	0.17	0.08	0.17	0.08	-10.14	2.14	0.26
c4orf19_MCF10A	7272	TTK	13|18	31	15.5	2	0|0|10|16	0.08	0.15	0.08	0.15	0.08	-5.47	2.38	0.26
c4orf19_MCF10A	7415	VCP	4|7	11	5.5	2	0|0|6|6	0.09	0.17	0.09	0.17	0.09	-4.89	1.83	0.26
c4orf19_MCF10A	7791	ZYX	79|113	192	96	2	0|1|52|69	0.08	0.15	0.08	0.15	0.08	-15.88	3.15	0.26
c4orf19_MCF10A	9342	SNAP29	16|15	31	15.5	2	0|0|14|10	0.1	0.12	0.1	0.12	0.1	-2.62	2.58	0.26
c4orf19_MCF10A	79618	HMBOX1	0|5	5	2.5	2	0|0|4|5	0.1	0.19	0.1	0.19	0.1	-9.12	1.11	0.26
c4orf19_MCF10A	157695	TDRP	8|11	19	9.5	2	0|0|8|10	0.06	0.12	0.06	0.12	0.06	-4.74	2.11	0.27
c4orf19_MCF10A	1729	DIAPH1	7|6	13	6.5	2	0|0|6|7	0.07	0.1	0.07	0.1	0.07	-3.23	2	0.27
c4orf19_MCF10A	23037	PDZD2	11|11	22	11	2	0|0|9|10	0.07	0.07	0.07	0.07	0.07	-2.65	2.32	0.27
c4orf19_MCF10A	283638	CEP170B	2|0	2	1	2	0|0|4|1	0.07	0.15	0.07	0.15	0.07	-5	0.8	0.27
c4orf19_MCF10A	3476	IGBP1	8|6	14	7	2	0|0|7|7	0.07	0.12	0.07	0.12	0.07	-3.97	2	0.27
c4orf19_MCF10A	4548	MTR	6|8	14	7	2	0|0|6|8	0.07	0.12	0.07	0.12	0.07	-3.95	2	0.27
c4orf19_MCF10A	55854	ZC3H15	26|19	45	22.5	2	0|0|17|18	0.08	0.15	0.08	0.15	0.08	-6.31	2.57	0.27
c4orf19_MCF10A	65983	GRAMD2B	26|19	45	22.5	2	0|0|15|20	0.08	0.15	0.08	0.15	0.08	-6.29	2.57	0.27
c4orf19_MCF10A	8729	GBF1	4|5	9	4.5	2	0|0|5|5	0.07	0.11	0.07	0.11	0.07	-3.29	1.8	0.27
c4orf19_MCF10A	1605	DAG1	13|21	34	17	2	0|0|14|16	0.06	0.11	0.06	0.11	0.06	-8.33	2.27	0.28
c4orf19_MCF10A	23307	FKBP15	23|29	52	26	2	0|0|18|21	0.06	0.11	0.06	0.11	0.06	-5.72	2.67	0.28
c4orf19_MCF10A	2539	G6PD	14|8	22	11	2	0|0|14|8	0.05	0.1	0.05	0.1	0.05	-7.74	2	0.28
c4orf19_MCF10A	2618	GART	4|2	6	3	2	1|0|4|3	0.06	0.12	0.06	0.12	0.06	-4.74	1.5	0.28
c4orf19_MCF10A	399687	MYO18A	15|21	36	18	2	0|0|20|10	0.06	0.12	0.06	0.12	0.06	-6.34	2.4	0.28
c4orf19_MCF10A	54884	RETSAT	2|2	4	2	2	0|0|4|2	0.06	0.06	0.06	0.06	0.06	-2.72	1.33	0.28
c4orf19_MCF10A	6788	STK3	3|5	8	4	2	0|0|5|5	0.06	0.11	0.06	0.11	0.06	-4.65	1.6	0.28
c4orf19_MCF10A	7205	TRIP6	20|17	37	18.5	2	0|0|12|17	0.06	0.11	0.06	0.11	0.06	-4.12	2.55	0.28
c4orf19_MCF10A	857	CAV1	71|86	157	78.5	2	1|0|51|45	0.06	0.12	0.06	0.12	0.06	-7.91	3.24	0.28
c4orf19_MCF10A	114885	OSBPL11	12|17	29	14.5	2	0|0|13|13	0.04	0.08	0.04	0.08	0.04	-6.45	2.23	0.29
c4orf19_MCF10A	1397	CRIP2	6|5	11	5.5	2	0|0|6|6	0.05	0.07	0.05	0.07	0.05	-3.61	1.83	0.29
c4orf19_MCF10A	170506	DHX36	6|5	11	5.5	2	0|0|6|6	0.05	0.07	0.05	0.07	0.05	-3.61	1.83	0.29
c4orf19_MCF10A	1894	ECT2	9|9	18	9	2	0|0|9|8	0.04	0.04	0.04	0.04	0.04	-3.07	2.12	0.29
c4orf19_MCF10A	26610	ELP4	9|16	25	12.5	2	0|0|6|19	0.04	0.08	0.04	0.08	0.04	-8.75	2	0.29
c4orf19_MCF10A	55707	NECAP2	26|21	47	23.5	2	0|0|17|19	0.05	0.1	0.05	0.1	0.05	-5.39	2.61	0.29
c4orf19_MCF10A	5783	PTPN13	162|158	320	160	2	1|1|86|84	0.04	0.06	0.04	0.06	0.04	-3.76	3.72	0.29
c4orf19_MCF10A	64794	DDX31	2|0	2	1	2	0|0|0|6	0.05	0.1	0.05	0.1	0.05	-5.88	0.67	0.29
c4orf19_MCF10A	84674	CARD6	6|5	11	5.5	2	0|0|6|6	0.05	0.07	0.05	0.07	0.05	-3.61	1.83	0.29
c4orf19_MCF10A	1500	CTNND1	673|613	1286	643	2	0|0|337|290	0.03	0.07	0.03	0.07	0.03	-12.63	4.1	0.3
c4orf19_MCF10A	1653	DDX1	4|0	4	2	2	0|0|6|3	0.04	0.08	0.04	0.08	0.04	-9.04	0.89	0.3
c4orf19_MCF10A	16668	Krt18	9|14	23	11.5	2	0|0|11|12	0.03	0.06	0.03	0.06	0.03	-7.41	2	0.3
c4orf19_MCF10A	29924	EPN1	18|17	35	17.5	2	0|0|15|13	0.04	0.05	0.04	0.05	0.04	-3.54	2.5	0.3
c4orf19_MCF10A	30001	ERO1A	6|6	12	6	2	0|0|7|6	0.04	0.04	0.04	0.04	0.04	-3.23	1.85	0.3
c4orf19_MCF10A	378	ARF4	11|7	18	9	2	5|0|8|6	0.03	0.06	0.03	0.06	0.03	-7.11	1.89	0.3
c4orf19_MCF10A	51692	CPSF3	8|6	14	7	2	0|0|7|8	0.04	0.07	0.04	0.07	0.04	-4.73	1.87	0.3
c4orf19_MCF10A	54821	ERCC6L	5|7	12	6	2	0|0|6|8	0.03	0.05	0.03	0.05	0.03	-5.16	1.71	0.3
c4orf19_MCF10A	6878	TAF6	5|7	12	6	2	0|0|6|8	0.03	0.05	0.03	0.05	0.03	-5.16	1.71	0.3
c4orf19_MCF10A	9217	VAPB	14|22	36	18	2	2|0|15|15	0.04	0.08	0.04	0.08	0.04	-8.88	2.25	0.3
c4orf19_MCF10A	54801	HAUS6	0|2	2	1	2	0|0|1|5	0.04	0.08	0.04	0.08	0.04	-6.06	0.67	0.3
c4orf19_MCF10A	10426	TUBGCP3	8|13	21	10.5	2	0|0|7|15	0.03	0.05	0.03	0.05	0.03	-7.69	1.91	0.31
c4orf19_MCF10A	3658	IREB2	6|0	6	3	2	0|0|11|2	0.03	0.05	0.03	0.05	0.03	-12.93	0.92	0.31
c4orf19_MCF10A	54622	ARL15	32|35	67	33.5	2	0|0|22|26	0.02	0.04	0.02	0.04	0.02	-4.86	2.79	0.31
c4orf19_MCF10A	55898	UNC45A	31|32	63	31.5	2	0|0|26|19	0.03	0.03	0.03	0.03	0.03	-3.89	2.8	0.31
c4orf19_MCF10A	80315	CPEB4	8|7	15	7.5	2	0|0|8|8	0.02	0.03	0.02	0.03	0.02	-4.35	1.88	0.31
c4orf19_MCF10A	8518	ELP1	30|32	62	31	2	0|0|22|23	0.02	0.03	0.02	0.03	0.02	-4.48	2.76	0.31
c4orf19_MCF10A	9779	TBC1D5	3|2	5	2.5	2	0|0|3|5	0.02	0.05	0.02	0.05	0.02	-4.44	1.25	0.31
c4orf19_MCF10A	987	LRBA	66|60	126	63	2	0|0|43|37	0.03	0.05	0.03	0.05	0.03	-5.54	3.15	0.31
c4orf19_MCF10A	123169	LEO1	6|1	7	3.5	2	0|0|7|6	0.02	0.04	0.02	0.04	0.02	-10.67	1.08	0.32
c4orf19_MCF10A	213	ALB	9|10	19	9.5	2	6|4|8|1	0.02	0.03	0.02	0.03	0.02	-4.75	2	0.32
c4orf19_MCF10A	23197	FAF2	12|13	25	12.5	2	0|0|13|10	0.02	0.03	0.02	0.03	0.02	-4.38	2.17	0.32
c4orf19_MCF10A	23647	ARFIP2	11|9	20	10	2	0|0|10|10	0.02	0.04	0.02	0.04	0.02	-5.16	2	0.32
c4orf19_MCF10A	25959	KANK2	126|111	237	118.5	2	0|2|79|59	0.02	0.03	0.02	0.03	0.02	-8.52	3.39	0.32
c4orf19_MCF10A	261734	NPHP4	4|4	8	4	2	0|0|6|5	0.02	0.02	0.02	0.02	0.02	-4.07	1.45	0.32
c4orf19_MCF10A	3646	EIF3E	92|109	201	100.5	2	0|0|57|66	0.02	0.04	0.02	0.04	0.02	-9.61	3.27	0.32
c4orf19_MCF10A	55589	BMP2K	45|26	71	35.5	2	0|0|30|29	0.02	0.04	0.02	0.04	0.02	-16.38	2.41	0.32
c4orf19_MCF10A	55740	ENAH	32|28	60	30	2	1|0|21|23	0.02	0.03	0.02	0.03	0.02	-5.76	2.67	0.32
c4orf19_MCF10A	9703	KIAA0100	6|7	13	6.5	2	0|0|6|9	0.02	0.03	0.02	0.03	0.02	-4.69	1.73	0.32
c4orf19_MCF10A	11344	TWF2	40|44	84	42	2	0|0|28|31	0.01	0.02	0.01	0.02	0.01	-5.87	2.85	0.33
c4orf19_MCF10A	128866	CHMP4B	10|10	20	10	2	0|0|9|11	0.02	0.02	0.02	0.02	0.02	-4.17	2	0.33
c4orf19_MCF10A	22930	RAB3GAP1	2|1	3	1.5	2	0|0|3|4	0.01	0.03	0.01	0.03	0.01	-5.37	0.86	0.33
c4orf19_MCF10A	23786	BCL2L13	10|10	20	10	2	0|0|10|10	0.02	0.02	0.02	0.02	0.02	-4.18	2	0.33
c4orf19_MCF10A	3832	KIF11	8|7	15	7.5	2	0|0|8|9	0.01	0.02	0.01	0.02	0.01	-5.1	1.76	0.33
c4orf19_MCF10A	5705	PSMC5	2|0	2	1	2	0|0|5|2	0.01	0.03	0.01	0.03	0.01	-7.26	0.57	0.33
c4orf19_MCF10A	57521	RPTOR	8|7	15	7.5	2	0|0|8|9	0.01	0.02	0.01	0.02	0.01	-5.1	1.76	0.33
c4orf19_MCF10A	689	BTF3	7|5	12	6	2	0|0|8|7	0.01	0.03	0.01	0.03	0.01	-5.99	1.6	0.33
c4orf19_MCF10A	84164	ASCC2	2|5	7	3.5	2	0|0|7|5	0.01	0.03	0.01	0.03	0.01	-7.78	1.17	0.33
c4orf19_MCF10A	847	CAT	3|2	5	2.5	2	0|0|3|6	0.01	0.02	0.01	0.02	0.01	-5.28	1.11	0.33
c4orf19_MCF10A	92609	TIMM50	14|8	22	11	2	0|1|15|8	0.02	0.03	0.02	0.03	0.02	-9.41	1.83	0.33
c4orf19_MCF10A	10890	RAB10	10|9	19	9.5	2	2|0|10|8	0.01	0.01	0.01	0.01	0.01	-5.32	1.9	0.34
c4orf19_MCF10A	11276	SYNRG	33|25	58	29	2	0|0|20|27	0.01	0.02	0.01	0.02	0.01	-9.11	2.47	0.34
c4orf19_MCF10A	144100	PLEKHA7	32|31	63	31.5	2	0|2|20|25	0.01	0.01	0.01	0.01	0.01	-4.95	2.68	0.34
c4orf19_MCF10A	3028	HSD17B10	12|10	22	11	2	7|0|10|5	0.01	0.02	0.01	0.02	0.01	-5.88	2	0.34
c4orf19_MCF10A	3949	LDLR	5|2	7	3.5	2	6|4|2|0	0.01	0.02	0.01	0.02	0.01	-8.1	1.17	0.34
c4orf19_MCF10A	5586	PKN2	19|15	34	17	2	0|0|14|17	0.01	0.02	0.01	0.02	0.01	-7.09	2.19	0.34
c4orf19_MCF10A	6282	S100A11	24|20	44	22	2	0|3|17|17	0.01	0.02	0.01	0.02	0.01	-6.86	2.38	0.34
c4orf19_MCF10A	699	BUB1	4|6	10	5	2	0|0|6|8	0.01	0.02	0.01	0.02	0.01	-6.54	1.43	0.34
c4orf19_MCF10A	85021	REPS1	9|15	24	12	2	0|0|13|13	0.01	0.02	0.01	0.02	0.01	-9.77	1.85	0.34
c4orf19_MCF10A	10963	STIP1	7|7	14	7	2	0|0|7|10	0.01	0.01	0.01	0.01	0.01	-5.07	1.65	0.35
c4orf19_MCF10A	113251	LARP4	7|8	15	7.5	2	0|0|9|9	0.01	0.01	0.01	0.01	0.01	-5.87	1.67	0.35
c4orf19_MCF10A	26098	EDRF1	4|5	9	4.5	2	0|0|7|6	0.01	0.01	0.01	0.01	0.01	-5.71	1.38	0.35
c4orf19_MCF10A	51429	SNX9	32|29	61	30.5	2	0|0|19|28	0.01	0.01	0.01	0.01	0.01	-6.19	2.6	0.35
c4orf19_MCF10A	55095	SAMD4B	10|13	23	11.5	2	0|0|11|13	0.01	0.02	0.01	0.02	0.01	-7.05	1.92	0.35
c4orf19_MCF10A	55591	VEZT	8|8	16	8	2	0|0|9|9	0.01	0.01	0.01	0.01	0.01	-4.75	1.78	0.35
c4orf19_MCF10A	55850	USE1	4|8	12	6	2	0|0|8|9	0.01	0.02	0.01	0.02	0.01	-9.19	1.41	0.35
c4orf19_MCF10A	56947	MFF	4|0	4	2	2	0|0|7|4	0.01	0.02	0.01	0.02	0.01	-11.29	0.73	0.35
c4orf19_MCF10A	6636	SNRPF	4|5	9	4.5	2	0|0|4|9	0.01	0.01	0.01	0.01	0.01	-5.58	1.38	0.35
c4orf19_MCF10A	7414	VCL	43|50	93	46.5	2	0|0|35|32	0.01	0.01	0.01	0.01	0.01	-8.28	2.78	0.35
c4orf19_MCF10A	8665	EIF3F	7|9	16	8	2	0|0|8|11	0.01	0.01	0.01	0.01	0.01	-6.63	1.68	0.35
c4orf19_MCF10A	10469	TIMM44	4|4	8	4	2	2|0|6|4	0.01	0.01	0.01	0.01	0.01	-5.2	1.33	0.36
c4orf19_MCF10A	10974	ADIRF	9|11	20	10	2	0|0|10|12	0.01	0.01	0.01	0.01	0.01	-6.64	1.82	0.36
c4orf19_MCF10A	11116	CEP43	2|6	8	4	2	0|0|7|8	0	0.01	0	0.01	0	-10.72	1.07	0.36
c4orf19_MCF10A	1314	COPA	35|24	59	29.5	2	1|1|29|20	0	0.01	0	0.01	0	-12.68	2.31	0.36
c4orf19_MCF10A	140469	MYO3B	12|13	25	12.5	2	0|0|12|13	0.01	0.01	0.01	0.01	0.01	-5.75	2	0.36
c4orf19_MCF10A	1956	EGFR	190|145	335	167.5	2	1|0|114|90	0.01	0.01	0.01	0.01	0.01	-21.34	3.27	0.36
c4orf19_MCF10A	26354	GNL3	12|13	25	12.5	2	0|0|12|13	0.01	0.01	0.01	0.01	0.01	-5.75	2	0.36
c4orf19_MCF10A	3105	HLA-A	22|22	44	22	2	8|6|14|12	0	0	0	0	0	-5.31	2.2	0.36
c4orf19_MCF10A	9631	NUP155	13|11	24	12	2	0|0|12|13	0	0.01	0	0.01	0	-6.74	1.92	0.36
c4orf19_MCF10A	90850	ZNF598	0|6	6	3	2	0|0|6|9	0	0.01	0	0.01	0	-15.46	0.8	0.36
c4orf19_MCF10A	1452	CSNK1A1	62|62	124	62	2	0|0|44|38	0	0	0	0	0	-5.49	3.02	0.37
c4orf19_MCF10A	23011	RAB21	10|14	24	12	2	8|0|9|9	0	0.01	0	0.01	0	-9.06	1.85	0.37
c4orf19_MCF10A	23279	NUP160	8|9	17	8.5	2	0|0|9|11	0	0.01	0	0.01	0	-6.24	1.7	0.37
c4orf19_MCF10A	2580	GAK	14|16	30	15	2	0|0|16|13	0	0.01	0	0.01	0	-6.64	2.07	0.37
c4orf19_MCF10A	51133	KCTD3	13|14	27	13.5	2	0|0|13|14	0	0.01	0	0.01	0	-6.19	2	0.37
c4orf19_MCF10A	550	AUP1	8|8	16	8	2	0|0|9|10	0	0	0	0	0	-5.49	1.68	0.37
c4orf19_MCF10A	55218	EXD2	7|6	13	6.5	2	0|0|8|9	0	0.01	0	0.01	0	-6.3	1.53	0.37
c4orf19_MCF10A	57062	DDX24	4|0	4	2	2	0|0|5|7	0	0.01	0	0.01	0	-12.11	0.67	0.37
c4orf19_MCF10A	644815	FAM83G	13|13	26	13	2	0|0|13|13	0	0	0	0	0	-5.51	2	0.37
c4orf19_MCF10A	7756	ZNF207	4|0	4	2	2	0|0|6|6	0	0.01	0	0.01	0	-12.13	0.67	0.37
c4orf19_MCF10A	79657	RPAP3	9|8	17	8.5	2	0|0|9|11	0	0.01	0	0.01	0	-6.24	1.7	0.37
c4orf19_MCF10A	121512	FGD4	43|35	78	39	2	0|0|28|33	0	0.01	0	0.01	0	-10.18	2.56	0.38
c4orf19_MCF10A	1656	DDX6	32|44	76	38	2	7|0|24|31	0	0.01	0	0.01	0	-13.23	2.45	0.38
c4orf19_MCF10A	26586	CKAP2	1|5	6	3	2	0|0|6|8	0	0.01	0	0.01	0	-11.7	0.86	0.38
c4orf19_MCF10A	372	ARCN1	17|14	31	15.5	2	0|0|15|16	0	0	0	0	0	-8.05	2	0.38
c4orf19_MCF10A	57498	KIDINS220	117|112	229	114.5	2	0|0|79|58	0	0.01	0	0.01	0	-6.98	3.34	0.38
c4orf19_MCF10A	57559	STAMBPL1	66|96	162	81	2	0|0|51|65	0	0.01	0	0.01	0	-20.87	2.79	0.38
c4orf19_MCF10A	5829	PXN	22|20	42	21	2	0|0|18|19	0	0.01	0	0.01	0	-6.77	2.27	0.38
c4orf19_MCF10A	6189	RPS3A	3|1	4	2	2	8|2|1|0	0	0	0	0	0	-8.83	0.73	0.38
c4orf19_MCF10A	9337	CNOT8	9|9	18	9	2	0|0|11|10	0	0	0	0	0	-5.89	1.71	0.38
c4orf19_MCF10A	9826	ARHGEF11	47|50	97	48.5	2	0|0|34|35	0	0	0	0	0	-6.98	2.81	0.38
c4orf19_MCF10A	9894	TELO2	7|5	12	6	2	0|0|8|9	0	0.01	0	0.01	0	-7.66	1.41	0.38
c4orf19_MCF10A	54901	CDKAL1	0|3	3	1.5	2	0|0|2|9	0	0.01	0	0.01	0	-11.11	0.55	0.38
c4orf19_MCF10A	120	ADD3	75|63	138	69	2	0|0|33|64	0	0	0	0	0	-12.15	2.85	0.39
c4orf19_MCF10A	22905	EPN2	134|142	276	138	2	0|0|82|82	0	0	0	0	0	-8.83	3.37	0.39
c4orf19_MCF10A	2963	GTF2F2	6|2	8	4	2	0|0|7|9	0	0	0	0	0	-11.44	1	0.39
c4orf19_MCF10A	47	ACLY	3|1	4	2	2	0|0|5|6	0	0	0	0	0	-8.92	0.73	0.39
c4orf19_MCF10A	51535	PPHLN1	5|9	14	7	2	0|0|12|9	0	0	0	0	0	-11.14	1.33	0.39
c4orf19_MCF10A	53407	STX18	3|0	3	1.5	2	0|0|4|7	0	0	0	0	0	-11.29	0.55	0.39
c4orf19_MCF10A	55676	SLC30A6	35|35	70	35	2	0|0|30|25	0	0	0	0	0	-6.76	2.55	0.39
c4orf19_MCF10A	5585	PKN1	17|15	32	16	2	0|0|15|17	0	0	0	0	0	-7.79	2	0.39
c4orf19_MCF10A	5825	ABCD3	7|10	17	8.5	2	0|0|11|11	0	0	0	0	0	-9.09	1.55	0.39
c4orf19_MCF10A	6195	RPS6KA1	25|28	53	26.5	2	0|0|25|20	0	0	0	0	0	-7.87	2.36	0.39
c4orf19_MCF10A	6277	S100A6	25|28	53	26.5	2	10|10|18|13	0	0	0	0	0	-9.82	2.08	0.39
c4orf19_MCF10A	64778	FNDC3B	3|4	7	3.5	2	0|0|6|7	0	0	0	0	0	-7.25	1.08	0.39
c4orf19_MCF10A	1627	DBN1	136|154	290	145	2	2|6|83|85	0	0	0	0	0	-12.72	3.3	0.4
c4orf19_MCF10A	27327	TNRC6A	10|6	16	8	2	0|0|12|11	0	0	0	0	0	-11.37	1.39	0.4
c4orf19_MCF10A	2936	GSR	10|7	17	8.5	2	7|1|10|5	0	0	0	0	0	-10.51	1.48	0.4
c4orf19_MCF10A	2957	GTF2A1	12|11	23	11.5	2	0|0|13|13	0	0	0	0	0	-7.47	1.77	0.4
c4orf19_MCF10A	5782	PTPN12	16|19	35	17.5	2	0|0|17|18	0	0	0	0	0	-8.95	2	0.4
c4orf19_MCF10A	6231	RPS26	5|0	5	2.5	2	13|0|3|0	0	0	0	0	0	-16.06	0.62	0.4
c4orf19_MCF10A	64210	MMS19	6|4	10	5	2	0|0|7|10	0	0	0	0	0	-9.16	1.18	0.4
c4orf19_MCF10A	6635	SNRPE	8|10	18	9	2	0|0|11|12	0	0	0	0	0	-8.61	1.57	0.4
c4orf19_MCF10A	79098	C1orf116	60|71	131	65.5	2	0|0|39|54	0	0	0	0	0	-11.85	2.82	0.4
c4orf19_MCF10A	8572	PDLIM4	106|149	255	127.5	2	3|0|78|90	0	0	0	0	0	-25.8	2.98	0.4
c4orf19_MCF10A	9218	VAPA	38|48	86	43	2	6|5|28|30	0	0	0	0	0	-12.95	2.49	0.4
c4orf19_MCF10A	7993	UBXN8	0|6	6	3	2	0|0|5|12	0	0	0	0	0	-17.34	0.71	0.4
c4orf19_MCF10A	10607	TBL3	4|5	9	4.5	2	0|0|8|8	0	0	0	0	0	-8.3	1.12	0.41
c4orf19_MCF10A	11333	PDAP1	43|30	73	36.5	2	0|0|32|32	0	0	0	0	0	-16.16	2.28	0.41
c4orf19_MCF10A	22984	PDCD11	9|10	19	9.5	2	0|0|12|12	0	0	0	0	0	-8.18	1.58	0.41
c4orf19_MCF10A	27161	AGO2	6|3	9	4.5	2	0|0|9|9	0	0	0	0	0	-11.64	1	0.41
c4orf19_MCF10A	51155	JPT1	11|13	24	12	2	0|0|11|17	0	0	0	0	0	-8.94	1.71	0.41
c4orf19_MCF10A	5289	PIK3C3	14|16	30	15	2	0|0|19|13	0	0	0	0	0	-8.74	1.88	0.41
c4orf19_MCF10A	55357	TBC1D2	22|19	41	20.5	2	0|0|20|20	0	0	0	0	0	-9.62	2.05	0.41
c4orf19_MCF10A	55379	LRRC59	7|4	11	5.5	2	3|0|8|8	0	0	0	0	0	-11.3	1.16	0.41
c4orf19_MCF10A	56243	KIAA1217	777|722	1499	749.5	2	0|0|373|374	0	0	0	0	0	-17.47	4.01	0.41
c4orf19_MCF10A	85464	SSH2	16|12	28	14	2	0|0|19|13	0	0	0	0	0	-10.9	1.75	0.41
c4orf19_MCF10A	8603	FAM193A	5|4	9	4.5	2	0|0|8|8	0	0	0	0	0	-8.3	1.12	0.41
c4orf19_MCF10A	8711	TNK1	24|29	53	26.5	2	0|0|24|25	0	0	0	0	0	-11.28	2.16	0.41
c4orf19_MCF10A	10227	MFSD10	10|9	19	9.5	2	7|0|10|8	0	0	0	0	0	-9.46	1.52	0.42
c4orf19_MCF10A	10427	SEC24B	15|12	27	13.5	2	0|0|15|17	0	0	0	0	0	-10.93	1.69	0.42
c4orf19_MCF10A	10480	EIF3M	25|14	39	19.5	2	0|0|24|21	0	0	0	0	0	-18.95	1.73	0.42
c4orf19_MCF10A	10482	NXF1	11|9	20	10	2	0|0|13|14	0	0	0	0	0	-10.58	1.48	0.42
c4orf19_MCF10A	137492	VPS37A	16|19	35	17.5	2	0|1|13|23	0	0	0	0	0	-10.36	1.89	0.42
c4orf19_MCF10A	1717	DHCR7	12|0	12	6	2	12|0|11|5	0	0	0	0	0	-29.67	0.86	0.42
c4orf19_MCF10A	29102	DROSHA	6|1	7	3.5	2	0|0|9|10	0	0	0	0	0	-16.77	0.74	0.42
c4orf19_MCF10A	3482	IGF2R	49|50	99	49.5	2	0|0|36|38	0	0	0	0	0	-8.39	2.68	0.42
c4orf19_MCF10A	54832	VPS13C	11|10	21	10.5	2	0|0|15|12	0	0	0	0	0	-9.34	1.56	0.42
c4orf19_MCF10A	7159	TP53BP2	118|107	225	112.5	2	0|0|69|77	0	0	0	0	0	-12.8	3.08	0.42
c4orf19_MCF10A	831	CAST	3|19	22	11	2	0|0|17|20	0	0	0	0	0	-30.07	1.19	0.42
c4orf19_MCF10A	8458	TTF2	141|162	303	151.5	2	0|1|98|91	0	0	0	0	0	-16.47	3.19	0.42
c4orf19_MCF10A	8607	RUVBL1	7|8	15	7.5	2	8|0|7|7	0	0	0	0	0	-9.64	1.36	0.42
c4orf19_MCF10A	10985	GCN1	15|9	24	12	2	0|0|22|12	0	0	0	0	0	-16.43	1.41	0.43
c4orf19_MCF10A	1829	DSG2	414|514	928	464	2	0|5|239|276	0	0	0	0	0	-37.58	3.57	0.43
c4orf19_MCF10A	23	ABCF1	13|11	24	12	2	0|0|16|16	0	0	0	0	0	-12.12	1.5	0.43
c4orf19_MCF10A	23165	NUP205	14|10	24	12	2	0|0|15|17	0	0	0	0	0	-13.4	1.5	0.43
c4orf19_MCF10A	2319	FLOT2	332|341	673	336.5	2	2|0|164|197	0	0	0	0	0	-11.4	3.71	0.43
c4orf19_MCF10A	375056	MIA3	5|20	25	12.5	2	0|0|27|14	0	0	0	0	0	-29.58	1.22	0.43
c4orf19_MCF10A	55219	MACO1	13|8	21	10.5	2	0|0|15|15	0	0	0	0	0	-14.49	1.4	0.43
c4orf19_MCF10A	55755	CDK5RAP2	5|6	11	5.5	2	0|0|12|9	0	0	0	0	0	-11.14	1.05	0.43
c4orf19_MCF10A	6513	SLC2A1	22|19	41	20.5	2	8|0|18|18	0	0	0	0	0	-12.74	1.86	0.43
c4orf19_MCF10A	6711	SPTBN1	87|81	168	84	2	0|0|66|50	0	0	0	0	0	-11.76	2.9	0.43
c4orf19_MCF10A	7408	VASP	5|5	10	5	2	0|0|10|9	0	0	0	0	0	-9.38	1.05	0.43
c4orf19_MCF10A	84951	TNS4	23|17	40	20	2	9|1|21|13	0	0	0	0	0	-14.92	1.82	0.43
c4orf19_MCF10A	91351	DDX60L	5|4	9	4.5	2	0|0|9|10	0	0	0	0	0	-11	0.95	0.43
c4orf19_MCF10A	9588	PRDX6	20|12	32	16	2	6|2|19|12	0	0	0	0	0	-17.01	1.64	0.43
c4orf19_MCF10A	1075	CTSC	17|13	30	15	2	4|4|16|14	0	0	0	0	0	-15.01	1.58	0.44
c4orf19_MCF10A	1830	DSG3	267|283	550	275	2	31|14|149|120	0	0	0	0	0	-15.24	3.5	0.44
c4orf19_MCF10A	22998	LIMCH1	15|18	33	16.5	2	0|0|20|20	0	0	0	0	0	-13.71	1.65	0.44
c4orf19_MCF10A	30000	TNPO2	8|15	23	11.5	2	0|0|17|18	0	0	0	0	0	-18.94	1.31	0.44
c4orf19_MCF10A	3326	HSP90AB1	7|9	16	8	2	13|5|9|0	0	0	0	0	0	-13.71	1.19	0.44
c4orf19_MCF10A	4952	OCRL	86|99	185	92.5	2	0|0|64|67	0	0	0	0	0	-16.5	2.82	0.44
c4orf19_MCF10A	56181	MTFR1L	22|15	37	18.5	2	0|0|26|20	0	0	0	0	0	-18.48	1.61	0.44
c4orf19_MCF10A	58513	EPS15L1	171|180	351	175.5	2	0|0|114|102	0	0	0	0	0	-14.48	3.25	0.44
c4orf19_MCF10A	6632	SNRPD1	7|20	27	13.5	2	0|0|10|32	0	0	0	0	0	-26.64	1.29	0.44
c4orf19_MCF10A	6774	STAT3	73|77	150	75	2	0|0|48|62	0	0	0	0	0	-13.13	2.73	0.44
c4orf19_MCF10A	79954	NOL10	6|3	9	4.5	2	7|0|7|7	0	0	0	0	0	-14.88	0.86	0.44
c4orf19_MCF10A	81622	UNC93B1	6|1	7	3.5	2	9|5|7|1	0	0	0	0	0	-20.36	0.64	0.44
c4orf19_MCF10A	9748	SLK	34|32	66	33	2	0|0|33|28	0	0	0	0	0	-12.46	2.16	0.44
c4orf19_MCF10A	9793	CKAP5	30|23	53	26.5	2	0|0|29|26	0	0	0	0	0	-16.45	1.93	0.44
c4orf19_MCF10A	10059	DNM1L	16|14	30	15	2	0|0|16|24	0	0	0	0	0	-14.84	1.5	0.45
c4orf19_MCF10A	1213	CLTC	20|17	37	18.5	2	6|4|20|15	0	0	0	0	0	-15.79	1.64	0.45
c4orf19_MCF10A	23077	MYCBP2	9|3	12	6	2	0|0|16|12	0	0	0	0	0	-21	0.86	0.45
c4orf19_MCF10A	23256	SCFD1	60|38	98	49	2	0|0|49|45	0	0	0	0	0	-29.95	2.09	0.45
c4orf19_MCF10A	23499	MACF1	31|43	74	37	2	0|0|42|31	0	0	0	0	0	-21.56	2.03	0.45
c4orf19_MCF10A	4643	MYO1E	44|39	83	41.5	2	0|0|39|36	0	0	0	0	0	-15.82	2.21	0.45
c4orf19_MCF10A	4659	PPP1R12A	83|105	188	94	2	0|0|66|77	0	0	0	0	0	-24.95	2.63	0.45
c4orf19_MCF10A	5499	PPP1CA	24|26	50	25	2	6|0|21|25	0	0	0	0	0	-13.5	1.92	0.45
c4orf19_MCF10A	5501	PPP1CC	40|54	94	47	2	0|0|38|47	0	0	0	0	0	-21.6	2.21	0.45
c4orf19_MCF10A	55706	NDC1	21|27	48	24	2	0|0|19|35	0	0	0	0	0	-17.73	1.78	0.45
c4orf19_MCF10A	55738	ARFGAP1	5|8	13	6.5	2	0|0|14|13	0	0	0	0	0	-16.49	0.96	0.45
c4orf19_MCF10A	57572	DOCK6	53|52	105	52.5	2	0|0|49|36	0	0	0	0	0	-12.46	2.47	0.45
c4orf19_MCF10A	6637	SNRPG	12|9	21	10.5	2	0|0|13|21	0	0	0	0	0	-16.45	1.24	0.45
c4orf19_MCF10A	9373	PLAA	40|46	86	43	2	0|0|33|43	0	0	0	0	0	-15.66	2.26	0.45
c4orf19_MCF10A	10131	TRAP1	11|7	18	9	2	11|6|9|7	0	0	0	0	0	-19.69	1.09	0.46
c4orf19_MCF10A	10949	HNRNPA0	13|13	26	13	2	1|0|18|19	0	0	0	0	0	-14.55	1.37	0.46
c4orf19_MCF10A	23019	CNOT1	33|26	59	29.5	2	0|0|34|29	0	0	0	0	0	-19.28	1.87	0.46
c4orf19_MCF10A	23271	CAMSAP2	3|10	13	6.5	2	0|0|16|16	0	0	0	0	0	-24.99	0.81	0.46
c4orf19_MCF10A	2803	GOLGA4	111|110	221	110.5	2	0|0|81|71	0	0	0	0	0	-14.07	2.91	0.46
c4orf19_MCF10A	53615	MBD3	12|18	30	15	2	0|0|20|24	0	0	0	0	0	-20.83	1.36	0.46
c4orf19_MCF10A	5520	PPP2R2A	9|1	10	5	2	12|6|12|0	0	0	0	0	0	-28.54	0.67	0.46
c4orf19_MCF10A	60412	EXOC4	71|73	144	72	2	0|0|54|57	0	0	0	0	0	-14.82	2.59	0.46
c4orf19_MCF10A	6634	SNRPD3	19|27	46	23	2	0|0|23|33	0	0	0	0	0	-21.64	1.64	0.46
c4orf19_MCF10A	675	BRCA2	11|10	21	10.5	2	0|0|16|18	0	0	0	0	0	-15.08	1.24	0.46
c4orf19_MCF10A	7812	CSDE1	27|42	69	34.5	2	0|0|30|46	0	0	0	0	0	-28.09	1.82	0.46
c4orf19_MCF10A	8664	EIF3D	7|5	12	6	2	7|4|8|7	0	0	0	0	0	-16.47	0.92	0.46
c4orf19_MCF10A	8672	EIF4G3	32|38	70	35	2	0|1|36|34	0	0	0	0	0	-19.21	1.97	0.46
c4orf19_MCF10A	9887	SMG7	9|10	19	9.5	2	0|0|16|17	0	0	0	0	0	-15.64	1.15	0.46
c4orf19_MCF10A	6628	SNRPB	0|8	8	4	2	0|0|13|15	0	0	0	0	0	-29.3	0.57	0.46
c4orf19_MCF10A	10726	NUDC	24|29	53	26.5	2	0|0|26|37	0	0	0	0	0	-21.38	1.68	0.47
c4orf19_MCF10A	10801	SEPTIN9	406|390	796	398	2	0|0|201|243	0	0	0	0	0	-19.17	3.59	0.47
c4orf19_MCF10A	11021	RAB35	20|23	43	21.5	2	13|8|16|16	0	0	0	0	0	-18.55	1.62	0.47
c4orf19_MCF10A	22874	PLEKHA6	446|386	832	416	2	0|0|260|226	0	0	0	0	0	-35.3	3.42	0.47
c4orf19_MCF10A	23094	SIPA1L3	82|80	162	81	2	0|0|53|73	0	0	0	0	0	-17.39	2.57	0.47
c4orf19_MCF10A	25824	PRDX5	12|4	16	8	2	13|7|9|8	0	0	0	0	0	-28.95	0.86	0.47
c4orf19_MCF10A	2804	GOLGB1	15|7	22	11	2	0|0|27|14	0	0	0	0	0	-25.8	1.07	0.47
c4orf19_MCF10A	2876	GPX1	16|7	23	11.5	2	19|14|8|2	0	0	0	0	0	-28.33	1.07	0.47
c4orf19_MCF10A	29888	STRN4	34|36	70	35	2	0|0|34|35	0	0	0	0	0	-16.03	2.03	0.47
c4orf19_MCF10A	29927	SEC61A1	25|19	44	22	2	13|6|20|18	0	0	0	0	0	-23.34	1.54	0.47
c4orf19_MCF10A	3831	KLC1	43|42	85	42.5	2	0|0|38|41	0	0	0	0	0	-16	2.15	0.47
c4orf19_MCF10A	3927	LASP1	40|35	75	37.5	2	0|0|34|41	0	0	0	0	0	-19.21	2	0.47
c4orf19_MCF10A	4067	LYN	42|37	79	39.5	2	0|0|39|37	0	0	0	0	0	-18.14	2.08	0.47
c4orf19_MCF10A	6836	SURF4	27|26	53	26.5	2	8|0|25|26	0	0	0	0	0	-16.59	1.8	0.47
c4orf19_MCF10A	9554	SEC22B	30|17	47	23.5	2	0|0|34|29	0	0	0	0	0	-30.16	1.49	0.47
c4orf19_MCF10A	9958	USP15	17|18	35	17.5	2	0|0|21|25	0	0	0	0	0	-16.09	1.52	0.47
c4orf19_MCF10A	10226	PLIN3	60|51	111	55.5	2	0|0|61|43	0	0	0	0	0	-24.87	2.13	0.48
c4orf19_MCF10A	10527	IPO7	55|53	108	54	2	0|0|44|53	0	0	0	0	0	-18.82	2.23	0.48
c4orf19_MCF10A	11215	AKAP11	13|12	25	12.5	2	0|0|21|22	0	0	0	0	0	-19.98	1.16	0.48
c4orf19_MCF10A	1315	COPB1	16|17	33	16.5	2	9|1|20|19	0	0	0	0	0	-20.14	1.35	0.48
c4orf19_MCF10A	1983	EIF5	47|46	93	46.5	2	0|0|40|50	0	0	0	0	0	-19.84	2.07	0.48
c4orf19_MCF10A	23112	TNRC6B	30|29	59	29.5	2	0|0|36|32	0	0	0	0	0	-19.93	1.74	0.48
c4orf19_MCF10A	25782	RAB3GAP2	21|18	39	19.5	2	0|0|28|25	0	0	0	0	0	-20.47	1.47	0.48
c4orf19_MCF10A	3161	HMMR	10|11	21	10.5	2	0|0|19|20	0	0	0	0	0	-19.41	1.08	0.48
c4orf19_MCF10A	3187	HNRNPH1	12|0	12	6	2	21|0|20|0	0	0	0	0	0	-43.58	0.59	0.48
c4orf19_MCF10A	50488	MINK1	191|206	397	198.5	2	0|0|143|118	0	0	0	0	0	-24.7	3.04	0.48
c4orf19_MCF10A	7203	CCT3	21|22	43	21.5	2	9|7|20|19	0	0	0	0	0	-19.19	1.56	0.48
c4orf19_MCF10A	8301	PICALM	138|135	273	136.5	2	1|0|97|91	0	0	0	0	0	-18.86	2.89	0.48
c4orf19_MCF10A	84154	RPF2	14|13	27	13.5	2	14|5|12|11	0	0	0	0	0	-18.86	1.29	0.48
c4orf19_MCF10A	90102	PHLDB2	202|182	384	192	2	0|0|155|102	0	0	0	0	0	-27.19	2.99	0.48
c4orf19_MCF10A	9208	LRRFIP1	19|5	24	12	2	0|0|22|28	0	0	0	0	0	-38.62	0.96	0.48
c4orf19_MCF10A	94121	SYTL4	146|168	314	157	2	0|0|94|126	0	0	0	0	0	-28.09	2.85	0.48
c4orf19_MCF10A	10575	CCT4	12|12	24	12	2	17|5|12|9	0	0	0	0	0	-20.9	1.12	0.49
c4orf19_MCF10A	11214	AKAP13	11|9	20	10	2	0|0|22|18	0	0	0	0	0	-21.72	1	0.49
c4orf19_MCF10A	140576	S100A16	88|72	160	80	2	40|29|47|42	0	0	0	0	0	-38.78	2.03	0.49
c4orf19_MCF10A	170954	PPP1R18	79|59	138	69	2	0|0|50|82	0	0	0	0	0	-36.92	2.09	0.49
c4orf19_MCF10A	22837	COBLL1	132|97	229	114.5	2	0|0|97|94	0	0	0	0	0	-44.08	2.4	0.49
c4orf19_MCF10A	23636	NUP62	24|21	45	22.5	2	0|0|29|33	0	0	0	0	0	-24.07	1.45	0.49
c4orf19_MCF10A	23677	SH3BP4	499|465	964	482	2	3|0|287|266	0	0	0	0	0	-32.26	3.47	0.49
c4orf19_MCF10A	2935	GSPT1	82|75	157	78.5	2	0|0|66|65	0	0	0	0	0	-23.45	2.4	0.49
c4orf19_MCF10A	30849	PIK3R4	12|16	28	14	2	0|0|21|28	0	0	0	0	0	-25.21	1.14	0.49
c4orf19_MCF10A	3703	STT3A	12|3	15	7.5	2	20|5|15|4	0	0	0	0	0	-37.72	0.68	0.49
c4orf19_MCF10A	493856	CISD2	29|39	68	34	2	1|0|38|44	0	0	0	0	0	-31.37	1.64	0.49
c4orf19_MCF10A	53905	DUOX1	18|15	33	16.5	2	0|0|24|28	0	0	0	0	0	-23.5	1.27	0.49
c4orf19_MCF10A	55004	LAMTOR1	67|47	114	57	2	0|0|59|58	0	0	0	0	0	-37.8	1.95	0.49
c4orf19_MCF10A	5834	PYGB	12|11	23	11.5	2	7|0|21|16	0	0	0	0	0	-22.62	1.05	0.49
c4orf19_MCF10A	6175	RPLP0	13|15	28	14	2	11|4|14|18	0	0	0	0	0	-22.86	1.19	0.49
c4orf19_MCF10A	6566	SLC16A1	12|11	23	11.5	2	26|7|7|4	0	0	0	0	0	-22.54	1.05	0.49
c4orf19_MCF10A	6876	TAGLN	38|91	129	64.5	2	0|0|47|95	0	0	0	0	0	-68.84	1.82	0.49
c4orf19_MCF10A	10579	TACC2	96|72	168	84	2	0|0|87|73	0	0	0	0	0	-44.61	2.1	0.5
c4orf19_MCF10A	1495	CTNNA1	616|621	1237	618.5	2	17|31|323|313	0	0	0	0	0	-26.73	3.62	0.5
c4orf19_MCF10A	23283	CSTF2T	8|13	21	10.5	2	0|0|22|28	0	0	0	0	0	-32.58	0.84	0.5
c4orf19_MCF10A	23607	CD2AP	119|95	214	107	2	0|0|83|99	0	0	0	0	0	-39.91	2.35	0.5
c4orf19_MCF10A	26136	TES	63|65	128	64	2	0|0|57|60	0	0	0	0	0	-23.67	2.19	0.5
c4orf19_MCF10A	2801	GOLGA2	103|86	189	94.5	2	0|0|95|66	0	0	0	0	0	-33.62	2.35	0.5
c4orf19_MCF10A	3839	KPNA3	64|56	120	60	2	0|0|61|61	0	0	0	0	0	-32.74	1.97	0.5
c4orf19_MCF10A	4076	CAPRIN1	22|20	42	21	2	0|0|32|30	0	0	0	0	0	-25.31	1.35	0.5
c4orf19_MCF10A	476	ATP1A1	98|100	198	99	2	60|40|40|33	0	0	0	0	0	-28	2.29	0.5
c4orf19_MCF10A	51586	MED15	41|36	77	38.5	2	0|0|43|49	0	0	0	0	0	-30.53	1.67	0.5
c4orf19_MCF10A	55161	TMEM33	19|12	31	15.5	2	16|10|16|15	0	0	0	0	0	-33.65	1.09	0.5
c4orf19_MCF10A	57606	SLAIN2	35|54	89	44.5	2	0|0|54|54	0	0	0	0	0	-44.26	1.65	0.5
c4orf19_MCF10A	57619	SHROOM3	80|78	158	79	2	0|0|69|72	0	0	0	0	0	-27.28	2.24	0.5
c4orf19_MCF10A	64848	YTHDC2	42|37	79	39.5	2	0|0|44|48	0	0	0	0	0	-29.49	1.72	0.5
c4orf19_MCF10A	80153	EDC3	63|68	131	65.5	2	0|0|58|65	0	0	0	0	0	-27.46	2.13	0.5
c4orf19_MCF10A	8615	USO1	40|31	71	35.5	2	0|0|46|42	0	0	0	0	0	-32.98	1.61	0.5
c4orf19_MCF10A	9928	KIF14	119|146	265	132.5	2	0|0|70|144	0	0	0	0	0	-41.74	2.48	0.5
c4orf19_MCF10A	10061	ABCF2	54|49	103	51.5	2	0|0|51|59	0	0	0	0	0	-30.77	1.87	0.51
c4orf19_MCF10A	10134	BCAP31	60|69	129	64.5	2	0|1|66|63	0	0	0	0	0	-34.67	1.98	0.51
c4orf19_MCF10A	10458	BAIAP2	154|146	300	150	2	0|0|121|113	0	0	0	0	0	-35.4	2.56	0.51
c4orf19_MCF10A	10611	PDLIM5	73|52	125	62.5	2	0|0|61|75	0	0	0	0	0	-46.84	1.84	0.51
c4orf19_MCF10A	10658	CELF1	9|15	24	12	2	0|0|30|29	0	0	0	0	0	-39.34	0.81	0.51
c4orf19_MCF10A	23189	KANK1	92|81	173	86.5	2	0|0|87|73	0	0	0	0	0	-36.89	2.16	0.51
c4orf19_MCF10A	2597	GAPDH	18|15	33	16.5	2	6|15|20|19	0	0	0	0	0	-31.45	1.1	0.51
c4orf19_MCF10A	26156	RSL1D1	49|26	75	37.5	2	8|9|46|41	0	0	0	0	0	-53.38	1.44	0.51
c4orf19_MCF10A	5094	PCBP2	68|50	118	59	2	15|7|51|54	0	0	0	0	0	-42.5	1.86	0.51
c4orf19_MCF10A	55341	LSG1	42|39	81	40.5	2	0|0|45|54	0	0	0	0	0	-32.64	1.64	0.51
c4orf19_MCF10A	57122	NUP107	21|5	26	13	2	0|0|31|35	0	0	0	0	0	-54.96	0.79	0.51
c4orf19_MCF10A	57142	RTN4	52|47	99	49.5	2	5|0|45|58	0	0	0	0	0	-31.3	1.83	0.51
c4orf19_MCF10A	57488	ESYT2	193|180	373	186.5	2	21|0|130|125	0	0	0	0	0	-37.57	2.7	0.51
c4orf19_MCF10A	60561	RINT1	9|19	28	14	2	0|0|27|35	0	0	0	0	0	-42.18	0.9	0.51
c4orf19_MCF10A	6142	RPL18A	16|16	32	16	2	18|8|17|16	0	0	0	0	0	-29.45	1.08	0.51
c4orf19_MCF10A	6191	RPS4X	20|4	24	12	2	29|12|17|7	0	0	0	0	0	-57.19	0.74	0.51
c4orf19_MCF10A	6232	RPS27	34|19	53	26.5	2	18|9|34|24	0	0	0	0	0	-47.42	1.25	0.51
c4orf19_MCF10A	9685	CLINT1	189|211	400	200	2	0|0|135|154	0	0	0	0	0	-39.13	2.77	0.51
c4orf19_MCF10A	10413	YAP1	49|51	100	50	2	0|0|55|58	0	0	0	0	0	-32.9	1.77	0.52
c4orf19_MCF10A	10908	PNPLA6	24|28	52	26	2	3|0|41|40	0	0	0	0	0	-38.54	1.24	0.52
c4orf19_MCF10A	11338	U2AF2	37|36	73	36.5	2	0|0|47|53	0	0	0	0	0	-36.68	1.46	0.52
c4orf19_MCF10A	133619	PRRC1	54|62	116	58	2	0|0|63|64	0	0	0	0	0	-38.14	1.83	0.52
c4orf19_MCF10A	22885	ABLIM3	134|129	263	131.5	2	0|0|113|105	0	0	0	0	0	-37.29	2.41	0.52
c4orf19_MCF10A	23111	SPART	45|34	79	39.5	2	0|0|65|42	0	0	0	0	0	-44.64	1.48	0.52
c4orf19_MCF10A	23603	CORO1C	98|85	183	91.5	2	0|14|81|84	0	0	0	0	0	-46.23	2.04	0.52
c4orf19_MCF10A	26057	ANKRD17	21|19	40	20	2	0|0|32|39	0	0	0	0	0	-34.24	1.13	0.52
c4orf19_MCF10A	27044	SND1	32|19	51	25.5	2	34|13|20|22	0	0	0	0	0	-51.25	1.15	0.52
c4orf19_MCF10A	5905	RANGAP1	42|48	90	45	2	0|0|50|61	0	0	0	0	0	-38.54	1.62	0.52
c4orf19_MCF10A	6138	RPL15	35|19	54	27	2	25|9|32|26	0	0	0	0	0	-53.87	1.17	0.52
c4orf19_MCF10A	6281	S100A10	33|41	74	37	2	17|6|37|39	0	0	0	0	0	-39.94	1.49	0.52
c4orf19_MCF10A	7706	TRIM25	178|181	359	179.5	2	21|2|115|130	0	0	0	0	0	-34.62	2.68	0.52
c4orf19_MCF10A	80230	RUFY1	75|65	140	70	2	2|0|78|69	0	0	0	0	0	-43.38	1.88	0.52
c4orf19_MCF10A	84919	PPP1R15B	20|23	43	21.5	2	0|0|37|39	0	0	0	0	0	-37.17	1.13	0.52
c4orf19_MCF10A	85461	TANC1	216|241	457	228.5	2	0|1|165|161	0	0	0	0	0	-43.36	2.8	0.52
c4orf19_MCF10A	8886	DDX18	23|20	43	21.5	2	2|0|33|39	0	0	0	0	0	-35.48	1.16	0.52
c4orf19_MCF10A	90861	JPT2	65|53	118	59	2	0|0|71|62	0	0	0	0	0	-43.54	1.77	0.52
c4orf19_MCF10A	9857	CEP350	46|51	97	48.5	2	0|0|59|59	0	0	0	0	0	-39.59	1.64	0.52
c4orf19_MCF10A	10207	PATJ	642|552	1194	597	2	0|0|380|382	0	0	0	0	0	-79.64	3.13	0.53
c4orf19_MCF10A	10521	DDX17	20|18	38	19	2	9|7|30|30	0	0	0	0	0	-40.62	1	0.53
c4orf19_MCF10A	10808	HSPH1	55|47	102	51	2	3|3|57|70	0	0	0	0	0	-50.13	1.53	0.53
c4orf19_MCF10A	152579	SCFD2	90|91	181	90.5	2	0|0|92|90	0	0	0	0	0	-43.91	1.99	0.53
c4orf19_MCF10A	23269	MGA	15|22	37	18.5	2	0|0|31|47	0	0	0	0	0	-46.57	0.95	0.53
c4orf19_MCF10A	23513	SCRIB	866|842	1708	854	2	0|0|495|475	0	0	0	0	0	-48.66	3.52	0.53
c4orf19_MCF10A	2521	FUS	33|34	67	33.5	2	0|0|48|52	0	0	0	0	0	-40.2	1.34	0.53
c4orf19_MCF10A	4301	AFDN	670|662	1332	666	2	0|0|381|405	0	0	0	0	0	-45.32	3.39	0.53
c4orf19_MCF10A	6132	RPL8	26|17	43	21.5	2	27|23|23|17	0	0	0	0	0	-55.94	0.96	0.53
c4orf19_MCF10A	6133	RPL9	25|13	38	19	2	37|15|30|11	0	0	0	0	0	-65.28	0.82	0.53
c4orf19_MCF10A	64423	INF2	133|138	271	135.5	2	4|2|108|117	0	0	0	0	0	-42.11	2.35	0.53
c4orf19_MCF10A	64682	ANAPC1	17|29	46	23	2	0|0|46|45	0	0	0	0	0	-55.3	1.01	0.53
c4orf19_MCF10A	7110	TMF1	144|109	253	126.5	2	0|0|121|126	0	0	0	0	0	-71.58	2.05	0.53
c4orf19_MCF10A	7430	EZR	136|144	280	140	2	0|1|115|124	0	0	0	0	0	-45.31	2.33	0.53
c4orf19_MCF10A	8667	EIF3H	60|58	118	59	2	0|3|65|66	0	0	0	0	0	-39.35	1.76	0.53
c4orf19_MCF10A	8796	SCEL	82|119	201	100.5	2	0|0|82|127	0	0	0	0	0	-70.34	1.92	0.53
c4orf19_MCF10A	9123	SLC16A3	113|102	215	107.5	2	46|35|70|53	0	0	0	0	0	-46.66	2.11	0.53
c4orf19_MCF10A	9124	PDLIM1	59|65	124	62	2	2|2|71|69	0	0	0	0	0	-45.63	1.72	0.53
c4orf19_MCF10A	9321	TRIP11	40|34	74	37	2	1|1|61|47	0	0	0	0	0	-47.17	1.35	0.53
c4orf19_MCF10A	9349	RPL23	38|27	65	32.5	2	40|25|23|14	0	0	0	0	0	-50.8	1.27	0.53
c4orf19_MCF10A	10848	PPP1R13L	100|93	193	96.5	2	0|0|102|106	0	0	0	0	0	-58.94	1.86	0.54
c4orf19_MCF10A	126353	MISP	149|179	328	164	2	4|2|147|150	0	0	0	0	0	-74.87	2.17	0.54
c4orf19_MCF10A	1936	EEF1D	12|48	60	30	2	0|0|57|78	0	0	0	0	0	-108.94	0.89	0.54
c4orf19_MCF10A	2010	EMD	40|26	66	33	2	0|0|64|61	0	0	0	0	0	-71.76	1.06	0.54
c4orf19_MCF10A	23141	ANKLE2	31|25	56	28	2	0|0|61|50	0	0	0	0	0	-60.68	1.01	0.54
c4orf19_MCF10A	23317	DNAJC13	234|227	461	230.5	2	0|0|200|153	0	0	0	0	0	-50.47	2.61	0.54
c4orf19_MCF10A	4771	NF2	346|360	706	353	2	0|0|223|273	0	0	0	0	0	-57.33	2.85	0.54
c4orf19_MCF10A	54464	XRN1	81|79	160	80	2	0|0|100|85	0	0	0	0	0	-55.75	1.73	0.54
c4orf19_MCF10A	54477	PLEKHA5	322|338	660	330	2	2|2|238|233	0	0	0	0	0	-59.61	2.78	0.54
c4orf19_MCF10A	55298	RNF121	75|81	156	78	2	0|6|96|72	0	0	0	0	0	-51.74	1.79	0.54
c4orf19_MCF10A	5770	PTPN1	36|41	77	38.5	2	21|11|41|45	0	0	0	0	0	-51.96	1.31	0.54
c4orf19_MCF10A	6144	RPL21	28|24	52	26	2	36|14|31|25	0	0	0	0	0	-58.9	0.98	0.54
c4orf19_MCF10A	6152	RPL24	74|72	146	73	2	29|22|67|57	0	0	0	0	0	-55.8	1.67	0.54
c4orf19_MCF10A	6187	RPS2	46|49	95	47.5	2	28|14|48|46	0	0	0	0	0	-54.37	1.4	0.54
c4orf19_MCF10A	6633	SNRPD2	52|66	118	59	2	0|0|64|98	0	0	0	0	0	-67.34	1.46	0.54
c4orf19_MCF10A	8148	TAF15	27|30	57	28.5	2	0|0|46|58	0	0	0	0	0	-51.52	1.1	0.54
c4orf19_MCF10A	8165	AKAP1	34|44	78	39	2	0|0|60|73	0	0	0	0	0	-66.8	1.17	0.54
c4orf19_MCF10A	83939	EIF2A	113|121	234	117	2	0|0|114|120	0	0	0	0	0	-59.14	2	0.54
c4orf19_MCF10A	8407	TAGLN2	180|176	356	178	2	12|6|136|144	0	0	0	0	0	-51.94	2.39	0.54
c4orf19_MCF10A	8878	SQSTM1	46|43	89	44.5	2	2|0|59|74	0	0	0	0	0	-56.45	1.32	0.54
c4orf19_MCF10A	9765	ZFYVE16	96|85	181	90.5	2	0|0|103|102	0	0	0	0	0	-64.39	1.77	0.54
c4orf19_MCF10A	10146	G3BP1	84|53	137	68.5	2	0|0|110|96	0	0	0	0	0	-103.36	1.33	0.55
c4orf19_MCF10A	11273	ATXN2L	35|26	61	30.5	2	0|0|59|68	0	0	0	0	0	-73.6	0.96	0.55
c4orf19_MCF10A	1975	EIF4B	173|140	313	156.5	2	0|1|149|168	0	0	0	0	0	-92.91	1.97	0.55
c4orf19_MCF10A	2091	FBL	34|26	60	30	2	48|15|42|27	0	0	0	0	0	-79.11	0.91	0.55
c4orf19_MCF10A	23367	LARP1	58|49	107	53.5	2	1|7|76|79	0	0	0	0	0	-72.09	1.31	0.55
c4orf19_MCF10A	23435	TARDBP	20|30	50	25	2	13|7|44|51	0	0	0	0	0	-73.01	0.87	0.55
c4orf19_MCF10A	26037	SIPA1L1	142|154	296	148	2	0|0|126|159	0	0	0	0	0	-68.77	2.08	0.55
c4orf19_MCF10A	3267	AGFG1	143|139	282	141	2	0|0|143|123	0	0	0	0	0	-58.97	2.12	0.55
c4orf19_MCF10A	3983	ABLIM1	204|177	381	190.5	2	0|0|176|163	0	0	0	0	0	-75.77	2.25	0.55
c4orf19_MCF10A	4646	MYO6	826|791	1617	808.5	2	0|0|502|481	0	0	0	0	0	-70.55	3.29	0.55
c4orf19_MCF10A	5062	PAK2	154|165	319	159.5	2	0|0|152|157	0	0	0	0	0	-74.68	2.06	0.55
c4orf19_MCF10A	51474	LIMA1	161|171	332	166	2	17|17|125|152	0	0	0	0	0	-70.54	2.14	0.55
c4orf19_MCF10A	5250	SLC25A3	35|22	57	28.5	2	35|32|33|25	0	0	0	0	0	-80.23	0.91	0.55
c4orf19_MCF10A	5315	PKM	81|60	141	70.5	2	45|23|71|51	0	0	0	0	0	-81.33	1.48	0.55
c4orf19_MCF10A	56829	ZC3HAV1	300|315	615	307.5	2	18|6|211|229	0	0	0	0	0	-66.17	2.65	0.55
c4orf19_MCF10A	57402	S100A14	28|36	64	32	2	37|36|29|23	0	0	0	0	0	-70.32	1.02	0.55
c4orf19_MCF10A	6202	RPS8	31|32	63	31.5	2	39|19|38|30	0	0	0	0	0	-66.41	1	0.55
c4orf19_MCF10A	6730	SRP68	51|40	91	45.5	2	0|0|69|76	0	0	0	0	0	-68.75	1.26	0.55
c4orf19_MCF10A	79180	EFHD2	119|115	234	117	2	11|2|105|124	0	0	0	0	0	-62.87	1.93	0.55
c4orf19_MCF10A	800	CALD1	137|150	287	143.5	2	0|0|124|153	0	0	0	0	0	-67.62	2.07	0.55
c4orf19_MCF10A	871	SERPINH1	53|45	98	49	2	45|17|52|42	0	0	0	0	0	-72.41	1.26	0.55
c4orf19_MCF10A	10492	SYNCRIP	48|43	91	45.5	2	4|0|82|95	0	0	0	0	0	-95.97	1.01	0.56
c4orf19_MCF10A	1308	COL17A1	390|405	795	397.5	2	2|6|316|290	0	0	0	0	0	-92.37	2.59	0.56
c4orf19_MCF10A	2017	CTTN	226|202	428	214	2	0|0|214|206	0	0	0	0	0	-108.2	2.04	0.56
c4orf19_MCF10A	2058	EPRS1	31|48	79	39.5	2	14|5|75|82	0	0	0	0	0	-111	0.9	0.56
c4orf19_MCF10A	2125	EVPL	317|249	566	283	2	0|0|277|258	0	0	0	0	0	-145.45	2.12	0.56
c4orf19_MCF10A	22862	FNDC3A	57|36	93	46.5	2	0|0|104|86	0	0	0	0	0	-115.25	0.98	0.56
c4orf19_MCF10A	23344	ESYT1	404|372	776	388	2	12|4|311|287	0	0	0	0	0	-103.28	2.53	0.56
c4orf19_MCF10A	26135	SERBP1	40|42	82	41	2	29|13|56|52	0	0	0	0	0	-73.83	1.09	0.56
c4orf19_MCF10A	293	SLC25A6	35|37	72	36	2	33|38|34|33	0	0	0	0	0	-71.57	1.04	0.56
c4orf19_MCF10A	301	ANXA1	202|197	399	199.5	2	14|4|180|193	0	0	0	0	0	-93.33	2.04	0.56
c4orf19_MCF10A	3842	TNPO1	136|135	271	135.5	2	0|0|134|170	0	0	0	0	0	-87.67	1.78	0.56
c4orf19_MCF10A	3856	KRT8	98|92	190	95	2	8|27|103|119	0	0	0	0	0	-96.62	1.48	0.56
c4orf19_MCF10A	3875	KRT18	125|116	241	120.5	2	0|0|122|144	0	0	0	0	0	-78.49	1.81	0.56
c4orf19_MCF10A	5093	PCBP1	77|92	169	84.5	2	39|12|77|93	0	0	0	0	0	-85.57	1.53	0.56
c4orf19_MCF10A	54443	ANLN	77|74	151	75.5	2	18|5|103|100	0	0	0	0	0	-92.83	1.34	0.56
c4orf19_MCF10A	55852	TEX2	118|112	230	115	2	0|0|142|146	0	0	0	0	0	-98.52	1.6	0.56
c4orf19_MCF10A	55914	ERBIN	660|607	1267	633.5	2	1|0|463|386	0	0	0	0	0	-93.3	2.98	0.56
c4orf19_MCF10A	57506	MAVS	60|48	108	54	2	7|0|107|72	0	0	0	0	0	-93.08	1.16	0.56
c4orf19_MCF10A	6122	RPL3	37|27	64	32	2	48|14|44|35	0	0	0	0	0	-85.84	0.91	0.56
c4orf19_MCF10A	6194	RPS6	39|36	75	37.5	2	43|33|42|24	0	0	0	0	0	-73.34	1.06	0.56
c4orf19_MCF10A	6228	RPS23	50|27	77	38.5	2	63|21|41|33	0	0	0	0	0	-101.79	0.97	0.56
c4orf19_MCF10A	79789	CLMN	159|156	315	157.5	2	0|0|161|174	0	0	0	0	0	-90.32	1.88	0.56
c4orf19_MCF10A	9382	COG1	172|151	323	161.5	2	0|0|165|170	0	0	0	0	0	-94.75	1.93	0.56
c4orf19_MCF10A	134430	WDR36	127|155	282	141	2	0|2|192|212	0	0	0	0	0	-174.59	1.39	0.57
c4orf19_MCF10A	1915	EEF1A1	120|142	262	131	2	93|78|77|97	0	0	0	0	0	-131.6	1.52	0.57
c4orf19_MCF10A	23215	PRRC2C	61|27	88	44	2	0|0|105|113	0	0	0	0	0	-159.43	0.81	0.57
c4orf19_MCF10A	23450	SF3B3	151|166	317	158.5	2	1|0|190|183	0	0	0	0	0	-122.7	1.7	0.57
c4orf19_MCF10A	26058	GIGYF2	135|113	248	124	2	0|0|195|173	0	0	0	0	0	-160.77	1.35	0.57
c4orf19_MCF10A	292	SLC25A5	85|59	144	72	2	87|54|63|54	0	0	0	0	0	-142.11	1.12	0.57
c4orf19_MCF10A	29766	TMOD3	119|148	267	133.5	2	0|0|160|187	0	0	0	0	0	-136.47	1.54	0.57
c4orf19_MCF10A	3550	IK	54|66	120	60	2	0|0|110|149	0	0	0	0	0	-149.27	0.93	0.57
c4orf19_MCF10A	3691	ITGB4	687|591	1278	639	2	86|30|513|385	0	0	0	0	0	-187.26	2.52	0.57
c4orf19_MCF10A	3930	LBR	165|156	321	160.5	2	13|8|168|217	0	0	0	0	0	-141.53	1.58	0.57
c4orf19_MCF10A	4361	MRE11	110|104	214	107	2	0|0|140|151	0	0	0	0	0	-109.45	1.47	0.57
c4orf19_MCF10A	488	ATP2A2	85|85	170	85	2	70|39|108|80	0	0	0	0	0	-138.63	1.14	0.57
c4orf19_MCF10A	6210	RPS15A	75|68	143	71.5	2	69|48|84|64	0	0	0	0	0	-135.11	1.08	0.57
c4orf19_MCF10A	6729	SRP54	160|149	309	154.5	2	0|0|193|196	0	0	0	0	0	-135.96	1.59	0.57
c4orf19_MCF10A	6734	SRPRA	281|238	519	259.5	2	0|1|227|273	0	0	0	0	0	-131.93	2.07	0.57
c4orf19_MCF10A	6780	STAU1	65|69	134	67	2	0|0|130|145	0	0	0	0	0	-146.68	0.97	0.57
c4orf19_MCF10A	6840	SVIL	324|281	605	302.5	2	7|16|288|303	0	0	0	0	0	-171.45	1.97	0.57
c4orf19_MCF10A	7739	ZNF185	178|197	375	187.5	2	16|11|161|212	0	0	0	0	0	-115.64	1.88	0.57
c4orf19_MCF10A	832	CAPZB	54|38	92	46	2	73|63|33|28	0	0	0	0	0	-119.34	0.93	0.57
c4orf19_MCF10A	85440	DOCK7	618|638	1256	628	2	0|4|487|456	0	0	0	0	0	-134.47	2.65	0.57
c4orf19_MCF10A	87	ACTN1	70|71	141	70.5	2	0|0|132|130	0	0	0	0	0	-128.02	1.08	0.57
c4orf19_MCF10A	92140	MTDH	115|65	180	90	2	0|0|151|193	0	0	0	0	0	-209.77	1.05	0.57
c4orf19_MCF10A	9414	TJP2	453|378	831	415.5	2	0|0|323|401	0	0	0	0	0	-164.17	2.3	0.57
c4orf19_MCF10A	1654	DDX3X	350|337	687	343.5	2	46|22|305|338	0	0	0	0	0	-188.86	1.93	0.58
c4orf19_MCF10A	1938	EEF2	110|102	212	106	2	80|43|159|121	0	0	0	0	0	-206.37	1.05	0.58
c4orf19_MCF10A	1981	EIF4G1	280|339	619	309.5	2	2|0|336|393	0	0	0	0	0	-256.96	1.69	0.58
c4orf19_MCF10A	1982	EIF4G2	399|394	793	396.5	2	0|0|358|369	0	0	0	0	0	-154.12	2.18	0.58
c4orf19_MCF10A	22827	PUF60	202|197	399	199.5	2	0|0|227|279	0	0	0	0	0	-174	1.58	0.58
c4orf19_MCF10A	23164	MPRIP	194|147	341	170.5	2	0|0|234|236	0	0	0	0	0	-202.34	1.45	0.58
c4orf19_MCF10A	23650	TRIM29	350|291	641	320.5	2	4|3|390|339	0	0	0	0	0	-249.35	1.74	0.58
c4orf19_MCF10A	26509	MYOF	445|460	905	452.5	2	58|23|374|364	0	0	0	0	0	-173.19	2.21	0.58
c4orf19_MCF10A	3054	HCFC1	168|175	343	171.5	2	0|0|261|261	0	0	0	0	0	-219.07	1.31	0.58
c4orf19_MCF10A	3069	HDLBP	560|598	1158	579	2	5|1|468|502	0	0	0	0	0	-186	2.37	0.58
c4orf19_MCF10A	3309	HSPA5	179|146	325	162.5	2	132|52|179|141	0	0	0	0	0	-232.91	1.29	0.58
c4orf19_MCF10A	3728	JUP	452|431	883	441.5	2	90|113|335|296	0	0	0	0	0	-192.96	2.12	0.58
c4orf19_MCF10A	3898	LAD1	371|379	750	375	2	6|0|358|373	0	0	0	0	0	-177.9	2.04	0.58
c4orf19_MCF10A	498	ATP5F1A	100|52	152	76	2	143|72|105|54	0	0	0	0	0	-263.74	0.81	0.58
c4orf19_MCF10A	5286	PIK3C2A	261|265	526	263	2	0|0|300|324	0	0	0	0	0	-196.93	1.69	0.58
c4orf19_MCF10A	6124	RPL4	70|73	143	71.5	2	86|61|73|62	0	0	0	0	0	-147.45	1.01	0.58
c4orf19_MCF10A	6128	RPL6	136|136	272	136	2	133|68|153|134	0	0	0	0	0	-232.98	1.11	0.58
c4orf19_MCF10A	6709	SPTAN1	1208|1180	2388	1194	2	2|21|970|790	0	0	0	0	0	-246.71	2.68	0.58
c4orf19_MCF10A	6786	STIM1	247|218	465	232.5	2	0|0|326|268	0	0	0	0	0	-218.64	1.57	0.58
c4orf19_MCF10A	7094	TLN1	527|497	1024	512	2	10|9|463|420	0	0	0	0	0	-185.95	2.27	0.58
c4orf19_MCF10A	7112	TMPO	131|162	293	146.5	2	2|0|215|279	0	0	0	0	0	-245.45	1.18	0.58
c4orf19_MCF10A	7284	TUFM	78|49	127	63.5	2	113|77|78|40	0	0	0	0	0	-205.25	0.82	0.58
c4orf19_MCF10A	7798	LUZP1	280|273	553	276.5	2	0|0|346|370	0	0	0	0	0	-252.97	1.54	0.58
c4orf19_MCF10A	85456	TNKS1BP1	631|660	1291	645.5	2	3|0|536|494	0	0	0	0	0	-172.28	2.5	0.58
c4orf19_MCF10A	9859	CEP170	86|66	152	76	2	0|0|145|165	0	0	0	0	0	-176.69	0.98	0.58
c4orf19_MCF10A	10067	SCAMP3	1|1	2	1	2	0|0|0|0	0	0	0	0	0	1.33	10	0.59
c4orf19_MCF10A	10130	PDIA6	8|6	14	7	2	17|21|8|6	0	0	0	0	0	-39.14	0.54	0.59
c4orf19_MCF10A	10147	SUGP2	11|14	25	12.5	2	0|0|239|232	0	0	0	0	0	-474.46	0.11	0.59
c4orf19_MCF10A	10153	CEBPZ	16|20	36	18	2	0|0|100|98	0	0	0	0	0	-164.29	0.36	0.59
c4orf19_MCF10A	10155	TRIM28	8|11	19	9.5	2	4|8|112|122	0	0	0	0	0	-238.9	0.15	0.59
c4orf19_MCF10A	10181	RBM5	2|0	2	1	2	0|0|29|29	0	0	0	0	0	-62.37	0.07	0.59
c4orf19_MCF10A	10189	ALYREF	1|0	1	0.5	2	0|0|8|5	0	0	0	0	0	-13.21	0.15	0.59
c4orf19_MCF10A	10236	HNRNPR	12|9	21	10.5	2	6|0|24|28	0	0	0	0	0	-38.57	0.72	0.59
c4orf19_MCF10A	10250	SRRM1	4|0	4	2	2	0|0|12|18	0	0	0	0	0	-31.52	0.27	0.59
c4orf19_MCF10A	10270	AKAP8	1|3	4	2	2	0|0|14|20	0	0	0	0	0	-32.36	0.24	0.59
c4orf19_MCF10A	10291	SF3A1	19|3	22	11	2	0|0|181|223	0	0	0	0	0	-433.37	0.11	0.59
c4orf19_MCF10A	103	ADAR	161|135	296	148	2	126|44|330|337	0	0	0	0	0	-554.29	0.71	0.59
c4orf19_MCF10A	10399	RACK1	65|50	115	57.5	2	88|54|72|56	0	0	0	0	0	-167.76	0.85	0.59
c4orf19_MCF10A	10432	RBM14	18|28	46	23	2	0|0|62|64	0	0	0	0	0	-86.89	0.73	0.59
c4orf19_MCF10A	1051	CEBPB	8|11	19	9.5	2	9|8|25|26	0	0	0	0	0	-50.75	0.56	0.59
c4orf19_MCF10A	10514	MYBBP1A	22|12	34	17	2	0|0|70|57	0	0	0	0	0	-100.75	0.54	0.59
c4orf19_MCF10A	10523	CHERP	2|4	6	3	2	0|0|173|156	0	0	0	0	0	-354.54	0.04	0.59
c4orf19_MCF10A	10528	NOP56	12|11	23	11.5	2	9|7|34|51	0	0	0	0	0	-76.93	0.46	0.59
c4orf19_MCF10A	10569	SLU7	1|0	1	0.5	2	0|0|32|51	0	0	0	0	0	-90.1	0.02	0.59
c4orf19_MCF10A	10574	CCT7	3|1	4	2	2	11|3|2|2	0	0	0	0	0	-15.86	0.44	0.59
c4orf19_MCF10A	10576	CCT2	7|5	12	6	2	0|0|19|20	0	0	0	0	0	-27.78	0.62	0.59
c4orf19_MCF10A	10594	PRPF8	17|16	33	16.5	2	0|0|39|52	0	0	0	0	0	-57.01	0.73	0.59
c4orf19_MCF10A	10621	POLR3F	4|0	4	2	2	0|0|10|12	0	0	0	0	0	-22.88	0.36	0.59
c4orf19_MCF10A	10657	KHDRBS1	9|9	18	9	2	12|7|14|12	0	0	0	0	0	-27.46	0.8	0.59
c4orf19_MCF10A	10682	EBP	1|1	2	1	2	0|0|0|0	0	0	0	0	0	1.33	10	0.59
c4orf19_MCF10A	10694	CCT8	449|449	898	449	2	61|51|602|664	0	0	0	0	0	-574.62	1.3	0.59
c4orf19_MCF10A	10762	NUP50	4|2	6	3	2	0|0|59|67	0	0	0	0	0	-129.06	0.1	0.59
c4orf19_MCF10A	10813	UTP14A	17|28	45	22.5	2	0|0|98|121	0	0	0	0	0	-183.62	0.41	0.59
c4orf19_MCF10A	10897	YIF1A	1|0	1	0.5	2	0|0|1|0	0	0	0	0	0	-1.72	2	0.59
c4orf19_MCF10A	10915	TCERG1	1|3	4	2	2	0|0|132|158	0	0	0	0	0	-316.04	0.03	0.59
c4orf19_MCF10A	10935	PRDX3	4|2	6	3	2	22|15|1|0	0	0	0	0	0	-33.71	0.32	0.59
c4orf19_MCF10A	10952	SEC61B	2|0	2	1	2	7|6|3|1	0	0	0	0	0	-18.04	0.24	0.59
c4orf19_MCF10A	10973	ASCC3	888|904	1792	896	2	0|2|963|943	0	0	0	0	0	-524.42	1.88	0.59
c4orf19_MCF10A	10992	SF3B2	48|40	88	44	2	0|0|237|245	0	0	0	0	0	-399.43	0.37	0.59
c4orf19_MCF10A	11051	NUDT21	17|24	41	20.5	2	0|0|93|87	0	0	0	0	0	-143.24	0.46	0.59
c4orf19_MCF10A	11052	CPSF6	1|3	4	2	2	0|0|65|66	0	0	0	0	0	-138.78	0.06	0.59
c4orf19_MCF10A	1108	CHD4	82|76	158	79	2	0|6|625|667	0	0	0	0	0	#NAME?	0.24	0.59
c4orf19_MCF10A	11083	DIDO1	10|7	17	8.5	2	0|0|142|150	0	0	0	0	0	-292.62	0.12	0.59
c4orf19_MCF10A	11100	HNRNPUL1	2|0	2	1	2	0|0|14|16	0	0	0	0	0	-31.56	0.13	0.59
c4orf19_MCF10A	11234	HPS5	1|0	1	0.5	2	0|0|1|1	0	0	0	0	0	-2.62	1	0.59
c4orf19_MCF10A	113146	AHNAK2	2695|2200	4895	2447.5	2	1|7|3082|2450	0	0	0	0	0	#NAME?	1.77	0.59
c4orf19_MCF10A	11325	DDX42	42|36	78	39	2	0|0|341|385	0	0	0	0	0	-669.08	0.21	0.59
c4orf19_MCF10A	11332	ACOT7	13|10	23	11.5	2	43|19|24|7	0	0	0	0	0	-71.35	0.49	0.59
c4orf19_MCF10A	140890	SREK1	2|2	4	2	2	0|0|7|8	0	0	0	0	0	-10.72	0.53	0.59
c4orf19_MCF10A	142	PARP1	42|22	64	32	2	31|13|192|217	0	0	0	0	0	-418.31	0.28	0.59
c4orf19_MCF10A	1431	CS	18|20	38	19	2	38|32|19|14	0	0	0	0	0	-65.78	0.74	0.59
c4orf19_MCF10A	1478	CSTF2	10|7	17	8.5	2	0|0|99|111	0	0	0	0	0	-203.01	0.16	0.59
c4orf19_MCF10A	149041	RC3H1	1|0	1	0.5	2	0|0|2|3	0	0	0	0	0	-5.19	0.4	0.59
c4orf19_MCF10A	1523	CUX1	68|55	123	61.5	2	0|0|205|162	0	0	0	0	0	-249.95	0.67	0.59
c4orf19_MCF10A	157313	CDCA2	5|3	8	4	2	0|0|83|97	0	0	0	0	0	-184.6	0.09	0.59
c4orf19_MCF10A	1606	DGKA	1|1	2	1	2	0|0|1|1	0	0	0	0	0	-1.01	2	0.59
c4orf19_MCF10A	164	AP1G1	1|0	1	0.5	2	0|0|1|1	0	0	0	0	0	-2.62	1	0.59
c4orf19_MCF10A	1655	DDX5	91|96	187	93.5	2	99|84|189|198	0	0	0	0	0	-379.4	0.66	0.59
c4orf19_MCF10A	1660	DHX9	160|110	270	135	2	171|82|265|269	0	0	0	0	0	-554.31	0.69	0.59
c4orf19_MCF10A	1662	DDX10	2|0	2	1	2	0|0|17|18	0	0	0	0	0	-37.06	0.11	0.59
c4orf19_MCF10A	1665	DHX15	43|41	84	42	2	40|23|124|126	0	0	0	0	0	-225.28	0.54	0.59
c4orf19_MCF10A	1823	DSC1	1|0	1	0.5	2	3|8|0|0	0	0	0	0	0	-11.21	0.18	0.59
c4orf19_MCF10A	1832	DSP	171|189	360	180	2	113|125|269|224	0	0	0	0	0	-395.48	0.98	0.59
c4orf19_MCF10A	1933	EEF1B2	1|1	2	1	2	0|0|6|5	0	0	0	0	0	-8.92	0.36	0.59
c4orf19_MCF10A	1937	EEF1G	2|3	5	2.5	2	4|1|11|8	0	0	0	0	0	-19.7	0.42	0.59
c4orf19_MCF10A	196528	ARID2	11|9	20	10	2	0|0|26|21	0	0	0	0	0	-28.09	0.85	0.59
c4orf19_MCF10A	1973	EIF4A1	11|6	17	8.5	2	67|37|22|0	0	0	0	0	0	-115.77	0.27	0.59
c4orf19_MCF10A	202	CRYBG1	822|763	1585	792.5	2	18|10|831|844	0	0	0	0	0	-493.92	1.86	0.59
c4orf19_MCF10A	2180	ACSL1	3|2	5	2.5	2	55|11|17|2	0	0	0	0	0	-84.16	0.12	0.59
c4orf19_MCF10A	2194	FASN	277|161	438	219	2	30|5|409|349	0	0	0	0	0	-466.71	1.1	0.59
c4orf19_MCF10A	220988	HNRNPA3	27|25	52	26	2	36|25|43|57	0	0	0	0	0	-108.63	0.65	0.59
c4orf19_MCF10A	221092	HNRNPUL2	10|3	13	6.5	2	7|4|22|23	0	0	0	0	0	-50.26	0.46	0.59
c4orf19_MCF10A	22803	XRN2	20|18	38	19	2	7|4|35|35	0	0	0	0	0	-44.84	0.94	0.59
c4orf19_MCF10A	22931	RAB18	5|5	10	5	2	19|23|12|10	0	0	0	0	0	-53.97	0.31	0.59
c4orf19_MCF10A	22938	SNW1	30|49	79	39.5	2	0|0|110|119	0	0	0	0	0	-164.12	0.69	0.59
c4orf19_MCF10A	22948	CCT5	27|24	51	25.5	2	57|38|49|44	0	0	0	0	0	-137.74	0.54	0.59
c4orf19_MCF10A	22974	TPX2	34|16	50	25	2	27|4|234|215	0	0	0	0	0	-466.67	0.21	0.59
c4orf19_MCF10A	22985	ACIN1	18|16	34	17	2	0|1|232|269	0	0	0	0	0	-490.53	0.14	0.59
c4orf19_MCF10A	23020	SNRNP200	61|45	106	53	2	9|1|568|533	0	0	0	0	0	#NAME?	0.19	0.59
c4orf19_MCF10A	23060	ZNF609	1|0	1	0.5	2	0|0|19|20	0	0	0	0	0	-41.44	0.05	0.59
c4orf19_MCF10A	23118	TAB2	1|0	1	0.5	2	0|0|0|2	0	0	0	0	0	-2.72	1	0.59
c4orf19_MCF10A	2316	FLNA	1149|1311	2460	1230	2	124|97|1236|1347	0	0	0	0	0	#NAME?	1.75	0.59
c4orf19_MCF10A	23160	WDR43	10|9	19	9.5	2	5|2|16|17	0	0	0	0	0	-22.15	0.95	0.59
c4orf19_MCF10A	2317	FLNB	821|787	1608	804	2	510|419|1105|980	0	0	0	0	0	#NAME?	1.07	0.59
c4orf19_MCF10A	23190	UBXN4	1|0	1	0.5	2	0|0|5|3	0	0	0	0	0	-7.97	0.25	0.59
c4orf19_MCF10A	23224	SYNE2	60|32	92	46	2	0|0|140|108	0	0	0	0	0	-178.82	0.74	0.59
c4orf19_MCF10A	23248	RPRD2	38|41	79	39.5	2	0|0|272|284	0	0	0	0	0	-482.2	0.28	0.59
c4orf19_MCF10A	23272	TASOR	55|63	118	59	2	0|0|220|229	0	0	0	0	0	-331.04	0.53	0.59
c4orf19_MCF10A	23333	DPY19L1	1|0	1	0.5	2	0|0|0|0	0	0	0	0	0	-1.18	5	0.59
c4orf19_MCF10A	23347	SMCHD1	17|15	32	16	2	0|0|127|152	0	0	0	0	0	-252.49	0.23	0.59
c4orf19_MCF10A	23350	U2SURP	1|3	4	2	2	0|0|153|200	0	0	0	0	0	-386.51	0.02	0.59
c4orf19_MCF10A	23394	ADNP	15|14	29	14.5	2	0|0|197|255	0	0	0	0	0	-442.83	0.13	0.59
c4orf19_MCF10A	23451	SF3B1	127|123	250	125	2	0|0|702|745	0	0	0	0	0	#NAME?	0.35	0.59
c4orf19_MCF10A	23481	PES1	10|3	13	6.5	2	0|0|39|49	0	0	0	0	0	-83.95	0.3	0.59
c4orf19_MCF10A	23521	RPL13A	8|5	13	6.5	2	17|12|12|6	0	0	0	0	0	-36.71	0.55	0.59
c4orf19_MCF10A	23524	SRRM2	9|7	16	8	2	33|7|374|322	0	0	0	0	0	#NAME?	0.04	0.59
c4orf19_MCF10A	23528	ZNF281	40|35	75	37.5	2	0|0|126|119	0	0	0	0	0	-169.81	0.61	0.59
c4orf19_MCF10A	2355	FOSL2	10|3	13	6.5	2	0|0|56|61	0	0	0	0	0	-115.46	0.22	0.59
c4orf19_MCF10A	23560	GTPBP4	13|8	21	10.5	2	4|1|30|35	0	0	0	0	0	-52.23	0.6	0.59
c4orf19_MCF10A	23592	LEMD3	12|9	21	10.5	2	0|0|35|55	0	0	0	0	0	-69.95	0.47	0.59
c4orf19_MCF10A	23595	ORC3	16|40	56	28	2	0|1|82|101	0	0	0	0	0	-149.76	0.61	0.59
c4orf19_MCF10A	23597	ACOT9	20|14	34	17	2	35|12|24|16	0	0	0	0	0	-57.73	0.78	0.59
c4orf19_MCF10A	23644	EDC4	2|2	4	2	2	0|0|14|13	0	0	0	0	0	-22.4	0.3	0.59
c4orf19_MCF10A	23649	POLA2	1|0	1	0.5	2	0|0|2|1	0	0	0	0	0	-3.52	0.67	0.59
c4orf19_MCF10A	23657	SLC7A11	1|1	2	1	2	0|0|0|0	0	0	0	0	0	1.33	10	0.59
c4orf19_MCF10A	23788	MTCH2	3|0	3	1.5	2	43|31|4|1	0	0	0	0	0	-85.8	0.08	0.59
c4orf19_MCF10A	24144	TFIP11	5|5	10	5	2	0|0|31|24	0	0	0	0	0	-43.69	0.36	0.59
c4orf19_MCF10A	2547	XRCC6	12|10	22	11	2	2|0|64|70	0	0	0	0	0	-115	0.32	0.59
c4orf19_MCF10A	25836	NIPBL	5|8	13	6.5	2	0|0|13|19	0	0	0	0	0	-20.95	0.81	0.59
c4orf19_MCF10A	25879	DCAF13	2|4	6	3	2	6|0|20|24	0	0	0	0	0	-46.59	0.24	0.59
c4orf19_MCF10A	25929	GEMIN5	42|46	88	44	2	0|0|107|129	0	0	0	0	0	-148.07	0.75	0.59
c4orf19_MCF10A	25953	PNKD	1|0	1	0.5	2	0|0|0|0	0	0	0	0	0	-1.18	5	0.59
c4orf19_MCF10A	26092	TOR1AIP1	10|8	18	9	2	0|0|20|24	0	0	0	0	0	-26.92	0.82	0.59
c4orf19_MCF10A	26121	PRPF31	3|0	3	1.5	2	0|0|22|21	0	0	0	0	0	-45.84	0.14	0.59
c4orf19_MCF10A	26512	INTS6	1|2	3	1.5	2	0|0|10|8	0	0	0	0	0	-15.69	0.33	0.59
c4orf19_MCF10A	27245	AHDC1	8|6	14	7	2	0|0|21|23	0	0	0	0	0	-30.56	0.64	0.59
c4orf19_MCF10A	282208	CSN1S1	20|26	46	23	2	42|30|31|12	0	0	0	0	0	-73.57	0.8	0.59
c4orf19_MCF10A	283489	CHAMP1	22|26	48	24	2	0|0|187|204	0	0	0	0	0	-351.72	0.25	0.59
c4orf19_MCF10A	286077	FAM83H	48|42	90	45	2	2|0|115|92	0	0	0	0	0	-122.86	0.86	0.59
c4orf19_MCF10A	29028	ATAD2	1|2	3	1.5	2	0|0|24|26	0	0	0	0	0	-49.6	0.12	0.59
c4orf19_MCF10A	2908	NR3C1	5|4	9	4.5	2	0|0|13|11	0	0	0	0	0	-15.3	0.75	0.59
c4orf19_MCF10A	2923	PDIA3	9|3	12	6	2	69|57|10|10	0	0	0	0	0	-147.52	0.16	0.59
c4orf19_MCF10A	2969	GTF2I	48|40	88	44	2	7|6|328|363	0	0	0	0	0	-633.77	0.25	0.59
c4orf19_MCF10A	2975	GTF3C1	7|9	16	8	2	4|1|37|31	0	0	0	0	0	-57.45	0.44	0.59
c4orf19_MCF10A	29889	GNL2	1|1	2	1	2	0|0|64|74	0	0	0	0	0	-146.54	0.03	0.59
c4orf19_MCF10A	3009	H1-5	11|9	20	10	2	22|25|7|7	0	0	0	0	0	-41.82	0.66	0.59
c4orf19_MCF10A	302	ANXA2	338|313	651	325.5	2	248|200|276|285	0	0	0	0	0	-440.44	1.29	0.59
c4orf19_MCF10A	3030	HADHA	19|3	22	11	2	68|61|40|18	0	0	0	0	0	-193.22	0.24	0.59
c4orf19_MCF10A	3070	HELLS	120|136	256	128	2	0|0|268|260	0	0	0	0	0	-289.88	0.97	0.59
c4orf19_MCF10A	30836	DNTTIP2	1|5	6	3	2	1|0|123|130	0	0	0	0	0	-275.82	0.05	0.59
c4orf19_MCF10A	3098	HK1	29|25	54	27	2	41|23|50|35	0	0	0	0	0	-97.21	0.72	0.59
c4orf19_MCF10A	31	ACACA	540|576	1116	558	2	1586|1603|887|659	0	0	0	0	0	#NAME?	0.47	0.59
c4orf19_MCF10A	3178	HNRNPA1	109|117	226	113	2	0|0|269|275	0	0	0	0	0	-322.04	0.83	0.59
c4orf19_MCF10A	3181	HNRNPA2B1	82|71	153	76.5	2	26|21|161|175	0	0	0	0	0	-236.35	0.8	0.59
c4orf19_MCF10A	3182	HNRNPAB	29|28	57	28.5	2	36|39|43|35	0	0	0	0	0	-96.21	0.75	0.59
c4orf19_MCF10A	3183	HNRNPC	38|28	66	33	2	34|19|71|82	0	0	0	0	0	-146.15	0.64	0.59
c4orf19_MCF10A	3184	HNRNPD	17|13	30	15	2	28|19|19|15	0	0	0	0	0	-54.35	0.74	0.59
c4orf19_MCF10A	3185	HNRNPF	76|70	146	73	2	86|81|155|185	0	0	0	0	0	-358.7	0.58	0.59
c4orf19_MCF10A	3189	HNRNPH3	10|10	20	10	2	0|0|21|26	0	0	0	0	0	-26.49	0.85	0.59
c4orf19_MCF10A	3190	HNRNPK	115|117	232	116	2	92|76|216|243	0	0	0	0	0	-390.2	0.74	0.59
c4orf19_MCF10A	3191	HNRNPL	30|25	55	27.5	2	75|58|42|43	0	0	0	0	0	-165.12	0.5	0.59
c4orf19_MCF10A	3192	HNRNPU	47|38	85	42.5	2	45|29|149|165	0	0	0	0	0	-307.61	0.44	0.59
c4orf19_MCF10A	3312	HSPA8	460|435	895	447.5	2	243|203|398|370	0	0	0	0	0	-461.08	1.47	0.59
c4orf19_MCF10A	3313	HSPA9	154|101	255	127.5	2	378|250|232|130	0	0	0	0	0	#NAME?	0.52	0.59
c4orf19_MCF10A	3320	HSP90AA1	15|11	26	13	2	42|25|22|29	0	0	0	0	0	-95.23	0.44	0.59
c4orf19_MCF10A	3329	HSPD1	102|95	197	98.5	2	143|106|114|80	0	0	0	0	0	-253.49	0.89	0.59
c4orf19_MCF10A	3428	IFI16	863|821	1684	842	2	43|14|1006|808	0	0	0	0	0	-558.61	1.8	0.59
c4orf19_MCF10A	3443	IFNA6	1|2	3	1.5	2	9|8|13|11	0	0	0	0	0	-41.03	0.15	0.59
c4orf19_MCF10A	3609	ILF3	19|12	31	15.5	2	4|0|149|165	0	0	0	0	0	-303.76	0.19	0.59
c4orf19_MCF10A	3619	INCENP	13|39	52	26	2	0|0|128|131	0	0	0	0	0	-237.01	0.4	0.59
c4orf19_MCF10A	3710	ITPR3	1|0	1	0.5	2	0|0|6|2	0	0	0	0	0	-7.82	0.25	0.59
c4orf19_MCF10A	3726	JUNB	50|22	72	36	2	3|0|198|199	0	0	0	0	0	-361.33	0.36	0.59
c4orf19_MCF10A	38	ACAT1	6|4	10	5	2	24|16|10|1	0	0	0	0	0	-42.42	0.39	0.59
c4orf19_MCF10A	3835	KIF22	3|5	8	4	2	0|0|16|19	0	0	0	0	0	-28.11	0.46	0.59
c4orf19_MCF10A	3837	KPNB1	5|1	6	3	2	0|0|46|28	0	0	0	0	0	-75.74	0.16	0.59
c4orf19_MCF10A	3848	KRT1	172|185	357	178.5	2	443|623|290|315	0	0	0	0	0	#NAME?	0.43	0.59
c4orf19_MCF10A	3849	KRT2	72|117	189	94.5	2	225|321|146|85	0	0	0	0	0	-627.33	0.49	0.59
c4orf19_MCF10A	3852	KRT5	126|128	254	127	2	206|204|145|143	0	0	0	0	0	-439	0.73	0.59
c4orf19_MCF10A	3853	KRT6A	106|112	218	109	2	144|141|151|110	0	0	0	0	0	-331.07	0.8	0.59
c4orf19_MCF10A	3855	KRT7	310|311	621	310.5	2	104|85|345|349	0	0	0	0	0	-341.96	1.41	0.59
c4orf19_MCF10A	3857	KRT9	186|198	384	192	2	316|465|183|237	0	0	0	0	0	#NAME?	0.64	0.59
c4orf19_MCF10A	3858	KRT10	108|153	261	130.5	2	254|348|220|156	0	0	0	0	0	#NAME?	0.53	0.59
c4orf19_MCF10A	3861	KRT14	68|54	122	61	2	84|123|90|114	0	0	0	0	0	-297.09	0.59	0.59
c4orf19_MCF10A	3872	KRT17	213|200	413	206.5	2	156|139|215|261	0	0	0	0	0	-388.8	1.07	0.59
c4orf19_MCF10A	388697	HRNR	1|3	4	2	2	19|50|6|4	0	0	0	0	0	-81.38	0.1	0.59
c4orf19_MCF10A	3895	KTN1	47|35	82	41	2	0|2|260|216	0	0	0	0	0	-408.09	0.34	0.59
c4orf19_MCF10A	3914	LAMB3	4|2	6	3	2	19|0|15|0	0	0	0	0	0	-29.52	0.35	0.59
c4orf19_MCF10A	3939	LDHA	31|22	53	26.5	2	56|37|54|37	0	0	0	0	0	-137.69	0.58	0.59
c4orf19_MCF10A	3956	LGALS1	28|14	42	21	2	51|47|25|18	0	0	0	0	0	-111.29	0.6	0.59
c4orf19_MCF10A	4000	LMNA	63|31	94	47	2	158|93|121|64	0	0	0	0	0	-375.66	0.43	0.59
c4orf19_MCF10A	4008	LMO7	516|530	1046	523	2	0|0|513|554	0	0	0	0	0	-275.73	1.96	0.59
c4orf19_MCF10A	4134	MAP4	306|254	560	280	2	18|3|423|391	0	0	0	0	0	-369.68	1.34	0.59
c4orf19_MCF10A	4257	MGST1	8|6	14	7	2	16|8|9|5	0	0	0	0	0	-25.72	0.74	0.59
c4orf19_MCF10A	4288	MKI67	68|125	193	96.5	2	34|103|794|1231	0	0	0	0	0	#NAME?	0.18	0.59
c4orf19_MCF10A	4297	KMT2A	4|0	4	2	2	0|0|17|18	0	0	0	0	0	-37.06	0.23	0.59
c4orf19_MCF10A	4627	MYH9	38|43	81	40.5	2	0|1|212|128	0	0	0	0	0	-259.21	0.48	0.59
c4orf19_MCF10A	4637	MYL6	8|8	16	8	2	40|21|10|5	0	0	0	0	0	-58.41	0.42	0.59
c4orf19_MCF10A	4670	HNRNPM	179|152	331	165.5	2	57|37|430|433	0	0	0	0	0	-638.07	0.69	0.59
c4orf19_MCF10A	4683	NBN	1|0	1	0.5	2	0|0|13|24	0	0	0	0	0	-39.1	0.05	0.59
c4orf19_MCF10A	4691	NCL	52|52	104	52	2	1|1|193|218	0	0	0	0	0	-301.41	0.5	0.59
c4orf19_MCF10A	4705	NDUFA10	2|0	2	1	2	26|12|6|0	0	0	0	0	0	-46.99	0.09	0.59
c4orf19_MCF10A	4784	NFIX	5|5	10	5	2	0|0|21|21	0	0	0	0	0	-30.68	0.48	0.59
c4orf19_MCF10A	4810	NHS	1|0	1	0.5	2	0|0|0|0	0	0	0	0	0	-1.18	5	0.59
c4orf19_MCF10A	4841	NONO	61|47	108	54	2	47|19|116|117	0	0	0	0	0	-199.8	0.72	0.59
c4orf19_MCF10A	4869	NPM1	97|86	183	91.5	2	46|35|183|204	0	0	0	0	0	-290.46	0.78	0.59
c4orf19_MCF10A	4926	NUMA1	3|6	9	4.5	2	22|1|479|461	0	0	0	0	0	#NAME?	0.02	0.59
c4orf19_MCF10A	4928	NUP98	76|69	145	72.5	2	0|0|164|179	0	0	0	0	0	-202.15	0.85	0.59
c4orf19_MCF10A	4999	ORC2	5|6	11	5.5	2	0|0|17|18	0	0	0	0	0	-23.93	0.63	0.59
c4orf19_MCF10A	5052	PRDX1	30|33	63	31.5	2	86|73|41|30	0	0	0	0	0	-166.04	0.55	0.59
c4orf19_MCF10A	50628	GEMIN4	5|5	10	5	2	0|0|34|40	0	0	0	0	0	-63.27	0.27	0.59
c4orf19_MCF10A	50809	HP1BP3	26|8	34	17	2	0|0|155|170	0	0	0	0	0	-325.16	0.21	0.59
c4orf19_MCF10A	509	ATP5F1C	3|3	6	3	2	8|4|3|1	0	0	0	0	0	-10.19	0.75	0.59
c4orf19_MCF10A	5091	PC	1662|1357	3019	1509.5	2	3096|2511|1972|1448	0	0	0	0	0	#NAME?	0.67	0.59
c4orf19_MCF10A	5095	PCCA	711|618	1329	664.5	2	1120|1113|833|656	0	0	0	0	0	#NAME?	0.71	0.59
c4orf19_MCF10A	5096	PCCB	46|31	77	38.5	2	212|171|81|43	0	0	0	0	0	-450.22	0.3	0.59
c4orf19_MCF10A	51060	TXNDC12	1|3	4	2	2	51|41|20|11	0	0	0	0	0	-130.56	0.07	0.59
c4orf19_MCF10A	51070	NOSIP	11|8	19	9.5	2	0|0|20|26	0	0	0	0	0	-28.82	0.83	0.59
c4orf19_MCF10A	5108	PCM1	14|13	27	13.5	2	0|0|27|30	0	0	0	0	0	-30.76	0.95	0.59
c4orf19_MCF10A	51107	APH1A	1|0	1	0.5	2	0|0|1|0	0	0	0	0	0	-1.72	2	0.59
c4orf19_MCF10A	51520	LARS1	2|0	2	1	2	0|0|11|11	0	0	0	0	0	-22.89	0.18	0.59
c4orf19_MCF10A	51529	ANAPC11	1|0	1	0.5	2	1|0|0|1	0	0	0	0	0	-2.62	1	0.59
c4orf19_MCF10A	51552	RAB14	1|0	1	0.5	2	0|0|2|0	0	0	0	0	0	-2.72	1	0.59
c4orf19_MCF10A	51592	TRIM33	11|9	20	10	2	0|0|24|23	0	0	0	0	0	-28.1	0.85	0.59
c4orf19_MCF10A	51594	NBAS	17|14	31	15.5	2	0|0|37|32	0	0	0	0	0	-39.98	0.9	0.59
c4orf19_MCF10A	51602	NOP58	14|7	21	10.5	2	15|11|35|40	0	0	0	0	0	-86.93	0.42	0.59
c4orf19_MCF10A	51639	SF3B6	5|1	6	3	2	0|0|22|20	0	0	0	0	0	-40.95	0.29	0.59
c4orf19_MCF10A	5195	PEX14	31|29	60	30	2	0|0|87|53	0	0	0	0	0	-80.57	0.86	0.59
c4orf19_MCF10A	5245	PHB	28|18	46	23	2	39|18|43|24	0	0	0	0	0	-86.01	0.74	0.59
c4orf19_MCF10A	53349	ZFYVE1	1|1	2	1	2	0|0|5|1	0	0	0	0	0	-4.25	0.67	0.59
c4orf19_MCF10A	5339	PLEC	1983|1785	3768	1884	2	629|171|2457|2149	0	0	0	0	0	#NAME?	1.39	0.59
c4orf19_MCF10A	5371	PML	7|10	17	8.5	2	0|0|55|56	0	0	0	0	0	-96.74	0.31	0.59
c4orf19_MCF10A	5378	PMS1	13|12	25	12.5	2	0|0|48|40	0	0	0	0	0	-61.57	0.57	0.59
c4orf19_MCF10A	539	ATP5PO	4|0	4	2	2	62|39|7|0	0	0	0	0	0	-118.04	0.07	0.59
c4orf19_MCF10A	5394	EXOSC10	68|65	133	66.5	2	0|1|479|525	0	0	0	0	0	#NAME?	0.26	0.59
c4orf19_MCF10A	54020	SLC37A1	1|0	1	0.5	2	0|0|0|0	0	0	0	0	0	-1.18	5	0.59
c4orf19_MCF10A	5411	PNN	1|10	11	5.5	2	1|0|36|47	0	0	0	0	0	-86.77	0.26	0.59
c4orf19_MCF10A	54439	RBM27	4|7	11	5.5	2	0|0|31|22	0	0	0	0	0	-44	0.42	0.59
c4orf19_MCF10A	54751	FBLIM1	2|3	5	2.5	2	0|0|5|8	0	0	0	0	0	-8.72	0.77	0.59
c4orf19_MCF10A	54865	GPATCH4	5|9	14	7	2	0|0|160|195	0	0	0	0	0	-369.98	0.08	0.59
c4orf19_MCF10A	54906	TASOR2	10|13	23	11.5	2	0|0|185|191	0	0	0	0	0	-373.82	0.12	0.59
c4orf19_MCF10A	5493	PPL	1186|949	2135	1067.5	2	1|0|1211|821	0	0	0	0	0	-556.48	2.1	0.59
c4orf19_MCF10A	54971	BANP	4|1	5	2.5	2	0|0|11|9	0	0	0	0	0	-17.61	0.5	0.59
c4orf19_MCF10A	55094	GPATCH1	13|11	24	12	2	0|0|83|81	0	0	0	0	0	-141.69	0.29	0.59
c4orf19_MCF10A	55127	HEATR1	23|20	43	21.5	2	0|0|66|63	0	0	0	0	0	-85.94	0.67	0.59
c4orf19_MCF10A	5514	PPP1R10	12|8	20	10	2	0|0|77|91	0	0	0	0	0	-154.45	0.24	0.59
c4orf19_MCF10A	55183	RIF1	4|4	8	4	2	0|0|150|204	0	0	0	0	0	-373.14	0.05	0.59
c4orf19_MCF10A	55192	DNAJC17	1|1	2	1	2	0|0|2|2	0	0	0	0	0	-2.77	1	0.59
c4orf19_MCF10A	55215	FANCI	2|2	4	2	2	0|0|2|6	0	0	0	0	0	-4.3	1	0.59
c4orf19_MCF10A	55226	NAT10	36|26	62	31	2	2|0|98|113	0	0	0	0	0	-156.56	0.58	0.59
c4orf19_MCF10A	55291	PPP6R3	19|27	46	23	2	0|0|138|141	0	0	0	0	0	-241.3	0.33	0.59
c4orf19_MCF10A	55299	BRIX1	5|3	8	4	2	6|0|14|3	0	0	0	0	0	-16.42	0.7	0.59
c4orf19_MCF10A	55602	CDKN2AIP	5|5	10	5	2	0|0|35|42	0	0	0	0	0	-66.39	0.26	0.59
c4orf19_MCF10A	55660	PRPF40A	9|10	19	9.5	2	0|0|166|201	0	0	0	0	0	-367.59	0.1	0.59
c4orf19_MCF10A	55689	YEATS2	27|24	51	25.5	2	0|0|68|53	0	0	0	0	0	-71.33	0.84	0.59
c4orf19_MCF10A	55696	RBM22	10|12	22	11	2	0|0|24|32	0	0	0	0	0	-34.63	0.79	0.59
c4orf19_MCF10A	55699	IARS2	8|21	29	14.5	2	36|28|16|12	0	0	0	0	0	-75.23	0.63	0.59
c4orf19_MCF10A	55726	INTS13	8|9	17	8.5	2	0|0|49|57	0	0	0	0	0	-88.86	0.32	0.59
c4orf19_MCF10A	55746	NUP133	12|11	23	11.5	2	0|0|22|28	0	0	0	0	0	-27.59	0.92	0.59
c4orf19_MCF10A	55770	EXOC2	1|0	1	0.5	2	0|0|0|0	0	0	0	0	0	-1.18	5	0.59
c4orf19_MCF10A	55784	MCTP2	1|0	1	0.5	2	0|0|0|1	0	0	0	0	0	-1.72	2	0.59
c4orf19_MCF10A	55833	UBAP2	25|19	44	22	2	3|1|55|53	0	0	0	0	0	-71.58	0.79	0.59
c4orf19_MCF10A	5591	PRKDC	100|51	151	75.5	2	61|9|245|148	0	0	0	0	0	-354.14	0.65	0.59
c4orf19_MCF10A	55917	CTTNBP2NL	1|0	1	0.5	2	0|0|0|0	0	0	0	0	0	-1.18	5	0.59
c4orf19_MCF10A	56252	YLPM1	1|8	9	4.5	2	0|0|121|133	0	0	0	0	0	-275.81	0.07	0.59
c4orf19_MCF10A	5644	PRSS1	3|3	6	3	2	4|3|5|1	0	0	0	0	0	-7.85	0.92	0.59
c4orf19_MCF10A	56922	MCCC1	445|395	840	420	2	1089|987|656|448	0	0	0	0	0	#NAME?	0.53	0.59
c4orf19_MCF10A	56946	EMSY	3|1	4	2	2	0|0|29|37	0	0	0	0	0	-67.02	0.12	0.59
c4orf19_MCF10A	56949	XAB2	354|400	754	377	2	0|0|544|560	0	0	0	0	0	-466.75	1.37	0.59
c4orf19_MCF10A	5708	PSMD2	4|1	5	2.5	2	0|0|13|7	0	0	0	0	0	-17.54	0.5	0.59
c4orf19_MCF10A	57082	KNL1	4|7	11	5.5	2	0|0|18|23	0	0	0	0	0	-31.79	0.54	0.59
c4orf19_MCF10A	57187	THOC2	7|0	7	3.5	2	0|0|29|30	0	0	0	0	0	-63.5	0.24	0.59
c4orf19_MCF10A	5725	PTBP1	41|23	64	32	2	82|33|73|55	0	0	0	0	0	-194.89	0.53	0.59
c4orf19_MCF10A	57418	WDR18	2|0	2	1	2	43|22|0|5	0	0	0	0	0	-75.72	0.06	0.59
c4orf19_MCF10A	57459	GATAD2B	6|6	12	6	2	0|0|50|63	0	0	0	0	0	-101.62	0.21	0.59
c4orf19_MCF10A	57532	NUFIP2	17|16	33	16.5	2	0|0|59|63	0	0	0	0	0	-86.96	0.54	0.59
c4orf19_MCF10A	57592	ZNF687	3|6	9	4.5	2	0|0|67|90	0	0	0	0	0	-159.27	0.11	0.59
c4orf19_MCF10A	57614	RELCH	1|1	2	1	2	0|0|0|0	0	0	0	0	0	1.33	10	0.59
c4orf19_MCF10A	57647	DHX37	1|0	1	0.5	2	0|0|3|3	0	0	0	0	0	-6.28	0.33	0.59
c4orf19_MCF10A	57805	CCAR2	22|14	36	18	2	1|0|209|205	0	0	0	0	0	-402.51	0.17	0.59
c4orf19_MCF10A	5822	PWP2	5|3	8	4	2	0|0|15|19	0	0	0	0	0	-27.06	0.47	0.59
c4orf19_MCF10A	5832	ALDH18A1	8|7	15	7.5	2	32|15|15|9	0	0	0	0	0	-56.03	0.42	0.59
c4orf19_MCF10A	58472	SQOR	23|18	41	20.5	2	49|20|33|15	0	0	0	0	0	-78.94	0.7	0.59
c4orf19_MCF10A	5859	QARS1	4|3	7	3.5	2	0|0|11|10	0	0	0	0	0	-14.34	0.67	0.59
c4orf19_MCF10A	5901	RAN	33|32	65	32.5	2	29|23|61|36	0	0	0	0	0	-84.99	0.87	0.59
c4orf19_MCF10A	5903	RANBP2	546|517	1063	531.5	2	4|1|1209|1101	0	0	0	0	0	#NAME?	0.92	0.59
c4orf19_MCF10A	5976	UPF1	204|217	421	210.5	2	0|0|295|333	0	0	0	0	0	-261.59	1.34	0.59
c4orf19_MCF10A	5981	RFC1	3|0	3	1.5	2	0|0|15|17	0	0	0	0	0	-33.67	0.19	0.59
c4orf19_MCF10A	6125	RPL5	18|4	22	11	2	34|5|23|11	0	0	0	0	0	-65.41	0.6	0.59
c4orf19_MCF10A	6129	RPL7	6|2	8	4	2	16|4|12|2	0	0	0	0	0	-29.91	0.47	0.59
c4orf19_MCF10A	6130	RPL7A	12|2	14	7	2	22|9|18|4	0	0	0	0	0	-50.15	0.53	0.59
c4orf19_MCF10A	6134	RPL10	5|5	10	5	2	34|20|4|3	0	0	0	0	0	-49.97	0.33	0.59
c4orf19_MCF10A	6135	RPL11	1|1	2	1	2	26|20|11|1	0	0	0	0	0	-58.72	0.07	0.59
c4orf19_MCF10A	6137	RPL13	14|12	26	13	2	40|38|18|17	0	0	0	0	0	-87.45	0.46	0.59
c4orf19_MCF10A	6141	RPL18	11|14	25	12.5	2	24|17|16|12	0	0	0	0	0	-46.51	0.72	0.59
c4orf19_MCF10A	6156	RPL30	2|0	2	1	2	16|16|3|1	0	0	0	0	0	-38.3	0.11	0.59
c4orf19_MCF10A	6158	RPL28	2|1	3	1.5	2	22|13|2|2	0	0	0	0	0	-37.91	0.15	0.59
c4orf19_MCF10A	6164	RPL34	3|2	5	2.5	2	24|29|1|1	0	0	0	0	0	-51.78	0.18	0.59
c4orf19_MCF10A	6188	RPS3	56|40	96	48	2	93|69|64|46	0	0	0	0	0	-187.81	0.71	0.59
c4orf19_MCF10A	6203	RPS9	24|19	43	21.5	2	49|24|34|25	0	0	0	0	0	-91.95	0.65	0.59
c4orf19_MCF10A	6205	RPS11	44|40	84	42	2	48|44|46|39	0	0	0	0	0	-98.82	0.95	0.59
c4orf19_MCF10A	6206	RPS12	3|1	4	2	2	17|10|7|5	0	0	0	0	0	-38.49	0.21	0.59
c4orf19_MCF10A	6208	RPS14	9|7	16	8	2	29|10|12|10	0	0	0	0	0	-45.88	0.52	0.59
c4orf19_MCF10A	6217	RPS16	14|9	23	11.5	2	53|40|20|16	0	0	0	0	0	-111.03	0.36	0.59
c4orf19_MCF10A	6224	RPS20	5|6	11	5.5	2	31|21|5|5	0	0	0	0	0	-51.17	0.35	0.59
c4orf19_MCF10A	6234	RPS28	8|5	13	6.5	2	18|12|9|6	0	0	0	0	0	-34.53	0.58	0.59
c4orf19_MCF10A	6238	RRBP1	49|58	107	53.5	2	17|8|150|140	0	0	0	0	0	-211.11	0.68	0.59
c4orf19_MCF10A	6273	S100A2	9|9	18	9	2	16|12|15|14	0	0	0	0	0	-38.74	0.63	0.59
c4orf19_MCF10A	6294	SAFB	23|23	46	23	2	0|0|146|196	0	0	0	0	0	-296.91	0.27	0.59
c4orf19_MCF10A	63892	THADA	1|0	1	0.5	2	0|0|1|1	0	0	0	0	0	-2.62	1	0.59
c4orf19_MCF10A	63894	VIPAS39	1|0	1	0.5	2	0|0|0|0	0	0	0	0	0	-1.18	5	0.59
c4orf19_MCF10A	64087	MCCC2	2|6	8	4	2	154|109|19|3	0	0	0	0	0	-305.6	0.06	0.59
c4orf19_MCF10A	6421	SFPQ	70|77	147	73.5	2	10|6|129|170	0	0	0	0	0	-175.03	0.93	0.59
c4orf19_MCF10A	646	BNC1	2|0	2	1	2	0|0|22|26	0	0	0	0	0	-51.26	0.08	0.59
c4orf19_MCF10A	64834	ELOVL1	1|0	1	0.5	2	0|0|1|0	0	0	0	0	0	-1.72	2	0.59
c4orf19_MCF10A	65083	NOL6	9|9	18	9	2	0|0|39|42	0	0	0	0	0	-60.9	0.44	0.59
c4orf19_MCF10A	65992	DDRGK1	4|2	6	3	2	0|0|13|14	0	0	0	0	0	-22.4	0.44	0.59
c4orf19_MCF10A	6650	CAPN15	1|0	1	0.5	2	0|0|1|1	0	0	0	0	0	-2.62	1	0.59
c4orf19_MCF10A	6651	SON	3|4	7	3.5	2	0|0|348|346	0	0	0	0	0	#NAME?	0.02	0.59
c4orf19_MCF10A	672	BRCA1	3|2	5	2.5	2	0|0|20|32	0	0	0	0	0	-48.39	0.19	0.59
c4orf19_MCF10A	6731	SRP72	6|3	9	4.5	2	0|0|15|11	0	0	0	0	0	-19.13	0.69	0.59
c4orf19_MCF10A	6744	ITPRID2	29|23	52	26	2	0|0|62|66	0	0	0	0	0	-79.54	0.81	0.59
c4orf19_MCF10A	6748	SSR4	16|1	17	8.5	2	32|17|14|11	0	0	0	0	0	-76.62	0.46	0.59
c4orf19_MCF10A	6749	SSRP1	20|20	40	20	2	3|0|50|41	0	0	0	0	0	-53.19	0.85	0.59
c4orf19_MCF10A	6867	TACC1	14|10	24	12	2	0|0|37|41	0	0	0	0	0	-55.82	0.62	0.59
c4orf19_MCF10A	6874	TAF4	9|11	20	10	2	0|0|39|41	0	0	0	0	0	-59.88	0.5	0.59
c4orf19_MCF10A	6942	TCF20	5|2	7	3.5	2	0|0|52|50	0	0	0	0	0	-102.7	0.14	0.59
c4orf19_MCF10A	6949	TCOF1	29|26	55	27.5	2	17|13|133|189	0	0	0	0	0	-299.61	0.31	0.59
c4orf19_MCF10A	7001	PRDX2	10|10	20	10	2	48|39|9|5	0	0	0	0	0	-79.17	0.4	0.59
c4orf19_MCF10A	7023	TFAP4	1|1	2	1	2	0|0|3|9	0	0	0	0	0	-9.43	0.33	0.59
c4orf19_MCF10A	7082	TJP1	788|715	1503	751.5	2	0|0|680|676	0	0	0	0	0	-304.29	2.22	0.59
c4orf19_MCF10A	7153	TOP2A	10|2	12	6	2	0|0|33|39	0	0	0	0	0	-69.96	0.33	0.59
c4orf19_MCF10A	7155	TOP2B	13|6	19	9.5	2	0|0|45|44	0	0	0	0	0	-76.3	0.43	0.59
c4orf19_MCF10A	7170	TPM3	5|0	5	2.5	2	30|20|10|3	0	0	0	0	0	-68.36	0.16	0.59
c4orf19_MCF10A	7184	HSP90B1	11|7	18	9	2	127|76|24|7	0	0	0	0	0	-229.37	0.15	0.59
c4orf19_MCF10A	7295	TXN	15|17	32	16	2	29|40|17|17	0	0	0	0	0	-71.33	0.62	0.59
c4orf19_MCF10A	7384	UQCRC1	19|2	21	10.5	2	100|64|38|13	0	0	0	0	0	-228.09	0.2	0.59
c4orf19_MCF10A	7385	UQCRC2	3|0	3	1.5	2	33|5|8|1	0	0	0	0	0	-50.18	0.13	0.59
c4orf19_MCF10A	7407	VARS1	3|0	3	1.5	2	0|0|16|16	0	0	0	0	0	-33.67	0.19	0.59
c4orf19_MCF10A	7417	VDAC2	66|58	124	62	2	77|76|81|63	0	0	0	0	0	-179.98	0.84	0.59
c4orf19_MCF10A	7419	VDAC3	39|31	70	35	2	60|45|50|28	0	0	0	0	0	-118.8	0.77	0.59
c4orf19_MCF10A	7431	VIM	301|300	601	300.5	2	21|18|375|417	0	0	0	0	0	-312.14	1.45	0.59
c4orf19_MCF10A	7520	XRCC5	69|54	123	61.5	2	19|7|143|150	0	0	0	0	0	-205.69	0.77	0.59
c4orf19_MCF10A	7534	YWHAZ	15|15	30	15	2	39|26|16|15	0	0	0	0	0	-64.46	0.62	0.59
c4orf19_MCF10A	7536	SF1	43|46	89	44.5	2	0|0|101|113	0	0	0	0	0	-125.83	0.83	0.59
c4orf19_MCF10A	7707	ZNF148	11|12	23	11.5	2	1|1|71|72	0	0	0	0	0	-121.82	0.32	0.59
c4orf19_MCF10A	7874	USP7	137|94	231	115.5	2	0|0|301|309	0	0	0	0	0	-411.45	0.76	0.59
c4orf19_MCF10A	79002	TRIR	1|2	3	1.5	2	0|0|6|6	0	0	0	0	0	-9.63	0.5	0.59
c4orf19_MCF10A	79009	DDX50	1|0	1	0.5	2	0|0|11|13	0	0	0	0	0	-24.95	0.08	0.59
c4orf19_MCF10A	79026	AHNAK	8488|7752	16240	8120	2	370|479|7195|6275	0	0	0	0	0	#NAME?	2.27	0.59
c4orf19_MCF10A	7916	PRRC2A	36|25	61	30.5	2	0|0|138|143	0	0	0	0	0	-228.05	0.43	0.59
c4orf19_MCF10A	79169	C1orf35	1|1	2	1	2	4|3|15|18	0	0	0	0	0	-39.16	0.1	0.59
c4orf19_MCF10A	79577	CDC73	24|49	73	36.5	2	0|0|93|107	0	0	0	0	0	-147.8	0.73	0.59
c4orf19_MCF10A	79598	CEP97	9|4	13	6.5	2	0|0|31|18	0	0	0	0	0	-39.85	0.53	0.59
c4orf19_MCF10A	79830	ZMYM1	5|4	9	4.5	2	0|0|19|25	0	0	0	0	0	-34.78	0.41	0.59
c4orf19_MCF10A	79882	ZC3H14	25|27	52	26	2	0|0|303|292	0	0	0	0	0	-561.89	0.17	0.59
c4orf19_MCF10A	80179	MYO19	10|13	23	11.5	2	0|0|44|41	0	0	0	0	0	-62.74	0.54	0.59
c4orf19_MCF10A	8021	NUP214	129|114	243	121.5	2	0|0|280|301	0	0	0	0	0	-348.06	0.84	0.59
c4orf19_MCF10A	8061	FOSL1	4|4	8	4	2	0|0|25|23	0	0	0	0	0	-38.87	0.33	0.59
c4orf19_MCF10A	80829	ZFP91	2|0	2	1	2	0|2|48|59	0	0	0	0	0	-119.11	0.04	0.59
c4orf19_MCF10A	81	ACTN4	36|14	50	25	2	0|0|117|104	0	0	0	0	0	-193.67	0.45	0.59
c4orf19_MCF10A	81502	HM13	1|0	1	0.5	2	2|0|5|1	0	0	0	0	0	-8.09	0.25	0.59
c4orf19_MCF10A	81567	TXNDC5	3|0	3	1.5	2	27|37|2|0	0	0	0	0	0	-71.28	0.09	0.59
c4orf19_MCF10A	81887	LAS1L	1|2	3	1.5	2	0|0|12|14	0	0	0	0	0	-23.93	0.23	0.59
c4orf19_MCF10A	8189	SYMPK	131|152	283	141.5	2	0|2|668|673	0	0	0	0	0	#NAME?	0.42	0.59
c4orf19_MCF10A	81929	SEH1L	1|4	5	2.5	2	16|4|7|0	0	0	0	0	0	-25.16	0.37	0.59
c4orf19_MCF10A	8202	NCOA3	1|0	1	0.5	2	0|0|4|0	0	0	0	0	0	-3.63	0.5	0.59
c4orf19_MCF10A	8220	ESS2	1|0	1	0.5	2	0|0|0|4	0	0	0	0	0	-3.63	0.5	0.59
c4orf19_MCF10A	8241	RBM10	2|3	5	2.5	2	0|0|161|168	0	0	0	0	0	-354.54	0.03	0.59
c4orf19_MCF10A	8243	SMC1A	6|4	10	5	2	0|0|9|15	0	0	0	0	0	-15.25	0.83	0.59
c4orf19_MCF10A	8289	ARID1A	2|15	17	8.5	2	0|0|115|121	0	0	0	0	0	-250.91	0.14	0.59
c4orf19_MCF10A	83481	EPPK1	18|10	28	14	2	0|0|73|37	0	0	0	0	0	-87.97	0.51	0.59
c4orf19_MCF10A	83990	BRIP1	2|0	2	1	2	0|0|12|14	0	0	0	0	0	-27.21	0.15	0.59
c4orf19_MCF10A	84173	ELMOD3	1|1	2	1	2	0|0|0|0	0	0	0	0	0	1.33	10	0.59
c4orf19_MCF10A	84321	THOC3	8|4	12	6	2	26|11|5|4	0	0	0	0	0	-37.15	0.52	0.59
c4orf19_MCF10A	8450	CUL4B	15|14	29	14.5	2	0|0|27|40	0	0	0	0	0	-38.17	0.87	0.59
c4orf19_MCF10A	8467	SMARCA5	45|37	82	41	2	0|0|186|207	0	0	0	0	0	-314.64	0.42	0.59
c4orf19_MCF10A	84687	PPP1R9B	1|0	1	0.5	2	0|0|5|5	0	0	0	0	0	-10.24	0.2	0.59
c4orf19_MCF10A	84726	PRRC2B	3|3	6	3	2	0|0|7|8	0	0	0	0	0	-9.07	0.8	0.59
c4orf19_MCF10A	8481	OFD1	3|2	5	2.5	2	0|0|6|6	0	0	0	0	0	-7.81	0.83	0.59
c4orf19_MCF10A	84811	BUD13	3|11	14	7	2	0|0|38|51	0	0	0	0	0	-85.04	0.31	0.59
c4orf19_MCF10A	84991	RBM17	1|7	8	4	2	2|0|78|74	0	0	0	0	0	-164.34	0.1	0.59
c4orf19_MCF10A	8500	PPFIA1	1|1	2	1	2	0|0|0|0	0	0	0	0	0	1.33	10	0.59
c4orf19_MCF10A	85379	KIAA1671	734|806	1540	770	2	0|0|742|733	0	0	0	0	0	-365.2	2.09	0.59
c4orf19_MCF10A	8570	KHSRP	27|27	54	27	2	60|58|105|108	0	0	0	0	0	-276.21	0.33	0.59
c4orf19_MCF10A	8621	CDK13	1|0	1	0.5	2	0|0|116|124	0	0	0	0	0	-265.66	0.01	0.59
c4orf19_MCF10A	8661	EIF3A	17|11	28	14	2	0|1|53|48	0	0	0	0	0	-77.65	0.55	0.59
c4orf19_MCF10A	8666	EIF3G	5|3	8	4	2	0|0|38|8	0	0	0	0	0	-39.05	0.35	0.59
c4orf19_MCF10A	8805	TRIM24	28|21	49	24.5	2	0|0|115|134	0	0	0	0	0	-204.74	0.39	0.59
c4orf19_MCF10A	8880	FUBP1	30|19	49	24.5	2	0|0|66|65	0	0	0	0	0	-89.82	0.75	0.59
c4orf19_MCF10A	8899	PRPF4B	3|5	8	4	2	0|0|30|31	0	0	0	0	0	-55.07	0.26	0.59
c4orf19_MCF10A	8939	FUBP3	16|20	36	18	2	0|0|35|47	0	0	0	0	0	-48.62	0.88	0.59
c4orf19_MCF10A	8987	STBD1	33|30	63	31.5	2	0|0|72|78	0	0	0	0	0	-88.19	0.84	0.59
c4orf19_MCF10A	9031	BAZ1B	2|0	2	1	2	0|0|22|26	0	0	0	0	0	-51.26	0.08	0.59
c4orf19_MCF10A	904	CCNT1	1|1	2	1	2	0|0|53|61	0	0	0	0	0	-119.92	0.04	0.59
c4orf19_MCF10A	90423	ATP6V1E2	7|8	15	7.5	2	0|0|18|21	0	0	0	0	0	-24.1	0.77	0.59
c4orf19_MCF10A	9045	RPL14	5|8	13	6.5	2	18|19|11|9	0	0	0	0	0	-46.88	0.46	0.59
c4orf19_MCF10A	908	CCT6A	45|35	80	40	2	31|19|63|81	0	0	0	0	0	-121.41	0.82	0.59
c4orf19_MCF10A	90806	ANGEL2	1|0	1	0.5	2	0|0|7|5	0	0	0	0	0	-12.11	0.17	0.59
c4orf19_MCF10A	9092	SART1	20|21	41	20.5	2	0|0|260|285	0	0	0	0	0	-523.87	0.15	0.59
c4orf19_MCF10A	9100	USP10	13|10	23	11.5	2	2|0|32|30	0	0	0	0	0	-42.26	0.72	0.59
c4orf19_MCF10A	9128	PRPF4	2|0	2	1	2	0|0|64|52	0	0	0	0	0	-126.88	0.03	0.59
c4orf19_MCF10A	9129	PRPF3	43|60	103	51.5	2	0|0|338|308	0	0	0	0	0	-563.7	0.32	0.59
c4orf19_MCF10A	9184	BUB3	2|0	2	1	2	37|21|9|0	0	0	0	0	0	-72.56	0.06	0.59
c4orf19_MCF10A	91860	CALML4	5|1	6	3	2	0|0|21|7	0	0	0	0	0	-25.75	0.43	0.59
c4orf19_MCF10A	9188	DDX21	51|44	95	47.5	2	74|62|86|75	0	0	0	0	0	-205.19	0.64	0.59
c4orf19_MCF10A	9202	ZMYM4	5|0	5	2.5	2	0|0|54|55	0	0	0	0	0	-119.09	0.09	0.59
c4orf19_MCF10A	9219	MTA2	1|2	3	1.5	2	11|10|34|39	0	0	0	0	0	-98.39	0.06	0.59
c4orf19_MCF10A	9295	SRSF11	6|0	6	3	2	1|0|16|19	0	0	0	0	0	-38.1	0.33	0.59
c4orf19_MCF10A	9320	TRIP12	82|78	160	80	2	1|0|234|235	0	0	0	0	0	-306.25	0.68	0.59
c4orf19_MCF10A	9329	GTF3C4	1|1	2	1	2	0|0|1|7	0	0	0	0	0	-5.55	0.5	0.59
c4orf19_MCF10A	9439	MED23	224|232	456	228	2	0|0|322|348	0	0	0	0	0	-271.63	1.36	0.59
c4orf19_MCF10A	9493	KIF23	18|18	36	18	2	0|0|64|56	0	0	0	0	0	-81.03	0.6	0.59
c4orf19_MCF10A	9512	PMPCB	9|0	9	4.5	2	53|39|24|4	0	0	0	0	0	-131.86	0.15	0.59
c4orf19_MCF10A	9524	TECR	7|6	13	6.5	2	15|3|8|7	0	0	0	0	0	-20.85	0.79	0.59
c4orf19_MCF10A	9584	RBM39	19|15	34	17	2	9|3|33|37	0	0	0	0	0	-50.65	0.83	0.59
c4orf19_MCF10A	9585	KIF20B	2|5	7	3.5	2	0|0|39|39	0	0	0	0	0	-76.51	0.18	0.59
c4orf19_MCF10A	9611	NCOR1	22|19	41	20.5	2	0|0|94|74	0	0	0	0	0	-126.47	0.49	0.59
c4orf19_MCF10A	9612	NCOR2	4|1	5	2.5	2	1|0|149|98	0	0	0	0	0	-269.07	0.04	0.59
c4orf19_MCF10A	9667	SAFB2	6|12	18	9	2	5|3|162|184	0	0	0	0	0	-364.82	0.1	0.59
c4orf19_MCF10A	9675	TTI1	1|0	1	0.5	2	0|0|0|2	0	0	0	0	0	-2.72	1	0.59
c4orf19_MCF10A	9698	PUM1	6|3	9	4.5	2	1|0|23|27	0	0	0	0	0	-44.62	0.35	0.59
c4orf19_MCF10A	9757	KMT2B	2|0	2	1	2	0|0|8|8	0	0	0	0	0	-16.35	0.25	0.59
c4orf19_MCF10A	9774	BCLAF1	6|7	13	6.5	2	0|0|78|100	0	0	0	0	0	-171.58	0.15	0.59
c4orf19_MCF10A	9782	MATR3	12|10	22	11	2	9|7|42|55	0	0	0	0	0	-91.44	0.39	0.59
c4orf19_MCF10A	9785	DHX38	8|15	23	11.5	2	0|0|76|84	0	0	0	0	0	-145.9	0.29	0.59
c4orf19_MCF10A	9790	BMS1	13|5	18	9	2	0|0|91|100	0	0	0	0	0	-189.21	0.19	0.59
c4orf19_MCF10A	9815	GIT2	1|0	1	0.5	2	0|0|1|1	0	0	0	0	0	-2.62	1	0.59
c4orf19_MCF10A	9818	NUP58	3|5	8	4	2	0|0|11|16	0	0	0	0	0	-20.14	0.59	0.59
c4orf19_MCF10A	9824	ARHGAP11A	1|0	1	0.5	2	0|0|5|6	0	0	0	0	0	-11.34	0.18	0.59
c4orf19_MCF10A	9877	ZC3H11A	11|10	21	10.5	2	1|0|96|111	0	0	0	0	0	-191.32	0.2	0.59
c4orf19_MCF10A	9878	TOX4	2|5	7	3.5	2	0|0|55|52	0	0	0	0	0	-108.19	0.13	0.59
c4orf19_MCF10A	9879	DDX46	59|51	110	55	2	4|0|428|421	0	0	0	0	0	#NAME?	0.26	0.59
c4orf19_MCF10A	9898	UBAP2L	68|52	120	60	2	0|0|155|156	0	0	0	0	0	-201.51	0.77	0.59
c4orf19_MCF10A	9919	SEC16A	7|3	10	5	2	0|0|29|37	0	0	0	0	0	-60.39	0.3	0.59
c4orf19_MCF10A	9931	HELZ	2|0	2	1	2	0|0|22|23	0	0	0	0	0	-47.98	0.09	0.59
c4orf19_MCF10A	9967	THRAP3	28|23	51	25.5	2	0|0|262|293	0	0	0	0	0	-524.99	0.18	0.59
c4orf19_MCF10A	9972	NUP153	13|18	31	15.5	2	4|0|316|303	0	0	0	0	0	-634.25	0.1	0.59
c4orf19_MCF10A	9987	HNRNPDL	5|4	9	4.5	2	8|6|12|14	0	0	0	0	0	-31.92	0.45	0.59
c4orf19_MCF10A	100141515	C17orf99	0|1	1	0.5	2	0|0|0|0	0	0	0	0	0	-1.18	5	0.59
c4orf19_MCF10A	1072	CFL1	0|4	4	2	2	16|13|5|4	0	0	0	0	0	-40.92	0.21	0.59
c4orf19_MCF10A	1105	CHD1	0|3	3	1.5	2	0|0|23|26	0	0	0	0	0	-52.39	0.12	0.59
c4orf19_MCF10A	1244	ABCC2	0|1	1	0.5	2	0|0|0|0	0	0	0	0	0	-1.18	5	0.59
c4orf19_MCF10A	143	PARP4	0|1	1	0.5	2	0|0|3|5	0	0	0	0	0	-7.97	0.25	0.59
c4orf19_MCF10A	1994	ELAVL1	0|1	1	0.5	2	10|8|10|3	0	0	0	0	0	-33.61	0.06	0.59
c4orf19_MCF10A	199953	TMEM201	0|1	1	0.5	2	0|0|2|2	0	0	0	0	0	-4.18	0.5	0.59
c4orf19_MCF10A	23203	PMPCA	0|1	1	0.5	2	0|0|1|1	0	0	0	0	0	-2.62	1	0.59
c4orf19_MCF10A	23233	EXOC6B	0|1	1	0.5	2	0|0|0|0	0	0	0	0	0	-1.18	5	0.59
c4orf19_MCF10A	24149	ZNF318	0|2	2	1	2	0|0|156|170	0	0	0	0	0	-362.11	0.01	0.59
c4orf19_MCF10A	25909	AHCTF1	0|1	1	0.5	2	3|1|214|241	0	0	0	0	0	-511.41	0	0.59
c4orf19_MCF10A	29015	SLC43A3	0|1	1	0.5	2	0|0|0|0	0	0	0	0	0	-1.18	5	0.59
c4orf19_MCF10A	29110	TBK1	0|1	1	0.5	2	0|0|3|1	0	0	0	0	0	-3.98	0.5	0.59
c4orf19_MCF10A	3678	ITGA5	0|1	1	0.5	2	0|0|0|0	0	0	0	0	0	-1.18	5	0.59
c4orf19_MCF10A	3868	KRT16	0|7	7	3.5	2	166|148|35|46	0	0	0	0	0	-440.07	0.04	0.59
c4orf19_MCF10A	388698	FLG2	0|1	1	0.5	2	3|12|0|0	0	0	0	0	0	-15.26	0.13	0.59
c4orf19_MCF10A	400506	KNOP1	0|3	3	1.5	2	0|0|50|58	0	0	0	0	0	-117.96	0.06	0.59
c4orf19_MCF10A	4131	MAP1B	0|1	1	0.5	2	0|0|4|4	0	0	0	0	0	-8.02	0.25	0.59
c4orf19_MCF10A	4524	MTHFR	0|1	1	0.5	2	0|0|0|0	0	0	0	0	0	-1.18	5	0.59
c4orf19_MCF10A	5116	PCNT	0|1	1	0.5	2	0|0|5|5	0	0	0	0	0	-10.24	0.2	0.59
c4orf19_MCF10A	5478	PPIA	0|6	6	3	2	24|24|14|4	0	0	0	0	0	-71.92	0.18	0.59
c4orf19_MCF10A	55147	RBM23	0|1	1	0.5	2	0|0|4|4	0	0	0	0	0	-8.02	0.25	0.59
c4orf19_MCF10A	55246	CCDC25	0|7	7	3.5	2	9|5|11|7	0	0	0	0	0	-34.75	0.44	0.59
c4orf19_MCF10A	5558	PRIM2	0|1	1	0.5	2	0|0|1|1	0	0	0	0	0	-2.62	1	0.59
c4orf19_MCF10A	55636	CHD7	0|4	4	2	2	0|0|12|13	0	0	0	0	0	-26.08	0.32	0.59
c4orf19_MCF10A	55700	MAP7D1	0|1	1	0.5	2	0|0|3|5	0	0	0	0	0	-7.97	0.25	0.59
c4orf19_MCF10A	57673	BEND3	0|1	1	0.5	2	0|0|93|106	0	0	0	0	0	-219.74	0.01	0.59
c4orf19_MCF10A	57794	SUGP1	0|4	4	2	2	0|0|36|38	0	0	0	0	0	-80.12	0.11	0.59
c4orf19_MCF10A	6146	RPL22	0|4	4	2	2	17|11|8|0	0	0	0	0	0	-38.44	0.22	0.59
c4orf19_MCF10A	6157	RPL27A	0|2	2	1	2	28|20|12|8	0	0	0	0	0	-74.22	0.06	0.59
c4orf19_MCF10A	6184	RPN1	0|1	1	0.5	2	0|0|0|0	0	0	0	0	0	-1.18	5	0.59
c4orf19_MCF10A	6310	ATXN1	0|2	2	1	2	24|14|2|5	0	0	0	0	0	-48.25	0.09	0.59
c4orf19_MCF10A	64411	ARAP3	0|1	1	0.5	2	0|0|6|2	0	0	0	0	0	-7.82	0.25	0.59
c4orf19_MCF10A	6829	SUPT5H	0|3	3	1.5	2	0|0|6|8	0	0	0	0	0	-14.36	0.43	0.59
c4orf19_MCF10A	6924	ELOA	0|3	3	1.5	2	0|0|24|25	0	0	0	0	0	-52.4	0.12	0.59
c4orf19_MCF10A	7343	UBTF	0|1	1	0.5	2	0|0|8|10	0	0	0	0	0	-18.59	0.11	0.59
c4orf19_MCF10A	79664	ICE2	0|5	5	2.5	2	0|0|13|13	0	0	0	0	0	-27.21	0.38	0.59
c4orf19_MCF10A	80279	CDK5RAP3	0|1	1	0.5	2	0|0|1|4	0	0	0	0	0	-5	0.4	0.59
c4orf19_MCF10A	80301	PLEKHO2	0|1	1	0.5	2	0|0|0|0	0	0	0	0	0	-1.18	5	0.59
c4orf19_MCF10A	8078	USP5	0|2	2	1	2	0|0|5|4	0	0	0	0	0	-9.12	0.44	0.59
c4orf19_MCF10A	81846	SBF2	0|1	1	0.5	2	0|0|0|0	0	0	0	0	0	-1.18	5	0.59
c4orf19_MCF10A	83452	RAB33B	0|1	1	0.5	2	7|0|4|0	0	0	0	0	0	-11.29	0.18	0.59
c4orf19_MCF10A	84456	L3MBTL3	0|2	2	1	2	0|0|6|6	0	0	0	0	0	-12.13	0.33	0.59
c4orf19_MCF10A	8464	SUPT3H	0|3	3	1.5	2	0|0|6|9	0	0	0	0	0	-15.46	0.4	0.59
c4orf19_MCF10A	85378	TUBGCP6	0|1	1	0.5	2	5|7|0|0	0	0	0	0	0	-12.11	0.17	0.59
c4orf19_MCF10A	8888	MCM3AP	0|1	1	0.5	2	0|0|7|11	0	0	0	0	0	-18.56	0.11	0.59
c4orf19_MCF10A	889	KRIT1	0|1	1	0.5	2	0|0|0|0	0	0	0	0	0	-1.18	5	0.59
c4orf19_MCF10A	9169	SCAF11	0|1	1	0.5	2	0|0|48|58	0	0	0	0	0	-115.75	0.02	0.59
c4orf19_MCF10A	92105	INTS4	0|1	1	0.5	2	0|0|16|21	0	0	0	0	0	-39.17	0.05	0.59
